# Supplementary material for: RNA-seq Profiling Reveals Defense Responses in a Tolerant Potato Cultivar to Stem Infection by Pectobacterium carotovorum ssp. brasiliense
Source: Front Plant Sci. 2016 Dec 20;7:1905. doi: 10.3389/fpls.2016.01905 (PMC5167753; doi:10.3389/fpls.2016.01905)
Supplement: Table S1 — Mapping statistics. [file Table1.XLSX]

## Sheet: Sheet1
Library (Replicates/time-point)	Raw reads	Library (hpi)	Raw reads (average/time-point)	Mapped reads (%)	Uniquely mapped reads	Unique (%)
BP1		BP1
B0_1,B0_2,B0_3		0	4.52513e+07	37535538 (82,9%)	35165211	93.6851
B6_1,B6_2,B6_3		6	46648976	39779869,67 (85.3%)	3.72474e+07	93.6337
B12_1, B12_2,B12_3		12	4.82605e+07	41995546,67 (87.0%)	3.81694e+07	90.8891
B24_1,B24_2,B24_3		24	4.03724e+07	33399486,67 (82.7%)	3.08324e+07	92.314
B72_1,B72_2,B72_3		72	48566084	40716548 (83.8%)	3.71846e+07	91.3255
Valor		Valor
V0_1,V0_2,V0_3		0	4.80747e+07	39262670,67 (81.7%)	3.63853e+07	92.6714
V6_1,V6_2,V6_3		6	47555462	39555301 (83.2%)	3.67998e+07	93.0338
V12_1, V12_2,V12_3		12	4.04824e+07	33909103,33 (83.8%)	3.15731e+07	93.1111
V24_1,V24_2,V24_3		24	45829518	37406473 (81.6%)	3.38586e+07	90.5153
V72_1,V72_2,V72_3		72	4.79331e+07	39005149,67 (81.4%)	3.56086e+07	91.2922
