# Supplementary material for: RNA-seq Profiling Reveals Defense Responses in a Tolerant Potato Cultivar to Stem Infection by Pectobacterium carotovorum ssp. brasiliense
Source: Front Plant Sci. 2016 Dec 20;7:1905. doi: 10.3389/fpls.2016.01905 (PMC5167753; doi:10.3389/fpls.2016.01905)
Supplement: Table S2 — List of identified novel CDS gene candidates. [file Table2.XLSX]

## Sheet: Sheet1
Chromosome	Start	End	Strand	Length	Novel transcript ID
ST4.03ch01	134735	144285	-	9551	ID=Novel1
ST4.03ch01	266815	267011	+	197	ID=Novel2
ST4.03ch01	289664	293420	-	3757	ID=Novel3
ST4.03ch01	600760	602086	-	1327	ID=Novel5
ST4.03ch01	1167637	1168082	+	446	ID=Novel6
ST4.03ch01	1177113	1177448	+	336	ID=Novel8
ST4.03ch01	1188627	1189598	-	972	ID=Novel10
ST4.03ch01	1190994	1191755	-	762	ID=Novel11
ST4.03ch01	1230125	1230716	-	592	ID=Novel12
ST4.03ch01	1233079	1233965	-	887	ID=Novel13
ST4.03ch01	1381443	1381824	-	382	ID=Novel16
ST4.03ch01	1420641	1424522	+	3882	ID=Novel17
ST4.03ch01	1428810	1430451	+	1642	ID=Novel18
ST4.03ch01	1578368	1578842	-	475	ID=Novel20
ST4.03ch01	1592762	1594187	-	1426	ID=Novel21
ST4.03ch01	1711417	1714709	-	3293	ID=Novel23
ST4.03ch01	1759764	1760082	+	319	ID=Novel24
ST4.03ch01	1940830	1941672	-	843	ID=Novel26
ST4.03ch01	1979343	1980092	-	750	ID=Novel27
ST4.03ch01	2097313	2100432	+	3120	ID=Novel28
ST4.03ch01	2109147	2109734	+	588	ID=Novel29
ST4.03ch01	2118448	2119437	+	990	ID=Novel30
ST4.03ch01	2440895	2443654	-	2760	ID=Novel32
ST4.03ch01	2486622	2489081	+	2460	ID=Novel33
ST4.03ch01	2822720	2846233	-	23514	ID=Novel34
ST4.03ch01	3103879	3114340	+	10462	ID=Novel35
ST4.03ch01	3485300	3494922	-	9623	ID=Novel40
ST4.03ch01	3504352	3508711	-	4360	ID=Novel41
ST4.03ch01	3678602	3679237	+	636	ID=Novel43
ST4.03ch01	3732712	3734618	-	1907	ID=Novel44
ST4.03ch01	3858838	3867970	-	9133	ID=Novel45
ST4.03ch01	3875354	3895050	-	19697	ID=Novel46
ST4.03ch01	3989716	3996301	-	6586	ID=Novel47
ST4.03ch01	4265532	4265963	-	432	ID=Novel51
ST4.03ch01	4570836	4575197	-	4362	ID=Novel55
ST4.03ch01	4593201	4607432	-	14232	ID=Novel56
ST4.03ch01	4951949	4960965	-	9017	ID=Novel57
ST4.03ch01	5469646	5480525	-	10880	ID=Novel58
ST4.03ch01	6018274	6034589	-	16316	ID=Novel59
ST4.03ch01	6763978	6791551	+	27574	ID=Novel63
ST4.03ch01	7632261	7637180	+	4920	ID=Novel64
ST4.03ch01	7669283	7676225	+	6943	ID=Novel65
ST4.03ch01	8076011	8076952	+	942	ID=Novel66
ST4.03ch01	8426400	8426813	-	414	ID=Novel67
ST4.03ch01	11769283	11773194	+	3912	ID=Novel74
ST4.03ch01	13163673	13166876	+	3204	ID=Novel75
ST4.03ch01	13568264	13571134	-	2871	ID=Novel76
ST4.03ch01	13604598	13615975	-	11378	ID=Novel77
ST4.03ch01	14994718	14995138	+	421	ID=Novel82
ST4.03ch01	15318069	15324873	-	6805	ID=Novel84
ST4.03ch01	16320365	16320745	+	381	ID=Novel86
ST4.03ch01	17370449	17380084	-	9636	ID=Novel88
ST4.03ch01	18997406	19002452	+	5047	ID=Novel91
ST4.03ch01	19040201	19052067	+	11867	ID=Novel92
ST4.03ch01	19066301	19076833	+	10533	ID=Novel93
ST4.03ch01	20121846	20122197	+	352	ID=Novel94
ST4.03ch01	20435883	20436404	+	520	ID=Novel98
ST4.03ch01	24033427	24033925	+	497	ID=Novel105
ST4.03ch01	24604662	24607896	+	3235	ID=Novel108
ST4.03ch01	24645303	24645544	+	242	ID=Novel110
ST4.03ch01	24651474	24652282	+	809	ID=Novel111
ST4.03ch01	28116254	28116662	-	409	ID=Novel114
ST4.03ch01	29186522	29202882	-	16361	ID=Novel116
ST4.03ch01	29215518	29228587	-	13070	ID=Novel117
ST4.03ch01	31042058	31043297	-	1240	ID=Novel124
ST4.03ch01	31082130	31089513	+	7384	ID=Novel127
ST4.03ch01	31424887	31426030	+	1144	ID=Novel128
ST4.03ch01	33369217	33372740	-	3524	ID=Novel131
ST4.03ch01	35452603	35459467	+	6865	ID=Novel137
ST4.03ch01	35995058	36032204	-	37147	ID=Novel141
ST4.03ch01	37929939	37930508	+	570	ID=Novel142
ST4.03ch01	39515222	39526221	-	11000	ID=Novel143
ST4.03ch01	42066958	42068041	-	1084	ID=Novel147
ST4.03ch01	42733549	42734010	+	462	ID=Novel148
ST4.03ch01	44689398	44699101	+	9704	ID=Novel149
ST4.03ch01	44826821	44846775	+	19955	ID=Novel150
ST4.03ch01	44896709	44904343	-	7635	ID=Novel151
ST4.03ch01	44915888	44916961	-	1074	ID=Novel152
ST4.03ch01	45531535	45532251	+	717	ID=Novel153
ST4.03ch01	45532354	45533283	+	930	ID=Novel154
ST4.03ch01	49338443	49346834	-	8392	ID=Novel160
ST4.03ch01	52447865	52452993	+	5129	ID=Novel168
ST4.03ch01	52512538	52525305	+	12768	ID=Novel171
ST4.03ch01	53255335	53256577	-	1243	ID=Novel178
ST4.03ch01	57367571	57372152	-	4582	ID=Novel183
ST4.03ch01	57715629	57716096	+	468	ID=Novel186
ST4.03ch01	57932018	57946536	-	14519	ID=Novel187
ST4.03ch01	58257220	58262236	+	5017	ID=Novel188
ST4.03ch01	58435533	58447293	+	11761	ID=Novel190
ST4.03ch01	58503160	58503523	+	362	ID=Novel191
ST4.03ch01	58525478	58526072	+	595	ID=Novel192
ST4.03ch01	58737822	58747110	-	9289	ID=Novel193
ST4.03ch01	58849500	58861338	-	11839	ID=Novel194
ST4.03ch01	58873336	58883980	+	10645	ID=Novel195
ST4.03ch01	58954929	58957097	+	2169	ID=Novel196
ST4.03ch01	58962911	58964536	+	1626	ID=Novel197
ST4.03ch01	59061598	59070974	-	9377	ID=Novel198
ST4.03ch01	59496685	59505390	+	8706	ID=Novel199
ST4.03ch01	60471647	60471951	+	305	ID=Novel201
ST4.03ch01	60722686	60723450	+	765	ID=Novel202
ST4.03ch01	60867745	60869418	-	1674	ID=Novel203
ST4.03ch01	60942600	60943190	-	591	ID=Novel205
ST4.03ch01	61285917	61290908	+	4992	ID=Novel207
ST4.03ch01	61439898	61454891	+	14994	ID=Novel208
ST4.03ch01	61485825	61496508	+	10684	ID=Novel209
ST4.03ch01	61503943	61520373	+	16431	ID=Novel210
ST4.03ch01	61688256	61693639	-	5384	ID=Novel211
ST4.03ch01	61856106	61857871	+	1766	ID=Novel213
ST4.03ch01	62273000	62284592	+	11593	ID=Novel215
ST4.03ch01	62600292	62604419	-	4128	ID=Novel216
ST4.03ch01	62653223	62657139	-	3917	ID=Novel217
ST4.03ch01	62667290	62671302	-	4013	ID=Novel218
ST4.03ch01	62728403	62734499	+	6097	ID=Novel219
ST4.03ch01	62868802	62870791	-	1990	ID=Novel220
ST4.03ch01	62870941	62872550	-	1610	ID=Novel221
ST4.03ch01	63108663	63108953	-	291	ID=Novel222
ST4.03ch01	63199947	63202755	-	2809	ID=Novel223
ST4.03ch01	63331976	63338183	-	6208	ID=Novel227
ST4.03ch01	63491774	63492618	+	845	ID=Novel228
ST4.03ch01	63586620	63592638	+	6019	ID=Novel229
ST4.03ch01	63594279	63597357	-	3079	ID=Novel230
ST4.03ch01	63621894	63630525	+	8632	ID=Novel231
ST4.03ch01	63632235	63635163	-	2929	ID=Novel232
ST4.03ch01	63646934	63650796	-	3863	ID=Novel233
ST4.03ch01	63673887	63682865	+	8979	ID=Novel234
ST4.03ch01	63694531	63695993	+	1463	ID=Novel235
ST4.03ch01	63704018	63706444	+	2427	ID=Novel236
ST4.03ch01	63713303	63713962	-	660	ID=Novel237
ST4.03ch01	63757436	63772726	-	15291	ID=Novel238
ST4.03ch01	63830837	63849332	+	18496	ID=Novel239
ST4.03ch01	63874260	63885130	+	10871	ID=Novel240
ST4.03ch01	64242109	64254843	+	12735	ID=Novel241
ST4.03ch01	64275960	64298021	+	22062	ID=Novel242
ST4.03ch01	64775241	64788756	-	13516	ID=Novel243
ST4.03ch01	64843748	64844121	+	374	ID=Novel244
ST4.03ch01	64847021	64851687	+	4667	ID=Novel245
ST4.03ch01	65092343	65111593	-	19251	ID=Novel246
ST4.03ch01	65122907	65124749	-	1843	ID=Novel247
ST4.03ch01	65140847	65144910	-	4064	ID=Novel248
ST4.03ch01	65273622	65278821	+	5200	ID=Novel249
ST4.03ch01	65295728	65301110	-	5383	ID=Novel250
ST4.03ch01	65302272	65309018	+	6747	ID=Novel251
ST4.03ch08	45021599	45021837	+	239	ID=Novel252
ST4.03ch01	65497385	65503716	-	6332	ID=Novel253
ST4.03ch01	65513599	65525204	+	11606	ID=Novel254
ST4.03ch01	65606817	65611166	+	4350	ID=Novel256
ST4.03ch01	65639479	65649387	+	9909	ID=Novel257
ST4.03ch01	65686190	65687759	+	1570	ID=Novel258
ST4.03ch01	65727978	65731435	+	3458	ID=Novel259
ST4.03ch01	65731846	65738553	+	6708	ID=Novel260
ST4.03ch01	65906071	65914894	-	8824	ID=Novel261
ST4.03ch01	66103833	66114467	-	10635	ID=Novel262
ST4.03ch01	66745858	66754901	+	9044	ID=Novel264
ST4.03ch01	67370847	67376409	+	5563	ID=Novel268
ST4.03ch01	67380999	67381456	-	458	ID=Novel269
ST4.03ch01	67383227	67383986	-	760	ID=Novel270
ST4.03ch01	67558401	67559390	-	990	ID=Novel272
ST4.03ch01	67566015	67567180	-	1166	ID=Novel273
ST4.03ch01	67754688	67757700	+	3013	ID=Novel274
ST4.03ch01	68053439	68059063	+	5625	ID=Novel276
ST4.03ch01	68308652	68309229	+	576	ID=Novel280
ST4.03ch01	68603258	68614490	+	11233	ID=Novel281
ST4.03ch01	69189510	69199094	+	9585	ID=Novel287
ST4.03ch01	69271756	69290098	-	18343	ID=Novel288
ST4.03ch01	69370693	69372572	-	1880	ID=Novel290
ST4.03ch01	69398241	69400437	+	2197	ID=Novel291
ST4.03ch01	69664329	69665709	-	1381	ID=Novel293
ST4.03ch01	69850441	69853265	-	2825	ID=Novel294
ST4.03ch01	69878060	69887815	+	9756	ID=Novel295
ST4.03ch01	69920122	69931370	+	11249	ID=Novel296
ST4.03ch01	70438499	70443184	-	4686	ID=Novel297
ST4.03ch01	70470310	70474890	+	4581	ID=Novel298
ST4.03ch01	70499287	70500884	+	1598	ID=Novel299
ST4.03ch01	70871025	70878308	-	7284	ID=Novel300
ST4.03ch01	71478034	71479863	-	1830	ID=Novel302
ST4.03ch01	71498661	71500604	-	1944	ID=Novel303
ST4.03ch01	71538475	71551296	-	12822	ID=Novel304
ST4.03ch01	71604894	71607232	-	2339	ID=Novel305
ST4.03ch01	71710444	71711466	-	1023	ID=Novel306
ST4.03ch01	71922305	71927260	+	4956	ID=Novel307
ST4.03ch01	72036890	72046883	+	9994	ID=Novel309
ST4.03ch01	72249115	72260059	+	10945	ID=Novel310
ST4.03ch11	43904587	43904786	+	198	ID=Novel312
ST4.03ch01	73445540	73446601	+	1062	ID=Novel313
ST4.03ch01	73937733	73949696	-	11964	ID=Novel315
ST4.03ch01	74198501	74217759	-	19259	ID=Novel317
ST4.03ch01	74257863	74275346	-	17484	ID=Novel318
ST4.03ch01	74360110	74375812	-	15703	ID=Novel320
ST4.03ch01	74597445	74597957	-	513	ID=Novel321
ST4.03ch01	74649152	74670317	+	21166	ID=Novel322
ST4.03ch01	74773968	74786187	+	12220	ID=Novel324
ST4.03ch01	74798719	74801058	-	2340	ID=Novel325
ST4.03ch01	74925789	74940675	+	14887	ID=Novel326
ST4.03ch01	75048839	75054730	-	5892	ID=Novel327
ST4.03ch01	75098621	75102593	+	3973	ID=Novel328
ST4.03ch01	75245811	75261443	-	15633	ID=Novel329
ST4.03ch01	75528881	75529742	+	862	ID=Novel330
ST4.03ch01	75630648	75642170	+	11523	ID=Novel332
ST4.03ch01	75810551	75826574	-	16024	ID=Novel333
ST4.03ch01	76616284	76616920	-	637	ID=Novel337
ST4.03ch01	76881686	76882740	-	1055	ID=Novel340
ST4.03ch01	76952814	76960764	+	7951	ID=Novel341
ST4.03ch01	77027721	77039459	+	11739	ID=Novel342
ST4.03ch01	77242356	77259485	+	17130	ID=Novel343
ST4.03ch01	77404342	77415171	+	10830	ID=Novel344
ST4.03ch01	77698512	77698892	-	381	ID=Novel346
ST4.03ch01	77699217	77699728	-	512	ID=Novel347
ST4.03ch01	78191522	78202855	-	11334	ID=Novel350
ST4.03ch01	78458797	78462257	-	3461	ID=Novel351
ST4.03ch01	78494195	78496699	+	2505	ID=Novel352
ST4.03ch01	78496912	78497621	+	710	ID=Novel353
ST4.03ch01	78832944	78843575	+	10632	ID=Novel354
ST4.03ch01	79317289	79319672	+	2384	ID=Novel357
ST4.03ch01	79325969	79326313	+	345	ID=Novel358
ST4.03ch01	79380365	79382342	-	1978	ID=Novel360
ST4.03ch01	79438908	79445362	+	6455	ID=Novel361
ST4.03ch01	79631710	79632453	+	744	ID=Novel362
ST4.03ch01	79809502	79820432	-	10931	ID=Novel363
ST4.03ch01	80303785	80304519	-	735	ID=Novel364
ST4.03ch01	80350690	80361644	+	10955	ID=Novel365
ST4.03ch04	28998917	28999335	+	417	ID=Novel366
ST4.03ch01	81027544	81029333	-	1790	ID=Novel368
ST4.03ch01	81032073	81033026	-	954	ID=Novel369
ST4.03ch01	81213374	81213935	-	562	ID=Novel374
ST4.03ch01	81238575	81239567	+	993	ID=Novel375
ST4.03ch01	81251002	81254455	+	3454	ID=Novel376
ST4.03ch01	81622589	81636951	-	14363	ID=Novel377
ST4.03ch01	82161360	82163244	+	1885	ID=Novel382
ST4.03ch01	82413444	82414628	+	1185	ID=Novel384
ST4.03ch01	82455493	82459001	+	3509	ID=Novel385
ST4.03ch01	82588118	82595891	+	7774	ID=Novel386
ST4.03ch01	82818493	82820738	+	2246	ID=Novel387
ST4.03ch01	82830377	82831071	+	693	ID=Novel388
ST4.03ch01	83030857	83041434	+	10578	ID=Novel390
ST4.03ch01	83712029	83724787	-	12759	ID=Novel394
ST4.03ch01	84095880	84101648	+	5769	ID=Novel396
ST4.03ch01	84822785	84824973	-	2189	ID=Novel397
ST4.03ch01	85007469	85008770	-	1302	ID=Novel398
ST4.03ch01	85066515	85067068	+	554	ID=Novel401
ST4.03ch01	85299600	85300065	-	466	ID=Novel404
ST4.03ch01	85372359	85373006	-	648	ID=Novel406
ST4.03ch01	86374022	86377271	+	3250	ID=Novel410
ST4.03ch01	86444594	86453193	-	8600	ID=Novel412
ST4.03ch01	86535719	86539132	-	3414	ID=Novel413
ST4.03ch01	86854672	86865808	-	11137	ID=Novel414
ST4.03ch01	87024127	87024487	-	361	ID=Novel415
ST4.03ch01	87230033	87231926	+	1894	ID=Novel416
ST4.03ch01	87469312	87480766	+	11455	ID=Novel418
ST4.03ch01	87850455	87851154	+	700	ID=Novel420
ST4.03ch01	88002792	88007519	+	4728	ID=Novel422
ST4.03ch01	88083748	88084317	+	570	ID=Novel423
ST4.03ch01	88088984	88089882	+	899	ID=Novel424
ST4.03ch01	88439019	88445253	-	6235	ID=Novel428
ST4.03ch01	88464025	88487469	+	23445	ID=Novel429
ST4.03ch01	88510511	88510858	+	348	ID=Novel430
ST4.03ch01	88532352	88537238	-	4887	ID=Novel431
ST4.03ch01	88554829	88569405	+	14577	ID=Novel432
ST4.03ch02	1325337	1327005	-	1669	ID=Novel436
ST4.03ch02	1327195	1327630	-	436	ID=Novel437
ST4.03ch02	2060159	2072812	+	12654	ID=Novel438
ST4.03ch02	3797951	3803064	-	5114	ID=Novel439
ST4.03ch02	4884984	4886211	+	1228	ID=Novel441
ST4.03ch02	4886407	4892624	+	6218	ID=Novel442
ST4.03ch02	5121153	5134550	+	13398	ID=Novel443
ST4.03ch02	5157652	5170311	+	12660	ID=Novel444
ST4.03ch02	5360243	5377594	-	17352	ID=Novel445
ST4.03ch02	5377864	5389677	-	11814	ID=Novel446
ST4.03ch02	6068689	6090391	-	21703	ID=Novel447
ST4.03ch02	6646535	6658422	+	11888	ID=Novel448
ST4.03ch02	6736314	6743443	+	7130	ID=Novel451
ST4.03ch11	4502135	4502390	+	254	ID=Novel452
ST4.03ch02	8693546	8700719	-	7174	ID=Novel453
ST4.03ch02	8701400	8712718	-	11319	ID=Novel454
ST4.03ch02	8904241	8908004	-	3764	ID=Novel456
ST4.03ch02	8926463	8929932	-	3470	ID=Novel457
ST4.03ch02	8936710	8941445	-	4736	ID=Novel458
ST4.03ch02	9347758	9352712	+	4955	ID=Novel459
ST4.03ch02	9799383	9803735	-	4353	ID=Novel461
ST4.03ch02	11374432	11387181	-	12750	ID=Novel463
ST4.03ch02	11646465	11680026	-	33562	ID=Novel464
ST4.03ch02	11952437	11963438	-	11002	ID=Novel466
ST4.03ch02	12208536	12208764	-	227	ID=Novel467
ST4.03ch02	12220230	12242228	-	21999	ID=Novel468
ST4.03ch02	12628849	12654702	-	25854	ID=Novel470
ST4.03ch02	12848064	12875099	+	27036	ID=Novel471
ST4.03ch02	12994238	13004725	-	10488	ID=Novel472
ST4.03ch02	13108601	13123059	+	14459	ID=Novel473
ST4.03ch02	13181509	13193830	+	12322	ID=Novel474
ST4.03ch02	13243561	13244015	+	455	ID=Novel475
ST4.03ch02	14348405	14353599	+	5195	ID=Novel478
ST4.03ch02	15059406	15060675	+	1270	ID=Novel479
ST4.03ch02	16164739	16181436	-	16698	ID=Novel481
ST4.03ch02	16215593	16216176	-	584	ID=Novel482
ST4.03ch02	16227345	16229685	-	2341	ID=Novel483
ST4.03ch02	17078971	17079750	+	780	ID=Novel485
ST4.03ch04	10573925	10574482	-	556	ID=Novel487
ST4.03ch02	18234542	18234868	+	327	ID=Novel489
ST4.03ch02	18474551	18475463	-	913	ID=Novel491
ST4.03ch02	19151025	19152927	-	1903	ID=Novel495
ST4.03ch02	19240447	19253573	-	13127	ID=Novel496
ST4.03ch02	19629455	19637753	-	8299	ID=Novel498
ST4.03ch02	19872973	19878216	+	5244	ID=Novel499
ST4.03ch02	20179342	20186528	-	7187	ID=Novel501
ST4.03ch02	20188120	20191204	-	3085	ID=Novel502
ST4.03ch02	20571120	20573628	-	2509	ID=Novel504
ST4.03ch02	20813877	20817204	+	3328	ID=Novel505
ST4.03ch02	22253544	22254894	-	1351	ID=Novel508
ST4.03ch02	22810772	22819352	-	8581	ID=Novel510
ST4.03ch02	23803180	23810123	+	6944	ID=Novel514
ST4.03ch02	24611169	24611928	-	760	ID=Novel516
ST4.03ch02	24942994	24952525	+	9532	ID=Novel517
ST4.03ch02	25084761	25099337	+	14577	ID=Novel518
ST4.03ch02	25287996	25290716	+	2721	ID=Novel519
ST4.03ch02	25330123	25335082	+	4960	ID=Novel520
ST4.03ch02	25401535	25406981	-	5447	ID=Novel521
ST4.03ch02	25413055	25424966	-	11912	ID=Novel522
ST4.03ch02	25653817	25655919	+	2103	ID=Novel523
ST4.03ch02	26113746	26115348	+	1603	ID=Novel526
ST4.03ch02	26638001	26639748	-	1748	ID=Novel532
ST4.03ch02	26703202	26703862	-	661	ID=Novel533
ST4.03ch02	26787289	26792763	+	5475	ID=Novel535
ST4.03ch02	26908531	26913077	+	4547	ID=Novel536
ST4.03ch02	27374700	27391945	-	17246	ID=Novel538
ST4.03ch02	27552421	27555842	-	3422	ID=Novel540
ST4.03ch02	27571703	27579360	-	7658	ID=Novel541
ST4.03ch02	28088325	28089039	-	715	ID=Novel546
ST4.03ch02	28112360	28116996	-	4637	ID=Novel547
ST4.03ch02	28502972	28506913	-	3942	ID=Novel549
ST4.03ch02	28590984	28591867	-	884	ID=Novel550
ST4.03ch02	28793100	28799388	-	6289	ID=Novel551
ST4.03ch02	29613475	29615783	-	2309	ID=Novel556
ST4.03ch02	29636874	29637156	+	283	ID=Novel557
ST4.03ch02	29644034	29647878	+	3845	ID=Novel558
ST4.03ch02	29846914	29855071	+	8158	ID=Novel559
ST4.03ch02	29922257	29925960	-	3704	ID=Novel562
ST4.03ch02	30113622	30115114	+	1491	ID=Novel563
ST4.03ch02	30243348	30243766	-	419	ID=Novel565
ST4.03ch02	30654019	30655036	-	1018	ID=Novel567
ST4.03ch02	30734621	30737056	-	2436	ID=Novel568
ST4.03ch02	30743096	30744868	-	1773	ID=Novel569
ST4.03ch02	30745203	30746705	-	1503	ID=Novel570
ST4.03ch02	30773428	30774512	-	1085	ID=Novel571
ST4.03ch02	30882342	30887603	-	5262	ID=Novel573
ST4.03ch02	30897336	30897711	-	376	ID=Novel574
ST4.03ch02	30934581	30935207	+	627	ID=Novel575
ST4.03ch02	31144677	31163226	-	18550	ID=Novel577
ST4.03ch02	31214147	31218768	-	4622	ID=Novel578
ST4.03ch02	31247458	31255767	-	8310	ID=Novel582
ST4.03ch02	31281213	31289452	-	8240	ID=Novel583
ST4.03ch02	32141041	32141988	+	948	ID=Novel584
ST4.03ch08	34276104	34276446	-	341	ID=Novel585
ST4.03ch02	32497190	32498407	-	1218	ID=Novel586
ST4.03ch02	32532780	32541544	-	8765	ID=Novel587
ST4.03ch02	33200893	33209310	+	8418	ID=Novel594
ST4.03ch02	34084777	34085323	-	547	ID=Novel598
ST4.03ch02	34238672	34244676	+	6005	ID=Novel599
ST4.03ch02	34567604	34569248	-	1645	ID=Novel600
ST4.03ch02	34569325	34580900	-	11576	ID=Novel601
ST4.03ch02	34591317	34593336	+	2020	ID=Novel602
ST4.03ch02	34661547	34664543	+	2997	ID=Novel603
ST4.03ch02	34694248	34703233	+	8986	ID=Novel604
ST4.03ch02	34770443	34772244	-	1802	ID=Novel605
ST4.03ch02	35686788	35688799	-	2012	ID=Novel609
ST4.03ch02	35713993	35714354	-	362	ID=Novel610
ST4.03ch02	35721699	35735850	-	14152	ID=Novel611
ST4.03ch02	35856153	35865114	-	8962	ID=Novel612
ST4.03ch02	35870111	35874911	-	4801	ID=Novel613
ST4.03ch02	35897442	35901621	-	4180	ID=Novel614
ST4.03ch02	36053172	36053590	+	419	ID=Novel615
ST4.03ch02	36107598	36116190	+	8593	ID=Novel616
ST4.03ch02	36634220	36634501	-	282	ID=Novel619
ST4.03ch02	37129571	37130065	-	495	ID=Novel623
ST4.03ch02	37217705	37218593	+	889	ID=Novel624
ST4.03ch02	37264685	37265010	+	326	ID=Novel625
ST4.03ch02	37585944	37591202	-	5259	ID=Novel626
ST4.03ch02	37591424	37591834	-	411	ID=Novel627
ST4.03ch02	37592045	37592463	-	419	ID=Novel628
ST4.03ch02	37594227	37595834	-	1608	ID=Novel629
ST4.03ch02	37784381	37785809	+	1429	ID=Novel630
ST4.03ch02	38062764	38073120	+	10357	ID=Novel631
ST4.03ch02	38219541	38244984	-	25444	ID=Novel632
ST4.03ch02	38326485	38330409	-	3925	ID=Novel633
ST4.03ch02	38388887	38400167	-	11281	ID=Novel634
ST4.03ch02	38631477	38632164	+	688	ID=Novel635
ST4.03ch02	38656828	38668455	-	11628	ID=Novel636
ST4.03ch02	38719762	38720449	-	688	ID=Novel637
ST4.03ch02	39852266	39859477	-	7212	ID=Novel642
ST4.03ch02	40073238	40076226	-	2989	ID=Novel643
ST4.03ch02	40341906	40343512	-	1607	ID=Novel644
ST4.03ch02	40485621	40487867	-	2247	ID=Novel645
ST4.03ch02	40973203	40975516	+	2314	ID=Novel647
ST4.03ch02	41014031	41019874	+	5844	ID=Novel648
ST4.03ch02	41565593	41571733	+	6141	ID=Novel649
ST4.03ch02	41628402	41632958	-	4557	ID=Novel650
ST4.03ch02	41780222	41790427	-	10206	ID=Novel651
ST4.03ch02	41796193	41798646	+	2454	ID=Novel652
ST4.03ch02	41862988	41872882	-	9895	ID=Novel653
ST4.03ch02	41952342	41956957	+	4616	ID=Novel654
ST4.03ch02	43004731	43008361	-	3631	ID=Novel658
ST4.03ch02	43147484	43161451	+	13968	ID=Novel659
ST4.03ch02	43244887	43245518	+	632	ID=Novel660
ST4.03ch02	43498250	43498460	+	211	ID=Novel661
ST4.03ch02	43621296	43622464	-	1169	ID=Novel662
ST4.03ch02	43654645	43666663	-	12019	ID=Novel663
ST4.03ch02	43667098	43667916	-	819	ID=Novel664
ST4.03ch02	44158660	44180366	-	21707	ID=Novel668
ST4.03ch02	44374974	44379357	-	4384	ID=Novel670
ST4.03ch02	44421176	44425339	-	4164	ID=Novel671
ST4.03ch02	45033906	45035978	+	2073	ID=Novel675
ST4.03ch02	45194151	45208080	-	13930	ID=Novel677
ST4.03ch02	45320224	45330739	+	10516	ID=Novel678
ST4.03ch02	46008499	46010837	+	2339	ID=Novel680
ST4.03ch02	46022776	46026973	+	4198	ID=Novel681
ST4.03ch02	46222086	46222731	-	646	ID=Novel684
ST4.03ch02	46376936	46379345	-	2410	ID=Novel685
ST4.03ch02	46748176	46752354	+	4179	ID=Novel687
ST4.03ch02	46806529	46811874	-	5346	ID=Novel690
ST4.03ch02	46875982	46879180	-	3199	ID=Novel691
ST4.03ch02	48031265	48031700	+	436	ID=Novel692
ST4.03ch02	48032994	48033721	-	728	ID=Novel693
ST4.03ch02	48280765	48296575	-	15811	ID=Novel694
ST4.03ch02	48358261	48372020	+	13760	ID=Novel695
ST4.03ch02	48464770	48515157	-	50388	ID=Novel696
ST4.03ch03	233263	236624	-	3362	ID=Novel697
ST4.03ch03	277224	290624	+	13401	ID=Novel698
ST4.03ch03	421136	438336	+	17201	ID=Novel699
ST4.03ch03	454018	468372	-	14355	ID=Novel700
ST4.03ch03	488406	502839	-	14434	ID=Novel701
ST4.03ch03	722124	723611	-	1488	ID=Novel702
ST4.03ch03	902680	905608	-	2929	ID=Novel703
ST4.03ch03	1041496	1042571	-	1076	ID=Novel704
ST4.03ch03	1042977	1045991	-	3015	ID=Novel705
ST4.03ch03	1393912	1401577	+	7666	ID=Novel706
ST4.03ch03	1439637	1440110	-	474	ID=Novel708
ST4.03ch03	1693533	1694457	+	925	ID=Novel709
ST4.03ch03	2091510	2102804	+	11295	ID=Novel716
ST4.03ch03	2528214	2533353	-	5140	ID=Novel718
ST4.03ch03	2798878	2799284	-	407	ID=Novel720
ST4.03ch03	3121620	3132157	-	10538	ID=Novel722
ST4.03ch03	3670390	3680452	+	10063	ID=Novel726
ST4.03ch03	3753085	3764346	+	11262	ID=Novel727
ST4.03ch03	3988762	3990520	+	1759	ID=Novel728
ST4.03ch03	3992423	3994626	+	2204	ID=Novel729
ST4.03ch03	4175111	4175590	+	480	ID=Novel732
ST4.03ch03	5473386	5474357	+	972	ID=Novel736
ST4.03ch03	5474849	5475855	+	1007	ID=Novel737
ST4.03ch03	5512655	5514246	+	1592	ID=Novel739
ST4.03ch03	5574695	5596617	-	21923	ID=Novel740
ST4.03ch03	7217026	7230591	+	13566	ID=Novel744
ST4.03ch03	7576053	7578801	+	2749	ID=Novel745
ST4.03ch03	8382663	8383867	+	1205	ID=Novel746
ST4.03ch03	9440777	9452634	-	11858	ID=Novel747
ST4.03ch03	10221391	10221933	+	541	ID=Novel748
ST4.03ch03	10654174	10655492	-	1319	ID=Novel749
ST4.03ch03	11071458	11072732	-	1275	ID=Novel750
ST4.03ch03	11128355	11139936	-	11582	ID=Novel751
ST4.03ch03	11767087	11769294	+	2208	ID=Novel752
ST4.03ch03	11770241	11771520	+	1280	ID=Novel753
ST4.03ch03	11771890	11772881	+	992	ID=Novel754
ST4.03ch03	11779382	11780808	+	1427	ID=Novel756
ST4.03ch03	11780973	11782824	+	1852	ID=Novel757
ST4.03ch03	11804729	11816449	-	11721	ID=Novel758
ST4.03ch03	13103860	13121024	-	17165	ID=Novel761
ST4.03ch03	13575966	13585751	+	9786	ID=Novel766
ST4.03ch03	13929653	13967155	-	37503	ID=Novel767
ST4.03ch03	14113576	14116788	+	3213	ID=Novel768
ST4.03ch03	14136401	14138600	+	2200	ID=Novel769
ST4.03ch03	14303414	14311109	+	7696	ID=Novel770
ST4.03ch03	14645856	14650348	-	4493	ID=Novel771
ST4.03ch03	14680500	14695588	-	15089	ID=Novel772
ST4.03ch03	14952321	14952784	-	464	ID=Novel773
ST4.03ch03	15176636	15192827	+	16192	ID=Novel775
ST4.03ch03	15355737	15358818	-	3082	ID=Novel777
ST4.03ch03	15359053	15362528	-	3476	ID=Novel778
ST4.03ch03	15367683	15368076	-	394	ID=Novel779
ST4.03ch03	16096892	16098233	-	1342	ID=Novel780
ST4.03ch03	16841709	16844720	-	3012	ID=Novel781
ST4.03ch03	18947309	18972190	+	24882	ID=Novel783
ST4.03ch03	19705376	19706227	-	852	ID=Novel784
ST4.03ch03	19710941	19714718	-	3778	ID=Novel785
ST4.03ch03	21336805	21354771	-	17967	ID=Novel786
ST4.03ch03	22540324	22540657	+	334	ID=Novel789
ST4.03ch03	23429689	23448683	-	18995	ID=Novel790
ST4.03ch03	23732940	23741092	+	8153	ID=Novel791
ST4.03ch03	25131407	25136739	+	5333	ID=Novel793
ST4.03ch03	31005549	31014720	-	9172	ID=Novel797
ST4.03ch03	31022964	31035551	-	12588	ID=Novel798
ST4.03ch03	31048481	31058564	-	10084	ID=Novel799
ST4.03ch03	31707128	31711576	-	4449	ID=Novel800
ST4.03ch03	31826602	31842578	+	15977	ID=Novel801
ST4.03ch03	33225194	33225932	+	739	ID=Novel805
ST4.03ch03	34086359	34087044	+	686	ID=Novel806
ST4.03ch03	35012902	35013301	+	400	ID=Novel809
ST4.03ch03	35013819	35014361	+	543	ID=Novel810
ST4.03ch03	35325369	35338166	+	12798	ID=Novel812
ST4.03ch03	36006916	36023757	-	16842	ID=Novel814
ST4.03ch03	36027956	36033882	-	5927	ID=Novel815
ST4.03ch03	36358616	36363906	+	5291	ID=Novel816
ST4.03ch03	36472205	36480131	-	7927	ID=Novel818
ST4.03ch03	36822953	36840769	-	17817	ID=Novel821
ST4.03ch03	37111901	37119954	-	8054	ID=Novel822
ST4.03ch03	38161964	38175365	-	13402	ID=Novel823
ST4.03ch03	38411207	38411658	-	452	ID=Novel824
ST4.03ch03	38414034	38420636	-	6603	ID=Novel825
ST4.03ch03	38440197	38442614	+	2418	ID=Novel826
ST4.03ch03	38557828	38568295	+	10468	ID=Novel828
ST4.03ch03	38608236	38622416	-	14181	ID=Novel829
ST4.03ch03	38634763	38635609	-	847	ID=Novel831
ST4.03ch03	39417205	39420644	+	3440	ID=Novel832
ST4.03ch03	40332656	40337661	-	5006	ID=Novel835
ST4.03ch03	40879536	40890413	+	10878	ID=Novel839
ST4.03ch03	40915884	40952392	+	36509	ID=Novel840
ST4.03ch03	42000125	42014410	-	14286	ID=Novel844
ST4.03ch03	42025315	42035854	+	10540	ID=Novel845
ST4.03ch03	42629524	42629858	-	335	ID=Novel846
ST4.03ch03	42631185	42637976	-	6792	ID=Novel847
ST4.03ch03	42773664	42774473	+	810	ID=Novel848
ST4.03ch03	42777690	42778059	-	370	ID=Novel850
ST4.03ch03	43218296	43224953	-	6658	ID=Novel852
ST4.03ch03	43371694	43383415	+	11722	ID=Novel854
ST4.03ch03	43633412	43651053	-	17642	ID=Novel855
ST4.03ch03	43683275	43690661	-	7387	ID=Novel856
ST4.03ch03	43719389	43722486	-	3098	ID=Novel857
ST4.03ch03	44162856	44170644	-	7789	ID=Novel860
ST4.03ch03	44333483	44336112	+	2630	ID=Novel861
ST4.03ch03	45175157	45184536	-	9380	ID=Novel862
ST4.03ch03	45505712	45509594	-	3883	ID=Novel863
ST4.03ch03	45544570	45546140	-	1571	ID=Novel864
ST4.03ch03	45546359	45554985	-	8627	ID=Novel865
ST4.03ch03	45679480	45681301	-	1822	ID=Novel866
ST4.03ch03	45883327	45885730	+	2404	ID=Novel867
ST4.03ch03	45886066	45887636	+	1571	ID=Novel868
ST4.03ch03	46306282	46306652	+	371	ID=Novel871
ST4.03ch03	46848223	46849960	-	1738	ID=Novel874
ST4.03ch03	46881955	46894765	-	12811	ID=Novel875
ST4.03ch03	46906363	46917046	-	10684	ID=Novel876
ST4.03ch03	46978622	46979192	+	571	ID=Novel877
ST4.03ch03	47110802	47116811	-	6010	ID=Novel878
ST4.03ch03	47400532	47407763	+	7232	ID=Novel879
ST4.03ch03	47636547	47647204	-	10658	ID=Novel880
ST4.03ch03	48038218	48049128	-	10911	ID=Novel881
ST4.03ch03	48352581	48365672	+	13092	ID=Novel882
ST4.03ch03	48834101	48849079	-	14979	ID=Novel884
ST4.03ch03	49203567	49204100	-	534	ID=Novel886
ST4.03ch03	49801641	49801838	+	198	ID=Novel889
ST4.03ch03	50194140	50194957	+	818	ID=Novel891
ST4.03ch03	50200974	50207010	+	6037	ID=Novel892
ST4.03ch03	50210928	50225691	+	14764	ID=Novel893
ST4.03ch03	50634256	50634841	+	586	ID=Novel894
ST4.03ch03	51331388	51342231	-	10844	ID=Novel896
ST4.03ch03	51359905	51367857	-	7953	ID=Novel897
ST4.03ch03	51486608	51486959	-	352	ID=Novel898
ST4.03ch03	51756808	51757661	+	854	ID=Novel902
ST4.03ch03	51874135	51874914	-	780	ID=Novel903
ST4.03ch03	52052663	52054583	-	1921	ID=Novel905
ST4.03ch03	52321884	52322352	-	467	ID=Novel907
ST4.03ch03	52322477	52322919	+	443	ID=Novel908
ST4.03ch03	52610128	52611056	+	929	ID=Novel910
ST4.03ch03	52674904	52675299	-	396	ID=Novel912
ST4.03ch03	52886211	52903694	+	17484	ID=Novel914
ST4.03ch03	54476641	54478113	-	1473	ID=Novel917
ST4.03ch03	54959744	54960704	+	961	ID=Novel920
ST4.03ch03	55489771	55490101	-	331	ID=Novel921
ST4.03ch03	56654166	56664834	+	10669	ID=Novel922
ST4.03ch03	56806896	56809899	+	3004	ID=Novel923
ST4.03ch03	56904118	56913601	-	9484	ID=Novel924
ST4.03ch03	57600523	57605170	+	4648	ID=Novel925
ST4.03ch03	57637721	57645484	+	7764	ID=Novel926
ST4.03ch03	57745401	57747349	-	1949	ID=Novel928
ST4.03ch03	57872017	57882163	-	10147	ID=Novel930
ST4.03ch03	58112234	58113381	+	1148	ID=Novel932
ST4.03ch03	58125535	58138974	-	13440	ID=Novel933
ST4.03ch03	58273420	58277276	+	3857	ID=Novel934
ST4.03ch03	58293736	58295221	+	1486	ID=Novel935
ST4.03ch03	58304934	58312589	+	7656	ID=Novel936
ST4.03ch03	58821163	58822735	+	1573	ID=Novel939
ST4.03ch03	58828828	58840706	+	11879	ID=Novel940
ST4.03ch03	59091861	59092267	-	407	ID=Novel943
ST4.03ch03	59602446	59607671	+	5226	ID=Novel944
ST4.03ch03	59952738	59958808	-	6071	ID=Novel946
ST4.03ch03	60062119	60065519	+	3401	ID=Novel947
ST4.03ch03	60135211	60137622	+	2412	ID=Novel948
ST4.03ch03	60138111	60141420	+	3310	ID=Novel949
ST4.03ch03	60446185	60455876	+	9692	ID=Novel950
ST4.03ch03	60458627	60463291	+	4665	ID=Novel951
ST4.03ch03	60736326	60741331	-	5006	ID=Novel953
ST4.03ch03	60801791	60803066	+	1276	ID=Novel954
ST4.03ch03	60972738	60979636	+	6899	ID=Novel955
ST4.03ch03	61014566	61025570	-	11005	ID=Novel956
ST4.03ch03	61262264	61265587	-	3324	ID=Novel958
ST4.03ch03	61378222	61387921	+	9700	ID=Novel959
ST4.03ch03	61708443	61709762	+	1320	ID=Novel964
ST4.03ch03	61831299	61831810	-	512	ID=Novel965
ST4.03ch03	62004156	62007335	-	3180	ID=Novel966
ST4.03ch03	62161952	62164055	+	2104	ID=Novel968
ST4.03ch03	62169703	62180595	+	10893	ID=Novel969
ST4.03ch04	595257	595651	+	395	ID=Novel973
ST4.03ch04	1199390	1207390	+	8001	ID=Novel975
ST4.03ch04	1208188	1210528	+	2341	ID=Novel976
ST4.03ch04	1501883	1503464	-	1582	ID=Novel978
ST4.03ch04	1520631	1522191	-	1561	ID=Novel979
ST4.03ch04	1620213	1626468	+	6256	ID=Novel980
ST4.03ch04	1652035	1653659	-	1625	ID=Novel981
ST4.03ch04	1903162	1909266	+	6105	ID=Novel983
ST4.03ch04	1974619	1984908	+	10290	ID=Novel985
ST4.03ch04	2372516	2373011	+	496	ID=Novel986
ST4.03ch04	2867844	2868043	-	200	ID=Novel988
ST4.03ch04	2942169	2942411	+	243	ID=Novel989
ST4.03ch04	2968694	2969605	-	912	ID=Novel990
ST4.03ch04	3006999	3007517	-	519	ID=Novel993
ST4.03ch04	3239673	3248158	-	8486	ID=Novel994
ST4.03ch04	3463040	3466114	-	3075	ID=Novel995
ST4.03ch04	3814050	3817844	+	3795	ID=Novel996
ST4.03ch04	4810161	4812439	+	2279	ID=Novel1001
ST4.03ch04	5072839	5076822	+	3984	ID=Novel1002
ST4.03ch04	5082384	5082602	+	219	ID=Novel1003
ST4.03ch04	5103873	5104181	+	309	ID=Novel1005
ST4.03ch04	5195242	5206008	-	10767	ID=Novel1006
ST4.03ch04	6314418	6315575	+	1158	ID=Novel1007
ST4.03ch04	6320551	6322776	+	2226	ID=Novel1008
ST4.03ch04	6336144	6350669	+	14526	ID=Novel1009
ST4.03ch04	6710189	6721627	+	11439	ID=Novel1010
ST4.03ch04	7965331	7966678	+	1348	ID=Novel1016
ST4.03ch04	8300609	8301597	+	989	ID=Novel1018
ST4.03ch04	8601745	8602967	+	1223	ID=Novel1019
ST4.03ch04	8607012	8608458	+	1447	ID=Novel1021
ST4.03ch04	8632759	8635610	-	2852	ID=Novel1022
ST4.03ch04	8668872	8671831	+	2960	ID=Novel1023
ST4.03ch04	9617119	9626238	+	9120	ID=Novel1025
ST4.03ch04	9702914	9705753	-	2840	ID=Novel1027
ST4.03ch04	10266758	10272616	+	5859	ID=Novel1028
ST4.03ch04	10316707	10332840	+	16134	ID=Novel1029
ST4.03ch04	10366323	10395155	+	28833	ID=Novel1030
ST4.03ch04	10997390	10997757	+	368	ID=Novel1031
ST4.03ch04	11079894	11083526	-	3633	ID=Novel1032
ST4.03ch04	11219738	11220245	-	508	ID=Novel1033
ST4.03ch04	11378318	11389323	+	11006	ID=Novel1035
ST4.03ch04	11652757	11657516	+	4760	ID=Novel1036
ST4.03ch04	13549998	13550403	-	406	ID=Novel1039
ST4.03ch04	13805124	13814652	+	9529	ID=Novel1041
ST4.03ch04	13832094	13832681	+	588	ID=Novel1042
ST4.03ch04	16879048	16879472	+	423	ID=Novel1044
ST4.03ch04	22286102	22287875	+	1774	ID=Novel1055
ST4.03ch04	23511197	23511721	+	525	ID=Novel1056
ST4.03ch04	23552716	23562661	+	9946	ID=Novel1057
ST4.03ch04	24011916	24012409	+	494	ID=Novel1059
ST4.03ch04	24011903	24012386	-	484	ID=Novel1060
ST4.03ch04	25015535	25018313	+	2779	ID=Novel1062
ST4.03ch04	26650094	26687999	+	37906	ID=Novel1064
ST4.03ch04	28832581	28848401	+	15821	ID=Novel1066
ST4.03ch04	28965207	28975075	+	9869	ID=Novel1067
ST4.03ch04	29010060	29020335	-	10276	ID=Novel1068
ST4.03ch04	29698543	29724767	+	26225	ID=Novel1069
ST4.03ch04	29743916	29754645	+	10730	ID=Novel1070
ST4.03ch04	29762846	29763420	+	575	ID=Novel1075
ST4.03ch04	29764556	29765253	+	696	ID=Novel1076
ST4.03ch04	29773404	29774997	+	1594	ID=Novel1080
ST4.03ch04	30489448	30500733	+	11286	ID=Novel1081
ST4.03ch04	30580294	30606840	-	26547	ID=Novel1082
ST4.03ch04	31035054	31044802	-	9749	ID=Novel1083
ST4.03ch04	31148550	31161491	-	12942	ID=Novel1084
ST4.03ch04	31215216	31224663	+	9448	ID=Novel1085
ST4.03ch04	31649224	31652598	-	3375	ID=Novel1086
ST4.03ch04	32098252	32098573	-	322	ID=Novel1088
ST4.03ch04	32195444	32218701	+	23258	ID=Novel1089
ST4.03ch04	32531830	32551941	+	20112	ID=Novel1090
ST4.03ch04	32683843	32697369	-	13527	ID=Novel1091
ST4.03ch04	33157951	33174689	+	16739	ID=Novel1092
ST4.03ch04	33265870	33266429	-	560	ID=Novel1094
ST4.03ch04	33470237	33473863	+	3627	ID=Novel1095
ST4.03ch04	34102577	34110742	+	8166	ID=Novel1098
ST4.03ch04	34231219	34248379	-	17161	ID=Novel1099
ST4.03ch04	34813870	34826849	+	12980	ID=Novel1100
ST4.03ch04	35689201	35701848	+	12648	ID=Novel1101
ST4.03ch04	36293318	36304277	-	10960	ID=Novel1102
ST4.03ch04	37057284	37063068	-	5785	ID=Novel1103
ST4.03ch04	37466047	37475599	-	9553	ID=Novel1104
ST4.03ch04	40791526	40791835	+	310	ID=Novel1108
ST4.03ch04	41081275	41089142	-	7868	ID=Novel1111
ST4.03ch04	42025954	42030519	+	4566	ID=Novel1112
ST4.03ch04	44313326	44317773	+	4448	ID=Novel1116
ST4.03ch04	44707771	44714942	-	7172	ID=Novel1118
ST4.03ch04	46482894	46488997	-	6104	ID=Novel1120
ST4.03ch04	46636791	46639145	+	2355	ID=Novel1121
ST4.03ch04	46661426	46671549	+	10124	ID=Novel1122
ST4.03ch04	47577041	47588116	-	11076	ID=Novel1123
ST4.03ch04	47894660	47904577	+	9918	ID=Novel1124
ST4.03ch04	49109108	49109360	-	253	ID=Novel1125
ST4.03ch04	49258138	49260030	+	1893	ID=Novel1126
ST4.03ch04	49424989	49428832	+	3844	ID=Novel1127
ST4.03ch04	49624827	49636109	+	11283	ID=Novel1128
ST4.03ch04	50197026	50201552	-	4527	ID=Novel1129
ST4.03ch04	50623876	50624690	+	815	ID=Novel1130
ST4.03ch04	50667289	50677010	+	9722	ID=Novel1131
ST4.03ch04	51016844	51028975	-	12132	ID=Novel1133
ST4.03ch04	51841173	51842060	+	888	ID=Novel1134
ST4.03ch04	51842715	51847092	+	4378	ID=Novel1135
ST4.03ch04	52534349	52553447	-	19099	ID=Novel1137
ST4.03ch04	53083310	53083835	-	526	ID=Novel1139
ST4.03ch04	53206475	53206916	-	440	ID=Novel1140
ST4.03ch04	53326600	53326859	-	260	ID=Novel1141
ST4.03ch04	53839713	53841078	+	1366	ID=Novel1144
ST4.03ch04	54403518	54410785	+	7268	ID=Novel1145
ST4.03ch04	55219676	55220054	-	379	ID=Novel1147
ST4.03ch04	55220736	55225565	-	4830	ID=Novel1148
ST4.03ch04	55226132	55232481	-	6350	ID=Novel1149
ST4.03ch04	56348577	56349482	-	906	ID=Novel1153
ST4.03ch04	56568278	56569622	+	1345	ID=Novel1155
ST4.03ch04	56621699	56622364	+	666	ID=Novel1159
ST4.03ch04	57073526	57074112	+	585	ID=Novel1161
ST4.03ch04	57480993	57482351	+	1359	ID=Novel1163
ST4.03ch04	57715558	57723942	-	8385	ID=Novel1164
ST4.03ch04	57850627	57859662	-	9036	ID=Novel1166
ST4.03ch04	58010138	58029392	-	19255	ID=Novel1167
ST4.03ch04	58146772	58148049	-	1278	ID=Novel1168
ST4.03ch04	58521613	58527364	+	5752	ID=Novel1169
ST4.03ch04	58827043	58845476	+	18434	ID=Novel1173
ST4.03ch04	60064171	60070463	-	6293	ID=Novel1177
ST4.03ch04	61694486	61697707	-	3222	ID=Novel1182
ST4.03ch04	61730950	61732161	-	1212	ID=Novel1183
ST4.03ch04	61975814	61976354	-	541	ID=Novel1184
ST4.03ch04	62253049	62255740	+	2692	ID=Novel1186
ST4.03ch04	62784247	62798038	-	13792	ID=Novel1187
ST4.03ch04	62819488	62819703	-	216	ID=Novel1188
ST4.03ch04	63371386	63371988	+	603	ID=Novel1189
ST4.03ch04	63405743	63416316	-	10574	ID=Novel1190
ST4.03ch04	63514540	63519887	+	5348	ID=Novel1192
ST4.03ch04	63526659	63531275	+	4617	ID=Novel1193
ST4.03ch04	64122692	64123138	-	447	ID=Novel1194
ST4.03ch04	64659017	64659826	-	810	ID=Novel1195
ST4.03ch04	65210764	65240063	-	29300	ID=Novel1196
ST4.03ch04	65251104	65260897	-	9794	ID=Novel1197
ST4.03ch04	65297629	65315333	-	17705	ID=Novel1198
ST4.03ch04	65359173	65359595	-	423	ID=Novel1199
ST4.03ch04	65365601	65370533	-	4933	ID=Novel1200
ST4.03ch04	65393114	65398753	-	5640	ID=Novel1201
ST4.03ch04	65435246	65435686	-	441	ID=Novel1202
ST4.03ch04	65767041	65787093	+	20053	ID=Novel1203
ST4.03ch04	66364668	66365580	+	913	ID=Novel1204
ST4.03ch04	66380987	66383694	+	2708	ID=Novel1205
ST4.03ch04	66390782	66391734	+	953	ID=Novel1206
ST4.03ch04	66397674	66398326	+	653	ID=Novel1207
ST4.03ch04	66408135	66409200	+	1066	ID=Novel1208
ST4.03ch04	66414624	66416023	+	1400	ID=Novel1209
ST4.03ch04	66802921	66807197	+	4277	ID=Novel1210
ST4.03ch04	67140256	67145727	-	5472	ID=Novel1211
ST4.03ch04	67446947	67459688	-	12742	ID=Novel1213
ST4.03ch04	68652827	68660368	+	7542	ID=Novel1214
ST4.03ch04	68890619	68893392	+	2774	ID=Novel1215
ST4.03ch04	69025503	69027163	+	1661	ID=Novel1216
ST4.03ch04	69548056	69558380	-	10325	ID=Novel1219
ST4.03ch04	69909006	69910953	+	1948	ID=Novel1222
ST4.03ch04	70046815	70048305	-	1491	ID=Novel1223
ST4.03ch04	71573890	71574943	+	1054	ID=Novel1226
ST4.03ch04	71576521	71578644	+	2124	ID=Novel1227
ST4.03ch04	72009900	72012808	-	2909	ID=Novel1229
ST4.03ch04	72105170	72107541	+	2372	ID=Novel1231
ST4.03ch05	322013	324229	-	2217	ID=Novel1233
ST4.03ch05	416415	421728	+	5314	ID=Novel1234
ST4.03ch05	711651	711973	-	321	ID=Novel1235
ST4.03ch05	1101181	1113415	+	12235	ID=Novel1238
ST4.03ch05	1141844	1142193	-	350	ID=Novel1239
ST4.03ch05	1409973	1414008	-	4036	ID=Novel1240
ST4.03ch05	1731700	1733155	+	1456	ID=Novel1242
ST4.03ch05	2194814	2204450	+	9637	ID=Novel1246
ST4.03ch05	3241880	3242624	-	745	ID=Novel1250
ST4.03ch05	4453826	4455290	+	1465	ID=Novel1253
ST4.03ch05	5229999	5230325	+	327	ID=Novel1255
ST4.03ch05	5299535	5300083	+	549	ID=Novel1256
ST4.03ch05	5356431	5356758	-	328	ID=Novel1257
ST4.03ch05	6490829	6503327	+	12499	ID=Novel1259
ST4.03ch05	6514844	6516379	-	1536	ID=Novel1260
ST4.03ch05	6688905	6691005	-	2101	ID=Novel1261
ST4.03ch05	7192420	7197951	-	5532	ID=Novel1263
ST4.03ch05	7475035	7475961	+	927	ID=Novel1264
ST4.03ch05	7500131	7501341	+	1211	ID=Novel1265
ST4.03ch05	7549344	7550390	-	1047	ID=Novel1266
ST4.03ch05	7624180	7634879	-	10700	ID=Novel1267
ST4.03ch05	8001069	8005131	+	4063	ID=Novel1269
ST4.03ch05	9685297	9685585	-	289	ID=Novel1276
ST4.03ch05	10005968	10016019	-	10052	ID=Novel1277
ST4.03ch05	10107049	10117398	-	10350	ID=Novel1279
ST4.03ch05	10221807	10225723	+	3917	ID=Novel1280
ST4.03ch05	10227144	10227628	+	485	ID=Novel1281
ST4.03ch05	10311702	10313962	+	2261	ID=Novel1282
ST4.03ch05	11216410	11219238	+	2829	ID=Novel1285
ST4.03ch05	11379256	11389926	-	10671	ID=Novel1288
ST4.03ch05	12104363	12108445	+	4083	ID=Novel1290
ST4.03ch05	13258028	13278514	+	20487	ID=Novel1296
ST4.03ch05	13351565	13375767	-	24203	ID=Novel1297
ST4.03ch05	14003411	14004973	+	1563	ID=Novel1300
ST4.03ch05	14587026	14590540	-	3515	ID=Novel1302
ST4.03ch05	14621384	14621936	-	553	ID=Novel1303
ST4.03ch05	14865203	14877194	+	11992	ID=Novel1304
ST4.03ch05	16555282	16565313	-	10032	ID=Novel1305
ST4.03ch05	17429451	17456253	+	26803	ID=Novel1306
ST4.03ch05	17853000	17866038	-	13039	ID=Novel1307
ST4.03ch05	17964264	18011796	-	47533	ID=Novel1308
ST4.03ch05	18136127	18136865	+	739	ID=Novel1309
ST4.03ch05	18798845	18816182	-	17338	ID=Novel1310
ST4.03ch05	19147967	19163534	-	15568	ID=Novel1312
ST4.03ch05	19443326	19458318	-	14993	ID=Novel1313
ST4.03ch05	19674090	19690084	-	15995	ID=Novel1314
ST4.03ch05	19867662	19888463	-	20802	ID=Novel1315
ST4.03ch05	20239201	20245815	+	6615	ID=Novel1317
ST4.03ch05	21919726	21920985	+	1260	ID=Novel1320
ST4.03ch05	22581488	22587110	+	5623	ID=Novel1321
ST4.03ch05	22594874	22598587	+	3714	ID=Novel1322
ST4.03ch05	22616903	22621587	+	4685	ID=Novel1323
ST4.03ch05	23124313	23135422	-	11110	ID=Novel1325
ST4.03ch05	23336096	23336566	-	471	ID=Novel1327
ST4.03ch05	24165285	24165649	-	365	ID=Novel1329
ST4.03ch05	24166355	24170565	-	4211	ID=Novel1330
ST4.03ch05	26311833	26322986	-	11154	ID=Novel1334
ST4.03ch05	27185331	27193322	-	7992	ID=Novel1335
ST4.03ch05	27571475	27579895	+	8421	ID=Novel1336
ST4.03ch05	28134918	28136350	+	1431	ID=Novel1337
ST4.03ch05	29042965	29056963	-	13999	ID=Novel1339
ST4.03ch05	30459623	30470527	+	10905	ID=Novel1340
ST4.03ch05	30581459	30582126	-	668	ID=Novel1341
ST4.03ch05	30643802	30676984	+	33183	ID=Novel1342
ST4.03ch05	31150502	31153465	+	2964	ID=Novel1344
ST4.03ch05	31741625	31754438	+	12814	ID=Novel1346
ST4.03ch05	32002077	32011463	-	9387	ID=Novel1347
ST4.03ch05	32012558	32019875	-	7318	ID=Novel1348
ST4.03ch05	32431252	32434051	+	2800	ID=Novel1349
ST4.03ch05	32712854	32713078	-	223	ID=Novel1350
ST4.03ch05	33321380	33322923	+	1544	ID=Novel1352
ST4.03ch05	37235028	37237427	-	2400	ID=Novel1356
ST4.03ch05	38614373	38626426	-	12054	ID=Novel1357
ST4.03ch05	39543200	39543901	-	702	ID=Novel1358
ST4.03ch05	40450347	40466406	+	16060	ID=Novel1359
ST4.03ch05	41539795	41546135	-	6341	ID=Novel1361
ST4.03ch05	42989563	43001338	-	11776	ID=Novel1365
ST4.03ch05	43387220	43387833	+	614	ID=Novel1367
ST4.03ch05	43388390	43390034	+	1645	ID=Novel1368
ST4.03ch05	43831969	43852704	-	20736	ID=Novel1369
ST4.03ch05	44683725	44691791	-	8067	ID=Novel1372
ST4.03ch05	44901622	44903296	+	1675	ID=Novel1373
ST4.03ch05	45403406	45405810	-	2405	ID=Novel1376
ST4.03ch05	45459114	45460794	+	1681	ID=Novel1377
ST4.03ch05	45487233	45489812	-	2580	ID=Novel1378
ST4.03ch05	45838779	45840947	-	2169	ID=Novel1379
ST4.03ch05	46365659	46379304	+	13646	ID=Novel1380
ST4.03ch05	46386591	46387087	-	497	ID=Novel1381
ST4.03ch05	47787011	47799486	-	12476	ID=Novel1384
ST4.03ch05	48459161	48462928	+	3768	ID=Novel1388
ST4.03ch05	48543486	48553406	+	9921	ID=Novel1389
ST4.03ch05	49228069	49247444	+	19376	ID=Novel1390
ST4.03ch05	49570761	49571146	-	386	ID=Novel1392
ST4.03ch05	49591347	49591902	+	556	ID=Novel1393
ST4.03ch05	49702297	49704740	+	2444	ID=Novel1395
ST4.03ch05	49727198	49729719	-	2522	ID=Novel1396
ST4.03ch05	49731944	49734759	-	2816	ID=Novel1397
ST4.03ch05	50047476	50048476	+	999	ID=Novel1398
ST4.03ch05	51563298	51563678	-	381	ID=Novel1404
ST4.03ch05	51798132	51801691	+	3560	ID=Novel1405
ST4.03ch05	51803431	51817063	-	13633	ID=Novel1406
ST4.03ch05	51935655	51945928	+	10274	ID=Novel1407
ST4.03ch06	148103	150198	+	2096	ID=Novel1409
ST4.03ch06	151082	151288	+	207	ID=Novel1410
ST4.03ch06	153469	155439	+	1971	ID=Novel1411
ST4.03ch06	231736	255676	+	23941	ID=Novel1412
ST4.03ch06	475205	483946	-	8742	ID=Novel1415
ST4.03ch06	605268	609963	+	4696	ID=Novel1417
ST4.03ch06	629971	631855	-	1885	ID=Novel1418
ST4.03ch10	48474912	48475169	-	256	ID=Novel1419
ST4.03ch06	876128	876835	-	708	ID=Novel1420
ST4.03ch06	1024975	1025523	-	549	ID=Novel1422
ST4.03ch06	1168504	1169621	-	1118	ID=Novel1424
ST4.03ch06	1909979	1911137	-	1159	ID=Novel1425
ST4.03ch06	1933494	1936876	+	3383	ID=Novel1426
ST4.03ch06	2012373	2029866	+	17494	ID=Novel1427
ST4.03ch06	2066909	2079581	-	12673	ID=Novel1428
ST4.03ch06	2171342	2171620	+	277	ID=Novel1429
ST4.03ch06	2171187	2171663	-	477	ID=Novel1430
ST4.03ch06	2542379	2553724	-	11346	ID=Novel1431
ST4.03ch06	2966758	2968977	-	2220	ID=Novel1434
ST4.03ch06	2984273	2986352	-	2080	ID=Novel1435
ST4.03ch06	3283143	3290048	-	6906	ID=Novel1438
ST4.03ch06	3737564	3756202	+	18639	ID=Novel1439
ST4.03ch06	4342537	4355024	-	12488	ID=Novel1441
ST4.03ch06	6100040	6102699	-	2660	ID=Novel1444
ST4.03ch06	6476955	6477369	+	415	ID=Novel1446
ST4.03ch06	6885399	6887214	-	1816	ID=Novel1447
ST4.03ch06	8937374	8951288	+	13915	ID=Novel1449
ST4.03ch06	15808799	15809681	+	883	ID=Novel1454
ST4.03ch06	15811713	15816322	+	4610	ID=Novel1455
ST4.03ch06	17963743	17964120	-	378	ID=Novel1456
ST4.03ch06	18282239	18290903	+	8665	ID=Novel1457
ST4.03ch06	19235281	19254833	+	19553	ID=Novel1458
ST4.03ch06	19962433	19963166	-	734	ID=Novel1459
ST4.03ch06	21075127	21075372	+	246	ID=Novel1460
ST4.03ch06	21361728	21375750	+	14023	ID=Novel1461
ST4.03ch06	21448135	21456277	+	8143	ID=Novel1462
ST4.03ch06	21482153	21504236	-	22084	ID=Novel1463
ST4.03ch06	22480753	22492197	-	11445	ID=Novel1464
ST4.03ch06	23799293	23815216	+	15924	ID=Novel1465
ST4.03ch06	23824627	23838780	-	14154	ID=Novel1466
ST4.03ch06	25899717	25907528	+	7812	ID=Novel1467
ST4.03ch06	26893160	26894049	-	890	ID=Novel1468
ST4.03ch06	26909269	26915537	-	6269	ID=Novel1469
ST4.03ch06	28109819	28113372	+	3554	ID=Novel1471
ST4.03ch06	28430595	28442582	-	11988	ID=Novel1472
ST4.03ch06	29734995	29735688	+	694	ID=Novel1474
ST4.03ch06	30229348	30230393	-	1046	ID=Novel1475
ST4.03ch06	31208321	31208756	-	436	ID=Novel1477
ST4.03ch06	31329601	31330867	-	1267	ID=Novel1478
ST4.03ch06	31675037	31681523	+	6487	ID=Novel1480
ST4.03ch06	31799784	31800636	+	853	ID=Novel1481
ST4.03ch06	32070564	32071942	-	1379	ID=Novel1482
ST4.03ch06	32879289	32880114	+	826	ID=Novel1487
ST4.03ch06	32883437	32885072	+	1636	ID=Novel1488
ST4.03ch06	33866840	33867837	-	998	ID=Novel1491
ST4.03ch06	34233167	34233460	-	294	ID=Novel1492
ST4.03ch06	34324019	34324553	-	535	ID=Novel1494
ST4.03ch06	35132818	35133796	+	979	ID=Novel1496
ST4.03ch06	35179701	35189695	+	9995	ID=Novel1497
ST4.03ch06	35220926	35226689	-	5764	ID=Novel1498
ST4.03ch06	35301527	35302368	-	840	ID=Novel1499
ST4.03ch06	36029605	36030157	+	553	ID=Novel1502
ST4.03ch06	36669472	36687081	-	17610	ID=Novel1504
ST4.03ch06	36701430	36702186	-	757	ID=Novel1505
ST4.03ch06	37282308	37289175	-	6868	ID=Novel1506
ST4.03ch06	37404243	37418723	+	14481	ID=Novel1507
ST4.03ch06	37920548	37922913	+	2366	ID=Novel1508
ST4.03ch06	39091048	39101792	+	10745	ID=Novel1512
ST4.03ch06	39165697	39169252	+	3556	ID=Novel1513
ST4.03ch06	40046334	40055772	-	9439	ID=Novel1516
ST4.03ch06	40356526	40357051	-	526	ID=Novel1518
ST4.03ch06	40685126	40685547	-	422	ID=Novel1521
ST4.03ch06	41061153	41073543	-	12391	ID=Novel1524
ST4.03ch06	41242311	41254051	+	11741	ID=Novel1525
ST4.03ch06	41254647	41257963	+	3317	ID=Novel1526
ST4.03ch06	41926716	41928942	-	2227	ID=Novel1528
ST4.03ch06	41951773	41960853	-	9081	ID=Novel1529
ST4.03ch06	41968880	41970569	-	1690	ID=Novel1530
ST4.03ch06	41980810	41981693	+	884	ID=Novel1531
ST4.03ch06	42802967	42812688	-	9722	ID=Novel1532
ST4.03ch06	42832018	42842577	-	10560	ID=Novel1533
ST4.03ch06	42848421	42859067	-	10647	ID=Novel1534
ST4.03ch06	42874228	42877187	+	2960	ID=Novel1535
ST4.03ch06	43149078	43159757	+	10680	ID=Novel1537
ST4.03ch06	43267039	43269815	+	2777	ID=Novel1538
ST4.03ch06	43326959	43332018	+	5060	ID=Novel1539
ST4.03ch06	44605588	44605838	+	251	ID=Novel1541
ST4.03ch06	45247986	45252386	+	4401	ID=Novel1542
ST4.03ch06	45785110	45789951	-	4842	ID=Novel1545
ST4.03ch06	45846689	45863020	-	16332	ID=Novel1546
ST4.03ch06	46010153	46020403	+	10251	ID=Novel1547
ST4.03ch06	46491324	46516694	-	25371	ID=Novel1549
ST4.03ch06	46707259	46716796	-	9538	ID=Novel1552
ST4.03ch06	46724203	46725322	-	1120	ID=Novel1553
ST4.03ch06	46886547	46888991	-	2445	ID=Novel1555
ST4.03ch06	46916687	46917344	-	658	ID=Novel1556
ST4.03ch06	47493740	47494078	-	339	ID=Novel1558
ST4.03ch06	47549687	47550234	-	548	ID=Novel1560
ST4.03ch06	47837700	47847890	+	10191	ID=Novel1562
ST4.03ch06	48249647	48251340	-	1694	ID=Novel1564
ST4.03ch06	48271609	48273084	-	1476	ID=Novel1565
ST4.03ch06	48536269	48536625	-	357	ID=Novel1566
ST4.03ch06	48867113	48878812	+	11700	ID=Novel1568
ST4.03ch06	49456529	49474380	+	17852	ID=Novel1569
ST4.03ch06	50371056	50371448	+	393	ID=Novel1574
ST4.03ch06	50394312	50398255	+	3944	ID=Novel1575
ST4.03ch06	50564240	50574185	+	9946	ID=Novel1576
ST4.03ch06	51304710	51309853	+	5144	ID=Novel1578
ST4.03ch06	51327786	51336243	+	8458	ID=Novel1579
ST4.03ch06	51513519	51514040	+	522	ID=Novel1583
ST4.03ch06	51812523	51814392	-	1870	ID=Novel1585
ST4.03ch06	52040832	52062818	+	21987	ID=Novel1587
ST4.03ch06	52164870	52171090	-	6221	ID=Novel1588
ST4.03ch06	52753720	52768519	-	14800	ID=Novel1590
ST4.03ch06	52851592	52855735	-	4144	ID=Novel1591
ST4.03ch06	52942477	52948257	+	5781	ID=Novel1592
ST4.03ch06	52949869	52954263	+	4395	ID=Novel1593
ST4.03ch06	53032590	53035150	-	2561	ID=Novel1594
ST4.03ch06	53349075	53350949	+	1875	ID=Novel1595
ST4.03ch06	53668747	53674011	-	5265	ID=Novel1596
ST4.03ch06	53970582	53978080	-	7499	ID=Novel1597
ST4.03ch06	54049331	54061275	+	11945	ID=Novel1598
ST4.03ch06	54244959	54247564	+	2606	ID=Novel1599
ST4.03ch06	54516220	54526794	-	10575	ID=Novel1600
ST4.03ch06	55183765	55199953	-	16189	ID=Novel1601
ST4.03ch06	55279293	55289350	-	10058	ID=Novel1602
ST4.03ch06	57802613	57805197	+	2585	ID=Novel1607
ST4.03ch06	57974960	57979776	-	4817	ID=Novel1609
ST4.03ch06	58088143	58100441	-	12299	ID=Novel1610
ST4.03ch06	58324356	58328529	+	4174	ID=Novel1611
ST4.03ch06	58806478	58808757	-	2280	ID=Novel1613
ST4.03ch06	58944032	58946160	-	2129	ID=Novel1614
ST4.03ch06	59155440	59156507	-	1068	ID=Novel1615
ST4.03ch06	59387572	59388586	+	1015	ID=Novel1616
ST4.03ch10	53202224	53202732	-	509	ID=Novel1618
ST4.03ch07	348517	355858	+	7342	ID=Novel1619
ST4.03ch07	986467	987714	+	1248	ID=Novel1626
ST4.03ch07	1377227	1380985	-	3759	ID=Novel1628
ST4.03ch07	2936801	2944907	-	8107	ID=Novel1629
ST4.03ch07	3076906	3089537	-	12632	ID=Novel1630
ST4.03ch07	3586526	3597313	+	10788	ID=Novel1634
ST4.03ch07	3946277	3949568	+	3292	ID=Novel1635
ST4.03ch07	4473876	4482540	-	8665	ID=Novel1639
ST4.03ch07	4529967	4541175	-	11209	ID=Novel1640
ST4.03ch07	5865876	5869786	+	3911	ID=Novel1642
ST4.03ch07	6384079	6405293	-	21215	ID=Novel1643
ST4.03ch07	7480817	7482756	+	1940	ID=Novel1645
ST4.03ch07	7611857	7612523	-	667	ID=Novel1646
ST4.03ch07	8223084	8234022	-	10939	ID=Novel1647
ST4.03ch07	8393651	8402617	-	8967	ID=Novel1648
ST4.03ch07	9897763	9921260	+	23498	ID=Novel1650
ST4.03ch07	9952921	9971160	-	18240	ID=Novel1651
ST4.03ch07	9993054	9993465	-	412	ID=Novel1652
ST4.03ch07	9997765	10001304	-	3540	ID=Novel1653
ST4.03ch07	10641148	10650372	+	9225	ID=Novel1657
ST4.03ch07	10940527	10952093	-	11567	ID=Novel1659
ST4.03ch07	12118699	12128916	+	10218	ID=Novel1661
ST4.03ch07	12881261	12892526	-	11266	ID=Novel1662
ST4.03ch07	13653058	13664913	-	11856	ID=Novel1663
ST4.03ch07	13684310	13690730	-	6421	ID=Novel1664
ST4.03ch07	16152530	16163228	-	10699	ID=Novel1670
ST4.03ch07	18506855	18517777	-	10923	ID=Novel1672
ST4.03ch07	18609237	18611283	+	2047	ID=Novel1673
ST4.03ch07	18616777	18636306	+	19530	ID=Novel1674
ST4.03ch07	18660635	18670039	+	9405	ID=Novel1675
ST4.03ch07	19982921	19987997	+	5077	ID=Novel1679
ST4.03ch04	32643605	32643808	+	202	ID=Novel1680
ST4.03ch07	21323104	21329578	-	6475	ID=Novel1683
ST4.03ch07	22872047	22881851	+	9805	ID=Novel1685
ST4.03ch07	24005042	24006411	+	1370	ID=Novel1686
ST4.03ch07	24352344	24352541	+	198	ID=Novel1689
ST4.03ch07	25814486	25822704	+	8219	ID=Novel1692
ST4.03ch07	27159580	27207689	+	48110	ID=Novel1693
ST4.03ch07	27415492	27417112	-	1621	ID=Novel1694
ST4.03ch07	29311443	29312479	+	1037	ID=Novel1700
ST4.03ch07	29397824	29398223	+	400	ID=Novel1701
ST4.03ch07	31289357	31300078	+	10722	ID=Novel1703
ST4.03ch07	35413529	35415260	-	1732	ID=Novel1707
ST4.03ch07	35451882	35456200	+	4319	ID=Novel1708
ST4.03ch07	36273094	36288367	-	15274	ID=Novel1710
ST4.03ch07	36793511	36802951	+	9441	ID=Novel1711
ST4.03ch07	37062372	37068938	+	6567	ID=Novel1712
ST4.03ch07	38464687	38477278	-	12592	ID=Novel1714
ST4.03ch07	38892508	38896068	-	3561	ID=Novel1716
ST4.03ch07	39171108	39171779	-	672	ID=Novel1717
ST4.03ch07	39945075	39946546	+	1472	ID=Novel1718
ST4.03ch07	40285632	40299590	-	13959	ID=Novel1719
ST4.03ch07	40837057	40840755	-	3699	ID=Novel1721
ST4.03ch07	40843903	40847522	-	3620	ID=Novel1722
ST4.03ch10	560864	561437	-	574	ID=Novel1723
ST4.03ch07	41089787	41096308	-	6522	ID=Novel1724
ST4.03ch07	41522406	41530677	-	8272	ID=Novel1725
ST4.03ch07	42486242	42492176	+	5935	ID=Novel1729
ST4.03ch07	42641083	42657138	+	16056	ID=Novel1730
ST4.03ch07	42818286	42819223	+	938	ID=Novel1731
ST4.03ch07	43039675	43040777	+	1103	ID=Novel1732
ST4.03ch07	43187443	43189466	+	2024	ID=Novel1733
ST4.03ch07	43370561	43374802	+	4242	ID=Novel1734
ST4.03ch07	43400201	43400876	+	674	ID=Novel1735
ST4.03ch07	43415551	43416468	+	916	ID=Novel1736
ST4.03ch07	44044125	44058898	-	14774	ID=Novel1738
ST4.03ch07	45059631	45065822	+	6192	ID=Novel1739
ST4.03ch07	45288345	45289306	+	962	ID=Novel1740
ST4.03ch07	45364852	45366586	+	1735	ID=Novel1742
ST4.03ch07	45411067	45412650	+	1584	ID=Novel1743
ST4.03ch07	46604470	46610123	+	5654	ID=Novel1746
ST4.03ch07	46927434	46930239	+	2806	ID=Novel1749
ST4.03ch07	46930597	46934730	+	4134	ID=Novel1750
ST4.03ch07	47263181	47274917	-	11737	ID=Novel1753
ST4.03ch07	47502595	47515963	+	13369	ID=Novel1754
ST4.03ch07	47524367	47524932	+	566	ID=Novel1755
ST4.03ch07	47525281	47527078	+	1798	ID=Novel1756
ST4.03ch07	48196864	48199565	+	2702	ID=Novel1758
ST4.03ch07	48736850	48749308	-	12459	ID=Novel1760
ST4.03ch07	50258820	50265957	-	7138	ID=Novel1761
ST4.03ch07	50394053	50402283	-	8231	ID=Novel1762
ST4.03ch07	50526131	50526727	+	597	ID=Novel1763
ST4.03ch07	50742339	50742862	+	524	ID=Novel1764
ST4.03ch07	50758826	50760667	-	1842	ID=Novel1765
ST4.03ch07	50769316	50773321	-	4006	ID=Novel1766
ST4.03ch07	50873794	50880809	+	7016	ID=Novel1767
ST4.03ch07	50939545	50943843	-	4299	ID=Novel1768
ST4.03ch07	51212105	51240147	+	28043	ID=Novel1771
ST4.03ch07	51846915	51852337	+	5423	ID=Novel1775
ST4.03ch07	51955440	51963413	+	7974	ID=Novel1776
ST4.03ch07	52387696	52391059	-	3364	ID=Novel1777
ST4.03ch07	53037798	53049552	-	11755	ID=Novel1780
ST4.03ch07	53182211	53187986	-	5776	ID=Novel1782
ST4.03ch07	53877634	53878766	+	1133	ID=Novel1785
ST4.03ch07	53879154	53881938	+	2785	ID=Novel1786
ST4.03ch07	55491712	55492482	+	771	ID=Novel1790
ST4.03ch07	55567922	55568563	+	642	ID=Novel1791
ST4.03ch07	55878330	55887248	+	8919	ID=Novel1792
ST4.03ch07	55939156	55948720	+	9565	ID=Novel1793
ST4.03ch07	56451257	56457697	-	6441	ID=Novel1795
ST4.03ch07	56490263	56490630	+	368	ID=Novel1796
ST4.03ch07	56564830	56570070	-	5241	ID=Novel1797
ST4.03ch07	56689517	56709524	+	20008	ID=Novel1798
ST4.03ch07	254340	254614	-	275	ID=Novel1799
ST4.03ch08	190399	195836	+	5438	ID=Novel1800
ST4.03ch08	510019	513381	-	3363	ID=Novel1801
ST4.03ch08	527663	533556	-	5894	ID=Novel1802
ST4.03ch08	649107	657723	-	8617	ID=Novel1803
ST4.03ch08	1100598	1101156	+	559	ID=Novel1804
ST4.03ch08	1146809	1147493	+	685	ID=Novel1805
ST4.03ch08	1383974	1408467	+	24494	ID=Novel1807
ST4.03ch08	1748352	1756950	-	8599	ID=Novel1808
ST4.03ch08	1945683	1952983	+	7301	ID=Novel1809
ST4.03ch08	2080367	2099700	+	19334	ID=Novel1810
ST4.03ch08	2146380	2158021	+	11642	ID=Novel1811
ST4.03ch08	2613441	2630763	+	17323	ID=Novel1813
ST4.03ch08	2706358	2731065	+	24708	ID=Novel1814
ST4.03ch08	2917499	2919856	+	2358	ID=Novel1815
ST4.03ch08	4012932	4026463	+	13532	ID=Novel1816
ST4.03ch08	4762571	4772426	+	9856	ID=Novel1817
ST4.03ch08	4822020	4822439	-	420	ID=Novel1818
ST4.03ch08	5631595	5641803	+	10209	ID=Novel1820
ST4.03ch08	5898990	5899254	+	265	ID=Novel1821
ST4.03ch08	5902691	5909208	+	6518	ID=Novel1822
ST4.03ch08	6028641	6038277	-	9637	ID=Novel1823
ST4.03ch08	6138825	6139140	-	316	ID=Novel1824
ST4.03ch08	6220159	6220842	+	684	ID=Novel1825
ST4.03ch08	6233640	6233903	-	264	ID=Novel1826
ST4.03ch08	6235500	6239297	-	3798	ID=Novel1827
ST4.03ch08	6280355	6293280	-	12926	ID=Novel1828
ST4.03ch08	6377436	6390904	-	13469	ID=Novel1829
ST4.03ch08	6644671	6659648	+	14978	ID=Novel1830
ST4.03ch08	7710575	7726666	+	16092	ID=Novel1832
ST4.03ch08	7850396	7863028	-	12633	ID=Novel1833
ST4.03ch08	8071905	8077592	-	5688	ID=Novel1834
ST4.03ch08	8975794	8980938	+	5145	ID=Novel1835
ST4.03ch08	9129823	9153680	-	23858	ID=Novel1837
ST4.03ch08	9306366	9314232	+	7867	ID=Novel1838
ST4.03ch08	9618874	9621631	+	2758	ID=Novel1839
ST4.03ch08	9659927	9661259	-	1333	ID=Novel1840
ST4.03ch08	9661548	9661972	-	425	ID=Novel1841
ST4.03ch08	10029237	10030017	+	781	ID=Novel1844
ST4.03ch08	10230142	10230415	+	274	ID=Novel1845
ST4.03ch08	10230539	10230814	+	276	ID=Novel1846
ST4.03ch08	13984957	13991380	-	6424	ID=Novel1851
ST4.03ch08	17673290	17673821	+	532	ID=Novel1854
ST4.03ch08	18090972	18099440	+	8469	ID=Novel1855
ST4.03ch08	18268004	18285375	-	17372	ID=Novel1856
ST4.03ch08	19352496	19365364	+	12869	ID=Novel1860
ST4.03ch08	19558128	19559815	-	1688	ID=Novel1862
ST4.03ch08	19648851	19649751	+	901	ID=Novel1863
ST4.03ch08	19820011	19820652	-	642	ID=Novel1864
ST4.03ch08	19827615	19835436	-	7822	ID=Novel1865
ST4.03ch08	20136737	20154293	-	17557	ID=Novel1867
ST4.03ch08	21451589	21454867	-	3279	ID=Novel1868
ST4.03ch08	21834947	21837949	-	3003	ID=Novel1869
ST4.03ch08	23941576	23943076	+	1501	ID=Novel1870
ST4.03ch08	26126395	26141508	+	15114	ID=Novel1871
ST4.03ch08	26164586	26170404	+	5819	ID=Novel1872
ST4.03ch08	27852820	27853729	+	910	ID=Novel1873
ST4.03ch08	30357600	30367427	+	9828	ID=Novel1877
ST4.03ch08	30510811	30519792	-	8982	ID=Novel1878
ST4.03ch08	32975696	32989073	-	13378	ID=Novel1882
ST4.03ch08	32996435	33006467	-	10033	ID=Novel1883
ST4.03ch08	33011041	33021789	-	10749	ID=Novel1884
ST4.03ch08	34074475	34077245	+	2771	ID=Novel1888
ST4.03ch08	34116140	34119024	+	2885	ID=Novel1889
ST4.03ch08	34175775	34179501	+	3727	ID=Novel1890
ST4.03ch08	34273813	34274404	-	592	ID=Novel1891
ST4.03ch08	34362736	34365039	+	2304	ID=Novel1894
ST4.03ch08	34394831	34396341	+	1511	ID=Novel1895
ST4.03ch08	34534265	34538229	-	3965	ID=Novel1896
ST4.03ch08	34658668	34659477	+	810	ID=Novel1897
ST4.03ch08	34814830	34826868	-	12039	ID=Novel1899
ST4.03ch08	34865653	34867552	-	1900	ID=Novel1900
ST4.03ch08	34970184	34970606	+	423	ID=Novel1901
ST4.03ch08	36076975	36087925	+	10951	ID=Novel1902
ST4.03ch08	36246929	36249790	-	2862	ID=Novel1903
ST4.03ch08	37236879	37246634	+	9756	ID=Novel1904
ST4.03ch08	37446974	37472008	+	25035	ID=Novel1905
ST4.03ch08	37496989	37512692	-	15704	ID=Novel1906
ST4.03ch08	37519434	37532505	-	13072	ID=Novel1907
ST4.03ch08	38845848	38863911	-	18064	ID=Novel1909
ST4.03ch08	40086509	40090766	+	4258	ID=Novel1910
ST4.03ch08	40588614	40597197	-	8584	ID=Novel1911
ST4.03ch08	40605746	40606066	-	321	ID=Novel1912
ST4.03ch08	40614631	40620762	-	6132	ID=Novel1913
ST4.03ch08	40647307	40652131	+	4825	ID=Novel1914
ST4.03ch08	42264457	42264722	-	266	ID=Novel1921
ST4.03ch08	42371881	42377397	-	5517	ID=Novel1923
ST4.03ch08	42413226	42418406	+	5181	ID=Novel1924
ST4.03ch08	42429215	42461430	-	32216	ID=Novel1925
ST4.03ch08	42484490	42486379	-	1890	ID=Novel1926
ST4.03ch08	42851689	42855067	+	3379	ID=Novel1928
ST4.03ch08	42865444	42865769	-	326	ID=Novel1929
ST4.03ch08	42910993	42911489	+	497	ID=Novel1930
ST4.03ch08	42917083	42920024	+	2942	ID=Novel1931
ST4.03ch08	43340556	43341702	+	1147	ID=Novel1932
ST4.03ch08	43787751	43788026	+	276	ID=Novel1934
ST4.03ch12	2776981	2777404	+	424	ID=Novel1935
ST4.03ch08	43849554	43854929	+	5376	ID=Novel1936
ST4.03ch08	43918201	43918498	-	298	ID=Novel1937
ST4.03ch08	43934554	43939705	-	5152	ID=Novel1938
ST4.03ch08	44025323	44026025	-	703	ID=Novel1939
ST4.03ch08	44138727	44139517	-	791	ID=Novel1940
ST4.03ch08	44939349	44944213	-	4865	ID=Novel1944
ST4.03ch08	45452465	45460847	-	8383	ID=Novel1946
ST4.03ch08	45464340	45475004	-	10665	ID=Novel1947
ST4.03ch08	45475261	45495258	-	19998	ID=Novel1948
ST4.03ch08	45511420	45515398	-	3979	ID=Novel1949
ST4.03ch08	46170254	46171875	+	1622	ID=Novel1950
ST4.03ch08	46172932	46173808	+	877	ID=Novel1952
ST4.03ch08	46320816	46322716	-	1901	ID=Novel1953
ST4.03ch08	47036492	47039237	+	2746	ID=Novel1955
ST4.03ch08	47044568	47054409	-	9842	ID=Novel1956
ST4.03ch08	47162952	47173966	+	11015	ID=Novel1957
ST4.03ch08	47214214	47225846	-	11633	ID=Novel1958
ST4.03ch08	47244493	47245169	-	677	ID=Novel1960
ST4.03ch08	47347112	47349929	+	2818	ID=Novel1961
ST4.03ch08	47393396	47394964	-	1569	ID=Novel1962
ST4.03ch08	47472510	47493790	+	21281	ID=Novel1963
ST4.03ch08	47600071	47600333	+	263	ID=Novel1965
ST4.03ch08	47647576	47648174	+	599	ID=Novel1966
ST4.03ch08	47752376	47752900	-	525	ID=Novel1967
ST4.03ch08	47759545	47761025	-	1481	ID=Novel1968
ST4.03ch08	47928665	47929199	-	535	ID=Novel1969
ST4.03ch08	48047623	48049852	+	2230	ID=Novel1970
ST4.03ch08	48156281	48157785	+	1505	ID=Novel1971
ST4.03ch08	48234071	48239835	+	5765	ID=Novel1972
ST4.03ch08	48621458	48635619	-	14162	ID=Novel1974
ST4.03ch08	50339120	50344460	+	5341	ID=Novel1977
ST4.03ch08	50470068	50473821	+	3754	ID=Novel1978
ST4.03ch08	50480309	50497429	+	17121	ID=Novel1979
ST4.03ch08	50524356	50534372	+	10017	ID=Novel1980
ST4.03ch08	50534981	50536227	+	1247	ID=Novel1981
ST4.03ch08	50783552	50791119	-	7568	ID=Novel1982
ST4.03ch08	51001781	51009629	+	7849	ID=Novel1983
ST4.03ch08	51843564	51844180	-	617	ID=Novel1984
ST4.03ch08	52110937	52115802	+	4866	ID=Novel1985
ST4.03ch08	52172272	52172894	-	621	ID=Novel1986
ST4.03ch08	52370689	52374081	+	3393	ID=Novel1987
ST4.03ch08	52378563	52380143	-	1581	ID=Novel1988
ST4.03ch08	53200017	53214829	+	14813	ID=Novel1990
ST4.03ch08	53651065	53651283	+	219	ID=Novel1992
ST4.03ch08	53903147	53903984	-	838	ID=Novel1993
ST4.03ch08	54651548	54654623	-	3076	ID=Novel1994
ST4.03ch08	54659514	54661510	-	1997	ID=Novel1995
ST4.03ch08	54665759	54670245	+	4487	ID=Novel1996
ST4.03ch08	54697815	54699518	-	1704	ID=Novel1997
ST4.03ch08	55193724	55199045	-	5322	ID=Novel1998
ST4.03ch08	55364626	55365729	+	1104	ID=Novel1999
ST4.03ch08	55549485	55555064	-	5580	ID=Novel2000
ST4.03ch08	55678505	55684132	-	5628	ID=Novel2001
ST4.03ch08	55719153	55719623	+	471	ID=Novel2002
ST4.03ch08	55873968	55880919	-	6952	ID=Novel2003
ST4.03ch08	55892183	55902161	-	9979	ID=Novel2004
ST4.03ch08	56700515	56701651	-	1137	ID=Novel2008
ST4.03ch09	197216	200229	-	3014	ID=Novel2009
ST4.03ch09	1518631	1520027	+	1397	ID=Novel2014
ST4.03ch09	1766480	1775247	+	8768	ID=Novel2017
ST4.03ch09	1890576	1893905	+	3330	ID=Novel2019
ST4.03ch09	2330958	2341409	-	10452	ID=Novel2021
ST4.03ch09	2768010	2778835	+	10826	ID=Novel2024
ST4.03ch09	2780499	2782170	+	1672	ID=Novel2025
ST4.03ch09	3152149	3166449	+	14301	ID=Novel2026
ST4.03ch09	3389007	3398847	-	9841	ID=Novel2027
ST4.03ch09	3453227	3456014	+	2788	ID=Novel2028
ST4.03ch09	3788763	3789451	+	689	ID=Novel2030
ST4.03ch09	3862296	3877792	-	15497	ID=Novel2031
ST4.03ch09	4722296	4738600	-	16305	ID=Novel2033
ST4.03ch09	4896280	4903734	+	7455	ID=Novel2034
ST4.03ch09	5944275	5954041	-	9767	ID=Novel2036
ST4.03ch09	6242685	6257947	-	15263	ID=Novel2038
ST4.03ch09	6376189	6389788	-	13600	ID=Novel2040
ST4.03ch09	6526495	6529406	+	2912	ID=Novel2041
ST4.03ch09	6534772	6545513	-	10742	ID=Novel2042
ST4.03ch09	6708421	6712230	+	3810	ID=Novel2043
ST4.03ch09	7105475	7105983	+	509	ID=Novel2044
ST4.03ch09	7158083	7166522	-	8440	ID=Novel2045
ST4.03ch09	8370714	8381611	-	10898	ID=Novel2046
ST4.03ch09	8733894	8735240	+	1347	ID=Novel2049
ST4.03ch09	9024007	9029531	-	5525	ID=Novel2051
ST4.03ch09	11616348	11617591	-	1244	ID=Novel2057
ST4.03ch09	11795313	11807841	-	12529	ID=Novel2058
ST4.03ch09	12385273	12393369	+	8097	ID=Novel2061
ST4.03ch06	57829073	57829273	-	199	ID=Novel2064
ST4.03ch09	15456394	15457205	-	812	ID=Novel2067
ST4.03ch09	15841004	15852294	-	11291	ID=Novel2069
ST4.03ch09	15877569	15878514	+	946	ID=Novel2070
ST4.03ch09	16261998	16275273	+	13276	ID=Novel2071
ST4.03ch09	18575096	18587232	+	12137	ID=Novel2074
ST4.03ch09	19495215	19502677	+	7463	ID=Novel2076
ST4.03ch09	19662675	19663153	-	479	ID=Novel2077
ST4.03ch09	20860609	20864937	-	4329	ID=Novel2078
ST4.03ch09	21614036	21615635	-	1600	ID=Novel2079
ST4.03ch09	21620977	21621423	-	445	ID=Novel2080
ST4.03ch09	24565728	24565926	+	199	ID=Novel2082
ST4.03ch09	26402831	26406419	+	3589	ID=Novel2084
ST4.03ch09	26817003	26826957	+	9955	ID=Novel2085
ST4.03ch09	31036323	31041265	-	4943	ID=Novel2086
ST4.03ch09	32817858	32843049	-	25192	ID=Novel2089
ST4.03ch09	35763322	35764596	+	1275	ID=Novel2094
ST4.03ch09	35800477	35808215	+	7739	ID=Novel2095
ST4.03ch09	37608093	37609603	-	1511	ID=Novel2096
ST4.03ch09	38081989	38101894	+	19906	ID=Novel2097
ST4.03ch09	38255864	38256586	-	723	ID=Novel2099
ST4.03ch09	38257753	38258797	-	1045	ID=Novel2100
ST4.03ch09	38263504	38267037	-	3534	ID=Novel2101
ST4.03ch09	39373471	39386697	+	13227	ID=Novel2102
ST4.03ch09	39779233	39782634	+	3402	ID=Novel2103
ST4.03ch09	43906586	43909606	+	3021	ID=Novel2106
ST4.03ch09	44078149	44098797	-	20649	ID=Novel2107
ST4.03ch09	46148063	46161998	+	13936	ID=Novel2108
ST4.03ch09	46378711	46379224	-	514	ID=Novel2109
ST4.03ch09	46459115	46461243	-	2129	ID=Novel2110
ST4.03ch09	46732301	46746381	+	14081	ID=Novel2111
ST4.03ch09	46748352	46760288	+	11937	ID=Novel2112
ST4.03ch09	46778080	46786334	-	8255	ID=Novel2114
ST4.03ch09	47450107	47454324	-	4218	ID=Novel2117
ST4.03ch09	48173397	48177511	-	4115	ID=Novel2118
ST4.03ch09	48685169	48696295	+	11127	ID=Novel2121
ST4.03ch09	48913449	48918351	+	4903	ID=Novel2122
ST4.03ch09	49978622	49986907	-	8286	ID=Novel2125
ST4.03ch09	50423333	50434376	+	11044	ID=Novel2126
ST4.03ch09	51798635	51801609	-	2975	ID=Novel2131
ST4.03ch09	52222328	52227144	+	4817	ID=Novel2133
ST4.03ch09	52244319	52252503	+	8185	ID=Novel2135
ST4.03ch09	52511322	52512543	+	1222	ID=Novel2136
ST4.03ch09	52796562	52799220	-	2659	ID=Novel2137
ST4.03ch09	52985297	52992151	-	6855	ID=Novel2138
ST4.03ch09	53265287	53266086	-	800	ID=Novel2140
ST4.03ch09	53943974	53945329	+	1356	ID=Novel2142
ST4.03ch09	54047599	54056564	+	8966	ID=Novel2143
ST4.03ch09	54969274	54976582	+	7309	ID=Novel2145
ST4.03ch09	55271815	55272308	+	494	ID=Novel2146
ST4.03ch09	55734128	55734956	+	829	ID=Novel2147
ST4.03ch09	55737506	55747025	+	9520	ID=Novel2148
ST4.03ch09	56558514	56564562	+	6049	ID=Novel2151
ST4.03ch09	56744677	56755704	-	11028	ID=Novel2152
ST4.03ch09	56863099	56865913	+	2815	ID=Novel2153
ST4.03ch09	58123215	58124087	-	873	ID=Novel2154
ST4.03ch09	59168814	59173693	+	4880	ID=Novel2156
ST4.03ch09	59191197	59199588	+	8392	ID=Novel2157
ST4.03ch09	59460786	59461988	-	1203	ID=Novel2158
ST4.03ch09	59713985	59714319	+	335	ID=Novel2160
ST4.03ch09	60066700	60067434	+	735	ID=Novel2161
ST4.03ch09	60286576	60297557	+	10982	ID=Novel2163
ST4.03ch09	60450748	60455960	+	5213	ID=Novel2164
ST4.03ch09	60464014	60464290	+	277	ID=Novel2165
ST4.03ch09	60466149	60468474	+	2326	ID=Novel2166
ST4.03ch09	60603308	60606627	+	3320	ID=Novel2168
ST4.03ch09	60854156	60854407	+	252	ID=Novel2169
ST4.03ch09	60865759	60866143	+	385	ID=Novel2170
ST4.03ch09	61051107	61063608	-	12502	ID=Novel2172
ST4.03ch09	61073439	61094800	+	21362	ID=Novel2173
ST4.03ch09	61369681	61381742	+	12062	ID=Novel2176
ST4.03ch10	169259	171740	+	2482	ID=Novel2177
ST4.03ch10	612843	613413	-	571	ID=Novel2178
ST4.03ch10	737715	740413	+	2699	ID=Novel2179
ST4.03ch10	933599	942806	+	9208	ID=Novel2181
ST4.03ch10	1017947	1032187	+	14241	ID=Novel2182
ST4.03ch10	1153957	1158980	-	5024	ID=Novel2183
ST4.03ch10	1159733	1165651	-	5919	ID=Novel2184
ST4.03ch10	1393683	1398088	+	4406	ID=Novel2186
ST4.03ch10	1642388	1644835	+	2448	ID=Novel2188
ST4.03ch10	1876668	1888239	-	11572	ID=Novel2189
ST4.03ch10	2096387	2098110	-	1724	ID=Novel2190
ST4.03ch10	2129673	2141858	+	12186	ID=Novel2191
ST4.03ch10	2417951	2431114	+	13164	ID=Novel2193
ST4.03ch10	2432493	2435777	+	3285	ID=Novel2194
ST4.03ch10	2544585	2545334	+	750	ID=Novel2195
ST4.03ch10	2782008	2784621	+	2614	ID=Novel2197
ST4.03ch10	4286476	4299007	+	12532	ID=Novel2209
ST4.03ch10	4444090	4454623	-	10534	ID=Novel2210
ST4.03ch10	4651850	4664475	-	12626	ID=Novel2211
ST4.03ch10	5202049	5204167	-	2119	ID=Novel2213
ST4.03ch10	5680165	5680475	-	311	ID=Novel2215
ST4.03ch10	5680585	5681947	-	1363	ID=Novel2216
ST4.03ch10	5682644	5683838	-	1195	ID=Novel2217
ST4.03ch10	6143194	6145244	+	2051	ID=Novel2219
ST4.03ch10	6365488	6375555	-	10068	ID=Novel2220
ST4.03ch10	11533917	11546544	+	12628	ID=Novel2221
ST4.03ch10	12760725	12763211	-	2487	ID=Novel2223
ST4.03ch10	14699233	14701500	-	2268	ID=Novel2225
ST4.03ch10	15940282	15954479	-	14198	ID=Novel2228
ST4.03ch10	16085262	16090721	-	5460	ID=Novel2229
ST4.03ch10	18353295	18354748	-	1454	ID=Novel2230
ST4.03ch10	18938498	18953492	+	14995	ID=Novel2231
ST4.03ch10	22433347	22442189	-	8843	ID=Novel2237
ST4.03ch10	24132610	24135553	+	2944	ID=Novel2240
ST4.03ch10	24161415	24162629	+	1215	ID=Novel2241
ST4.03ch10	25026560	25042342	+	15783	ID=Novel2243
ST4.03ch10	27037968	27048764	-	10797	ID=Novel2244
ST4.03ch10	27495420	27502732	+	7313	ID=Novel2246
ST4.03ch10	27514509	27530820	+	16312	ID=Novel2247
ST4.03ch10	27608072	27612094	-	4023	ID=Novel2248
ST4.03ch10	32164591	32176050	+	11460	ID=Novel2250
ST4.03ch10	32323034	32331801	+	8768	ID=Novel2251
ST4.03ch10	32365640	32366942	+	1303	ID=Novel2252
ST4.03ch10	32770038	32784696	-	14659	ID=Novel2253
ST4.03ch10	33226549	33238497	+	11949	ID=Novel2254
ST4.03ch10	37824324	37824881	-	558	ID=Novel2257
ST4.03ch10	38820920	38833565	-	12646	ID=Novel2258
ST4.03ch10	39533106	39539752	-	6647	ID=Novel2260
ST4.03ch10	45296707	45301763	-	5057	ID=Novel2270
ST4.03ch10	45371163	45372297	-	1135	ID=Novel2272
ST4.03ch10	46046247	46047005	+	759	ID=Novel2277
ST4.03ch10	46089015	46090109	+	1095	ID=Novel2279
ST4.03ch10	46244866	46248712	-	3847	ID=Novel2280
ST4.03ch10	46281470	46291655	-	10186	ID=Novel2281
ST4.03ch10	47882744	47883487	-	744	ID=Novel2288
ST4.03ch10	48128812	48133876	+	5065	ID=Novel2291
ST4.03ch10	48360959	48378750	-	17792	ID=Novel2292
ST4.03ch10	48858876	48875718	+	16843	ID=Novel2294
ST4.03ch10	49392541	49394797	+	2257	ID=Novel2295
ST4.03ch10	49403758	49405274	+	1517	ID=Novel2296
ST4.03ch10	49774495	49775230	-	736	ID=Novel2299
ST4.03ch10	50447081	50455584	-	8504	ID=Novel2302
ST4.03ch10	51138328	51150421	+	12094	ID=Novel2303
ST4.03ch10	51160013	51164031	+	4019	ID=Novel2304
ST4.03ch10	51444463	51449168	+	4706	ID=Novel2306
ST4.03ch10	51627492	51628922	+	1431	ID=Novel2308
ST4.03ch10	51790936	51792190	+	1255	ID=Novel2310
ST4.03ch10	51868497	51874504	+	6008	ID=Novel2311
ST4.03ch10	52218617	52219217	+	601	ID=Novel2313
ST4.03ch10	52458012	52458208	-	197	ID=Novel2314
ST4.03ch10	52864663	52865580	-	918	ID=Novel2315
ST4.03ch10	52957805	52959229	-	1425	ID=Novel2318
ST4.03ch10	53241173	53247341	-	6169	ID=Novel2320
ST4.03ch10	53293565	53301854	+	8290	ID=Novel2321
ST4.03ch10	53500466	53501341	+	876	ID=Novel2323
ST4.03ch10	53532905	53533341	+	437	ID=Novel2325
ST4.03ch10	53533667	53534836	+	1170	ID=Novel2326
ST4.03ch10	53598095	53600024	+	1930	ID=Novel2327
ST4.03ch10	53638907	53643256	-	4350	ID=Novel2329
ST4.03ch10	54376897	54399114	+	22218	ID=Novel2334
ST4.03ch10	55318366	55320207	-	1842	ID=Novel2340
ST4.03ch10	55460348	55462370	+	2023	ID=Novel2341
ST4.03ch10	55591672	55602357	+	10686	ID=Novel2342
ST4.03ch10	55713099	55724137	-	11039	ID=Novel2343
ST4.03ch10	55948832	55958826	-	9995	ID=Novel2345
ST4.03ch10	56712735	56722094	-	9360	ID=Novel2348
ST4.03ch10	56820690	56824928	+	4239	ID=Novel2349
ST4.03ch10	57044652	57046723	-	2072	ID=Novel2351
ST4.03ch10	57591497	57615608	-	24112	ID=Novel2353
ST4.03ch10	57716694	57718554	+	1861	ID=Novel2354
ST4.03ch10	57769804	57772790	+	2987	ID=Novel2355
ST4.03ch10	58284832	58286068	+	1237	ID=Novel2356
ST4.03ch10	58290501	58291855	+	1355	ID=Novel2357
ST4.03ch10	58337069	58347006	-	9938	ID=Novel2358
ST4.03ch10	59043087	59043283	+	197	ID=Novel2359
ST4.03ch10	59051622	59052327	+	706	ID=Novel2360
ST4.03ch11	265515	277015	+	11501	ID=Novel2361
ST4.03ch11	1240299	1247769	-	7471	ID=Novel2366
ST4.03ch11	1323861	1324211	+	351	ID=Novel2369
ST4.03ch11	1576459	1576790	-	332	ID=Novel2370
ST4.03ch11	1600453	1601091	-	639	ID=Novel2371
ST4.03ch11	1628226	1628648	-	423	ID=Novel2372
ST4.03ch11	1808856	1809176	+	321	ID=Novel2374
ST4.03ch11	1809984	1811156	+	1173	ID=Novel2375
ST4.03ch11	1829767	1830373	+	607	ID=Novel2376
ST4.03ch11	1852782	1868866	+	16085	ID=Novel2377
ST4.03ch11	1869052	1874516	+	5465	ID=Novel2378
ST4.03ch11	2264191	2265176	-	986	ID=Novel2379
ST4.03ch11	2838962	2848205	-	9244	ID=Novel2381
ST4.03ch11	3171264	3181063	+	9800	ID=Novel2382
ST4.03ch11	3274020	3282584	+	8565	ID=Novel2384
ST4.03ch11	3650015	3660480	+	10466	ID=Novel2386
ST4.03ch11	3716119	3718571	+	2453	ID=Novel2387
ST4.03ch11	3742132	3742670	-	539	ID=Novel2388
ST4.03ch11	3883182	3889615	+	6434	ID=Novel2389
ST4.03ch11	3943266	3945941	+	2676	ID=Novel2390
ST4.03ch11	3954757	3957998	+	3242	ID=Novel2391
ST4.03ch11	4036881	4037143	-	263	ID=Novel2392
ST4.03ch11	4252030	4257034	-	5005	ID=Novel2394
ST4.03ch11	5236849	5241738	-	4890	ID=Novel2396
ST4.03ch11	5376115	5376549	+	435	ID=Novel2398
ST4.03ch11	5386864	5387753	+	890	ID=Novel2399
ST4.03ch11	5638141	5638770	-	630	ID=Novel2400
ST4.03ch11	5781224	5782318	-	1095	ID=Novel2401
ST4.03ch11	5965622	5969855	-	4234	ID=Novel2403
ST4.03ch11	6203701	6205288	-	1588	ID=Novel2404
ST4.03ch11	6234894	6247088	-	12195	ID=Novel2405
ST4.03ch11	6648474	6650057	+	1584	ID=Novel2406
ST4.03ch11	7102403	7107049	-	4647	ID=Novel2408
ST4.03ch11	7286826	7298663	+	11838	ID=Novel2410
ST4.03ch11	7374696	7382216	-	7521	ID=Novel2411
ST4.03ch11	7403000	7403864	-	865	ID=Novel2412
ST4.03ch11	7416363	7417092	-	730	ID=Novel2413
ST4.03ch11	7478695	7490519	-	11825	ID=Novel2414
ST4.03ch11	7549370	7553532	+	4163	ID=Novel2415
ST4.03ch11	7581316	7583114	+	1799	ID=Novel2416
ST4.03ch11	7645533	7658693	+	13161	ID=Novel2417
ST4.03ch11	8351883	8357551	+	5669	ID=Novel2420
ST4.03ch11	8616361	8623386	-	7026	ID=Novel2421
ST4.03ch11	8699139	8701388	-	2250	ID=Novel2422
ST4.03ch11	8798448	8799561	-	1114	ID=Novel2424
ST4.03ch11	9100918	9113377	-	12460	ID=Novel2426
ST4.03ch11	9188750	9197438	-	8689	ID=Novel2427
ST4.03ch11	9890843	9904818	-	13976	ID=Novel2428
ST4.03ch11	10272731	10278488	+	5758	ID=Novel2430
ST4.03ch11	10446097	10456602	-	10506	ID=Novel2431
ST4.03ch11	10985662	10992429	+	6768	ID=Novel2432
ST4.03ch11	11265232	11286870	-	21639	ID=Novel2433
ST4.03ch11	12432691	12447846	-	15156	ID=Novel2434
ST4.03ch11	12583069	12595330	-	12262	ID=Novel2435
ST4.03ch11	16221469	16227956	+	6488	ID=Novel2442
ST4.03ch11	16230420	16231727	+	1308	ID=Novel2443
ST4.03ch11	16232519	16232954	+	436	ID=Novel2444
ST4.03ch11	19426512	19427708	+	1197	ID=Novel2448
ST4.03ch11	20390003	20390915	-	913	ID=Novel2449
ST4.03ch11	20454209	20455455	+	1247	ID=Novel2450
ST4.03ch11	22190443	22208732	+	18290	ID=Novel2452
ST4.03ch11	23464881	23478622	-	13742	ID=Novel2453
ST4.03ch11	25486046	25495183	-	9138	ID=Novel2455
ST4.03ch11	25907158	25914568	+	7411	ID=Novel2456
ST4.03ch11	25917226	25919081	+	1856	ID=Novel2457
ST4.03ch11	26169787	26170565	-	779	ID=Novel2459
ST4.03ch11	26537122	26544793	-	7672	ID=Novel2460
ST4.03ch11	26809539	26829207	-	19669	ID=Novel2461
ST4.03ch11	27843918	27852679	+	8762	ID=Novel2462
ST4.03ch11	28922570	28945003	-	22434	ID=Novel2463
ST4.03ch11	29836878	29868591	+	31714	ID=Novel2466
ST4.03ch11	30153157	30164429	+	11273	ID=Novel2468
ST4.03ch11	31079029	31090934	+	11906	ID=Novel2469
ST4.03ch11	31280805	31302847	-	22043	ID=Novel2470
ST4.03ch11	31726213	31744974	+	18762	ID=Novel2472
ST4.03ch11	31820690	31834400	-	13711	ID=Novel2473
ST4.03ch11	32477402	32487850	+	10449	ID=Novel2474
ST4.03ch11	32494067	32494427	+	361	ID=Novel2475
ST4.03ch11	33481475	33486218	-	4744	ID=Novel2477
ST4.03ch11	34266154	34278662	-	12509	ID=Novel2479
ST4.03ch11	34395311	34409154	+	13844	ID=Novel2480
ST4.03ch11	34409276	34428504	+	19229	ID=Novel2481
ST4.03ch11	34431301	34442082	+	10782	ID=Novel2482
ST4.03ch11	34587729	34602330	+	14602	ID=Novel2483
ST4.03ch11	35195712	35243472	-	47761	ID=Novel2485
ST4.03ch11	35247187	35248166	-	980	ID=Novel2486
ST4.03ch11	35563338	35563996	-	659	ID=Novel2487
ST4.03ch11	35580332	35581320	-	989	ID=Novel2488
ST4.03ch11	35910697	35921785	+	11089	ID=Novel2489
ST4.03ch11	35927495	35928445	+	951	ID=Novel2490
ST4.03ch11	36526330	36540886	+	14557	ID=Novel2492
ST4.03ch11	36827447	36856552	-	29106	ID=Novel2493
ST4.03ch11	37664155	37664374	-	220	ID=Novel2495
ST4.03ch11	38031987	38044587	-	12601	ID=Novel2496
ST4.03ch11	38155789	38164462	+	8674	ID=Novel2497
ST4.03ch11	38222811	38238432	-	15622	ID=Novel2498
ST4.03ch11	39162376	39165609	-	3234	ID=Novel2500
ST4.03ch11	39401488	39410120	+	8633	ID=Novel2501
ST4.03ch11	39430636	39433864	+	3229	ID=Novel2502
ST4.03ch11	39505640	39511716	+	6077	ID=Novel2503
ST4.03ch11	39633297	39652441	+	19145	ID=Novel2504
ST4.03ch11	39656105	39664122	-	8018	ID=Novel2505
ST4.03ch11	39677729	39679190	+	1462	ID=Novel2506
ST4.03ch11	39685431	39687139	+	1709	ID=Novel2507
ST4.03ch11	39965642	39970649	+	5008	ID=Novel2508
ST4.03ch11	39981339	39982678	+	1340	ID=Novel2509
ST4.03ch11	39987637	40001304	+	13668	ID=Novel2510
ST4.03ch11	40332627	40333948	+	1322	ID=Novel2513
ST4.03ch11	40506526	40515419	-	8894	ID=Novel2514
ST4.03ch11	40540039	40551164	-	11126	ID=Novel2515
ST4.03ch11	40554540	40556371	-	1832	ID=Novel2516
ST4.03ch11	41257515	41267521	+	10007	ID=Novel2517
ST4.03ch11	42039501	42039941	+	441	ID=Novel2521
ST4.03ch11	42040072	42040346	+	275	ID=Novel2522
ST4.03ch11	42041121	42041389	+	269	ID=Novel2523
ST4.03ch11	42042335	42042543	+	209	ID=Novel2524
ST4.03ch11	42148860	42150039	+	1180	ID=Novel2526
ST4.03ch11	42150586	42150969	+	384	ID=Novel2527
ST4.03ch11	42367581	42370779	+	3199	ID=Novel2528
ST4.03ch11	43084610	43085609	+	1000	ID=Novel2531
ST4.03ch11	43088114	43090512	+	2399	ID=Novel2532
ST4.03ch11	43212840	43213764	+	925	ID=Novel2533
ST4.03ch11	43419387	43420784	+	1398	ID=Novel2535
ST4.03ch11	43421022	43422597	+	1576	ID=Novel2536
ST4.03ch11	43431949	43433676	-	1728	ID=Novel2537
ST4.03ch11	43475277	43477847	-	2571	ID=Novel2538
ST4.03ch11	43578890	43580697	+	1808	ID=Novel2539
ST4.03ch11	43981351	43991314	+	9964	ID=Novel2541
ST4.03ch11	44131182	44131690	-	509	ID=Novel2542
ST4.03ch11	44212776	44213229	-	454	ID=Novel2544
ST4.03ch11	44283492	44284084	-	593	ID=Novel2545
ST4.03ch11	44410543	44418280	+	7738	ID=Novel2546
ST4.03ch11	44419463	44420726	+	1264	ID=Novel2547
ST4.03ch11	45388226	45393970	-	5745	ID=Novel2551
ST4.03ch11	45420369	45425789	-	5421	ID=Novel2552
ST4.03ch12	148097	160967	-	12871	ID=Novel2553
ST4.03ch12	193209	203384	+	10176	ID=Novel2554
ST4.03ch12	307374	321136	-	13763	ID=Novel2555
ST4.03ch12	374491	389752	+	15262	ID=Novel2556
ST4.03ch12	646588	649053	-	2466	ID=Novel2557
ST4.03ch12	653330	655671	+	2342	ID=Novel2558
ST4.03ch12	768638	769250	+	613	ID=Novel2559
ST4.03ch12	839980	843786	-	3807	ID=Novel2560
ST4.03ch12	921522	923095	-	1574	ID=Novel2561
ST4.03ch12	924456	925630	-	1175	ID=Novel2562
ST4.03ch12	1265405	1276390	-	10986	ID=Novel2564
ST4.03ch12	1369466	1369870	+	405	ID=Novel2565
ST4.03ch12	2010918	2011315	-	398	ID=Novel2567
ST4.03ch12	2078072	2082724	-	4653	ID=Novel2568
ST4.03ch12	2189892	2200769	+	10878	ID=Novel2572
ST4.03ch01	1170250	1171444	-	1195	ID=Novel2575
ST4.03ch01	2729142	2739390	+	10249	ID=Novel2577
ST4.03ch01	13123899	13127155	+	3257	ID=Novel2579
ST4.03ch01	30920683	30930484	+	9802	ID=Novel2581
ST4.03ch01	31426176	31426536	+	361	ID=Novel2583
ST4.03ch01	75530547	75532088	+	1542	ID=Novel2585
ST4.03ch01	84290899	84295474	+	4576	ID=Novel2589
ST4.03ch01	86598400	86608087	+	9688	ID=Novel2590
ST4.03ch02	11047563	11059517	+	11955	ID=Novel2591
ST4.03ch02	14608648	14614905	+	6258	ID=Novel2593
ST4.03ch02	29698872	29708525	+	9654	ID=Novel2595
ST4.03ch02	31018542	31021385	+	2844	ID=Novel2596
ST4.03ch02	40419753	40423361	+	3609	ID=Novel2597
ST4.03ch03	731844	745666	+	13823	ID=Novel2599
ST4.03ch03	1057502	1067089	-	9588	ID=Novel2600
ST4.03ch03	5522243	5523391	+	1149	ID=Novel2603
ST4.03ch03	48066536	48070594	-	4059	ID=Novel2608
ST4.03ch03	48493627	48494783	+	1157	ID=Novel2609
ST4.03ch03	48946318	48946889	+	572	ID=Novel2610
ST4.03ch03	59731119	59743722	-	12604	ID=Novel2612
ST4.03ch04	3089106	3093735	-	4630	ID=Novel2613
ST4.03ch04	4531957	4532856	+	900	ID=Novel2614
ST4.03ch04	6296729	6301677	+	4949	ID=Novel2615
ST4.03ch04	30903492	30911257	+	7766	ID=Novel2616
ST4.03ch04	32777438	32785763	-	8326	ID=Novel2617
ST4.03ch04	50712892	50723401	+	10510	ID=Novel2618
ST4.03ch04	50818078	50839364	+	21287	ID=Novel2619
ST4.03ch04	52261260	52261458	+	199	ID=Novel2620
ST4.03ch04	61884872	61908422	+	23551	ID=Novel2622
ST4.03ch04	69928458	69930478	+	2021	ID=Novel2623
ST4.03ch05	1400669	1402962	-	2294	ID=Novel2625
ST4.03ch05	3515292	3517995	-	2704	ID=Novel2626
ST4.03ch05	3561889	3574602	+	12714	ID=Novel2627
ST4.03ch05	4467727	4471362	+	3636	ID=Novel2628
ST4.03ch05	6175953	6179347	+	3395	ID=Novel2629
ST4.03ch05	8006463	8007428	+	966	ID=Novel2630
ST4.03ch05	13226400	13239836	+	13437	ID=Novel2631
ST4.03ch05	18624528	18637950	+	13423	ID=Novel2632
ST4.03ch05	40406051	40407349	+	1299	ID=Novel2633
ST4.03ch05	51626985	51639712	-	12728	ID=Novel2634
ST4.03ch05	51734691	51741160	-	6470	ID=Novel2635
ST4.03ch06	24973061	24973720	-	660	ID=Novel2636
ST4.03ch06	36035710	36054393	+	18684	ID=Novel2638
ST4.03ch06	48415716	48426489	-	10774	ID=Novel2641
ST4.03ch06	50373707	50376932	+	3226	ID=Novel2642
ST4.03ch07	11075425	11078273	+	2849	ID=Novel2644
ST4.03ch07	41020691	41023334	-	2644	ID=Novel2645
ST4.03ch07	43262612	43277917	-	15306	ID=Novel2646
ST4.03ch08	19330459	19333150	+	2692	ID=Novel2647
ST4.03ch08	56588380	56599615	-	11236	ID=Novel2650
ST4.03ch09	21629452	21630762	-	1311	ID=Novel2652
ST4.03ch09	31450138	31451694	+	1557	ID=Novel2653
ST4.03ch09	37599208	37603872	-	4665	ID=Novel2654
ST4.03ch09	51266070	51269276	+	3207	ID=Novel2655
ST4.03ch09	51859476	51860328	-	853	ID=Novel2656
ST4.03ch10	51611050	51612833	+	1784	ID=Novel2661
ST4.03ch10	55246399	55250325	+	3927	ID=Novel2662
ST4.03ch10	56825174	56831327	+	6154	ID=Novel2663
ST4.03ch10	57519543	57529826	-	10284	ID=Novel2664
ST4.03ch10	59520307	59530066	-	9760	ID=Novel2665
ST4.03ch11	5941847	5955972	-	14126	ID=Novel2666
ST4.03ch11	9630919	9641550	+	10632	ID=Novel2667
ST4.03ch11	9924035	9937939	+	13905	ID=Novel2668
ST4.03ch11	42795565	42800542	+	4978	ID=Novel2670
ST4.03ch12	449462	459733	-	10272	ID=Novel2671
ST4.03ch12	553014	565877	-	12864	ID=Novel2672
ST4.03ch01	1325655	1325776	+	122	ID=Novel2673
ST4.03ch01	1947848	1947985	-	138	ID=Novel2674
ST4.03ch01	7663800	7663939	+	140	ID=Novel2675
ST4.03ch01	15875144	15875273	-	130	ID=Novel2676
ST4.03ch01	29197864	29198303	+	440	ID=Novel2677
ST4.03ch01	31492419	31492609	-	191	ID=Novel2678
ST4.03ch01	39291444	39291599	+	156	ID=Novel2679
ST4.03ch01	43812600	43812779	-	180	ID=Novel2680
ST4.03ch01	67887085	67887296	-	212	ID=Novel2682
ST4.03ch01	68320821	68320984	-	164	ID=Novel2683
ST4.03ch01	76804532	76804724	+	193	ID=Novel2684
ST4.03ch02	3006071	3006194	-	124	ID=Novel2685
ST4.03ch02	6733859	6734047	+	189	ID=Novel2686
ST4.03ch02	17342849	17388732	+	45884	ID=Novel2687
ST4.03ch02	18333266	18333417	+	152	ID=Novel2688
ST4.03ch02	27687267	27687384	+	118	ID=Novel2689
ST4.03ch02	28026776	28041801	+	15026	ID=Novel2690
ST4.03ch02	34440208	34440364	-	157	ID=Novel2691
ST4.03ch02	43732442	43732591	-	150	ID=Novel2693
ST4.03ch03	6779323	6779474	+	152	ID=Novel2697
ST4.03ch03	7495195	7495376	+	182	ID=Novel2698
ST4.03ch03	34891349	34891456	+	108	ID=Novel2700
ST4.03ch03	38439830	38440075	+	246	ID=Novel2701
ST4.03ch03	39995254	39995406	-	153	ID=Novel2704
ST4.03ch03	41360308	41360479	+	172	ID=Novel2705
ST4.03ch03	46205500	46205624	+	125	ID=Novel2708
ST4.03ch03	46942580	46942733	-	154	ID=Novel2709
ST4.03ch03	47670129	47687587	-	17459	ID=Novel2710
ST4.03ch03	50305206	50305364	+	159	ID=Novel2711
ST4.03ch03	54075380	54085433	-	10054	ID=Novel2713
ST4.03ch03	54958979	54959408	+	430	ID=Novel2714
ST4.03ch04	6634585	6634756	-	172	ID=Novel2722
ST4.03ch04	7361040	7361157	+	118	ID=Novel2724
ST4.03ch04	10201305	10201888	-	584	ID=Novel2726
ST4.03ch04	12229972	12230141	+	170	ID=Novel2727
ST4.03ch04	14988217	14988949	+	733	ID=Novel2728
ST4.03ch04	35489450	35489589	+	140	ID=Novel2734
ST4.03ch04	36754238	36754399	-	162	ID=Novel2735
ST4.03ch04	42366516	42366657	+	142	ID=Novel2736
ST4.03ch04	53900718	53900823	-	106	ID=Novel2739
ST4.03ch04	54700688	54700859	-	172	ID=Novel2740
ST4.03ch04	63823915	63824057	-	143	ID=Novel2744
ST4.03ch04	64549923	64550092	-	170	ID=Novel2745
ST4.03ch04	68638207	68638386	+	180	ID=Novel2747
ST4.03ch04	68796216	68796396	+	181	ID=Novel2748
ST4.03ch05	8005798	8006263	+	466	ID=Novel2750
ST4.03ch05	10697925	10698036	-	112	ID=Novel2754
ST4.03ch05	25881237	25881397	+	161	ID=Novel2759
ST4.03ch05	32705500	32705983	+	484	ID=Novel2762
ST4.03ch05	35137793	35138500	-	708	ID=Novel2764
ST4.03ch05	39869879	39870015	-	137	ID=Novel2765
ST4.03ch05	41455193	41455480	+	288	ID=Novel2766
ST4.03ch05	44710460	44710931	+	472	ID=Novel2767
ST4.03ch05	45253262	45254206	+	945	ID=Novel2768
ST4.03ch05	46385218	46385866	-	649	ID=Novel2769
ST4.03ch05	47899845	47908171	-	8327	ID=Novel2770
ST4.03ch05	49680765	49681070	-	306	ID=Novel2772
ST4.03ch05	49718448	49721702	-	3255	ID=Novel2773
ST4.03ch05	49752290	49752423	-	134	ID=Novel2774
ST4.03ch06	844024	844140	-	117	ID=Novel2775
ST4.03ch06	2507362	2507526	-	165	ID=Novel2776
ST4.03ch06	2773836	2774637	+	802	ID=Novel2777
ST4.03ch06	2890543	2890904	-	362	ID=Novel2778
ST4.03ch06	5490838	5491263	+	426	ID=Novel2779
ST4.03ch06	5567586	5567794	+	209	ID=Novel2780
ST4.03ch06	5665952	5666057	+	106	ID=Novel2781
ST4.03ch06	20972637	20972804	+	168	ID=Novel2782
ST4.03ch06	20973360	20973529	+	170	ID=Novel2783
ST4.03ch06	30356224	30356389	+	166	ID=Novel2785
ST4.03ch06	30764266	30764608	+	343	ID=Novel2786
ST4.03ch06	31310667	31310905	+	239	ID=Novel2787
ST4.03ch06	32011077	32011442	+	366	ID=Novel2788
ST4.03ch06	34739026	34739134	+	109	ID=Novel2789
ST4.03ch06	38767814	38767976	+	163	ID=Novel2793
ST4.03ch06	52856029	52856130	-	102	ID=Novel2798
ST4.03ch06	53536158	53536250	-	93	ID=Novel2799
ST4.03ch06	55772032	55773501	+	1470	ID=Novel2801
ST4.03ch07	630197	630339	-	143	ID=Novel2803
ST4.03ch07	800028	810487	+	10460	ID=Novel2804
ST4.03ch07	2456648	2456833	+	186	ID=Novel2805
ST4.03ch07	8283831	8284008	-	178	ID=Novel2807
ST4.03ch07	8529010	8529168	-	159	ID=Novel2808
ST4.03ch07	10363816	10398554	+	34739	ID=Novel2809
ST4.03ch07	27154537	27154957	+	421	ID=Novel2813
ST4.03ch07	29037018	29037190	-	173	ID=Novel2814
ST4.03ch07	31435588	31476199	+	40612	ID=Novel2815
ST4.03ch07	36252853	36253031	+	179	ID=Novel2817
ST4.03ch07	39020848	39037846	+	16999	ID=Novel2818
ST4.03ch07	51090191	51091562	-	1372	ID=Novel2825
ST4.03ch07	55567110	55567739	+	630	ID=Novel2826
ST4.03ch08	829269	829374	+	106	ID=Novel2827
ST4.03ch08	6232671	6233257	-	587	ID=Novel2830
ST4.03ch08	7512808	7512962	-	155	ID=Novel2831
ST4.03ch08	17672670	17673096	+	427	ID=Novel2832
ST4.03ch08	28763431	28763588	-	158	ID=Novel2834
ST4.03ch08	37689507	37704403	-	14897	ID=Novel2837
ST4.03ch08	39900694	39900875	+	182	ID=Novel2839
ST4.03ch08	43345470	43349931	+	4462	ID=Novel2841
ST4.03ch08	43421767	43436187	+	14421	ID=Novel2842
ST4.03ch08	46489981	46490098	+	118	ID=Novel2846
ST4.03ch08	47572023	47572394	-	372	ID=Novel2847
ST4.03ch08	47646762	47647043	+	282	ID=Novel2849
ST4.03ch08	47893875	47894032	-	158	ID=Novel2850
ST4.03ch08	47922431	47922739	-	309	ID=Novel2851
ST4.03ch08	52506199	52506531	+	333	ID=Novel2853
ST4.03ch08	53672434	53672580	+	147	ID=Novel2854
ST4.03ch09	672100	674374	-	2275	ID=Novel2855
ST4.03ch09	3036930	3037094	+	165	ID=Novel2857
ST4.03ch09	3231073	3231265	-	193	ID=Novel2858
ST4.03ch09	5460379	5470940	+	10562	ID=Novel2859
ST4.03ch09	24119565	24119726	+	162	ID=Novel2867
ST4.03ch09	30051450	30051578	+	129	ID=Novel2871
ST4.03ch09	38327132	38327319	-	188	ID=Novel2872
ST4.03ch09	39758227	39760369	+	2143	ID=Novel2874
ST4.03ch09	41046128	41046248	+	121	ID=Novel2875
ST4.03ch09	44662032	44662200	+	169	ID=Novel2877
ST4.03ch09	44938378	44959602	-	21225	ID=Novel2878
ST4.03ch09	47968585	47968757	-	173	ID=Novel2879
ST4.03ch09	51753501	51753601	-	101	ID=Novel2880
ST4.03ch09	59418148	59418240	-	93	ID=Novel2882
ST4.03ch09	59715210	59715329	+	120	ID=Novel2883
ST4.03ch09	60648646	60649011	+	366	ID=Novel2884
ST4.03ch10	6254422	6254561	-	140	ID=Novel2886
ST4.03ch10	8020417	8020695	-	279	ID=Novel2887
ST4.03ch10	12408802	12408970	-	169	ID=Novel2888
ST4.03ch10	17808590	17809316	+	727	ID=Novel2889
ST4.03ch10	36743923	36744033	+	111	ID=Novel2892
ST4.03ch10	43715318	43715444	+	127	ID=Novel2894
ST4.03ch10	45327919	45330855	-	2937	ID=Novel2896
ST4.03ch10	49218239	49218388	-	150	ID=Novel2897
ST4.03ch10	49804936	49807659	-	2724	ID=Novel2898
ST4.03ch10	49892025	49892194	-	170	ID=Novel2899
ST4.03ch10	53535201	53536427	+	1227	ID=Novel2901
ST4.03ch10	54659926	54660060	+	135	ID=Novel2903
ST4.03ch10	54983829	54985782	-	1954	ID=Novel2904
ST4.03ch10	55154000	55154158	+	159	ID=Novel2905
ST4.03ch10	55155262	55155389	+	128	ID=Novel2906
ST4.03ch10	55510609	55511037	+	429	ID=Novel2907
ST4.03ch10	57858836	57859198	-	363	ID=Novel2909
ST4.03ch11	935979	936102	-	124	ID=Novel2911
ST4.03ch11	1825677	1825983	+	307	ID=Novel2913
ST4.03ch11	4732078	4742940	+	10863	ID=Novel2914
ST4.03ch11	6521650	6522084	+	435	ID=Novel2915
ST4.03ch11	6589333	6589500	-	168	ID=Novel2916
ST4.03ch11	8581404	8581586	-	183	ID=Novel2918
ST4.03ch11	9882442	9882663	-	222	ID=Novel2919
ST4.03ch11	10067218	10067644	-	427	ID=Novel2920
ST4.03ch11	11598886	11599035	-	150	ID=Novel2921
ST4.03ch11	15672728	15672830	+	103	ID=Novel2922
ST4.03ch11	16229481	16230230	+	750	ID=Novel2923
ST4.03ch11	16232078	16232449	+	372	ID=Novel2924
ST4.03ch11	18244966	18245938	-	973	ID=Novel2925
ST4.03ch11	19447497	19451253	+	3757	ID=Novel2926
ST4.03ch11	28796101	28836842	+	40742	ID=Novel2928
ST4.03ch11	31665445	31665606	-	162	ID=Novel2930
ST4.03ch11	38753051	38753168	-	118	ID=Novel2933
ST4.03ch11	41148072	41149107	+	1036	ID=Novel2935
ST4.03ch11	41149769	41152354	+	2586	ID=Novel2936
ST4.03ch11	42447824	42447935	+	112	ID=Novel2939
ST4.03ch11	43585768	43586014	-	247	ID=Novel2941
ST4.03ch11	44672057	44672157	-	101	ID=Novel2943
ST4.03ch11	44878413	44879753	+	1341	ID=Novel2944
ST4.03ch11	45238979	45239169	-	191	ID=Novel2945
ST4.03ch11	45272707	45273922	-	1216	ID=Novel2946
ST4.03ch12	674908	675075	-	168	ID=Novel2947
ST4.03ch12	734739	735373	+	635	ID=Novel2948
