# Supplementary material for: RNA-seq Profiling Reveals Defense Responses in a Tolerant Potato Cultivar to Stem Infection by Pectobacterium carotovorum ssp. brasiliense
Source: Front Plant Sci. 2016 Dec 20;7:1905. doi: 10.3389/fpls.2016.01905 (PMC5167753; doi:10.3389/fpls.2016.01905)
Supplement: Table S3 — List of differentially expressed genes at each time-point between cultivars “Valor” and “BP1.” [file Table3.XLSX]

## Sheet: mock-inoculated
Gene ID	baseMean	log2FoldChange	lfcSE	stat	pvalue	padj
PGSC0003DMG400020377	1727.68543729805	-7.30798746328346	0.323471645850163	-22.5923587338738	5.15221206146936e-113	1.25646995543053e-108
PGSC0003DMG400017728	231.962029001843	-6.3736365978234	0.33753207767839	-18.8830544393365	1.57225120513276e-79	1.91712450697863e-75
PGSC0003DMG402011400	468.758455666216	-4.77046898850726	0.277825731123846	-17.1707241413889	4.39897568265678e-66	3.5759273324317e-62
PGSC0003DMG400003245	164.198277657287	-4.96638949026951	0.295742964262887	-16.7929252438779	2.74952324631309e-63	1.67631558519594e-59
PGSC0003DMG400007549	137.748759018039	-5.43201609352964	0.331721622413149	-16.3752246658321	2.87444082289141e-60	1.40197976695706e-56
PGSC0003DMG400004420	143.988266935687	-3.14990290171304	0.197351896024698	-15.9608443859026	2.39469542849221e-57	9.73323956910657e-54
PGSC0003DMG400003577	149.678147552315	4.47463830371836	0.283146940406224	15.8032373484195	2.95541440816101e-56	1.02962415959746e-52
PGSC0003DMG400022355	321.368345669674	-2.72760589345042	0.173322373495515	-15.7371829062853	8.41054983923957e-56	2.56385098661919e-52
PGSC0003DMG402008570	199.625645335896	3.44578973902289	0.226900798305378	15.1863270854839	4.35656017784596e-52	1.18048258952366e-48
PGSC0003DMG400020694	262.121228515973	-5.54090779972237	0.365714224418459	-15.150922304248	7.47107467592752e-52	1.82197098121844e-48
PGSC0003DMG400006523	199.077226588642	-7.7948176918908	0.518860382750143	-15.0229579112892	5.19373867878238e-51	1.15145186508605e-47
PGSC0003DMG401022140	240.355823367162	-5.41499246502244	0.362861653403183	-14.9230220780749	2.33455924245747e-50	4.74440802048418e-47
PGSC0003DMG400018372	507.396231977714	1.97559988604056	0.139486917012849	14.1633346578201	1.54485887888298e-45	2.89803642148609e-42
PGSC0003DMG400000246	185.038339741461	-5.08314174187779	0.360137544853153	-14.1144454792972	3.0944039756409e-45	5.39023069671104e-42
PGSC0003DMG400027715	155.097919486154	-3.43695253226635	0.245153999778206	-14.0195653971618	1.18337110099015e-44	1.92392473598979e-41
PGSC0003DMG400011851	232.211856626869	3.54810817968773	0.256652494235262	13.8245614571559	1.81213455619783e-43	2.76203283887478e-40
PGSC0003DMG400010368	220.526475829976	-7.44198867100719	0.540103781453537	-13.7788123811671	3.41849608033724e-43	4.90393317124613e-40
PGSC0003DMG400020870	128.609577717864	-3.19819366001372	0.237716753759112	-13.453799992804	2.92448480704539e-41	3.962189499412e-38
PGSC0003DMG400046252	99.8065409768759	-3.74649750892138	0.282080620523859	-13.2816550884058	2.95783321516565e-40	3.79645676938131e-37
PGSC0003DMG400012994	187.94365640425	-2.89048793031902	0.220797634574473	-13.0911181901456	3.70118571412932e-39	4.51304080052358e-36
PGSC0003DMG400014056	145.429631775066	3.3230712566583	0.259126661486828	12.8241194386986	1.20143763258526e-37	1.33179361572077e-34
PGSC0003DMG400031541	131.029390971762	-2.89807454134763	0.225948399116015	-12.8262672038654	1.16860166489197e-37	1.33179361572077e-34
PGSC0003DMG400020354	164.67008754165	7.44730217225906	0.58167188363697	12.8032699907961	1.57190020287281e-37	1.66669261945475e-34
PGSC0003DMG401022901	706.212815377182	1.65386137694183	0.129319987276232	12.7889076683028	1.89113249430883e-37	1.92162700577956e-34
PGSC0003DMG400031156	84.1072594752701	-5.56957512645004	0.440017235311948	-12.6576294733126	1.01518699882893e-36	9.90294613617643e-34
PGSC0003DMG400021624	565.272406459253	-1.22372323720439	0.09761708310027	-12.5359537320677	4.74617030929948e-36	4.45172520511102e-33
PGSC0003DMG400020939	798.758091140313	-5.45767518587058	0.437790569424619	-12.4664064670089	1.13845272796011e-35	1.02827580284308e-32
PGSC0003DMG400000397	123.146030409327	-6.87005870338833	0.551752704163669	-12.4513367157879	1.37522401027452e-35	1.19777099780589e-32
PGSC0003DMG400022083	68.8098619838158	-5.41664569829597	0.435338957029767	-12.4423638427691	1.53881481110878e-35	1.2940371309831e-32
PGSC0003DMG400012858	1312.50813910061	-2.37149739984058	0.191006416253926	-12.4157996697236	2.14532539658998e-35	1.743935014888e-32
PGSC0003DMG400010964	383.934484518757	-2.06381134690537	0.166265080249773	-12.4127768970189	2.22789510833727e-35	1.75263477442003e-32
PGSC0003DMG400022070	144.975519236752	2.1671965000086	0.175417837515948	12.3544819084409	4.60714669026748e-35	3.51107769798603e-32
PGSC0003DMG402019948	88.0776411477982	-3.2131840621501	0.260548630515115	-12.3323774751666	6.06310023315077e-35	4.48063107229842e-32
PGSC0003DMG400021956	317.459461490922	-2.20357325325875	0.179973313821224	-12.2438888659219	1.81140861829152e-34	1.29925946983162e-31
PGSC0003DMG400012950	450.006230174617	-3.95291358982053	0.32390496227911	-12.2039303195802	2.96175196233635e-34	2.06366414587133e-31
PGSC0003DMG400009768	246.494728165216	-1.68682170056113	0.139334309985479	-12.106290982723	9.78181946168083e-34	6.62636753366696e-31
PGSC0003DMG400015677	565.002540421533	6.01219506772202	0.499159909035334	12.04462730058	2.0700990845275e-33	1.36441909119924e-30
PGSC0003DMG400020722	209.901601603442	2.56023645921183	0.214413688705089	11.9406390267053	7.26627781868997e-33	4.66322939906296e-30
PGSC0003DMG400016518	125.517018366193	5.15235254844938	0.44150374284676	11.6700087642013	1.81404556584855e-31	1.13433664652176e-28
PGSC0003DMG400007778	376.961695673948	-1.82213374957494	0.156677225008407	-11.6298571759691	2.90583353597286e-31	1.77161406104426e-28
PGSC0003DMG400003091	596.214195935939	-4.94054905632259	0.427767562803486	-11.5496112513614	7.41550938491639e-31	4.41078115536478e-28
PGSC0003DMG401000586	219.909378387267	6.74092779251515	0.585959172293207	11.5040912596929	1.25807461865614e-30	7.30492041075414e-28
PGSC0003DMG400012863	70.5941241565786	2.73413428365202	0.238417735441176	11.4678309421599	1.91396662620101e-30	1.08548614216661e-27
PGSC0003DMG401012862	243.366597117696	4.32013302962362	0.377220064871387	11.4525536468919	2.28318661383098e-30	1.26545618071582e-27
PGSC0003DMG400015225	170.617676639929	-3.46419846480629	0.303232467054608	-11.4242333561941	3.16435788654916e-30	1.71487101731721e-27
PGSC0003DMG400007870	118.073429133506	2.7324364001468	0.23942502445669	11.4124929353033	3.62197533768408e-30	1.92019809913264e-27
PGSC0003DMG400001086	190.356252730511	-2.80876057091997	0.24806167014827	-11.322831815335	1.01150732253312e-29	5.24843171800322e-27
PGSC0003DMG400007447	76.7254974019132	2.7046521623001	0.239221276683143	11.3060685897204	1.22454284186009e-29	6.22144297592543e-27
PGSC0003DMG400016122	332.567257666677	9.30312358685778	0.830715250771375	11.1989319784598	4.12678544655589e-29	2.05387585071752e-26
PGSC0003DMG404013246	296.576649284616	-1.56001856338744	0.141116420804231	-11.0548336933207	2.07721448977311e-28	1.01314059524194e-25
PGSC0003DMG400003502	221.221458271897	-8.41294643965428	0.761517429229051	-11.0476085204923	2.25132355016551e-28	1.07652994937032e-25
PGSC0003DMG400031248	386.881607101859	-2.78194097067383	0.253160733475198	-10.9888327960085	4.32482703031719e-28	2.02826070746818e-25
PGSC0003DMG400020833	59.0454873245647	-3.29092895163109	0.300265276313937	-10.9600716807171	5.94522604142398e-28	2.7355891975888e-25
PGSC0003DMG401027015	600.726329055555	-1.44586835156212	0.133049713311702	-10.8671286511893	1.65322095753797e-27	7.46612953545896e-25
PGSC0003DMG400018020	70.1125853820174	-5.19346924827789	0.480832580465178	-10.8009928180272	3.40501629448544e-27	1.50978422497484e-24
PGSC0003DMG400012466	451.68749077527	3.07664862190005	0.285273022514864	10.7849266459809	4.05566766791367e-27	1.76617084673948e-24
PGSC0003DMG400013090	264.389450526491	-1.76688471635118	0.163976205361768	-10.7752506679432	4.5055320439478e-27	1.92765631501324e-24
PGSC0003DMG400000406	70.4243345908589	4.14889524927496	0.385567626210512	10.7604865326783	5.28901850660894e-27	2.22384990208056e-24
PGSC0003DMG402026585	704.362289198815	-6.96787691280992	0.648092613641661	-10.7513598614511	5.83942841912652e-27	2.41366340435997e-24
PGSC0003DMG402010367	663.043737800102	-11.1932965314669	1.0426089549935	-10.7358530519592	6.90780090923142e-27	2.80767567955711e-24
PGSC0003DMG400018776	167.274061570759	-5.22235266168659	0.489420925057576	-10.6704727859199	1.3991265292367e-26	5.59352437188451e-24
PGSC0003DMG400006922	306.151557807744	1.7433565386051	0.164670141900188	10.5869620229137	3.4252834995119e-26	1.34729659197736e-23
PGSC0003DMG400015528	327.667256024893	-2.91707086060682	0.276177296116724	-10.5623123320533	4.45548917866443e-26	1.72469864444586e-23
PGSC0003DMG400006719	419.027545417357	-1.9073156513724	0.181126820069438	-10.530277352858	6.26496147680221e-26	2.38724399273087e-23
PGSC0003DMG400003342	53.3065096785948	-4.83813750804034	0.46343366807488	-10.4397626701101	1.6321824822684e-25	6.12369756847376e-23
PGSC0003DMG400031307	253.939974112887	-2.11477176506365	0.20275717657285	-10.4300710870465	1.8075301747095e-25	6.6788239955516e-23
PGSC0003DMG400019543	133.094236846372	1.93282672316671	0.185982975903902	10.392492720223	2.68249146555122e-25	9.76386856274591e-23
PGSC0003DMG402000586	187.819018919238	4.73355157775205	0.455680538922895	10.3878730238094	2.81561932473265e-25	1.00977218341552e-22
PGSC0003DMG400000247	130.164855212703	-7.66162086139413	0.738293566536602	-10.3774720634983	3.13979023863576e-25	1.07845161337479e-22
PGSC0003DMG400002728	2463.2664060109	4.71658337586185	0.454445673987643	10.3787617438957	3.09766771640394e-25	1.07845161337479e-22
PGSC0003DMG400009664	258.728426671182	5.17563308523323	0.49868759910111	10.3785076961255	3.10592069333548e-25	1.07845161337479e-22
PGSC0003DMG400021351	131.567865449191	-3.12409898080636	0.30363058968777	-10.2891443975356	7.88740995640428e-25	2.67153148065043e-22
PGSC0003DMG400031430	46.0083950479058	-5.31420360223438	0.518497354567848	-10.2492395677961	1.19278216439054e-24	3.98470940314961e-22
PGSC0003DMG400002831	65.628756908507	3.9340318445251	0.38444798595021	10.2329365435526	1.41172471395263e-24	4.65239602691389e-22
PGSC0003DMG400002181	48.575911617294	-4.97143844034877	0.485935731442721	-10.2306501017919	1.44545759158903e-24	4.70004990481089e-22
PGSC0003DMG400027876	98.0632876619975	-7.51949640601535	0.735289217971992	-10.2265832576125	1.50744244231344e-24	4.83710511061814e-22
PGSC0003DMG400002582	372.602438778913	10.5010003573492	1.02740653602405	10.2208814029809	1.59880458765627e-24	5.06364252976279e-22
PGSC0003DMG400018610	4345.07226294782	-1.58294253555236	0.156017072374704	-10.1459571792928	3.45375830361657e-24	1.0798308173115e-21
PGSC0003DMG400016904	52.5901626686377	-3.33080496055717	0.329718470299774	-10.1019665581029	5.41453308856676e-24	1.6714458029225e-21
PGSC0003DMG400003576	377.998440153504	-3.86236353579878	0.383643898038494	-10.0675745282185	7.6849870442146e-24	2.34267223809077e-21
PGSC0003DMG400014562	62.9574370102357	4.30799875551744	0.429798094294169	10.0233081828625	1.20403918434559e-23	3.62504982575752e-21
PGSC0003DMG400027114	282.301900698253	-1.9413901692065	0.193814104271221	-10.0167641385363	1.28645984885804e-23	3.8259629675733e-21
PGSC0003DMG400045812	115.622558174145	-5.32499048495434	0.532704328181885	-9.99614646107436	1.58443077372533e-23	4.65536304564333e-21
PGSC0003DMG400017189	78.2422218649075	-5.52221324881912	0.552625037967814	-9.99269462912163	1.64060168079444e-23	4.76301823684927e-21
PGSC0003DMG400019620	3235.41685809783	2.02637550140136	0.202838743587376	9.99008111351501	1.68443851404775e-23	4.83275318142147e-21
PGSC0003DMG400037860	85.3133462227481	-5.0201448867347	0.503216589362396	-9.9761116641554	1.93917608470369e-23	5.49891711368243e-21
PGSC0003DMG400004979	32.9320910101045	-4.39314012343888	0.440832841121154	-9.9655463786817	2.15684637119596e-23	6.04586350050068e-21
PGSC0003DMG400002920	159.291732512224	3.59216266044286	0.360575124982175	9.96231412419378	2.22814915841244e-23	6.17475835525047e-21
PGSC0003DMG400033169	61.557611478697	-3.49173619154749	0.35065783495868	-9.95767338824455	2.33462190557702e-23	6.39712633834907e-21
PGSC0003DMG400020523	130.775506142907	-1.60988824348862	0.162763496649846	-9.89096619711967	4.55609102678682e-23	1.23454879855834e-20
PGSC0003DMG401006673	83.9053381772507	-2.58190373754177	0.261172829800949	-9.8858052712051	4.79709248415362e-23	1.28556807045115e-20
PGSC0003DMG400014939	209.82884717624	1.38325729005325	0.140172841263745	9.86822609559976	5.71666077577333e-23	1.51535006889983e-20
PGSC0003DMG400005261	1107.29325296557	2.41877545087045	0.24653656249976	9.81102123898075	1.00941750358274e-22	2.64695318923359e-20
PGSC0003DMG400020587	418.625994872625	-1.70727483042015	0.174410441175748	-9.78883385026118	1.25737650061955e-22	3.26208943836265e-20
PGSC0003DMG400034469	40.2294884265281	-3.72992422661001	0.38148759212965	-9.77731465861774	1.40899201579152e-22	3.61695666201135e-20
PGSC0003DMG400029523	212.727226985679	-3.0163088218951	0.308615237435264	-9.77368728440642	1.4603814166148e-22	3.70982516739429e-20
PGSC0003DMG400017085	95.0802805550195	-3.11188486226057	0.319982478203865	-9.72517270235636	2.35505418318114e-22	5.92089756342666e-20
PGSC0003DMG400031479	295.048088614163	5.97154180032442	0.615652521139809	9.69953276447046	3.02882443962553e-22	7.53713689889264e-20
PGSC0003DMG400013232	138.210235583092	1.71585153984786	0.177610089854116	9.66077738746268	4.42493242349681e-22	1.09000835365471e-19
PGSC0003DMG400020200	51.920087209718	-4.88379190258271	0.506632445038394	-9.6397140578168	5.43391271010427e-22	1.32516829261313e-19
PGSC0003DMG401026585	113.321644318003	-4.33919843808361	0.451780196025954	-9.60466721705157	7.64043385623934e-22	1.84482436091197e-19
PGSC0003DMG400045937	243.34338264796	-9.02200286085135	0.93978069273472	-9.60011514452135	7.98551647884505e-22	1.90924304283916e-19
PGSC0003DMG400021952	121.765345362914	-1.85828513996195	0.193630448445291	-9.5970708888122	8.2248548607685e-22	1.94737413096662e-19
PGSC0003DMG401009742	193.471371307715	-3.23935983152038	0.339579097172557	-9.53933813503928	1.43746772120483e-21	3.37072358817521e-19
PGSC0003DMG400022818	265.669666466845	-6.62566492061826	0.696333563221871	-9.51507333635036	1.8158476955543e-21	4.21743597633169e-19
PGSC0003DMG400001234	44.748179825477	-3.52153022044205	0.3703140031513	-9.50957887218553	1.91435939045309e-21	4.40429079763958e-19
PGSC0003DMG400011569	75.3041076981147	6.79038898361153	0.715475772173322	9.49073224797692	2.29416977183971e-21	5.22877740428551e-19
PGSC0003DMG400013049	63.887810037229	-2.8424234475287	0.299614217104846	-9.48694449480689	2.37905456979817e-21	5.3720373883026e-19
PGSC0003DMG400014064	274.994845145839	-1.9347909743212	0.203972288208392	-9.485558020237	2.4108965487538e-21	5.39399395728981e-19
PGSC0003DMG400010070	254.985477903413	1.99635420922458	0.211145388061049	9.4548795384883	3.23394120734418e-21	7.16964765668204e-19
PGSC0003DMG400001269	43.4684418549711	-2.55396827585568	0.270454528498436	-9.44324463722353	3.61411011742324e-21	7.94029760663067e-19
PGSC0003DMG400005030	1180.70728578977	7.46456083872533	0.791094193309177	9.4357421680733	3.88235936001713e-21	8.45349086720872e-19
PGSC0003DMG400012470	60.7542717562597	-2.86752050992743	0.304155347653298	-9.42781552930666	4.18718161012513e-21	9.03653078992226e-19
PGSC0003DMG400011568	236.838924691997	2.27825169645079	0.242793154499129	9.38350877787601	6.38130051030213e-21	1.36509452232226e-18
PGSC0003DMG400031171	116.495363610706	-4.68656122390331	0.499682516451121	-9.379077853651	6.65522235543425e-21	1.41131223984326e-18
PGSC0003DMG400006526	38.5295103174931	-4.64221566675836	0.495629789032526	-9.36629671880702	7.51220992786355e-21	1.57931261647249e-18
PGSC0003DMG400019484	130.92516292897	3.23630650432248	0.346153601874383	9.34933649916754	8.8199262977453e-21	1.83838925318901e-18
PGSC0003DMG400023850	455.659154842216	2.98045465669074	0.318870990327023	9.34689810958998	9.02558258064962e-21	1.86531256266358e-18
PGSC0003DMG401024222	1407.34623742227	-2.09666103543756	0.224801716024352	-9.32671276944538	1.09205309074372e-20	2.2379746826863e-18
PGSC0003DMG400020467	93.6906378759603	-4.25695435678014	0.456593391000186	-9.32329385551358	1.12783462361486e-20	2.2920419138413e-18
PGSC0003DMG400025598	33.988562358434	-3.87117821404129	0.416289919385053	-9.29923602224101	1.4145842864337e-20	2.85103033002138e-18
PGSC0003DMG400014623	64.3007983568385	-2.68651263710877	0.289604601071545	-9.27648465241437	1.75162349599931e-20	3.50138050794551e-18
PGSC0003DMG400002936	48.913015288026	-5.25933440694069	0.569830058457224	-9.22965422564753	2.7150693133914e-20	5.3831215728192e-18
PGSC0003DMG400038651	258.790392188864	-9.45194214229956	1.03140504279702	-9.16414187453194	4.99427357705787e-20	9.82220562287985e-18
PGSC0003DMG400020842	1539.91726039413	-1.28339335255963	0.14009296278106	-9.16101228129027	5.1412743797e-20	1.00304206638195e-17
PGSC0003DMG400015736	107.751147495551	-2.34906484554491	0.256517329634409	-9.1575288456839	5.30992898016616e-20	1.02772411142311e-17
PGSC0003DMG401031520	1214.31272733941	-1.57745633758382	0.172479524977248	-9.14575998392794	5.92120431813719e-20	1.13701110005048e-17
PGSC0003DMG400010969	131.581588108825	-1.72624402780187	0.188797668865756	-9.143354566678	6.05444936982846e-20	1.15351450610943e-17
PGSC0003DMG400007263	110.158154908597	1.77377772461936	0.194045579625039	9.1410364928018	6.18565897177315e-20	1.16937725073358e-17
PGSC0003DMG400000264	179.116704925726	-2.11633189371179	0.231621659077649	-9.13702070065181	6.41964905522984e-20	1.20427678084531e-17
PGSC0003DMG400011933	491.464549283704	-1.319292180857	0.144687867932439	-9.11819490956237	7.6385945215634e-20	1.42200308852952e-17
PGSC0003DMG402031484	276.001114603876	-1.5921873795157	0.175039018011238	-9.09618551112687	9.35601136818914e-20	1.72852310027294e-17
PGSC0003DMG400007900	734.21699590147	1.98398967175328	0.218208968378911	9.0921545823367	9.70955192937847e-20	1.78035220226882e-17
PGSC0003DMG400002417	454.561004298905	1.70973939998661	0.188726605844216	9.05934482495757	1.31236442412148e-19	2.3884053142575e-17
PGSC0003DMG400011930	264.454366724459	-1.83356961688786	0.202466135999645	-9.05617923627032	1.35099993360892e-19	2.44050632451264e-17
PGSC0003DMG400030179	67.8890123666695	3.27660931333301	0.362360835053038	9.04239364845658	1.53277989860416e-19	2.74852230788674e-17
PGSC0003DMG402019343	528.839945947645	4.68336037321572	0.518733809527169	9.02844635765047	1.74126277065897e-19	3.09957483124528e-17
PGSC0003DMG400019725	308.228311399879	-5.13108200778026	0.568618922561782	-9.02376231987383	1.81738038650279e-19	3.21162720910461e-17
PGSC0003DMG400022116	188.064286650366	-2.30726888703791	0.255754766791068	-9.02141108057144	1.85681922604941e-19	3.25771586083935e-17
PGSC0003DMG400033104	47.2115534752978	-2.82677517665128	0.314501322191263	-8.98811857754982	2.51498609410331e-19	4.3809261340641e-17
PGSC0003DMG400002946	155.460814439866	-1.74539655998245	0.194605461737573	-8.96889812032169	2.99495420693865e-19	5.17999632940517e-17
PGSC0003DMG400001415	306.741781978313	-1.66880667190008	0.186667960550116	-8.93997377472845	3.89262739053974e-19	6.6851763502178e-17
PGSC0003DMG400006207	274.169584916766	-9.23285528687468	1.03384569477695	-8.9305931567154	4.23730682210089e-19	7.19711467484541e-17
PGSC0003DMG400027956	45.6268658941374	5.7476447564778	0.643613843920138	8.93026899712086	4.24974171967745e-19	7.19711467484541e-17
PGSC0003DMG400017259	65.2029610099664	-2.59774298014532	0.291034558734245	-8.92589179595477	4.42122537945198e-19	7.43589126404796e-17
PGSC0003DMG400001988	277.086583984906	-1.94724354028169	0.21851830988153	-8.91112301453088	5.05182270820066e-19	8.43827399896504e-17
PGSC0003DMG400020018	49.8213237401701	3.11796845295419	0.350946595825817	8.8844527630116	6.42361740694476e-19	1.06566501838886e-16
PGSC0003DMG400018845	211.221498406229	-9.63338734173573	1.08587610142365	-8.87153454165334	7.21447635444891e-19	1.18877996524288e-16
PGSC0003DMG400002581	190.552360682336	9.29119848926141	1.05030266766541	8.8462105022676	9.05413951932983e-19	1.48190134535501e-16
PGSC0003DMG400013291	46.31317618377	6.25131406802914	0.70856005435263	8.82256067023225	1.11871549166862e-18	1.81880764635485e-16
PGSC0003DMG400018406	33.1096240961887	5.37453257359446	0.6100697529812	8.80970175513698	1.2547925644505e-18	2.02653154101022e-16
PGSC0003DMG400024641	37.0311403543396	3.72814541685868	0.423559519860709	8.80193985035377	1.3447125493809e-18	2.15746743037843e-16
PGSC0003DMG400018452	89.1551438179297	-3.96654002077716	0.451573708874518	-8.78381522844451	1.58021192879289e-18	2.51873387630537e-16
PGSC0003DMG401031172	436.045242046485	-5.29954641804282	0.605680753989579	-8.74973553829316	2.13853323253935e-18	3.38652012609982e-16
PGSC0003DMG400010737	40.6481705373342	3.61604434366024	0.413749199351809	8.73970112649218	2.33727929376801e-18	3.65379680366157e-16
PGSC0003DMG403013914	128.153270039651	-1.40498231854473	0.160757093983308	-8.73978425294629	2.33556020061581e-18	3.65379680366157e-16
PGSC0003DMG400042993	28.8282526428514	-3.93401207811161	0.451671615658487	-8.70989440497885	3.04158002824426e-18	4.72452306680209e-16
PGSC0003DMG400002336	1027.62610385629	-1.37913152185674	0.158764685183408	-8.68663909901339	3.73319759169017e-18	5.75497928623611e-16
PGSC0003DMG400031455	84.9245386832446	-2.77430770504895	0.31939760484817	-8.68606296020208	3.75217003531202e-18	5.75497928623611e-16
PGSC0003DMG400021072	161.650274306345	-1.22563963249766	0.141345116110567	-8.67125562045535	4.27381052225917e-18	6.51408857539589e-16
PGSC0003DMG400006107	54.6704089298742	-2.28960755320899	0.266117061543327	-8.60376084092685	7.71456457360254e-18	1.16854090842513e-15
PGSC0003DMG400005809	81.5691123601191	-5.7468014922607	0.668051379461489	-8.60233459422411	7.81106793149028e-18	1.17585502250157e-15
PGSC0003DMG400021670	652.540377686267	-1.54856334738306	0.18047523512628	-8.58047557771304	9.44816897928168e-18	1.41357360059965e-15
PGSC0003DMG400025776	62.786856447321	4.87620997898872	0.568359680403916	8.5794438752646	9.53329215963185e-18	1.4176121701033e-15
PGSC0003DMG400010388	747.222681467994	3.68704651043536	0.430101117682519	8.5725108790742	1.01252785799011e-17	1.49651617410938e-15
PGSC0003DMG401031052	516.687710210148	-1.137657645722	0.13340488082179	-8.52785624269437	1.49084645507399e-17	2.19019713854756e-15
PGSC0003DMG402002283	29.8222158319822	-3.22035837555827	0.378269713145135	-8.5133920682745	1.68917721981932e-17	2.46670448261879e-15
PGSC0003DMG400021606	447.271197596319	-1.7579034589584	0.206907329036659	-8.49609082067333	1.9608259513409e-17	2.8463489568661e-15
PGSC0003DMG400005877	35.2973574500256	-3.336788547092	0.393358882162008	-8.48280971501671	2.198199955931e-17	3.17204155770943e-15
PGSC0003DMG400037401	27.2572204920098	-3.66727298859072	0.433234232882328	-8.46487352624971	2.56430805166334e-17	3.67857532093611e-15
PGSC0003DMG400007431	63.3334561369409	1.90525120788646	0.225431380098325	8.45157939881954	2.87388280023796e-17	4.09856022511129e-15
PGSC0003DMG400012471	85.6416459813532	-3.27665390892115	0.388366611024596	-8.43701238959915	3.25551965563001e-17	4.61583475824703e-15
PGSC0003DMG400013619	107.205921276541	-1.94720660242001	0.231128065153653	-8.42479515036617	3.61381937698823e-17	5.0942319737926e-15
PGSC0003DMG400013679	132.036048846715	-8.71081027538946	1.03602552017286	-8.4079109112448	4.17377974836502e-17	5.84976820249297e-15
PGSC0003DMG402002538	206.886739574148	-1.26529232177763	0.151223963834756	-8.36700936605672	5.90990017637702e-17	8.23569917721751e-15
PGSC0003DMG400024062	136.144088037101	-8.75936092059835	1.0508953599769	-8.33514092287065	7.74059433160337e-17	1.07255610207279e-14
PGSC0003DMG400029865	58.6331349051735	-6.63749766047328	0.797197256845468	-8.32604177131522	8.35903190452107e-17	1.15170458223478e-14
PGSC0003DMG400019007	556.270966947273	-1.46407129044174	0.175924243147363	-8.32216904417979	8.63680134791773e-17	1.18329030602062e-14
PGSC0003DMG400014257	83.4120257418607	-1.83015575872602	0.219942996103998	-8.32104586708752	8.7190498231997e-17	1.18788529630375e-14
PGSC0003DMG400010612	73.4125141966831	6.70480192994558	0.80798453079579	8.29818105965713	1.05717475320067e-16	1.4322955947947e-14
PGSC0003DMG400020118	79.9987303732576	2.20530714916555	0.26643630954885	8.2770518511525	1.26262254816e-16	1.70119204872806e-14
PGSC0003DMG400003804	106.557201189723	2.00455743504748	0.242480641686108	8.26687615600416	1.37514680610565e-16	1.84262116266475e-14
PGSC0003DMG400022161	260.126431504193	-1.19608594048723	0.144751703221593	-8.26301807762636	1.42034719488482e-16	1.89278727003585e-14
PGSC0003DMG400010542	448.231931083128	3.11713603430273	0.379525536225198	8.21324452975181	2.15290489132462e-16	2.83799413971532e-14
PGSC0003DMG400026719	31.9187047504783	-3.86581564634919	0.470787475603213	-8.21138166727138	2.186576358288e-16	2.86688374460051e-14
PGSC0003DMG402027320	1078.90733870142	-1.06029246059455	0.129725684908666	-8.17334255233307	2.99960738700788e-16	3.91184092764498e-14
PGSC0003DMG400004377	92.6765570388624	1.580167687558	0.193639163512251	8.16037241070826	3.33993201237159e-16	4.3095725918363e-14
PGSC0003DMG400017519	364.354174661864	-1.05811177645506	0.129663564602573	-8.16044028789618	3.33805552991918e-16	4.3095725918363e-14
PGSC0003DMG400004965	54.6420656700518	1.96543069878458	0.240933415039651	8.15756792581522	3.41837831932784e-16	4.38757853018147e-14
PGSC0003DMG400027729	27.4104000955601	-4.2378266809623	0.522306117656464	-8.11368379136934	4.91078279188782e-16	6.27011832176797e-14
PGSC0003DMG400007863	70.8960817666159	-4.63542687906793	0.573532881196748	-8.08223387191949	6.35910020986367e-16	8.07705087593466e-14
PGSC0003DMG400019512	875.468543617444	-1.49807421881415	0.185384396712232	-8.08090780768125	6.42863982301879e-16	8.12306939709633e-14
PGSC0003DMG400012501	404.196377106659	1.83075425302858	0.226875186838865	8.06943358829651	7.06250366037848e-16	8.87800395699226e-14
PGSC0003DMG400005545	41.367654500412	-4.93377086322313	0.611762223502549	-8.06485048222755	7.33255520781277e-16	9.0771078097934e-14
PGSC0003DMG400030587	2747.31338570558	2.54919675701459	0.316077090477309	8.06511080307985	7.31694736438929e-16	9.0771078097934e-14
PGSC0003DMG400031303	109.822129814895	-2.90492320352588	0.360175152768625	-8.06530706295552	7.30520201847474e-16	9.0771078097934e-14
PGSC0003DMG400033930	60.3157599754882	-3.4447462300648	0.428388550425039	-8.041172497834	8.89828902326232e-16	1.09597259803181e-13
PGSC0003DMG402023991	117.159773451803	1.85995328629725	0.232150994458655	8.01182562510411	1.13018036943096e-15	1.38501048589512e-13
PGSC0003DMG400019472	1043.7008982712	2.30025863365881	0.287268508738398	8.00734700702452	1.17209420091383e-15	1.42919306388428e-13
PGSC0003DMG402017288	47.3797700381003	-5.34822367977747	0.668079841671765	-8.00536604486431	1.19111828225862e-15	1.4451642561911e-13
PGSC0003DMG400025406	53.1995225917625	-3.92242373617904	0.490424447691626	-7.99801835867166	1.26437524021781e-15	1.52645143481148e-13
PGSC0003DMG401019239	82.7943274133788	-2.08359197047252	0.260645756264131	-7.99396084684786	1.30671274304937e-15	1.56979328397758e-13
PGSC0003DMG400002947	138.204650923223	-2.97573520991937	0.372683740144087	-7.9846123921824	1.4096453552949e-15	1.68514810194003e-13
PGSC0003DMG400030140	40.0154821185164	-2.71273626099655	0.340048717896979	-7.97749298328011	1.49335390757953e-15	1.77650837776303e-13
PGSC0003DMG400004298	77.2474955883071	5.7213950387313	0.717699082767147	7.97185781075822	1.56306585966444e-15	1.85041199609887e-13
PGSC0003DMG400024231	192.723189662972	-1.82662982942903	0.229555211860376	-7.95725705648565	1.75895035672123e-15	2.07224745649085e-13
PGSC0003DMG400018397	534.397698902467	4.34612264830325	0.547161632026004	7.94303254087944	1.972971578908e-15	2.3132143218668e-13
PGSC0003DMG400011894	28.082904248819	-2.82681434395951	0.356013577115006	-7.94018690766487	2.01876814407224e-15	2.35558367126745e-13
PGSC0003DMG400004206	85.5738496718878	-1.76240578396755	0.222105983045136	-7.93497662604341	2.10534971035992e-15	2.44491254221654e-13
PGSC0003DMG400025550	54.9984200301145	-3.65505991341426	0.460699957088487	-7.93371012342472	2.12694221067888e-15	2.45828150198227e-13
PGSC0003DMG400011961	497.399355420846	-1.34378240893537	0.169526814286995	-7.92666584685807	2.25107944839044e-15	2.57732744168534e-13
PGSC0003DMG400013047	66.563710155696	-2.69135691949314	0.339522969044367	-7.9268773098572	2.24725112829744e-15	2.57732744168534e-13
PGSC0003DMG400025706	66.6189692340951	-2.66905984892052	0.336796837637191	-7.92483643149798	2.28446838289929e-15	2.60333319877406e-13
PGSC0003DMG400023166	204.594866672356	-1.6704805466852	0.210907167408441	-7.92045413729426	2.36644652851368e-15	2.68421076701689e-13
PGSC0003DMG400011128	427.507872220488	1.31534433003734	0.166543495463928	7.89790274530556	2.83635316058836e-15	3.20232150589205e-13
PGSC0003DMG400032531	180.298538886732	-1.94200052677281	0.246263718227265	-7.8858572458515	3.12383556746067e-15	3.5106441467126e-13
PGSC0003DMG400028711	320.759014445009	2.27492780224856	0.288708495728285	7.87967044928799	3.28245646176084e-15	3.67198466664962e-13
PGSC0003DMG400030199	62.4510135310564	-3.51339055559262	0.447333347852808	-7.85407699304517	4.02726847602573e-15	4.48461170433057e-13
PGSC0003DMG402009742	196.667428607028	-1.30228008356182	0.165923021427412	-7.84870039346255	4.20370514693501e-15	4.65980715537745e-13
PGSC0003DMG400007385	236.406360994513	-8.11506459796849	1.03458287794729	-7.8438033056081	4.3710157909378e-15	4.82334670106788e-13
PGSC0003DMG400021073	143.926688919379	-1.59871684338505	0.203836380252287	-7.84313791976843	4.39424899200424e-15	4.82714189945979e-13
PGSC0003DMG400046324	195.039717281264	-1.50024772635089	0.191676662504751	-7.82697124807098	4.99763324574e-15	5.4653489669893e-13
PGSC0003DMG400007521	555.995566440326	-3.02115795812869	0.386318318253712	-7.82038494002908	5.26620479689146e-15	5.73334537418714e-13
PGSC0003DMG400014580	454.710622604043	3.23664814860011	0.414462119707097	7.80927374228428	5.75184529098746e-15	6.23423338272494e-13
PGSC0003DMG403004220	114.558417735368	-1.85778701728627	0.237950451715285	-7.80745320672548	5.83551307205834e-15	6.29693173841977e-13
PGSC0003DMG400021641	293.52829642636	1.44614794882906	0.185446821999336	7.79818135052342	6.2805709738321e-15	6.74732530127064e-13
PGSC0003DMG400025033	55.4384949210764	2.20358192635864	0.282699906990879	7.79477414695344	6.45237822313257e-15	6.90149770734799e-13
PGSC0003DMG400021021	289.812449767414	1.16852234230572	0.150064517954832	7.78679969276577	6.87277795558734e-15	7.31905834073836e-13
PGSC0003DMG403026842	317.323230605774	-2.80337570861234	0.360336741837478	-7.77987749546987	7.25948112922489e-15	7.69725940427858e-13
PGSC0003DMG400019928	33.0108475834338	5.59966745744775	0.720573031496738	7.77113104804436	7.77883673758342e-15	8.21222907010593e-13
PGSC0003DMG400027410	70.1589356064731	2.50054551310882	0.321899432509767	7.76809543779779	7.96750218708584e-15	8.37514982053717e-13
PGSC0003DMG400030701	1880.17926126583	1.14626875940044	0.147598202338197	7.7661430914582	8.09121409379934e-15	8.46868833070749e-13
PGSC0003DMG400036491	31.6917942341889	-2.86753829604508	0.369855319094988	-7.75313520719876	8.96510736437002e-15	9.34325099550819e-13
PGSC0003DMG402000201	231.804766881441	1.40268817410007	0.181160488221473	7.74279307740247	9.72562534646438e-15	1.00927159712437e-12
PGSC0003DMG400031519	930.173985397093	-2.61528424055794	0.338298585175434	-7.73069813224821	1.06958378275506e-14	1.10525168262914e-12
PGSC0003DMG401018799	33.7771879711024	-3.88272855063146	0.503128038849592	-7.71717783709562	1.18933657995144e-14	1.22381228587661e-12
PGSC0003DMG400024760	91.9883653253184	-8.28225899760307	1.07548815538115	-7.70092999738137	1.3507947941924e-14	1.37831935757197e-12
PGSC0003DMG400025384	88.8169364152412	-1.62647703465328	0.211199213954535	-7.70115098536025	1.34846042717466e-14	1.37831935757197e-12
PGSC0003DMG400011378	1024.06004104334	-1.17377406417142	0.1524630922193	-7.698742345348	1.37411923744167e-14	1.39627691014542e-12
PGSC0003DMG400020171	35.1386821416164	2.63824354009501	0.343501008544778	7.68045354880258	1.58526322574396e-14	1.6041416716273e-12
PGSC0003DMG400007469	476.327457189075	3.81661002638673	0.497063617356762	7.67831298271707	1.61197268190595e-14	1.62442883444795e-12
PGSC0003DMG400026863	553.249701296945	-1.20286957745158	0.156827426388968	-7.67002051330094	1.7196884503139e-14	1.72584535958046e-12
PGSC0003DMG400018394	73.4713173022659	3.28461446047724	0.428769836071923	7.66055394793741	1.85132801186043e-14	1.85034164857542e-12
PGSC0003DMG402013972	111.185899883995	8.78479473363068	1.14693986909506	7.65933330102292	1.86900769863592e-14	1.86038737741364e-12
PGSC0003DMG400019447	75.9143009654313	1.86504833145309	0.243617972755924	7.6556270063114	1.92371320853123e-14	1.90705666733541e-12
PGSC0003DMG400013543	281.684215847021	-1.43527615054908	0.187707980150291	-7.64632462295905	2.06805190263978e-14	2.04184541496665e-12
PGSC0003DMG400003269	70.057698566654	-2.38357940032223	0.311949700185211	-7.64090941234131	2.15692783081853e-14	2.12100802460369e-12
PGSC0003DMG400031279	37.8658874869043	6.59812781704074	0.864324897757531	7.63385138407955	2.27842549024909e-14	2.23148443496805e-12
PGSC0003DMG401002283	66.6210194844537	-2.43089060947168	0.318792296691057	-7.62531163614492	2.43445548555662e-14	2.37476263705077e-12
PGSC0003DMG400002699	174.498941781907	-2.41560658475033	0.317029850385841	-7.61949255507145	2.54674898971916e-14	2.47440508415463e-12
PGSC0003DMG400013036	954.679128581404	-4.38980026371507	0.577229758499742	-7.60494447674432	2.85026234718998e-14	2.75830745479849e-12
PGSC0003DMG400007868	86.4139774981373	1.90317321223327	0.250586593649878	7.59487243316937	3.08095797468766e-14	2.95808354837433e-12
PGSC0003DMG400007613	117.736461625	-5.81800919409626	0.770923877770793	-7.5468011328429	4.46078930419306e-14	4.26608897103357e-12
PGSC0003DMG400028399	76.3988043166282	2.55897368161871	0.339532153033395	7.5367639228177	4.81777361774471e-14	4.58949395374767e-12
PGSC0003DMG400014736	109.9861002559	-4.24798666127221	0.563927315490494	-7.53286202775509	4.96400561635132e-14	4.69213972736278e-12
PGSC0003DMG400020623	3319.62366003346	2.15066812792426	0.285486808089816	7.53333627677692	4.94600175381851e-14	4.69213972736278e-12
PGSC0003DMG404010943	135.217141101531	1.3078910321003	0.173788221772419	7.5257748699047	5.2408575251355e-14	4.93470241179458e-12
PGSC0003DMG400020426	191.708792621702	2.27993143767737	0.303952343758195	7.50095034467354	6.33567898329601e-14	5.94262320637076e-12
PGSC0003DMG400009737	51.27708003079	-5.55637347796661	0.744232642438038	-7.46590939597118	8.27262573758898e-14	7.7296752437771e-12
PGSC0003DMG400005806	128.082146189031	-1.31410641970333	0.176196262343383	-7.45819691193173	8.77145164657221e-14	8.16448058415865e-12
PGSC0003DMG402017241	56.9221679622368	6.79522217046809	0.9139162404586	7.43527893437835	1.04347537821236e-13	9.67575439105131e-12
PGSC0003DMG400016517	163.682267488736	4.83167706567459	0.650196477824526	7.43110310569624	1.07695720236222e-13	9.94839215682101e-12
PGSC0003DMG400028407	1628.38224362775	-1.58463091250415	0.213569328827037	-7.41974946125104	1.17342089091438e-13	1.07985717987657e-11
PGSC0003DMG400000616	54.4421369495064	-1.90054120483022	0.256650042619554	-7.40518561942142	1.30967150025364e-13	1.20071273972502e-11
PGSC0003DMG400024892	40.1038360438872	-2.52125703196364	0.340613989067034	-7.4020947843908	1.34052756897725e-13	1.22439872002428e-11
PGSC0003DMG400030755	148.924435982981	3.01414634314433	0.407522789000922	7.39626451451654	1.40068858254905e-13	1.27457434562029e-11
PGSC0003DMG400022699	274.350703803621	-1.71051521140659	0.231790670873119	-7.37956883667209	1.58802959581633e-13	1.43967575290605e-11
PGSC0003DMG400003456	92.6584083403261	-1.83106783373814	0.248641133407201	-7.36429973852875	1.78079164088079e-13	1.6084505831911e-11
PGSC0003DMG400006515	35.4970953483472	3.94281937882251	0.535751500913569	7.35941826032997	1.84713421223877e-13	1.6622163112128e-11
PGSC0003DMG400019721	195.357465934254	-4.30083711342823	0.584667596118749	-7.35603810092925	1.89448962043518e-13	1.69856317549827e-11
PGSC0003DMG400017177	43.9280938061978	7.21534083859235	0.980942168560015	7.35552112025543	1.90183681700444e-13	1.69890455883836e-11
PGSC0003DMG400026749	139.248382074632	-2.33017425973945	0.316877600230655	-7.35354678918078	1.93015398540139e-13	1.71790749058335e-11
PGSC0003DMG400016744	226.682951002763	3.05330657055076	0.415556839142649	7.34750648515411	2.01938501966365e-13	1.79079063543773e-11
PGSC0003DMG400022049	35.1397141390852	4.74344466862883	0.645887532788741	7.34407219186925	2.07191276669161e-13	1.83071509569957e-11
PGSC0003DMG400007238	23.2018454532745	4.43871291636662	0.605470426340503	7.33101522925644	2.2841570400178e-13	2.01096526118824e-11
PGSC0003DMG400012496	63.6121051545688	-1.93943765400455	0.264690928351459	-7.32717840420034	2.35048836989995e-13	2.06191942002698e-11
PGSC0003DMG400019688	24.0941046491146	3.40099321496664	0.465897840013599	7.29986903323564	2.88047969041731e-13	2.5177870326239e-11
PGSC0003DMG400020376	242.60237646118	-10.6993515267054	1.466641777271	-7.29513620334328	2.98357095940695e-13	2.58933612053584e-11
PGSC0003DMG400028958	406.432201600042	2.31535352050148	0.318389968983338	7.27206804879787	3.54025162601614e-13	3.06156441147715e-11
PGSC0003DMG400031871	3686.6805248727	-1.9991278619719	0.275043532090449	-7.26840528398422	3.63756063032074e-13	3.13460039193046e-11
PGSC0003DMG400010287	128.51591627735	1.98588144362802	0.273264648168727	7.26724608154158	3.66890093314449e-13	3.15047489635896e-11
PGSC0003DMG400008982	64.2129774648943	3.80542147000267	0.523715392488856	7.26620130815354	3.69737462568321e-13	3.16378508759777e-11
PGSC0003DMG400013887	268.408534244882	-2.71683061421871	0.37411044710309	-7.26210838338354	3.81102626740509e-13	3.24963278262965e-11
PGSC0003DMG400012145	39.2373095083061	-6.11536014847465	0.843603630011976	-7.24909179016671	4.19575482819052e-13	3.56522205557778e-11
PGSC0003DMG400000492	370.04897185753	1.2825252977413	0.177160084636772	7.23935812274437	4.50813195671585e-13	3.81735465376491e-11
PGSC0003DMG400005876	74.4462338023603	-1.98621681082023	0.27452973796833	-7.23497871494476	4.65602155842302e-13	3.92894109845198e-11
PGSC0003DMG400000477	570.970205152109	-1.03256025842261	0.14296651756895	-7.22239217951591	5.10809024479124e-13	4.29555161378358e-11
PGSC0003DMG400019770	157.022509417268	-2.21799477825095	0.30728692974524	-7.21799257810871	5.27605951516981e-13	4.42155544317685e-11
PGSC0003DMG402030580	41.7414630387873	-3.59448375246738	0.498363286782307	-7.21257734628737	5.49026256407488e-13	4.58530935445527e-11
PGSC0003DMG401021616	299.532023413813	-1.18387639358961	0.164306139197464	-7.20530833097366	5.79126533751084e-13	4.8201907094156e-11
PGSC0003DMG400007496	45.4738530667843	-6.53759122985748	0.909584494442317	-7.18744797190699	6.60135442328376e-13	5.45719424815665e-11
PGSC0003DMG400018264	273.466661917851	-1.59752115072535	0.22236599689904	-7.18419710298905	6.76032779319273e-13	5.56973357745241e-11
PGSC0003DMG400028220	97.9238113440759	-4.88085974483742	0.68004648171564	-7.1772443150119	7.11305129711744e-13	5.84060545396643e-11
PGSC0003DMG401002685	22.435730934224	5.52815176231747	0.770519391738523	7.17457837088863	7.25303643665277e-13	5.93556374431715e-11
PGSC0003DMG400028004	31.027597621442	-2.96104490062664	0.413888730998133	-7.15420517366055	8.41591128249322e-13	6.86417486442014e-11
PGSC0003DMG400029683	92.0190107594743	-2.15666861096534	0.301478149917693	-7.15364815511218	8.45014891504626e-13	6.8691260530411e-11
PGSC0003DMG400046434	1057.15180317317	3.86053988418143	0.540051922822353	7.14846058505996	8.77564393495687e-13	7.11002088510941e-11
PGSC0003DMG400023096	261.162031536375	-10.6961083557274	1.49730851469045	-7.1435567558625	9.09463446947001e-13	7.3440679075154e-11
PGSC0003DMG400025010	1071.56646815792	1.15231691981761	0.161930261867978	7.11613077459911	1.10998982769771e-12	8.93376961322248e-11
PGSC0003DMG400022592	34.9619367370766	-3.48619449207607	0.490052433770353	-7.11392139256218	1.1279140791627e-12	9.04817126596736e-11
PGSC0003DMG400029220	113.066343437994	-1.86779700602802	0.262723520683026	-7.1093634904562	1.16579342583174e-12	9.32137845106844e-11
PGSC0003DMG400016540	57.0204806879072	2.34977593068311	0.330589828502922	7.10782888065275	1.17882585637379e-12	9.39477979064958e-11
PGSC0003DMG400018019	30.2462862640126	-5.2362003806911	0.73756598762156	-7.09929751177432	1.25392615549688e-12	9.96074825866526e-11
PGSC0003DMG400012174	68.7852568046244	-4.48394235713532	0.631839768909719	-7.09664471559403	1.27822093576804e-12	1.01207707664205e-10
PGSC0003DMG400020736	50.1862104308993	2.57491679153607	0.363314453109395	7.08729523281794	1.36758434166045e-12	1.07932942848134e-10
PGSC0003DMG400022031	99.5480308067753	1.90652603694792	0.269057141365583	7.08595217830481	1.38091494237125e-12	1.08633460321315e-10
PGSC0003DMG400003140	39.4871839708607	-7.4257402152176	1.04933751168116	-7.07659845622089	1.47735804273743e-12	1.15846722148674e-10
PGSC0003DMG402002164	61.4703090151306	-4.02658721649332	0.569110530012865	-7.07522880731499	1.4920237388731e-12	1.16621740127879e-10
PGSC0003DMG400003321	42.0417270922736	-3.41036554153925	0.482107056313618	-7.0738760133823	1.50664913727057e-12	1.17388666168107e-10
PGSC0003DMG400022953	3731.99370360358	4.59441984353125	0.650016977411455	7.06815360704497	1.57008699445282e-12	1.2155463978959e-10
PGSC0003DMG400011631	98.7164286074051	-3.75224727680956	0.531695634738029	-7.05713387821648	1.69971851316151e-12	1.31174162596423e-10
PGSC0003DMG400009316	45.9152621129827	-4.75086318976383	0.673269338019339	-7.05640806952562	1.70861586543815e-12	1.31444842619685e-10
PGSC0003DMG400018399	73.9483925367325	5.62970335943264	0.79855697685557	7.0498455621794	1.79116478164771e-12	1.37362061415229e-10
PGSC0003DMG400021448	6163.95062845296	-1.0535799249731	0.149577747909318	-7.04369426401469	1.87208684525909e-12	1.43117811584117e-10
PGSC0003DMG400009431	4530.17256021834	-1.2415326229324	0.176524498376524	-7.03320295115201	2.01845433764979e-12	1.53345937483693e-10
PGSC0003DMG400026567	967.805186962631	1.98616382948587	0.282706082565899	7.02554331855555	2.13234840602808e-12	1.61495591856543e-10
PGSC0003DMG400014578	54.7579747627709	1.72613238567129	0.245860956612723	7.02076657250737	2.20654235401156e-12	1.66597363428111e-10
PGSC0003DMG402002060	35.4549010484677	-2.2795923316128	0.324902492892495	-7.01623527513864	2.27926128392505e-12	1.71556620157655e-10
PGSC0003DMG400013462	34.369128854466	-6.13926128642766	0.875266361511465	-7.0141634094403	2.31328905493008e-12	1.73582092869477e-10
PGSC0003DMG400002321	2453.57277202971	4.7621757036862	0.679111402562071	7.01236304635739	2.34326196800727e-12	1.75291808631268e-10
PGSC0003DMG400005789	1903.64173542099	1.24558889129816	0.177774375967452	7.00657158558225	2.44228629581421e-12	1.81713163814884e-10
PGSC0003DMG400014013	1179.05040522861	-2.90454220891787	0.414551248615913	-7.0064731890579	2.44400367947193e-12	1.81713163814884e-10
PGSC0003DMG400005732	528.584904755933	1.80978967726049	0.259033963067473	6.98668875628897	2.81449663965608e-12	2.08623494076878e-10
PGSC0003DMG400038520	151.327958642861	-2.04543629005442	0.293408144541661	-6.97130031359438	3.14024813887504e-12	2.32064337462866e-10
PGSC0003DMG400027354	214.660944277826	3.91866611626887	0.562886052547798	6.96173958926813	3.36096355537501e-12	2.4762482847411e-10
PGSC0003DMG400020633	47.7744938938723	2.72668596146216	0.391857778508996	6.95835609500237	3.44266146313405e-12	2.52880075606777e-10
PGSC0003DMG400014869	779.31098383757	2.39537586444405	0.344544653407931	6.95229440001786	3.59392401907385e-12	2.63198273432895e-10
PGSC0003DMG400008557	1352.53435223349	2.39122407484462	0.344635635093877	6.93841214125541	3.9653147515404e-12	2.89527337861724e-10
PGSC0003DMG400024339	337.254859550037	-1.15787527298692	0.166917245014558	-6.93682233304255	4.01017632710145e-12	2.91928865937383e-10
PGSC0003DMG400017103	29.0190485780472	-3.34928002384979	0.483028112617457	-6.93392358821632	4.09325807409191e-12	2.97090132895474e-10
PGSC0003DMG400029586	31.5385994702576	-2.5502365496181	0.367856440615814	-6.93269511701047	4.12897461484364e-12	2.98793186742409e-10
PGSC0003DMG400009899	50.218807784934	-4.37658485551406	0.632959061392525	-6.91448329357267	4.69571741595245e-12	3.38800179357492e-10
PGSC0003DMG400006040	50.048743035364	-2.54853240943879	0.368719010801606	-6.91185519265256	4.7835603376851e-12	3.44120017566745e-10
PGSC0003DMG400028371	719.136036900547	1.28758620905108	0.186299251973553	6.91138689721562	4.79938107471192e-12	3.44242665497058e-10
PGSC0003DMG400015643	196.756353721103	-1.68524442161256	0.244073276905881	-6.90466585681325	5.03217333060485e-12	3.59881557224225e-10
PGSC0003DMG400030255	108.686910751196	5.40823377739898	0.785241203243983	6.88735353552071	5.68398434872346e-12	4.04126315779356e-10
PGSC0003DMG400023514	357.870089720687	2.75691450442786	0.400632199224753	6.88141020557672	5.92629261644341e-12	4.20129354759318e-10
PGSC0003DMG400028355	25.6034577539617	2.86992397806777	0.41894720216813	6.85032377162416	7.36830310511365e-12	5.20842921230164e-10
PGSC0003DMG400034588	20.889603399503	4.22332869309063	0.617057941597009	6.84429841735806	7.68515702219132e-12	5.41670301445606e-10
PGSC0003DMG400009686	37.4490828252929	-2.72171609196831	0.397699759679056	-6.84364530208602	7.72029398090299e-12	5.4257870118813e-10
PGSC0003DMG400017247	80.1329598010447	3.17948237309604	0.46500185602016	6.83756920952632	8.05481784196361e-12	5.64462191701053e-10
PGSC0003DMG400002221	2464.13969098375	-1.79893455684523	0.263225182987749	-6.83420384184501	8.24617014939807e-12	5.76215906685876e-10
PGSC0003DMG400003984	4519.85626392334	-1.39833402185218	0.204712091734406	-6.8307348628257	8.44807453837737e-12	5.88637696478311e-10
PGSC0003DMG400018374	664.624760414418	1.53442881664183	0.224787061450216	6.82614384805982	8.72274687945383e-12	6.06044524641711e-10
PGSC0003DMG400028401	118.485296605547	9.96546098582262	1.46029204773001	6.82429312774366	8.83593005042061e-12	6.10430102378491e-10
PGSC0003DMG400015414	980.827172157765	-1.69638079119558	0.248759181767318	-6.81936955710976	9.14408980497438e-12	6.29934796818955e-10
PGSC0003DMG400010603	103.436386928205	-1.67919914127323	0.246298066442807	-6.81775202511853	9.24760833358782e-12	6.35271618116073e-10
PGSC0003DMG402023052	33.6297557860721	2.3468402636618	0.344579358169291	6.81073955250911	9.70982806301654e-12	6.65150497114563e-10
PGSC0003DMG401010496	24.1214590124003	-2.08484241988768	0.306136316064219	-6.81017674312882	9.74789118871123e-12	6.65887457756585e-10
PGSC0003DMG400017167	583.87275438221	4.78927006564342	0.703342543832329	6.80929954776791	9.80750807507683e-12	6.68088545885192e-10
PGSC0003DMG400001463	433.357819869737	2.27769246102475	0.335410554741434	6.79075964911304	1.11544626124629e-11	7.57726684485047e-10
PGSC0003DMG400029457	179.269225707777	1.67468432263907	0.246690705172685	6.78859919536401	1.13227517361556e-11	7.6702207386007e-10
PGSC0003DMG403025662	369.96826843865	-1.63541513937546	0.240930161687501	-6.78792197672901	1.13760140285655e-11	7.6849544076074e-10
PGSC0003DMG400016039	143.317392372449	1.8050397514073	0.266216914765721	6.78033457414149	1.19897892973538e-11	8.0549584461313e-10
PGSC0003DMG400021567	62.1485104894344	-2.8255258950997	0.416863105644016	-6.77806660470593	1.21794703501543e-11	8.15991053376958e-10
PGSC0003DMG400013407	22.1055598427335	3.48120094036557	0.513838736817785	6.77489004025801	1.24500914461051e-11	8.31836657797715e-10
PGSC0003DMG402016617	371.889266424495	-1.89424458561464	0.279625412485383	-6.77422187339164	1.25077598283706e-11	8.3340639053135e-10
PGSC0003DMG400004649	615.042567388937	1.90827213364749	0.282346290400651	6.75862300489106	1.39309352014666e-11	9.25704950294731e-10
PGSC0003DMG400012583	87.0716767529082	-1.47161746832178	0.217778532334434	-6.7574037373981	1.40486318372429e-11	9.30989088627292e-10
PGSC0003DMG400021293	60.171974496867	-6.32870677387725	0.936665586115956	-6.75663424351941	1.41234122332898e-11	9.33408276783843e-10
PGSC0003DMG400020603	240.595423198976	1.04820488437614	0.155146610798086	6.75622160860682	1.41636730559681e-11	9.33539175178095e-10
PGSC0003DMG400031494	23.4090668648699	4.76896121856618	0.706047407813088	6.7544490154529	1.433790746153e-11	9.42475874027849e-10
PGSC0003DMG401000201	126.178510857495	1.33943671476433	0.198476017336602	6.74860737704515	1.4927091131097e-11	9.78567127457154e-10
PGSC0003DMG402016602	274.353137949667	2.93577406973256	0.435233990426315	6.74527756174776	1.52734761143686e-11	9.98590514748277e-10
PGSC0003DMG402006673	341.277942605924	-1.44857135384617	0.21512022417439	-6.73377577308521	1.65315879262443e-11	1.07508222601952e-09
PGSC0003DMG400024936	595.043922249046	-1.94362885349894	0.288941938602292	-6.72671078106873	1.73541191865238e-11	1.1255715547919e-09
PGSC0003DMG401008332	126.296931598801	-1.65534368146636	0.246186636390352	-6.72393800791713	1.76877709362904e-11	1.14416888547298e-09
PGSC0003DMG400016628	29.9586899304016	3.51042663598402	0.522248972323711	6.72174924608204	1.79555765460808e-11	1.15841969637374e-09
PGSC0003DMG400011732	124.56068504267	-2.22474452817191	0.331238576937996	-6.71644151094258	1.86216003737507e-11	1.19821891375899e-09
PGSC0003DMG400023184	1763.03911016812	1.53993487437321	0.229393628418723	6.71306733752123	1.90575111456272e-11	1.22231868571986e-09
PGSC0003DMG401026150	68.4749628918405	-2.26448761568798	0.337340258125959	-6.71277015162076	1.9096380008171e-11	1.22231868571986e-09
PGSC0003DMG400021881	27.7746479163719	3.76013110581341	0.5604835814439	6.70872658950452	1.96330127380137e-11	1.25337770063335e-09
PGSC0003DMG400002900	747.125721032675	-1.26748892105652	0.189293397641303	-6.69589608961597	2.14354003233365e-11	1.36131538459689e-09
PGSC0003DMG402025809	309.024283265408	-1.15272780770943	0.172147808830037	-6.69615149645925	2.13979893142176e-11	1.36131538459689e-09
PGSC0003DMG400003454	117.152306065981	-1.7036727029284	0.254681907568762	-6.68941394067588	2.24066105368893e-11	1.41577868159524e-09
PGSC0003DMG400011229	105.95729483026	5.61369470869694	0.839192845495625	6.68939772166612	2.24090938244049e-11	1.41577868159524e-09
PGSC0003DMG400016452	118.043014587855	3.22086686869697	0.481722332552912	6.68614812111329	2.29121127327466e-11	1.44381832871703e-09
PGSC0003DMG400004814	37.4003279045305	-7.03474107964573	1.05346397788124	-6.67772342229887	2.42682473503713e-11	1.52533440240594e-09
PGSC0003DMG400007920	29.7490897189931	-2.36504755381768	0.35439412666914	-6.67349534273086	2.49781513755912e-11	1.5655688805931e-09
PGSC0003DMG402020702	273.417994133914	-1.82736305279064	0.273838090503943	-6.67315145759216	2.50367762919306e-11	1.5655688805931e-09
PGSC0003DMG400003095	502.856508486544	-2.82180445043367	0.42304249493285	-6.67026240680992	2.55346448985384e-11	1.58855455393024e-09
PGSC0003DMG400018090	116.092558196707	2.18893777834746	0.328162548653669	6.6702851599851	2.55306862487044e-11	1.58855455393024e-09
PGSC0003DMG401028252	2635.75081356495	-4.47045870331448	0.671633091274944	-6.65610250803504	2.81184178695196e-11	1.74484441878874e-09
PGSC0003DMG401004779	672.845794921135	2.20865342708057	0.332408585016029	6.64439345624623	3.04468252101145e-11	1.8845348385763e-09
PGSC0003DMG400009555	919.47703692392	-1.15394470787371	0.173771275423079	-6.64059525985644	3.12418842337265e-11	1.92885020457693e-09
PGSC0003DMG400023840	20.2309262056733	-4.28026383789189	0.645327121625534	-6.63270408829278	3.29592152131459e-11	2.02973833687623e-09
PGSC0003DMG400025209	303.106587959788	1.80731419561346	0.273149618497151	6.61657228575743	3.67623152501036e-11	2.25824327960775e-09
PGSC0003DMG400022921	267.320002627173	-1.79188807499402	0.27105613847506	-6.61076367823668	3.82342436153197e-11	2.33688846878898e-09
PGSC0003DMG400001157	22.3219396600766	3.09885296531005	0.469688434287731	6.59767782021154	4.17647622446206e-11	2.53362501706359e-09
PGSC0003DMG402007871	596.485463448407	1.17726328126681	0.178447017306564	6.59727071394153	4.18795650226698e-11	2.53428524121054e-09
PGSC0003DMG400013680	794.426513915078	4.00100242471054	0.606865850856914	6.59289432592228	4.31333605909085e-11	2.60369619982794e-09
PGSC0003DMG400003906	98.9355324751543	2.95382504531048	0.448275395361522	6.58930888439303	4.41878626357528e-11	2.66076396567433e-09
PGSC0003DMG400001866	43.8196888419429	-2.22594695658197	0.337943279322504	-6.58674722291997	4.49566701256263e-11	2.70038993683165e-09
PGSC0003DMG400010854	35.4327710444254	-2.58941595100848	0.393241032972847	-6.58480609572419	4.55479433064843e-11	2.72918352190475e-09
PGSC0003DMG400014617	139.199288062637	2.36390356105704	0.359542504397842	6.57475411708576	4.87336333093776e-11	2.91290959685243e-09
PGSC0003DMG400010799	88.4670128305372	-2.60324807089002	0.396023290748231	-6.5734721459729	4.91552724143338e-11	2.9309281867197e-09
PGSC0003DMG400019677	211.932028459611	-3.22928578136377	0.491333195207326	-6.57249665372421	4.947849991489e-11	2.94300531079128e-09
PGSC0003DMG401031174	34.745999692444	3.47559414840694	0.528911826933198	6.57121654578905	4.99058174841538e-11	2.96119992940647e-09
PGSC0003DMG400008716	306.022067137116	1.29041516730676	0.196410974285011	6.56997488049848	5.03237508109429e-11	2.97477649111476e-09
PGSC0003DMG400025367	37.4468855964853	-3.15345599299333	0.479991764733295	-6.56981270240238	5.03785906766061e-11	2.97477649111476e-09
PGSC0003DMG400024750	140.580733239609	1.04769695565446	0.159655221277566	6.56224674189015	5.30030137190294e-11	3.12218477189848e-09
PGSC0003DMG400016036	110.994428477406	2.3061540223071	0.351702666831474	6.557112697164	5.48595553635226e-11	3.22375897988006e-09
PGSC0003DMG400025842	221.272676482505	1.03725715612024	0.158199278198197	6.55664910696196	5.50302937113782e-11	3.22601868446966e-09
PGSC0003DMG400029935	19.4282888033048	5.09701903287158	0.777744546674498	6.5535901918767	5.61699814868864e-11	3.28493366551726e-09
PGSC0003DMG400015678	348.462315603245	4.67987622772615	0.714489379448071	6.54995912093371	5.75528356159036e-11	3.35775359369627e-09
PGSC0003DMG400027188	48.6342985809327	2.28297592623604	0.348973832971452	6.54196879690634	6.07141726433054e-11	3.52532506726736e-09
PGSC0003DMG400014836	596.770337071231	-1.76310368500293	0.269553183061605	-6.54083793401166	6.11750970073313e-11	3.5436510468356e-09
PGSC0003DMG400019627	233.144707027205	-2.83573095547405	0.433624591406789	-6.53959902567845	6.1683988170204e-11	3.56466213153262e-09
PGSC0003DMG401031064	317.298043825066	1.14815261053071	0.175657379390665	6.53631868193362	6.30514938806287e-11	3.63507513301866e-09
PGSC0003DMG402030515	164.65930023183	-2.18912145583035	0.334942269285638	-6.53581723351696	6.326313319775e-11	3.6386745973904e-09
PGSC0003DMG400016924	30.8359338908296	-2.26451451544486	0.346587036599827	-6.53375422710772	6.41411706323682e-11	3.68049583108603e-09
PGSC0003DMG400009825	168.661783710467	2.81780718871461	0.431350749767153	6.53251951048117	6.467236884286e-11	3.70226539664514e-09
PGSC0003DMG400003155	228.967848881292	-2.78134266398427	0.426287129002011	-6.5245757489693	6.81942798663675e-11	3.8765825247112e-09
PGSC0003DMG400013721	343.800477326008	-1.46594194631231	0.224679712476267	-6.52458528701008	6.81899406788948e-11	3.8765825247112e-09
PGSC0003DMG400021874	27.5739003739175	-6.37287495671156	0.976677488945827	-6.52505563898078	6.79762958157193e-11	3.8765825247112e-09
PGSC0003DMG400025652	642.592530421008	-1.36385651907941	0.209148412621718	-6.52099866302209	6.98408075809511e-11	3.96094831273641e-09
PGSC0003DMG400026920	121.970377959169	-1.49434125142189	0.229467011706459	-6.51222692233206	7.40447449048603e-11	4.18909524311744e-09
PGSC0003DMG400027930	99.0887507754535	-1.18154541059869	0.181444091677	-6.51189796084424	7.42071244936537e-11	4.18909524311744e-09
PGSC0003DMG400040556	174.30273310524	1.66216617034911	0.255361886111411	6.50906129986809	7.56218612832319e-11	4.25910007185722e-09
PGSC0003DMG401019771	68.1675407863239	-3.69058581252367	0.567495705753668	-6.50328412198706	7.85851674557356e-11	4.41579833811757e-09
PGSC0003DMG400010843	31.7017352199166	2.9075856641255	0.447763338437679	6.49357688432143	8.38219569205767e-11	4.69923232970599e-09
PGSC0003DMG402030531	150.719196875909	-2.40671083615805	0.37075618606457	-6.49135719542357	8.50665216458786e-11	4.75806711783955e-09
PGSC0003DMG400005262	78.7857977777842	-3.23723657593741	0.498788931509892	-6.49019328904897	8.57263187528923e-11	4.7839993945693e-09
PGSC0003DMG400016160	167.488379567388	1.30496289741881	0.201316903548982	6.48213276885266	9.04350021784579e-11	5.03524748430606e-09
PGSC0003DMG400021840	471.619748204821	1.39962300935516	0.216090314735014	6.47702795505427	9.35468668777279e-11	5.1966456550049e-09
PGSC0003DMG400025029	136.510370818601	1.15583929336783	0.178528259011796	6.47426519345301	9.52744423856333e-11	5.28058596922373e-09
PGSC0003DMG400021201	29.6571823944332	2.8785351465773	0.444835399113034	6.47101186712403	9.73487879350409e-11	5.3833217491425e-09
PGSC0003DMG400001985	22033.0652180033	-1.30410085837959	0.201551085345116	-6.4703241669306	9.77928906936515e-11	5.39564530621285e-09
PGSC0003DMG400017713	225.566504614866	-3.65240705301475	0.565612244306317	-6.45743986234627	1.06489046538189e-10	5.86218595468805e-09
PGSC0003DMG400018060	930.267264901037	-1.36443693506467	0.211385210405412	-6.45474171276144	1.08403627720115e-10	5.95414249822172e-09
PGSC0003DMG400030186	1668.72807352834	-1.20147203711024	0.186255297141425	-6.45067311131534	1.11354454382553e-10	6.10247433489283e-09
PGSC0003DMG400008043	118.502692384773	-2.94590232440847	0.456876324491606	-6.44792073147269	1.1339504205722e-10	6.2003697099763e-09
PGSC0003DMG400017141	28.2401794656615	6.75426743199899	1.04803943783102	6.44466914907073	1.15852862337387e-10	6.32059005329274e-09
PGSC0003DMG400025065	583.134044039332	1.10503499700881	0.17185656058476	6.42998436166077	1.27617074026041e-10	6.94686960775234e-09
PGSC0003DMG400009411	59.659115427177	3.64955998339365	0.568389222307821	6.42088174820663	1.35487247913656e-10	7.34250558860074e-09
PGSC0003DMG401000669	30.9863065372694	1.92178590216179	0.299289493400524	6.42116059714118	1.3523925793254e-10	7.34250558860074e-09
PGSC0003DMG400044884	32.8526213919866	-1.99460601839754	0.310726673280293	-6.41916574892265	1.37023157141281e-10	7.40927657029807e-09
PGSC0003DMG400019276	17.095097023591	-5.64217669380683	0.879148274724842	-6.41777599526398	1.38279518909583e-10	7.46066953019467e-09
PGSC0003DMG400026457	48.0274459515309	2.22870581751662	0.347318583345894	6.416891938365	1.39084573104423e-10	7.48753970043612e-09
PGSC0003DMG400025801	1307.51827744845	-1.4686055998922	0.229046792438544	-6.41181473993461	1.43797517460319e-10	7.72420717688281e-09
PGSC0003DMG400033042	32.8436484554561	3.49823307517389	0.547299438477762	6.39180826661131	1.63935381488569e-10	8.76730734289852e-09
PGSC0003DMG400025105	249.074779415538	1.27729642217451	0.199861512155361	6.39090742584603	1.64904199499805e-10	8.79982212954432e-09
PGSC0003DMG400031271	2514.43353052837	-3.12523984491619	0.489894258131548	-6.37941717634297	1.77763190475251e-10	9.46530769895184e-09
PGSC0003DMG400006454	190.847769706333	-1.44778212409552	0.227008822693288	-6.37764694305125	1.7982948183954e-10	9.55446965930472e-09
PGSC0003DMG402000914	24.399596833678	-2.48233466557673	0.389298525472708	-6.37642966297532	1.81263939869159e-10	9.6097471773678e-09
PGSC0003DMG400038970	123.89704831546	-2.65369536484941	0.416425429643742	-6.37255838847229	1.85900607723625e-10	9.83418247409117e-09
PGSC0003DMG400030243	380.681465091609	-1.44881210465021	0.22754919325758	-6.36702808702203	1.92725894064739e-10	1.01512016815481e-08
PGSC0003DMG402019640	113.923531095678	-1.19660065250224	0.188057566124253	-6.3629487351316	1.9791676384333e-10	1.04021468100157e-08
PGSC0003DMG400013120	21.264766352808	5.25562638287253	0.826695748744592	6.35738890741079	2.05211979193775e-10	1.07623753475239e-08
PGSC0003DMG400015642	29.5548224109657	5.5605855124874	0.875183710594186	6.35362089716245	2.10304757831718e-10	1.10057985606054e-08
PGSC0003DMG400010019	29.9347649808822	-3.06345296176451	0.482514184051462	-6.34893866962008	2.16805438844184e-10	1.13217007218268e-08
PGSC0003DMG400018398	199.175982855062	4.56955856758823	0.720010982638137	6.3465123140834	2.20250925005879e-10	1.14525784821287e-08
PGSC0003DMG400031360	37.1728536908538	-3.58870109281296	0.565605798013993	-6.34488031313317	2.22598434152967e-10	1.15500170504009e-08
PGSC0003DMG400030579	59.8052589392137	-1.73283647426928	0.273135428078629	-6.34423914341293	2.23527379846228e-10	1.15735928074522e-08
PGSC0003DMG400031428	78.4686302920054	1.42289690359912	0.224381693481294	6.3414126238322	2.27667867507435e-10	1.17630006036098e-08
PGSC0003DMG400006287	126.812748313564	1.66787277050188	0.263139319025673	6.3383639384548	2.3221778194653e-10	1.19727168040804e-08
PGSC0003DMG400008042	53.653984377726	-3.01344500867573	0.475460281807089	-6.33795318764059	2.3283754331457e-10	1.19793442380009e-08
PGSC0003DMG400022879	19.9795813379188	-5.75308554711794	0.908029912386273	-6.33578857771218	2.36130401741873e-10	1.21231833837454e-08
PGSC0003DMG400001024	37.9458109645613	-7.1145355321418	1.12367852146789	-6.33146882868945	2.42838234589152e-10	1.2441378207827e-08
PGSC0003DMG400023922	49.1372625418114	6.8271535764587	1.07843607583019	6.3306057071608	2.44200650429146e-10	1.24849502348335e-08
PGSC0003DMG400007777	109.491207405956	1.21172877515361	0.191565180565142	6.32541243444583	2.52557094937821e-10	1.28851671009386e-08
PGSC0003DMG402024222	4457.94331975398	-1.08457918256088	0.171504006320528	-6.32392913629016	2.54994699645639e-10	1.29823710652572e-08
PGSC0003DMG400026879	79.911211600238	2.84357542225545	0.449957498839565	6.31965336634905	2.62150662986533e-10	1.33188921213595e-08
PGSC0003DMG400005197	1079.62247468645	1.43337708999668	0.2269140749892	6.31682759240433	2.66987148607039e-10	1.3536414954428e-08
PGSC0003DMG400001348	16.5243200535341	2.64359784737661	0.418696596676445	6.313874696764	2.72134307203336e-10	1.37214414900473e-08
PGSC0003DMG400006097	3307.72544223051	-1.0336996549098	0.163721549356722	-6.31376662981327	2.72324504087542e-10	1.37214414900473e-08
PGSC0003DMG400015222	105.338132566024	-2.20724939867063	0.349807045621216	-6.30990549304351	2.79205910265034e-10	1.4039163986873e-08
PGSC0003DMG400010601	22.1270562470884	-2.44474294957631	0.387971443242675	-6.30134766915597	2.95068689074883e-10	1.47758524034274e-08
PGSC0003DMG400015128	252.382822832641	-1.33440388559535	0.211869448326238	-6.29823646654624	3.01051014629379e-10	1.50445309298497e-08
PGSC0003DMG400014638	163.226316551446	2.16277682964961	0.343554369836812	6.29529710443481	3.06811634073063e-10	1.53010538244168e-08
PGSC0003DMG400016123	23.8934187166628	4.15675051623779	0.660405581874924	6.29423891972047	3.08911721613646e-10	1.53430349388839e-08
PGSC0003DMG400046292	146.442950265537	-3.90813816154305	0.620978186689031	-6.29351923355102	3.10348033106599e-10	1.53830436653875e-08
PGSC0003DMG402007388	237.531570662067	-6.8153147926861	1.08314833212254	-6.29213431860325	3.13130344115082e-10	1.54894720120376e-08
PGSC0003DMG400019536	503.432556765393	1.41670549302092	0.225295361509464	6.28821420702621	3.21138601375454e-10	1.58214284277641e-08
PGSC0003DMG400029671	22.0985603849077	-2.37830108252354	0.37828154826693	-6.2871189287967	3.2341162149803e-10	1.59012887368396e-08
PGSC0003DMG400005105	12.0681306084434	-4.92374855133917	0.783218840828077	-6.28655529549496	3.24587438402364e-10	1.59209828848798e-08
PGSC0003DMG400031498	225.183572913583	-1.24858262280603	0.198619583615282	-6.2863016832443	3.25117869220082e-10	1.59209828848798e-08
PGSC0003DMG400019418	741.524948909967	-1.10978577226892	0.176618187068268	-6.28353053946794	3.30969156531867e-10	1.61750397201255e-08
PGSC0003DMG400004241	79.2896089173902	-6.48832128737053	1.0329401245988	-6.28141083191112	3.35514216229542e-10	1.63643703823797e-08
PGSC0003DMG400010963	83.2614694311311	-2.37418375520939	0.378583903596435	-6.27122213241331	3.58225127028109e-10	1.74371979497694e-08
PGSC0003DMG400005689	50.6562551965582	-2.31649267950709	0.369424841373868	-6.27053846972552	3.59801638892848e-10	1.74790489396014e-08
PGSC0003DMG400031842	138.988805198795	2.9089216742567	0.46398631479566	6.26941265614222	3.62412514605529e-10	1.75708826912228e-08
PGSC0003DMG400004948	54.8170721518108	-2.94909983948861	0.47100231644819	-6.26132767610923	3.81713478504828e-10	1.84699337307485e-08
PGSC0003DMG400017712	32.1712095423594	6.54894972459176	1.04628635416824	6.25923266465417	3.8687631730837e-10	1.86826787132658e-08
PGSC0003DMG400014954	85.3381257929292	-6.72701658364555	1.07621814220697	-6.25060693536597	4.08860678218245e-10	1.97053070349967e-08
PGSC0003DMG400001682	35.5316854059765	-2.04739954641053	0.327588823992061	-6.24990657941415	4.10698266370611e-10	1.97548296291521e-08
PGSC0003DMG400018400	93.6514541803429	5.11597346434005	0.819192598888886	6.24514121743668	4.23417388476216e-10	2.0326535143247e-08
PGSC0003DMG400020358	26.0701118337863	2.33791634526023	0.37460194110106	6.2410684215582	4.34592080152524e-10	2.08219981506475e-08
PGSC0003DMG400024758	449.152559481043	-1.68388067178723	0.26985656681065	-6.23990993322302	4.37822913206781e-10	2.09356615379878e-08
PGSC0003DMG400011454	28.3886341911059	-3.03162558799783	0.486022024674057	-6.23763005396914	4.44249731950104e-10	2.12014055050239e-08
PGSC0003DMG400028797	80.5552630778573	-3.56916779181825	0.572296088665904	-6.23657554630234	4.47253370975768e-10	2.13030624179415e-08
PGSC0003DMG400001431	6140.12586101362	1.09455456868424	0.175621798559655	6.23245279151632	4.59187943231984e-10	2.18288818159813e-08
PGSC0003DMG400025950	117.220774693399	-2.33709050785504	0.375565330930055	-6.22286008686542	4.88172694214658e-10	2.31616099101418e-08
PGSC0003DMG402015537	20.5158038939384	-5.13247959631974	0.82578201722829	-6.21529591252997	5.12280168308715e-10	2.42582067272711e-08
PGSC0003DMG400011527	27.9871481024848	-2.46412263616262	0.396505298256351	-6.21460204188622	5.14548875423565e-10	2.43184174902219e-08
PGSC0003DMG400000017	94.0409180573081	-1.62916248859179	0.262188829930128	-6.21369906958262	5.17515956894596e-10	2.44113377964961e-08
PGSC0003DMG400004332	152.769744111527	1.56280304940465	0.251765278896993	6.20738116173696	5.38748197760756e-10	2.53638075266246e-08
PGSC0003DMG400016877	30.8855001434493	-5.67549725696515	0.914665704633094	-6.20499623875348	5.46982108771785e-10	2.5701835619687e-08
PGSC0003DMG400022574	107.997536982441	-2.70224904798901	0.435673916241661	-6.20245772641142	5.55881194368643e-10	2.60697590135925e-08
PGSC0003DMG400026192	132.01098660184	-1.16397899467937	0.187678546804293	-6.20198213647264	5.57564079278967e-10	2.60984936686683e-08
PGSC0003DMG400014459	867.883522720299	2.78265416064437	0.448871754130692	6.19921867445948	5.67441465775006e-10	2.6471305333024e-08
PGSC0003DMG400023745	6302.47711356872	-1.15098420117187	0.185668155739494	-6.19914705668099	5.67699704316707e-10	2.6471305333024e-08
PGSC0003DMG400015481	49.5237587671714	3.15190757129612	0.508696282322649	6.19604994340605	5.78977618635896e-10	2.69456625680794e-08
PGSC0003DMG400020984	95.9329929082366	-1.48768661476607	0.24015959350536	-6.19457500344604	5.84425064417652e-10	2.7054010286826e-08
PGSC0003DMG400024175	65.8073622822456	-1.63888092183981	0.264569530559793	-6.1945187655289	5.84633756557072e-10	2.7054010286826e-08
PGSC0003DMG400007338	308.917213870696	-2.03818431473605	0.329102250080539	-6.19316432579012	5.8968194111836e-10	2.72359346554042e-08
PGSC0003DMG400010870	450.455111069135	-2.88623297303785	0.466203505099322	-6.19092937197663	5.98105064684944e-10	2.75727565453152e-08
PGSC0003DMG400012650	241.655604353558	-1.72088406475369	0.278215530167873	-6.18543495294931	6.19314688044948e-10	2.84966552780229e-08
PGSC0003DMG400013713	54.2435781052645	1.98773364290992	0.321889809625289	6.17519903852763	6.6080169677331e-10	3.02912988331028e-08
PGSC0003DMG401002122	264.784743398306	1.05277212139168	0.170633385974324	6.16978978281599	6.83808445520979e-10	3.12871230036025e-08
PGSC0003DMG400030645	223.902005516493	-3.69726031128265	0.599831420146252	-6.16383234873088	7.10051195192811e-10	3.24270009310245e-08
PGSC0003DMG401013914	59.7185000636017	-1.35094673801475	0.219270777062493	-6.16108884235737	7.22464422040886e-10	3.29322240379646e-08
PGSC0003DMG400018482	421.364729718786	-1.06177716996513	0.17235773115531	-6.16031066809745	7.26023707760827e-10	3.30327241812748e-08
PGSC0003DMG402028569	57.2233439144041	1.69792357627018	0.275706000403882	6.15845710206849	7.34570757957087e-10	3.33593614046545e-08
PGSC0003DMG400009793	433.998089104436	1.30016427104528	0.211203800918214	6.15597004122458	7.4619329594684e-10	3.38241931380215e-08
PGSC0003DMG400010221	1917.56980812478	3.59833250456774	0.58533083526675	6.14751912553502	7.87042127250424e-10	3.56096407370243e-08
PGSC0003DMG400004204	18.2067944153619	4.14351927568936	0.674048517847458	6.14721220502271	7.88566001339171e-10	3.56125168049229e-08
PGSC0003DMG400046579	442.750982349542	1.65073918712855	0.268706486719205	6.14328000519598	8.08346021494188e-10	3.64383261112362e-08
PGSC0003DMG400042063	28.1678023968777	-2.40032067590707	0.390851198844016	-6.14126471405557	8.18670209591481e-10	3.68356280466927e-08
PGSC0003DMG400033039	20408.5913536472	-1.14350346819292	0.186237917027819	-6.14001427014515	8.25140679964181e-10	3.70583899857946e-08
PGSC0003DMG400044407	34.9026199048091	1.89139804029725	0.308092733312916	6.13905436833604	8.3014154438954e-10	3.72144519173303e-08
PGSC0003DMG400018408	322.648877464756	-1.55485653732631	0.253310270271544	-6.13815040211173	8.34878017691032e-10	3.73581104906995e-08
PGSC0003DMG400013643	36.2291026574182	-1.70876623444554	0.278450467583674	-6.13669730661184	8.42547031540546e-10	3.76322242823797e-08
PGSC0003DMG400022373	761.615828119245	-2.72572132078301	0.444484410178745	-6.13232153561222	8.6605838718731e-10	3.86116378214569e-08
PGSC0003DMG401019948	15.6071442879779	-4.20203746464811	0.685464808051027	-6.13020160231961	8.77677852608366e-10	3.90582660429931e-08
PGSC0003DMG400025849	66.4520905043832	-8.97319286591976	1.46462110797683	-6.12663085152103	8.975939249675e-10	3.9799314633059e-08
PGSC0003DMG400001879	4615.98079963722	1.82762058863541	0.298438869442854	6.12393617509455	9.12914774370191e-10	4.04051771371431e-08
PGSC0003DMG400016854	104.156248388104	-1.30129644475716	0.2125346127355	-6.12275068050505	9.19735523552716e-10	4.05764881142477e-08
PGSC0003DMG400019970	129.766838301148	-1.80871956839463	0.295412793172852	-6.12268530745825	9.20113090055315e-10	4.05764881142477e-08
PGSC0003DMG400029028	403.490162643715	-3.92735682872094	0.641747855328858	-6.11978177427394	9.37035953917765e-10	4.12481873794089e-08
PGSC0003DMG400027503	21.1322638045094	4.39255956126485	0.718224571998853	6.11585809301978	9.60387607288376e-10	4.21999505926876e-08
PGSC0003DMG400008675	14.5612497717684	4.37207169534671	0.715108268020604	6.1138598039825	9.72497490241419e-10	4.26552091628012e-08
PGSC0003DMG400002186	105.115319374026	-1.35708905364666	0.222102270967136	-6.11019890853554	9.95070414264923e-10	4.35669339186332e-08
PGSC0003DMG400009891	4517.87864291714	1.49014958072346	0.24397615804676	6.10776722058987	1.01034563621454e-09	4.41564498752044e-08
PGSC0003DMG400019531	292.650859192257	1.33676049705758	0.2192355854241	6.09737007097494	1.07827696819003e-09	4.70410383242401e-08
PGSC0003DMG400027035	109.726896941354	-2.36466003111652	0.387859860949856	-6.09668663657421	1.08289502130223e-09	4.71581444366025e-08
PGSC0003DMG400005234	23.3013270561578	-6.5435647750374	1.07364100246809	-6.09474187367567	1.09614179606692e-09	4.75651423143845e-08
PGSC0003DMG400008269	648.008715250808	-1.55347915224027	0.254884259882278	-6.0948414506167	1.09545970551792e-09	4.75651423143845e-08
PGSC0003DMG400000815	237.87715277311	-1.1649885895655	0.191157614768482	-6.09438756063399	1.09857215916553e-09	4.75859311644224e-08
PGSC0003DMG400001209	265.580462525993	2.04824201869231	0.336602133990693	6.08505357470176	1.16452363895261e-09	5.02641380232518e-08
PGSC0003DMG400021702	17.507360803819	-3.00959975537263	0.494687678800696	-6.08383811512953	1.17339083239136e-09	5.05573890981063e-08
PGSC0003DMG400018499	90.0831956930707	-1.38699083738195	0.228129873420813	-6.07982995205312	1.20310069363986e-09	5.17460610507854e-08
PGSC0003DMG400005170	21.5002815097842	3.19226880260093	0.525103703901185	6.07931115108199	1.20699942374951e-09	5.18223502587662e-08
PGSC0003DMG403024074	29.1731578584488	-2.60842597376423	0.429132310781801	-6.0783723533009	1.21408571495792e-09	5.20349882788732e-08
PGSC0003DMG400009374	995.947100653707	-1.47348018333244	0.242433407197699	-6.07787598402582	1.21784881473059e-09	5.21047000786578e-08
PGSC0003DMG400020859	20.6928195759525	-5.53161148257162	0.910197218204224	-6.07737682772227	1.22164450959474e-09	5.21755598169647e-08
PGSC0003DMG400017391	21.0248660489755	-2.68400694593572	0.44192213948297	-6.07348377946372	1.25164647639438e-09	5.33634661185836e-08
PGSC0003DMG400016522	49.2697927510928	-7.1673003696807	1.18021769978641	-6.07286297348177	1.25649668131585e-09	5.34767618974687e-08
PGSC0003DMG400010286	15.9322859907753	3.71175814854834	0.611705889984797	6.06788034792438	1.29609404296316e-09	5.5065932797461e-08
PGSC0003DMG400001237	17.237244818148	-3.94349577457802	0.649942384912965	-6.06745438690861	1.29953508266656e-09	5.51161079321557e-08
PGSC0003DMG400020584	59.6127908837756	-1.387617407485	0.228907119901319	-6.06192331668493	1.34503342922047e-09	5.68480593386475e-08
PGSC0003DMG400024911	3505.41628291679	-1.10529765779922	0.182360821240646	-6.06104781871239	1.35237615063663e-09	5.69801618904208e-08
PGSC0003DMG400002166	76.6779333076288	-3.87308658511797	0.641225391702	-6.04013290059782	1.53987341610729e-09	6.46349277084485e-08
PGSC0003DMG400006907	22.8509548821244	4.79254185669688	0.793642750131954	6.0386639402931	1.55395497284273e-09	6.50022297130629e-08
PGSC0003DMG400018942	158.023736478162	-3.97825231184765	0.658793378694249	-6.03869504537627	1.55365550090114e-09	6.50022297130629e-08
PGSC0003DMG400016144	24.2400504455511	3.28329172263109	0.544272657856962	6.03243921081547	1.6150310500333e-09	6.73260892601061e-08
PGSC0003DMG400016230	340.441151842024	1.51741750703105	0.251539110284052	6.03253110547101	1.61411260801359e-09	6.73260892601061e-08
PGSC0003DMG401006439	183.03718775771	-1.19134286901823	0.197960178606484	-6.01809352469039	1.76483224807579e-09	7.34453311157411e-08
PGSC0003DMG400006813	2651.78444506678	-1.03411244068917	0.171925226541987	-6.01489648429586	1.80001686296247e-09	7.4781961221577e-08
PGSC0003DMG400000716	80.9539387638414	2.20337429038967	0.366713693140065	6.00843200460503	1.87326147610367e-09	7.76925639757487e-08
PGSC0003DMG400015806	659.6038236117	1.50247396277861	0.250266848579231	6.00348776239515	1.93123328594304e-09	7.99609272398862e-08
PGSC0003DMG402009815	34.6705302417764	-3.88749619266339	0.647839773320875	-6.00070627454037	1.96461096715986e-09	8.12050299256398e-08
PGSC0003DMG400026299	1356.99444845379	1.49785911614263	0.24963362831556	6.00022972165113	1.97038568935595e-09	8.13059150699214e-08
PGSC0003DMG400007153	143.535909044888	-1.1563324515372	0.192727684408177	-5.99982537583034	1.9752983941014e-09	8.13709492178226e-08
PGSC0003DMG400010915	16.1318806228653	-4.01389941641977	0.669231372270484	-5.99777533262064	2.00039013230146e-09	8.22656225235004e-08
PGSC0003DMG400025418	19.4984753611965	-3.67369032805915	0.612580263195363	-5.99707589156777	2.00902185801588e-09	8.24815085040962e-08
PGSC0003DMG400017522	145.614454451463	-1.09227603033168	0.182266387772583	-5.99274525424037	2.06327929758962e-09	8.4424819178386e-08
PGSC0003DMG400030219	693.487136887075	-1.15177815637182	0.192205024076268	-5.9924456288655	2.06708557714245e-09	8.44388877215628e-08
PGSC0003DMG400012972	122.93371404657	9.78125063585964	1.63282462663289	5.9903865218091	2.09342903002033e-09	8.53719962459963e-08
PGSC0003DMG401030236	70.5410339247058	-1.62345581677218	0.271326675222014	-5.98339921957098	2.18528270082902e-09	8.89690972038687e-08
PGSC0003DMG400005941	32.7393064180043	-1.84159652454636	0.308020094281533	-5.97881943008279	2.24760526401112e-09	9.13539159557319e-08
PGSC0003DMG400010357	77.6043638327207	8.82573091407289	1.47647102323824	5.97758491373304	2.26469888512953e-09	9.18955269744658e-08
PGSC0003DMG400005485	81.9635561981318	-1.45753844815411	0.243973808775805	-5.97415950288947	2.31279438178238e-09	9.36912235689817e-08
PGSC0003DMG400010923	67.6726581218363	1.49850053093936	0.250929218480664	5.97180567497297	2.34641921538377e-09	9.48957303574859e-08
PGSC0003DMG400025961	51.9122971530598	2.25051264140379	0.376879228418898	5.97144249855651	2.35164947538846e-09	9.49266903570453e-08
PGSC0003DMG400039355	21.8874830210746	-4.74081116352082	0.793944492778519	-5.97121235381291	2.35496976528529e-09	9.49266903570453e-08
PGSC0003DMG400011188	1107.60728198891	1.55168162793186	0.26027609962551	5.96167542914792	2.49664683551048e-09	1.00471495672598e-07
PGSC0003DMG400027839	40.1375692512396	-4.47450040603255	0.750579679224616	-5.9613929471884	2.50096741299489e-09	1.00479558979747e-07
PGSC0003DMG400016171	17.2469057847329	3.06414041997939	0.514228102067542	5.95871833464468	2.5422383141499e-09	1.01969680538114e-07
PGSC0003DMG400023593	113.861476687139	6.04395581770516	1.01491702061733	5.95512312329621	2.59876108325298e-09	1.04065659338736e-07
PGSC0003DMG400014087	37.3393098667287	-3.52536046798588	0.592077405031989	-5.95422226557592	2.61311473308545e-09	1.04468899993041e-07
PGSC0003DMG400011704	66.5254134673113	-4.03593598196063	0.678521985671642	-5.94812853111255	2.71225587683173e-09	1.08078078542966e-07
PGSC0003DMG400033340	114.915205562076	-1.5101730235476	0.253879313967661	-5.9483894136407	2.70793742431704e-09	1.08078078542966e-07
PGSC0003DMG400031742	218.998289873625	-5.60227792748932	0.942032064479273	-5.94701405475629	2.7307797210694e-09	1.08461767194983e-07
PGSC0003DMG400011591	162.233822740446	1.69845413760969	0.286102613578286	5.93652087398686	2.9113386419398e-09	1.15445228391847e-07
PGSC0003DMG400004296	179.336542739216	-1.246569383967	0.210222038783603	-5.92977497116837	3.03350119139287e-09	1.20094145380678e-07
PGSC0003DMG400011937	23.4757841197135	-2.6020347133521	0.438842165848731	-5.92931790936659	3.04195635746811e-09	1.20233694796718e-07
PGSC0003DMG400026556	52.9010810960379	1.52145948998633	0.256748421810356	5.92587669773539	3.10635612728489e-09	1.22580431838344e-07
PGSC0003DMG400024294	362.301254343562	-1.51166926967383	0.255656986411181	-5.91288073482397	3.36175603547314e-09	1.32444498282849e-07
PGSC0003DMG400005321	31.7793701497701	-4.45068206641229	0.75361665745714	-5.90576392171296	3.510163392627e-09	1.38068313961282e-07
PGSC0003DMG400003124	568.322049892439	4.3925110295772	0.744161390975618	5.90263225537473	3.57747118566959e-09	1.40489194532889e-07
PGSC0003DMG400014398	52.0994194045398	-2.21706712453617	0.375800869827241	-5.89957954476097	3.64429049612089e-09	1.42883138792444e-07
PGSC0003DMG400006726	61.2752839485211	1.65644905751629	0.280831772102375	5.89836771358065	3.67115119476432e-09	1.43705239465036e-07
PGSC0003DMG400009088	25.1405060691706	4.21205467316858	0.714846474503375	5.8922507467003	3.80970490020507e-09	1.48889861220034e-07
PGSC0003DMG400032251	329.851390300355	-2.38530310325237	0.405160660976196	-5.88730183603022	3.92551409545286e-09	1.53170419593294e-07
PGSC0003DMG402024195	83.4344309549638	-1.84656206914493	0.313842987648738	-5.88371300878532	4.01163216045368e-09	1.56280628589431e-07
PGSC0003DMG401018864	184.535509328542	-1.10780309998345	0.188545814909644	-5.87551147987204	4.21539751044964e-09	1.63956776853805e-07
PGSC0003DMG400001075	2615.14160257236	1.74098736434044	0.296435027651831	5.8730824698128	4.27765532351993e-09	1.6611334454567e-07
PGSC0003DMG400016548	52.8475829329005	-2.1671478634685	0.369097570406858	-5.87147691348834	4.31929752069732e-09	1.67463765718991e-07
PGSC0003DMG400030578	29.8500680071068	-2.83111297257985	0.48227107275254	-5.87037691566571	4.34805485824826e-09	1.68311133060477e-07
PGSC0003DMG400027081	232.768156242368	1.19662014987394	0.20418985064911	5.86033118722573	4.61944932811959e-09	1.78533297567119e-07
PGSC0003DMG400000124	804.54359762583	2.59366036638676	0.443021067109653	5.85448539345602	4.78489259891425e-09	1.84634771850826e-07
PGSC0003DMG400029684	14.9442681611486	-3.17114583287304	0.542551180476306	-5.84487868976544	5.06937556558635e-09	1.94995050343776e-07
PGSC0003DMG400009433	59.2966172238919	-1.80105779618011	0.308186742022605	-5.84404697087199	5.09476522010962e-09	1.95663054209155e-07
PGSC0003DMG400002026	1000.02799991554	1.37204736986949	0.234802819216654	5.84340245337298	5.11452527552714e-09	1.96113094173397e-07
PGSC0003DMG400002310	262.00759173661	1.6008164830625	0.274404692039343	5.83377955808782	5.4185700174765e-09	2.07445317136891e-07
PGSC0003DMG400027515	500.170664976502	1.12585585910789	0.192999355551193	5.833469525805	5.42865258676208e-09	2.07505565256061e-07
PGSC0003DMG400026538	28.0077589863039	-2.71708361407607	0.465964389815797	-5.83109712557686	5.50641203219903e-09	2.10148466712422e-07
PGSC0003DMG400024754	1963.98405201524	5.2197186155515	0.895249954494488	5.83045951507349	5.52749487251664e-09	2.10623464775099e-07
PGSC0003DMG400027341	54.2495167341173	1.72812503699318	0.296570411712241	5.82703118296899	5.64220729665022e-09	2.14659140941356e-07
PGSC0003DMG400028617	80.5441761032206	-2.97312992252327	0.510297368905942	-5.82626935525368	5.66801088995476e-09	2.15304955721693e-07
PGSC0003DMG402000594	81.4922804610071	2.96012474431463	0.508091483192455	5.8259680436198	5.67824815847177e-09	2.15358379223407e-07
PGSC0003DMG400011257	313.703596080117	-1.08277050798217	0.186087532375326	-5.81860855566776	5.93395165703339e-09	2.24592286502945e-07
PGSC0003DMG400016749	1750.42717251605	5.22088773822467	0.89730111174263	5.81843449194584	5.94013305426661e-09	2.24592286502945e-07
PGSC0003DMG400018115	276.135756978864	-2.42904291330144	0.41762548368552	-5.81631870705131	6.01577199291174e-09	2.27100048902691e-07
PGSC0003DMG400015171	153.588672401621	-2.05615434021358	0.353581356740873	-5.8152227231835	6.05532074302178e-09	2.28239732550343e-07
PGSC0003DMG400022440	259.817944756846	-2.03094311883548	0.349310221992592	-5.81415312512253	6.09416115127903e-09	2.29349240734941e-07
PGSC0003DMG401023109	35.9329248602879	2.54223533241962	0.437468024553195	5.81124834212996	6.20086954142846e-09	2.33005555480456e-07
PGSC0003DMG400011938	54.7511245745937	-1.90160404167624	0.327878898340199	-5.7997146242183	6.6427868842491e-09	2.49227144224897e-07
PGSC0003DMG400014656	78.0302106645574	1.66726869179858	0.287639377451921	5.79638541345844	6.7759444063279e-09	2.5383249806009e-07
PGSC0003DMG400033609	69.6783273909611	1.76996472758352	0.305395694084075	5.79564401813815	6.80594930440715e-09	2.54565468844443e-07
PGSC0003DMG402004779	135.201945863349	1.85245929304793	0.319718283460116	5.7940361527026	6.87146565041414e-09	2.56230019597324e-07
PGSC0003DMG400015852	39.0104735704033	-1.63719774656544	0.282859481937136	-5.78802497746674	7.12188232856524e-09	2.64758146870001e-07
PGSC0003DMG400005649	287.662674576366	-4.67087419450553	0.807211892191664	-5.78642886668037	7.18985121996829e-09	2.66472494986879e-07
PGSC0003DMG400008318	16.8823729560785	-4.52187596527621	0.781879834720231	-5.78333877467784	7.32323731009747e-09	2.71004231079434e-07
PGSC0003DMG400009805	115.682484858802	-1.19563106730834	0.206812473584913	-5.7812328559449	7.41551640983441e-09	2.73588802854208e-07
PGSC0003DMG400019137	51.8390022247242	5.76264301698346	0.996749433811373	5.78143595722773	7.40656769180137e-09	2.73588802854208e-07
PGSC0003DMG400001958	145.059611850374	-1.55149856644757	0.268567221270382	-5.77694686309313	7.60682957790107e-09	2.80223191716425e-07
PGSC0003DMG400004284	329.786425882361	-4.98958060382619	0.864030294125354	-5.77477507183596	7.70559506051885e-09	2.83433403832388e-07
PGSC0003DMG400020504	26.4293932610548	2.28339670883253	0.395551925869381	5.77268510022766	7.80181641350741e-09	2.86540507343682e-07
PGSC0003DMG400013460	4889.68926624534	-2.4261187774648	0.420345698481974	-5.7717226231324	7.84652037005618e-09	2.8774901092415e-07
PGSC0003DMG400016266	44.6621922577355	-1.42168057173094	0.24635551284105	-5.77084943355098	7.88729262052125e-09	2.888099176226e-07
PGSC0003DMG400007836	1212.70662614164	1.70295384875538	0.295145399880575	5.76988104657719	7.93275088946962e-09	2.90038974425031e-07
PGSC0003DMG403009622	272.95703774388	-1.58293048661915	0.274876868116161	-5.75868932685239	8.47695534085953e-09	3.094723202059e-07
PGSC0003DMG400041916	61.099802008662	-1.62504430629679	0.282594819030703	-5.75043913356471	8.90119454286964e-09	3.24474486273486e-07
PGSC0003DMG402004870	39.5718723762365	1.7814122721962	0.30980777493385	5.75005670072859	8.92135245539344e-09	3.24723913924895e-07
PGSC0003DMG400013589	13.0495163909301	2.67437386291103	0.465393936054948	5.74647337604174	9.11239711190716e-09	3.31183350772101e-07
PGSC0003DMG400017070	22.2104175037907	-2.44955301860548	0.426412040529049	-5.74456813078338	9.21558853157056e-09	3.34435353451505e-07
PGSC0003DMG400012058	16.237235076796	-6.03655987562	1.05200800477857	-5.73813112466822	9.57269909516279e-09	3.46878770926798e-07
PGSC0003DMG400019238	24.6544694417407	3.3276771114966	0.581167020630087	5.72585331474731	1.02915117208225e-08	3.71820883460292e-07
PGSC0003DMG400028337	41.2121646386338	-4.63159333242213	0.808974079590384	-5.72526790322787	1.03270642951358e-08	3.72553427463723e-07
PGSC0003DMG400024716	15312.834239742	-1.13086820216317	0.197748931423452	-5.71870701916242	1.07337686496356e-08	3.86653494916785e-07
PGSC0003DMG400013064	41.8525836463833	1.5745485908571	0.275396472477894	5.7173883771641	1.08173687281573e-08	3.88517188768146e-07
PGSC0003DMG400027314	88.522526056256	1.59135434266024	0.278566162328127	5.71266204538424	1.11222421713006e-08	3.98879587987512e-07
PGSC0003DMG400016555	25.9918974339062	3.19870086231467	0.560038506520169	5.71157308841132	1.11936603778506e-08	4.00851388597125e-07
PGSC0003DMG400045389	29.2721513010361	-1.98325952852048	0.347372150837925	-5.70932218871461	1.13426989345562e-08	4.0559296028889e-07
PGSC0003DMG400041071	78.0958489796361	-2.20388928813588	0.386087585959727	-5.70826249866984	1.14135299804181e-08	4.07528192726875e-07
PGSC0003DMG400021798	32.7409116612527	2.93443078802223	0.514898520302477	5.69904684577148	1.20479119140895e-08	4.29550333112429e-07
PGSC0003DMG400005840	43.5087911806163	2.99028372839517	0.525127052586896	5.69440045730714	1.2380619119272e-08	4.40125595425199e-07
PGSC0003DMG400028527	108.596351091153	2.49367611161927	0.437954867254581	5.69391117228915	1.24161698060855e-08	4.40746918574973e-07
PGSC0003DMG400018375	354.813125030186	4.83406323687043	0.850422652485524	5.68430676527953	1.31344334286575e-08	4.64216562354595e-07
PGSC0003DMG400000750	81.8599831797296	2.13545961076941	0.37580364646414	5.68238129369291	1.32832107288852e-08	4.68795455926661e-07
PGSC0003DMG400042395	25.1469224345446	2.33014478802038	0.41030305139048	5.67908227863217	1.35419331643225e-08	4.77235728436897e-07
PGSC0003DMG400028397	100.847064956928	1.6728298003014	0.294637297668173	5.67759008632159	1.36605588302123e-08	4.80721570263186e-07
PGSC0003DMG402032501	147.228332378059	1.07396375811447	0.189204983102492	5.67619171812566	1.37726416267714e-08	4.83967451515956e-07
PGSC0003DMG400010093	824.061276928252	1.35945265223961	0.239561286722145	5.6747593521501	1.38883755143217e-08	4.86631916189315e-07
PGSC0003DMG400030470	390.242559370896	5.73272317343668	1.0101886319637	5.67490366852857	1.38766722142525e-08	4.86631916189315e-07
PGSC0003DMG400029950	52.038270318995	8.70797517595866	1.53600960177553	5.66921923267457	1.43449715939796e-08	5.0190935762178e-07
PGSC0003DMG400009421	1487.54206821824	1.0176889265848	0.17956742092036	5.66744747665642	1.44940463952049e-08	5.06398724125875e-07
PGSC0003DMG400022956	199.442779985235	-1.50674098262965	0.265920978102792	-5.66612304670154	1.46064652084848e-08	5.09596376308039e-07
PGSC0003DMG400001846	64.2374033323775	-2.42889457251373	0.428765919824456	-5.66484988710893	1.47153303421503e-08	5.12661087220027e-07
PGSC0003DMG400008449	116.884322244266	-1.40715677724236	0.248415871038755	-5.66452043244382	1.4743629417297e-08	5.12914251925282e-07
PGSC0003DMG400029510	163.082602410128	-1.31211075583502	0.231649804464378	-5.66419971244477	1.47712289899436e-08	5.13142395125008e-07
PGSC0003DMG400003737	14.0987439955625	-3.90489941874746	0.689522434651168	-5.6631941507791	1.48580883781621e-08	5.15425606370183e-07
PGSC0003DMG400031511	12.7896784394171	-5.77092117615521	1.01945794042953	-5.66077416957852	1.50691625336578e-08	5.2082668158169e-07
PGSC0003DMG401014249	716.62040234712	1.10339082226081	0.194922121263848	5.66067522304078	1.50778544797094e-08	5.2082668158169e-07
PGSC0003DMG400018917	201.830441726039	6.40853412590065	1.13228377531768	5.65983039375675	1.51522669677e-08	5.22551292083704e-07
PGSC0003DMG401022411	210.127377647098	1.18453217810372	0.209295264301938	5.65962245755768	1.51706366012737e-08	5.22551292083704e-07
PGSC0003DMG400009113	141.402587990813	-3.0781580210802	0.544034087499424	-5.65802417864756	1.53125567380876e-08	5.26498680145813e-07
PGSC0003DMG402021671	105.727245390589	-1.4478520004674	0.255901606070521	-5.6578464774012	1.5328415258274e-08	5.26498680145813e-07
PGSC0003DMG400008372	168.088506182363	-3.31867119846016	0.587182745188097	-5.65185408743076	1.58726307536742e-08	5.4442453753847e-07
PGSC0003DMG400029450	55.8747819064581	5.38121680227493	0.952622319368204	5.6488460251948	1.61528449676806e-08	5.5325762672307e-07
PGSC0003DMG400021095	162.081819604694	3.33924937304055	0.591338204020946	5.64693664358995	1.63331987425571e-08	5.58650375504546e-07
PGSC0003DMG400010696	14.244570435203	-3.26225604967085	0.577875303406677	-5.64525950570872	1.64932277455326e-08	5.63333816569051e-07
PGSC0003DMG400034831	54.6916806154704	-3.84971091700375	0.682565546664477	-5.64006041004605	1.69990514594981e-08	5.78988642378183e-07
PGSC0003DMG400020622	582.998757881654	2.08192195072255	0.369864328715826	5.62888007597545	1.81383448412354e-08	6.1521532078332e-07
PGSC0003DMG400027071	1438.35328358417	-2.64619228030805	0.470153585574345	-5.62835711882413	1.81934115550993e-08	6.16226010547508e-07
PGSC0003DMG401021514	24.4680040399054	-2.93650059650709	0.522243656106924	-5.62285546634935	1.87826544908421e-08	6.3530179621105e-07
PGSC0003DMG400025585	2878.63379603244	-1.18571387592453	0.210894036989927	-5.62232053996464	1.8840925271741e-08	6.36390089476384e-07
PGSC0003DMG400001589	554.495781541969	1.47916785139565	0.263379462735651	5.61610930492431	1.95305138913924e-08	6.58769906320038e-07
PGSC0003DMG400012408	296.191227568472	-1.79285262889642	0.319398798130112	-5.61321031698459	1.98606960396095e-08	6.68981760107676e-07
PGSC0003DMG400031486	102.531174501729	-2.34421900835067	0.417670250829229	-5.61260708345047	1.99300797443674e-08	6.70392903070189e-07
PGSC0003DMG400018430	207.101383778758	1.73329553637721	0.309033751961832	5.6087580252117	2.03783706845876e-08	6.84527997086831e-07
PGSC0003DMG400002102	94.3437502764033	2.18017935900233	0.388775697830338	5.60780771835631	2.04905486855885e-08	6.8734939586719e-07
PGSC0003DMG403018219	97.6999784138245	-1.13607592249883	0.202607198321815	-5.6072831168334	2.05527313167931e-08	6.88488267338782e-07
PGSC0003DMG400008438	18.5682623566313	-4.70403100455917	0.839475361700426	-5.60353670777278	2.10021612342717e-08	7.02578471906974e-07
PGSC0003DMG400040729	90.5673352677216	-2.19421567940889	0.391878970529982	-5.59921772898762	2.15321223851481e-08	7.18026607007662e-07
PGSC0003DMG401024480	45.183247823448	-1.78868657530041	0.319462198371567	-5.59905548893766	2.15522809828847e-08	7.18026607007662e-07
PGSC0003DMG400028585	101.149236934303	-1.03356078245886	0.184613214318648	-5.59852005325523	2.16189398508216e-08	7.19264783276926e-07
PGSC0003DMG400016601	33.7554615703216	-2.11310590376068	0.377464067750121	-5.59816439311925	2.16633282050076e-08	7.19759652500708e-07
PGSC0003DMG400007996	147.96750076785	1.87439264757946	0.335452657834059	5.58765180065045	2.30160544100685e-08	7.63663291018152e-07
PGSC0003DMG400016616	203.780718738844	-3.59431139979666	0.64390149778081	-5.58208268218719	2.37655341033091e-08	7.87302560926186e-07
PGSC0003DMG400017128	48.1258265069884	-1.57879661738186	0.282843105352164	-5.58188121791452	2.37930859639398e-08	7.87302560926186e-07
PGSC0003DMG400017439	150.037515846523	2.19904604782454	0.394143944788888	5.5792967947342	2.41492881066681e-08	7.98006353736201e-07
PGSC0003DMG400021156	118.768596305153	-1.25630336859624	0.225186737418776	-5.57894031858507	2.41988243586583e-08	7.98561203835723e-07
PGSC0003DMG400018486	27.6823517719909	5.14747164892662	0.923166467730028	5.57588672125812	2.46272151070399e-08	8.10504581397276e-07
PGSC0003DMG400027197	29894.8582453198	2.1161169137814	0.379580755431859	5.57487934648803	2.47701480340912e-08	8.14109973190542e-07
PGSC0003DMG400022968	27.5987398520247	2.15274545785723	0.38634299543332	5.572109455337	2.51673211319135e-08	8.26050417825001e-07
PGSC0003DMG402022195	29.251565796935	-1.68886497706824	0.303473874880223	-5.56510829057299	2.61989661509701e-08	8.5645333448218e-07
PGSC0003DMG400031349	36.8746441465714	2.92834847339031	0.526252389029375	5.56453240771293	2.62856277729177e-08	8.58136016731116e-07
PGSC0003DMG400004737	210.674354327557	5.41783350931592	0.974056208266115	5.56213641814369	2.66491836774385e-08	8.68841767836487e-07
PGSC0003DMG400000572	1975.00586704107	-1.17418208500577	0.211264395054335	-5.55787966402851	2.73071536432035e-08	8.89104881037122e-07
PGSC0003DMG402031741	819.914612217784	-3.14032336828537	0.565114260737226	-5.55697066322239	2.74496874184015e-08	8.92554036096742e-07
PGSC0003DMG400016196	84.6314194308066	2.50234436835838	0.450496912346764	5.55463156300666	2.78197916308248e-08	9.03383832890713e-07
PGSC0003DMG400016995	65.7047069487511	1.00636475965878	0.181195345560316	5.55403206714149	2.79154236577535e-08	9.05283825454301e-07
PGSC0003DMG400025576	417.111876601796	-1.23208563218638	0.221847237408591	-5.553756930122	2.79594204388686e-08	9.05506489034115e-07
PGSC0003DMG400027138	261.513839298997	1.11998315619504	0.201712761223214	5.5523663917112	2.81828108584663e-08	9.10323454841612e-07
PGSC0003DMG400024539	91.4368071673949	-2.10487075505338	0.379546071437954	-5.54575824505003	2.9268299595721e-08	9.42887744043394e-07
PGSC0003DMG400023980	244.397851146875	-5.14115555228233	0.927310793643497	-5.54415584022506	2.95375680574479e-08	9.50306955431373e-07
PGSC0003DMG400010020	24.493075269062	-2.86432659833165	0.516779135349889	-5.54265140056852	2.97925610198277e-08	9.57247938854465e-07
PGSC0003DMG400000557	97.1415825471961	3.87197568893573	0.698691288870228	5.54175463557968	2.99455715716494e-08	9.60898228839228e-07
PGSC0003DMG400029570	81.3215822687247	-2.98958017803055	0.539533729353899	-5.54104408191611	3.0067350931028e-08	9.63538090873825e-07
PGSC0003DMG400018521	555.000270512088	1.19583624775441	0.215882080721734	5.53930295537501	3.03677912918444e-08	9.71888879572454e-07
PGSC0003DMG400030855	220.009888489026	-1.15520994534995	0.208671017040103	-5.5360344801882	3.0939668242857e-08	9.87599069945751e-07
PGSC0003DMG400025635	19.853122840367	-5.84625448053622	1.0563711789782	-5.53428056054233	3.1250840604615e-08	9.96227777548687e-07
PGSC0003DMG400008222	193.782449070839	1.68849838918009	0.305126568221696	5.53376390335593	3.13430809919483e-08	9.97863859204496e-07
PGSC0003DMG400018378	64.8256720687758	4.99765497463368	0.903663769138899	5.53043636948723	3.19435155354096e-08	1.01565386357501e-06
PGSC0003DMG400010166	793.112194133404	-3.08739054357402	0.558608879120146	-5.52692708436162	3.25888322234884e-08	1.03347704997947e-06
PGSC0003DMG400036093	18.7998782639231	6.69283217257571	1.21152196673064	5.52431764042767	3.3076858262839e-08	1.04623261018918e-06
PGSC0003DMG400013875	2151.75599919239	1.09518362274499	0.19829841642324	5.52290654912482	3.33437104835124e-08	1.05058535860648e-06
PGSC0003DMG400022246	991.126856352996	-1.2479915480115	0.225962020537175	-5.52301464221587	3.33231953022987e-08	1.05058535860648e-06
PGSC0003DMG400019344	80.6500884633997	2.65057668368077	0.480227405381719	5.5194198706213	3.40120640926499e-08	1.07026091229349e-06
PGSC0003DMG401013876	58.4299163033859	-3.22293384330643	0.584332229023564	-5.51558459935036	3.47622471406354e-08	1.09245737244675e-06
PGSC0003DMG400013546	11890.6117781556	2.1567971014828	0.39111106300342	5.51453872186669	3.49695911915419e-08	1.09755909959863e-06
PGSC0003DMG402004358	105.010547368699	-2.05873708029203	0.373566730762173	-5.5110289829388	3.5674196868543e-08	1.11823475454133e-06
PGSC0003DMG400026101	93.397775874552	1.74948123777022	0.31761892724375	5.50811393058957	3.62698650905424e-08	1.13399128200392e-06
PGSC0003DMG400025683	14.574901121465	-4.99281575461177	0.906791313095075	-5.50602512674081	3.67026167376405e-08	1.14605213108942e-06
PGSC0003DMG402014605	184.867501346322	2.16205353208151	0.392687635138598	5.5057845947159	3.67527697384177e-08	1.14615063377339e-06
PGSC0003DMG400004895	165.494707966153	1.4464720303253	0.262732712122318	5.50548890026256	3.68145156635404e-08	1.14660995336751e-06
PGSC0003DMG400027848	5474.69272985884	-1.13816942235821	0.206779527146268	-5.504265524087	3.707104785123e-08	1.15312709687238e-06
PGSC0003DMG400015502	55.3300728494149	2.5518049985527	0.463998540148097	5.49959704127134	3.80660165579367e-08	1.18106354427278e-06
PGSC0003DMG400022516	13.4253540137746	3.21904127626257	0.585616498314267	5.49684185047514	3.86653163059196e-08	1.19813350540338e-06
PGSC0003DMG400021875	26.340348670424	2.23705410235146	0.40710660706824	5.49500809741582	3.90692487455946e-08	1.2091139202523e-06
PGSC0003DMG400030600	144.634861580638	-1.0713781967328	0.195096135420798	-5.49153982174978	3.98444457948788e-08	1.23154182458772e-06
PGSC0003DMG400001197	166.638740042144	-1.15208270660725	0.209949107039214	-5.48743799320884	4.07805095006675e-08	1.25728733905534e-06
PGSC0003DMG400020809	73.1678387375452	-3.19840795494583	0.582852210483591	-5.48751106612793	4.07636487463932e-08	1.25728733905534e-06
PGSC0003DMG400023822	139.559906869487	1.76755299318407	0.322261103064778	5.4848474618073	4.13826342425551e-08	1.27424027938534e-06
PGSC0003DMG400001461	326.597831974031	1.39746086620353	0.255206998293057	5.47579367160929	4.35554960124954e-08	1.33776811241401e-06
PGSC0003DMG400012340	183.301087664545	1.23948608845903	0.226406155247979	5.47461303382605	4.38468692583919e-08	1.34502339698667e-06
PGSC0003DMG400016848	62.7692509091241	-2.30958103819701	0.421911371254277	-5.47409052126513	4.39764241761098e-08	1.34730283465174e-06
PGSC0003DMG400037729	20.1866256812034	-3.75329551780768	0.685848243437376	-5.4724868857237	4.43763608567811e-08	1.3561482609202e-06
PGSC0003DMG400011927	84.4695049035961	1.67163397375361	0.30564728000818	5.46916031351196	4.52172625852865e-08	1.37996772247381e-06
PGSC0003DMG400006110	234.297705603326	-1.05594919467196	0.19319255153394	-5.46578626498676	4.60859379406717e-08	1.4029696313368e-06
PGSC0003DMG400030771	12665.2379396371	4.47396321100575	0.81857005601156	5.46558376787554	4.61385838492685e-08	1.4029696313368e-06
PGSC0003DMG400014550	45.1282520174445	-4.87892213913237	0.892889960613146	-5.46419195460773	4.65020130664978e-08	1.41050322469239e-06
PGSC0003DMG400004885	19.3183614697639	3.48407609382699	0.637910285184977	5.46170233454803	4.71590342715847e-08	1.4286551164983e-06
PGSC0003DMG401003132	501.297035651386	-1.21604437555007	0.222775257171249	-5.45861506789905	4.79862830958729e-08	1.45191251347277e-06
PGSC0003DMG400020737	13.9094767512411	3.74849050759214	0.687677271799938	5.45094430383133	5.01030613028438e-08	1.51408098635991e-06
PGSC0003DMG400013259	761.13421092648	-1.57545978215934	0.289338012661906	-5.4450494342763	5.17910001956478e-08	1.5612201752426e-06
PGSC0003DMG400018160	117.971073088496	1.90043675055496	0.349080758474615	5.4441177418639	5.20627760735046e-08	1.56747521000563e-06
PGSC0003DMG400019129	123.31431143647	2.44610156628441	0.449399094350025	5.44304961233234	5.23760516496213e-08	1.57496272697819e-06
PGSC0003DMG400000901	35.4295095069702	-2.4588288555042	0.451888093712741	-5.441233990704	5.29127588123914e-08	1.58914217876575e-06
PGSC0003DMG400030402	464.823257490362	-1.5100550674165	0.27769305365027	-5.43785682632986	5.39252786173831e-08	1.61755937225353e-06
PGSC0003DMG400022013	646.942861703533	2.40059285860019	0.44160024557913	5.4361221096061	5.44526446974483e-08	1.63137180127355e-06
PGSC0003DMG400015872	317.805027808668	-1.63982089461013	0.301683977094033	-5.43555846222158	5.46250707782382e-08	1.63452957186368e-06
PGSC0003DMG400014155	632.29523030686	-1.05263965605737	0.193715112521568	-5.43395733226631	5.5117765833602e-08	1.64725117081379e-06
PGSC0003DMG400018055	60.1842976213404	-1.69357534602272	0.311760868262385	-5.4322896759364	5.56355101533003e-08	1.66068933428217e-06
PGSC0003DMG400037460	208.727208697354	-1.01536864323949	0.186932092030241	-5.43175134997812	5.58036440002189e-08	1.66367171911166e-06
PGSC0003DMG400004731	152.199932015189	2.02754208773467	0.373301613599656	5.43137777569076	5.59206107203414e-08	1.66512324009398e-06
PGSC0003DMG400014801	81.2169692445674	1.86601662728998	0.343658479671305	5.42985765715645	5.639901739351e-08	1.67732053314089e-06
PGSC0003DMG400012704	200.507190784838	-2.1891150513848	0.403232235471136	-5.42891876892492	5.66964799957211e-08	1.68411334671821e-06
PGSC0003DMG400003305	433.592448870121	-3.91405236197104	0.721046808699343	-5.42829163758644	5.68960167468209e-08	1.6879843800544e-06
PGSC0003DMG400030927	2631.52488734143	4.66476350558423	0.859826245702097	5.42523972593461	5.78768091389599e-08	1.71499604431569e-06
PGSC0003DMG400023807	38.3683488949791	-2.70063309263712	0.498159910160535	-5.42121723879151	5.91945715794424e-08	1.75191506930566e-06
PGSC0003DMG400000757	121.043816839689	-2.52007732821973	0.464952917038039	-5.42006993799236	5.95757241098115e-08	1.76105840468603e-06
PGSC0003DMG400031460	20.1542153735247	-2.0866874216048	0.385476082441225	-5.41327339530323	6.18828944994868e-08	1.82704376290434e-06
PGSC0003DMG400001604	29.4475915471384	-3.26620576961471	0.603481021271123	-5.4122758703083	6.22287195358235e-08	1.83060528747905e-06
PGSC0003DMG400011217	27.4014137084786	-2.30444023027731	0.425774897625358	-5.41234404172179	6.22050261720162e-08	1.83060528747905e-06
PGSC0003DMG400023005	10.681564848702	-3.67949001845254	0.679793543947578	-5.41265808010716	6.20959931621482e-08	1.83060528747905e-06
PGSC0003DMG400003726	187.760991541049	-2.19803985349873	0.40633247639349	-5.40946141693622	6.32145674886857e-08	1.85736585222479e-06
PGSC0003DMG400029360	170.714580317545	1.61205411290787	0.298086628703224	5.40800545103564	6.37304854842488e-08	1.87027117870563e-06
PGSC0003DMG400019825	212.261137972805	1.27821179223393	0.236455979228873	5.4057072119826	6.45531728062457e-08	1.89213728993499e-06
PGSC0003DMG400006969	48.6333696416659	2.45206894062574	0.453631830034907	5.40541641541567	6.46579979834888e-08	1.89293469006404e-06
PGSC0003DMG400005943	977.067978812539	1.64224717286569	0.303914209406812	5.40365380108772	6.52969161545202e-08	1.90712474806959e-06
PGSC0003DMG400007374	4806.56484410083	1.91809792876045	0.354963535459164	5.40364780365197	6.52991005305329e-08	1.90712474806959e-06
PGSC0003DMG400012588	31.4709518374566	-1.9018091726718	0.351985758162062	-5.40308557540036	6.55041890514022e-08	1.91082614640735e-06
PGSC0003DMG400016925	13.2500039943486	-3.26155637402189	0.604076215610572	-5.39924646880073	6.69213832358827e-08	1.94983485420964e-06
PGSC0003DMG400025596	97.7556748749112	-1.74301678972367	0.323047616206702	-5.39554140714785	6.83172346116133e-08	1.98812935617353e-06
PGSC0003DMG400001814	30.4468283239802	-8.0654388519747	1.49639021063023	-5.38993024324705	7.04850379567598e-08	2.04389847877705e-06
PGSC0003DMG400011972	111.429750875411	-3.26824410811856	0.606498404402996	-5.38871015058258	7.09651487717008e-08	2.05537658324877e-06
PGSC0003DMG402008726	181.209820444447	-2.11775235392836	0.393093847368092	-5.38739633832352	7.14856803993716e-08	2.0679967827989e-06
PGSC0003DMG400000618	1031.5134552211	-1.73837124411939	0.322735065953772	-5.38637237630815	7.18939360612345e-08	2.07734291318167e-06
PGSC0003DMG400017315	23.8372872274023	-3.21806892047915	0.597502191225572	-5.38586965493529	7.20951977084025e-08	2.08069300179268e-06
PGSC0003DMG400013616	76.4179413375732	1.67164326110302	0.310576441561294	5.38238912359072	7.3503653132354e-08	2.11883402947839e-06
PGSC0003DMG400002174	34.5688780222462	-3.11944991918974	0.579717261660451	-5.38098505166963	7.40793466068803e-08	2.13290794061628e-06
PGSC0003DMG400003380	475.650274248068	1.03746583376328	0.192926623371654	5.37751511757248	7.55208737759101e-08	2.1718485244966e-06
PGSC0003DMG400013983	977.658394876883	2.28090750607413	0.424205908526283	5.37688763930267	7.57844338617561e-08	2.17429998657252e-06
PGSC0003DMG400021558	187.461088031722	-1.11213331569468	0.206832249148693	-5.37698216923203	7.57446714820988e-08	2.17429998657252e-06
PGSC0003DMG400010320	129.335722467027	2.43076562562265	0.452137589346635	5.37616354600211	7.60896824057249e-08	2.17793319815542e-06
PGSC0003DMG400019693	77.3280780611387	5.04620334701185	0.938606012856897	5.37627425979554	7.60429329409291e-08	2.17793319815542e-06
PGSC0003DMG400011465	32.2924678609838	-1.63395539596756	0.304283174244397	-5.36985129074271	7.88015949913135e-08	2.25027458671331e-06
PGSC0003DMG400025172	35.8481754905969	1.96898723464595	0.366810761095717	5.36785569966457	7.96782604521687e-08	2.2726476463708e-06
PGSC0003DMG400023779	49.2135531757433	-2.12523593921076	0.396201767392214	-5.36402437878808	8.13879119925152e-08	2.31869977775872e-06
PGSC0003DMG400030113	49.2351608456424	-2.79839455713376	0.52202587833699	-5.36064335746834	8.29260890675121e-08	2.3597649172572e-06
PGSC0003DMG401012907	68.9053252604497	-1.48489156125756	0.277267109906156	-5.35545511243702	8.53413322439473e-08	2.42283942890936e-06
PGSC0003DMG400006034	25.4779461028781	-2.19080619758444	0.409231305418274	-5.35346677680296	8.62848837584003e-08	2.44677844211175e-06
PGSC0003DMG400012380	104.078140316038	-3.02611572128298	0.565424381060937	-5.35193709829936	8.70176492704842e-08	2.4646915363058e-06
PGSC0003DMG400009219	855.216806438105	1.06426040704466	0.198866173954045	5.35164118605004	8.71600946679163e-08	2.46586221423025e-06
PGSC0003DMG400020640	65.9759012976086	-3.32182081878844	0.622314994136838	-5.3378447411441	9.40579468788524e-08	2.64871957336556e-06
PGSC0003DMG400018322	129.195745361211	1.58377738169605	0.296983738874078	5.33287575845215	9.66694555613121e-08	2.71912112199967e-06
PGSC0003DMG400014561	41.1430544147351	1.46240681508309	0.27437432215614	5.32996966914006	9.82291705068095e-08	2.75980965570226e-06
PGSC0003DMG400012453	15.9047012062137	-5.71456141190107	1.07232981685595	-5.32910800583354	9.86962934766033e-08	2.76974281819784e-06
PGSC0003DMG400018106	228.948551244721	1.00459127324307	0.188591859003948	5.32680084150419	9.99576595471201e-08	2.80191660158117e-06
PGSC0003DMG400004749	48.8617375891522	3.42648452026107	0.643316180535267	5.32628375274206	1.00242493855025e-07	2.80345607527809e-06
PGSC0003DMG400025857	19.9604579389392	-3.49467585821289	0.656116609134071	-5.32630299181892	1.00231882102389e-07	2.80345607527809e-06
PGSC0003DMG400014628	360.13598109447	-1.8323494098354	0.344286377275683	-5.32216646018547	1.02538676054399e-07	2.86438796441995e-06
PGSC0003DMG402007553	59.4052959503727	-1.19736466724597	0.225188006440052	-5.31717779367937	1.05389079045002e-07	2.93393090259187e-06
PGSC0003DMG400025896	89.4864326486806	-1.78327233875791	0.335792053691596	-5.31064484448977	1.09238025129356e-07	3.03761427460617e-06
PGSC0003DMG400008833	555.058425536776	1.94563240223457	0.366393381459985	5.31022802453939	1.09488161485714e-07	3.04110227124386e-06
PGSC0003DMG400008794	191.317822438715	-2.40025069442044	0.452353273157362	-5.30614198426604	1.11969753866677e-07	3.10649190847172e-06
PGSC0003DMG400022966	577.573721704979	-1.94235750930173	0.366225116210377	-5.30372555929766	1.1346285284241e-07	3.1407702522904e-06
PGSC0003DMG400010867	47.332283861331	-1.84946478288406	0.348933466854776	-5.30033647834015	1.15589452924118e-07	3.19600905721142e-06
PGSC0003DMG400012150	89.6992920790987	-1.10100828741194	0.207791600948677	-5.29861785743632	1.16682550612092e-07	3.22257911866034e-06
PGSC0003DMG400003771	1354.40462297895	1.46561807153413	0.276640693888105	5.2979120711971	1.17134344630962e-07	3.22881883046848e-06
PGSC0003DMG400031267	111.024953378862	1.53886510321116	0.290469662800913	5.29785137756675	1.17173275309165e-07	3.22881883046848e-06
PGSC0003DMG401015781	256.34971889581	1.02605458229937	0.193690330505581	5.29739703381735	1.17465102669168e-07	3.23043973267628e-06
PGSC0003DMG402012908	21.0451742692201	-3.76824107016894	0.711344903319245	-5.29734739447172	1.17497028863077e-07	3.23043973267628e-06
PGSC0003DMG400018289	899.063516474154	1.57338846753615	0.2970713499065	5.29633190151576	1.18152002302341e-07	3.24478927944503e-06
PGSC0003DMG400018442	50.759040754672	-1.77703661338405	0.335926991960888	-5.28994887553111	1.22350554541914e-07	3.35254266698163e-06
PGSC0003DMG400009232	24.5735383748552	-2.6523514466226	0.50198754118874	-5.28369975147522	1.26600680838178e-07	3.46122287399176e-06
PGSC0003DMG400006466	31.3933360448641	2.07514722885867	0.39276237262718	5.28346749455161	1.26761364163311e-07	3.46173503678687e-06
PGSC0003DMG403006611	32.2415355714083	-2.03698493947726	0.385698986004289	-5.28128155217555	1.28283373339038e-07	3.49547109007724e-06
PGSC0003DMG400013370	13.5507970886867	4.43316621407561	0.839792836727044	5.2788807193845	1.29975376169501e-07	3.53762220830985e-06
PGSC0003DMG400025874	63.8767307848475	-8.9276049299513	1.6917926826681	-5.27700883294503	1.31309559423357e-07	3.56597575240245e-06
PGSC0003DMG400009559	154.267530150016	-3.34180750680938	0.634083971744235	-5.27029172116866	1.36207105378886e-07	3.68666224070466e-06
PGSC0003DMG400006537	86.9434215263102	-1.01110815724497	0.191912520214126	-5.26858881388678	1.37476524015508e-07	3.7168957773461e-06
PGSC0003DMG400030291	29.9942924384897	-2.24795917531175	0.4270508940512	-5.26391398923575	1.41020443416724e-07	3.80848898516462e-06
PGSC0003DMG401029486	55.9781885920726	-1.81233471768312	0.344315708265748	-5.26358418792887	1.41273770751379e-07	3.81111000809057e-06
PGSC0003DMG400008917	92193.1821979106	-1.07775708345525	0.204835588992689	-5.2615714327539	1.42829377441105e-07	3.84456956694948e-06
PGSC0003DMG400017808	414.774812374067	1.17941309936171	0.224155383067991	5.26158722230626	1.42817109871362e-07	3.84456956694948e-06
PGSC0003DMG401014790	55.5818909344478	-1.42995550903916	0.271784787302123	-5.26135227520876	1.42999755474425e-07	3.84491183765688e-06
PGSC0003DMG400032821	398.61420625404	-3.01647727714355	0.573410817938772	-5.26058662092706	1.43596536842502e-07	3.85670566517413e-06
PGSC0003DMG400019245	174.907247045613	3.34204516555054	0.635813994399262	5.25632526963837	1.46962271357451e-07	3.94276007876144e-06
PGSC0003DMG401016766	92.5955025830292	1.0920440463897	0.207772008189575	5.25597290946571	1.47243965417198e-07	3.94597646662552e-06
PGSC0003DMG400025964	138.065207536099	-1.74523290843794	0.332108023831633	-5.25501578764236	1.48011774013143e-07	3.9621988286043e-06
PGSC0003DMG400017876	10.5074601531949	-4.73278674555553	0.901359073777078	-5.25072291747521	1.51503432914158e-07	4.04678446711673e-06
PGSC0003DMG400030216	73.8892250363192	3.57378747638431	0.680938275322605	5.24832808772744	1.53485774355649e-07	4.09524899257245e-06
PGSC0003DMG400001625	24.7837336348571	2.67711018593876	0.510129941091275	5.24789856523979	1.53843958335057e-07	4.10031979444485e-06
PGSC0003DMG400011830	29.2326608214412	-2.18672010931985	0.416767018232845	-5.24686458777826	1.54709522873877e-07	4.11888770122842e-06
PGSC0003DMG400028864	15.4953796805938	3.04329924415	0.580109161582453	5.24608029952212	1.55369206232723e-07	4.13193983903753e-06
PGSC0003DMG400043423	13.8893415845934	5.89766749327669	1.12458684668828	5.24429705953288	1.56879270943256e-07	4.16755422711677e-06
PGSC0003DMG400022188	607.467810791908	1.0301107835287	0.196436379663812	5.24399189850511	1.57139102418034e-07	4.16991435328465e-06
PGSC0003DMG400015347	22.9040657035497	-2.66176016637463	0.50766585877284	-5.24313408195067	1.57871727342742e-07	4.1848019725081e-06
PGSC0003DMG400006448	2008.05884613243	-2.72881191961696	0.520622377113126	-5.24144185800914	1.59326681496258e-07	4.21878369343024e-06
PGSC0003DMG400019120	56.0203920711047	5.63864271810718	1.07614576520253	5.23966445850947	1.60868828073624e-07	4.25104345099688e-06
PGSC0003DMG400025686	27.5379116437628	3.60977116024657	0.688935483242714	5.2396360008283	1.60893636169686e-07	4.25104345099688e-06
PGSC0003DMG400001855	826.962727036248	-2.36333238256618	0.451218563425208	-5.23766656368498	1.6261951715843e-07	4.29199368500284e-06
PGSC0003DMG400028253	124.2481205321	-1.8925454299337	0.361518735911855	-5.23498574744722	1.64997595226971e-07	4.34535243498936e-06
PGSC0003DMG400011680	88.2172220282216	1.27994644634459	0.244629357683936	5.23218659633772	1.67516519432157e-07	4.40693134777996e-06
PGSC0003DMG401015311	12.3802891963071	3.06479968613036	0.585896683645832	5.23095585224886	1.68635783143944e-07	4.43159573656396e-06
PGSC0003DMG400004014	16.7093684003483	2.19813916544639	0.420604122639318	5.22614745583788	1.73078348624357e-07	4.54344638094962e-06
PGSC0003DMG400034304	2148.65468057009	-1.0911067115376	0.208908979093739	-5.22288087506287	1.76160724128381e-07	4.61938879496648e-06
PGSC0003DMG400021787	130.961888562468	3.47275847209364	0.66511382268818	5.22129950338102	1.77671920436071e-07	4.65401194809288e-06
PGSC0003DMG400030593	602.199740177973	3.59932404929307	0.689917509984297	5.21703536611934	1.81809556419003e-07	4.74709812889745e-06
PGSC0003DMG400018441	72.9324182614094	-1.61830976735248	0.31022752650634	-5.21652538566529	1.82310600029319e-07	4.75508941488235e-06
PGSC0003DMG400027174	480.164438453199	-4.82823547580536	0.925615898003443	-5.21624086861503	1.82590711045674e-07	4.75730734003295e-06
PGSC0003DMG400007984	29.8201939309874	-2.94315548213366	0.564921014363344	-5.20985307202733	1.88990235846089e-07	4.91878856091631e-06
PGSC0003DMG400013810	78.8795734317479	-3.2372182336012	0.623253735085128	-5.19406150555847	2.05755115166907e-07	5.3437167130728e-06
PGSC0003DMG400006538	38.24756750154	-2.25454050728848	0.434108264882509	-5.19349823459056	2.06378900121283e-07	5.35421514601886e-06
PGSC0003DMG400016808	57.585658463459	-1.88669989730874	0.363353210205973	-5.19246794665508	2.07524607192953e-07	5.37821742360737e-06
PGSC0003DMG400013273	518.872874189048	-1.63394409581207	0.314747318032683	-5.19128838340859	2.08843859984959e-07	5.40666158540679e-06
PGSC0003DMG400011792	36.3554847645577	-4.89861780020339	0.943892608759657	-5.18980417342237	2.10515355739766e-07	5.44415480426899e-06
PGSC0003DMG400010096	1342.87519986242	1.75862111614689	0.338890724990505	5.18934566945188	2.11034324895517e-07	5.45179457757093e-06
PGSC0003DMG400047273	30.8807446129199	-4.80632624568265	0.927744439135435	-5.18065756358687	2.21105069831044e-07	5.70591464335414e-06
PGSC0003DMG400028620	587.02953642853	-2.64785061240858	0.511393565949724	-5.17771592900505	2.24618898552113e-07	5.79046625686086e-06
PGSC0003DMG400022626	21.1803183955134	2.51695534550155	0.486383605641777	5.17483590381394	2.28111374688909e-07	5.87428943457068e-06
PGSC0003DMG400010044	38.5147138108666	2.06958486327241	0.400057821610935	5.17321434921255	2.30100787137983e-07	5.91926993241981e-06
PGSC0003DMG400029584	11.5337691737556	-3.62325645250922	0.701160775786232	-5.1675116145029	2.37231229147034e-07	6.09626763457187e-06
PGSC0003DMG400023406	848.438563887129	2.42804910181942	0.469977046998187	5.16631422178535	2.38755281251878e-07	6.12897373041006e-06
PGSC0003DMG402033653	19.4238856296445	-7.60511732933807	1.47264615744696	-5.16425299511364	2.41401012921753e-07	6.19037487079157e-06
PGSC0003DMG400012288	4024.96565601458	2.22080142797422	0.430096088827413	5.16350063547165	2.42373758324518e-07	6.20879080279415e-06
PGSC0003DMG400016223	457.755895736508	-1.7680794779037	0.343061683387511	-5.15382382679717	2.55227735731484e-07	6.52435932000388e-06
PGSC0003DMG400000752	24.2596656559505	2.16333546074876	0.419785834909461	5.15342653526017	2.55769300940134e-07	6.53135700735816e-06
PGSC0003DMG400014545	949.298897413429	1.12233678284806	0.217841190642287	5.15208707563036	2.57603368184684e-07	6.57131102502081e-06
PGSC0003DMG400025017	31.5667298965463	-3.65231652943111	0.710000863958373	-5.14410152836834	2.68804141375162e-07	6.84272087235498e-06
PGSC0003DMG401006827	88.8763206816013	1.31994266355816	0.256592783925771	5.14411451235514	2.6878555344682e-07	6.84272087235498e-06
PGSC0003DMG400004018	29.8727441512323	3.10619660312607	0.60391559432607	5.14342837361632	2.69769535075002e-07	6.86013519486347e-06
PGSC0003DMG400028901	88.477776033706	-1.80704405094031	0.351350165329877	-5.14314273694366	2.70180187332754e-07	6.86342107133737e-06
PGSC0003DMG400021688	37.2343345691375	1.61074194556952	0.313292806086261	5.14133077516638	2.72799294205501e-07	6.91936277185998e-06
PGSC0003DMG400027841	19.1168143939937	-3.12924790390543	0.608657779264709	-5.14122715672135	2.72949808772268e-07	6.91936277185998e-06
PGSC0003DMG400002487	2585.91765519935	5.39756834203563	1.04998175235488	5.14063061565597	2.73817896483185e-07	6.93416099847915e-06
PGSC0003DMG400013153	69.2861604292469	1.06109953110783	0.206461202509954	5.13946212754753	2.75526015881974e-07	6.97017940800175e-06
PGSC0003DMG400010018	16.4468539387558	-2.4197982423592	0.470990309676276	-5.13768158844369	2.78148647838523e-07	7.02195763440792e-06
PGSC0003DMG400004074	809.80754742859	1.03107815101952	0.200744419117002	5.13627305583305	2.80240399354199e-07	7.06014733373022e-06
PGSC0003DMG400003664	232.082972963726	-1.16369504701339	0.226778875695445	-5.13140848522498	2.87582038453819e-07	7.23040641928862e-06
PGSC0003DMG400004460	43.6701105277662	-1.85544112061782	0.361585589567682	-5.131402285241	2.87591512966333e-07	7.23040641928862e-06
PGSC0003DMG400005368	12.2311786800616	-3.72922781354579	0.72694144610712	-5.13002502954862	2.89703655350333e-07	7.2760072533765e-06
PGSC0003DMG400020569	10264.7197896438	-1.07558340178905	0.209743117126228	-5.12809867864097	2.92683028299182e-07	7.34327264519768e-06
PGSC0003DMG400010801	1365.50205830381	-1.35834016228632	0.264952788213152	-5.12672529867301	2.9482519795558e-07	7.38941634382602e-06
PGSC0003DMG400015775	21.9297954764124	2.02370958196917	0.394837508370416	5.12542384922212	2.96869137972405e-07	7.42692352463554e-06
PGSC0003DMG400017707	363.025711372655	-2.65472283237715	0.518302014814404	-5.12196124363469	3.02374048576137e-07	7.5475905042234e-06
PGSC0003DMG400030765	78.8134704485239	-1.30642159309946	0.255151443372171	-5.1201810808253	3.05242414312813e-07	7.61139750291061e-06
PGSC0003DMG400027914	263.66797911647	-4.72617142112922	0.923952206234726	-5.11516871677728	3.13460645978131e-07	7.80833991161253e-06
PGSC0003DMG400012067	127.333730542466	-1.73084967218698	0.338641420700142	-5.11115760325021	3.20190720396765e-07	7.95972589023029e-06
PGSC0003DMG400027539	12.1791094060988	-5.5021830050537	1.07658258330646	-5.11078582393105	3.20821529869266e-07	7.96728579319938e-06
PGSC0003DMG400020178	81.1970068420483	2.29408657422868	0.449557192141696	5.10299159779788	3.34325851519893e-07	8.29420604375954e-06
PGSC0003DMG400027480	12.2933214150777	-4.54412073924099	0.891658423182442	-5.09625728989634	3.46434219303108e-07	8.58586514852124e-06
PGSC0003DMG400028578	81.9011041033215	4.91785045827999	0.96520312715702	5.09514559154547	3.48473348385461e-07	8.62763405794543e-06
PGSC0003DMG403008349	2093.42315400342	-1.29135951218213	0.253485987373467	-5.09440196502671	3.49843804333538e-07	8.65277977310547e-06
PGSC0003DMG402020303	85.5337856044788	-1.04798702417966	0.205782432786512	-5.09269430820119	3.53010624807514e-07	8.72225948042638e-06
PGSC0003DMG400031461	13.3794964218449	-3.58866385692289	0.705498380759975	-5.08670743235033	3.64333201163214e-07	8.99290868093855e-06
PGSC0003DMG400014134	203.255525961276	1.35798846808135	0.267025219709227	5.08561876499946	3.66429445294721e-07	9.0355054422673e-06
PGSC0003DMG400003180	3618.15143801009	-1.35016195418496	0.265532999439581	-5.08472377081018	3.68161482983014e-07	9.06904453081492e-06
PGSC0003DMG400005498	1817.57271361237	2.48105216288745	0.488138882208031	5.08267678178953	3.72152672201525e-07	9.1521195637747e-06
PGSC0003DMG400006524	24.2601176644368	7.72301503869129	1.52001143215238	5.08089273233642	3.75665214556925e-07	9.22592909103699e-06
PGSC0003DMG400021008	74.2475604941845	2.29775022102433	0.452585650147266	5.07694006709374	3.83561792906264e-07	9.41038374608155e-06
PGSC0003DMG400018729	25.5174842193708	1.46182422289648	0.288020006515896	5.07542597675694	3.86628852623826e-07	9.45708909622592e-06
PGSC0003DMG400004712	39.1996758524488	-6.30935116178043	1.24355923948124	-5.07362332365638	3.90311315794827e-07	9.5293079783899e-06
PGSC0003DMG402023644	294.700259770906	1.66687754363743	0.328677930612027	5.07146172100317	3.9477167862744e-07	9.62729692668737e-06
PGSC0003DMG400006389	24.321060678385	7.54766060813126	1.48853087485408	5.07054353768184	3.96681153041379e-07	9.65455417087836e-06
PGSC0003DMG400014024	57.6958139234223	6.50662060514941	1.28351456308165	5.06937809067577	3.99117680820376e-07	9.69450486271566e-06
PGSC0003DMG400033072	652.226476929843	-1.07645421973415	0.212339462723081	-5.06949676677856	3.98868913188647e-07	9.69450486271566e-06
PGSC0003DMG400020360	778.818510097053	1.23955920276888	0.244569367762183	5.06833383964181	4.01313093074653e-07	9.73813174210105e-06
PGSC0003DMG400002830	16.0872146280865	1.99980903348301	0.39463120529318	5.06753902544861	4.02991899537248e-07	9.76914856263903e-06
PGSC0003DMG401022530	251.140024544194	-1.35203568147455	0.266852279761537	-5.06660719812004	4.04968735141791e-07	9.80732129483899e-06
PGSC0003DMG400036516	20.766821336367	7.57594746176338	1.49664030457648	5.06196942484936	4.14947582570693e-07	1.00390145795154e-05
PGSC0003DMG400043854	45.8861016361558	-2.15502367143026	0.425755328034421	-5.06164815688702	4.1564755485618e-07	1.00459830726241e-05
PGSC0003DMG400008391	290.188824703741	-3.98627178232236	0.787600080433123	-5.06128920165955	4.16430986965864e-07	1.00549529496401e-05
PGSC0003DMG400012242	2260.2859569257	-1.1555300909974	0.22833722223637	-5.06062953591169	4.17874446621111e-07	1.0079826043273e-05
PGSC0003DMG400023637	632.521325997173	-1.41894527135756	0.280838508732709	-5.05253099997072	4.3599356490637e-07	1.04857742281772e-05
PGSC0003DMG400012440	87.0282735300656	1.63249917570532	0.323191158384999	5.05118761250459	4.39071546969758e-07	1.05390135983774e-05
PGSC0003DMG400026032	16.4898245763931	3.78409578705678	0.749136684057837	5.05127551164565	4.38869512343632e-07	1.05390135983774e-05
PGSC0003DMG400017312	268.026002343334	1.52192714610093	0.301361279729782	5.05017481829642	4.41405919045874e-07	1.05846274806015e-05
PGSC0003DMG400026252	159.505793119248	-1.15038950957479	0.227866008029849	-5.04853496807694	4.45210989241521e-07	1.06653834917809e-05
PGSC0003DMG400016442	337.450556066217	-1.41979012513062	0.281324934568356	-5.04679802844011	4.49275845895573e-07	1.07416569155444e-05
PGSC0003DMG400032575	18.5481306483306	7.63942723867344	1.5137116805934	5.0468179222074	4.49229087663987e-07	1.07416569155444e-05
PGSC0003DMG400033693	258.776268526611	-3.78712609850691	0.750593853282046	-5.0455064106205	4.52321727397392e-07	1.07933169922116e-05
PGSC0003DMG400019248	514.506066645363	-1.90012377641849	0.376654843420805	-5.04473474749837	4.54150951316363e-07	1.08192923276411e-05
PGSC0003DMG400027774	108.157778735775	-1.03264356906296	0.204729208978481	-5.04394841466663	4.56022289377421e-07	1.08497712888265e-05
PGSC0003DMG400009396	3314.70798823579	2.75546375411342	0.546459368384176	5.0423945741127	4.59742059775662e-07	1.09276117073578e-05
PGSC0003DMG400022062	234.118886475313	1.55020497595133	0.307492301912306	5.04144320462836	4.62033989902766e-07	1.09713952402714e-05
PGSC0003DMG400015054	15.7922021912186	-20.9461038084949	4.15525172686208	-5.04087482187578	4.63408527261958e-07	1.09933305003282e-05
PGSC0003DMG400017307	507.514469806406	-3.66513568569542	0.727500249793253	-5.03798546699744	4.70457154309022e-07	1.11496973976036e-05
PGSC0003DMG400005835	710.687658439255	-4.05351898832941	0.805742746009291	-5.03078558064073	4.88474198856151e-07	1.15542388821581e-05
PGSC0003DMG400025223	621.488455959425	1.09915701624908	0.218478664696659	5.03095813852203	4.88034708345495e-07	1.15542388821581e-05
PGSC0003DMG400000825	50.5322101243295	-6.70020655876955	1.33233594672764	-5.02891674973268	4.93258473491002e-07	1.16373046881965e-05
PGSC0003DMG400005409	7800.63758392171	2.05428646108118	0.408499845819832	5.0288549239434	4.93417519481493e-07	1.16373046881965e-05
PGSC0003DMG400015157	717.184779836584	-1.49954335944511	0.29843070643769	-5.0247622885221	5.0405648103183e-07	1.18538335611603e-05
PGSC0003DMG400022258	934.464005452677	-1.3023999631655	0.259187823968771	-5.02492726403083	5.036233744908e-07	1.18538335611603e-05
PGSC0003DMG401032501	41.7207479514981	-1.52014499346534	0.302542432793763	-5.02456789094966	5.0456728966023e-07	1.18544147330867e-05
PGSC0003DMG400025707	24.8266305486408	-7.43044474125776	1.47915873408545	-5.02342620168616	5.07577338597426e-07	1.19136559734123e-05
PGSC0003DMG400027733	8772.38868799277	-1.21574299824195	0.242100459108683	-5.0216468102449	5.12303235404545e-07	1.20130182709718e-05
PGSC0003DMG400012817	96.176129472697	1.9753072386629	0.393819823869342	5.01576385681957	5.28231758237835e-07	1.23508992216166e-05
PGSC0003DMG400007127	30.6931162960362	-2.85201242394762	0.568641214878064	-5.01548665366999	5.2899396782111e-07	1.23568734609707e-05
PGSC0003DMG401014605	20.1556321303514	-2.96858647086183	0.592098471813032	-5.01367021227378	5.34014838721859e-07	1.24503058048853e-05
PGSC0003DMG400013765	61.1605488324918	-2.52182440571862	0.503058740950813	-5.01298198487162	5.35929162471732e-07	1.24721080489223e-05
PGSC0003DMG400017282	99.1864613511459	-1.38727673731513	0.276742744298073	-5.01287483013801	5.36227811034216e-07	1.24721080489223e-05
PGSC0003DMG400004415	2056.29408862432	1.18531919450784	0.236500095683174	5.01191845645487	5.38900415652774e-07	1.2516347082404e-05
PGSC0003DMG400009817	277.364837993531	-3.32772134146258	0.663991452893215	-5.01169303755744	5.39532220949026e-07	1.25190982609742e-05
PGSC0003DMG400011293	4848.75075072672	-1.63450944458726	0.32627534909153	-5.00960139691316	5.45428842610743e-07	1.26438908600268e-05
PGSC0003DMG400031847	49.5254204907564	2.21037525832572	0.441368367391913	5.00800560626271	5.49969332091921e-07	1.27370390329778e-05
PGSC0003DMG400010258	33.914388753493	-4.08079836586932	0.814939229687706	-5.00748794168754	5.51450051140281e-07	1.27592147980626e-05
PGSC0003DMG400040532	20.5039369892009	2.07463969915042	0.414450177857281	5.00576380465408	5.5640951441469e-07	1.28495822235142e-05
PGSC0003DMG400022179	452.231143291335	-1.2733696931605	0.254590581226783	-5.00163708737604	5.68455234624818e-07	1.31153432420014e-05
PGSC0003DMG400023959	39.6952228965925	-1.61840144723621	0.323587980812602	-5.00142632977912	5.69077127702481e-07	1.31172815815505e-05
PGSC0003DMG400015105	117.703201744224	-1.05655976461105	0.211301906491416	-5.00023772693206	5.72596697163536e-07	1.31859449043694e-05
PGSC0003DMG402006074	23.7028170114459	-2.70996130852459	0.54219190479442	-4.99815892594728	5.78802736159667e-07	1.33162852138923e-05
PGSC0003DMG400032785	36.2700070944135	-2.08753054152647	0.418377147232495	-4.98959026642632	6.05074953409441e-07	1.3881432632922e-05
PGSC0003DMG400005565	196.347471687372	-1.16762588089241	0.234026413778825	-4.9892910036895	6.06012983731788e-07	1.38898859344616e-05
PGSC0003DMG400019813	107.593318789723	-1.41516717070104	0.283700438202118	-4.98824457117275	6.0930402843349e-07	1.3952204076439e-05
PGSC0003DMG400022015	15.5893355804145	5.38262811133541	1.0796995151703	4.98530196198748	6.1865117088296e-07	1.4139687070593e-05
PGSC0003DMG400000981	16.962140095589	5.54102552486924	1.11173720161537	4.98411451628859	6.22462077127605e-07	1.41868996961784e-05
PGSC0003DMG400030239	45.2091923477937	-1.64626603180613	0.330293553009524	-4.98425118142908	6.22022323957589e-07	1.41868996961784e-05
PGSC0003DMG400014746	30.4633324543618	-1.66380104923584	0.333925487298299	-4.98255183423465	6.27511734898696e-07	1.4288635554598e-05
PGSC0003DMG400027968	41.6921782140684	-2.20201263666563	0.442152990009468	-4.98020523759996	6.35168768481525e-07	1.44360305283867e-05
PGSC0003DMG400024037	254.163315702854	-1.06405051761605	0.213681516916216	-4.9796095281056	6.3712687634269e-07	1.44670513346082e-05
PGSC0003DMG400000564	20.092546232113	-7.50914062616989	1.50837707438169	-4.97829140584625	6.41480268050811e-07	1.45523528343769e-05
PGSC0003DMG400029207	2744.35771636941	-4.16003187800968	0.835994088480169	-4.97614987394538	6.48614342433647e-07	1.47005185584845e-05
PGSC0003DMG400014657	417.666871295442	-1.75562480725693	0.352823608582158	-4.97592781365172	6.49358450968764e-07	1.47037182393456e-05
PGSC0003DMG400018732	12.874170833374	-5.40287626095879	1.08593815051423	-4.9753075333069	6.51441328228457e-07	1.47371982110458e-05
PGSC0003DMG400027831	256.667174436608	-1.29443725140322	0.260294865070601	-4.97296499126912	6.59365719745152e-07	1.48957853883744e-05
PGSC0003DMG400003323	10.4193193798543	3.89768918847075	0.784489499823458	4.96844022685821	6.74935980415645e-07	1.5198212146257e-05
PGSC0003DMG402008483	142.103573464017	5.57462383778355	1.12196717922084	4.96861578576202	6.74325309275682e-07	1.5198212146257e-05
PGSC0003DMG400004918	38.0299883042703	-2.44424691910507	0.491989920900738	-4.96808331892274	6.76179106688764e-07	1.5212158556106e-05
PGSC0003DMG400003187	2516.92667616944	-2.26994670089434	0.45708213547773	-4.96616805756771	6.82887826289365e-07	1.53489266541186e-05
PGSC0003DMG401019343	453.513520241205	2.61441996852236	0.526529732540375	4.96537955398726	6.8566837070473e-07	1.53972325565159e-05
PGSC0003DMG400011846	680.852998744874	-1.2538695623473	0.252591764687274	-4.96401600384586	6.90502498487061e-07	1.5491522015275e-05
PGSC0003DMG400020815	15.6073305327815	2.20774499639073	0.445045060790525	4.96072238723233	7.0231504349468e-07	1.57362776204501e-05
PGSC0003DMG400027147	165.262776652484	2.64496630748135	0.533193196966023	4.96061525640563	7.02702518910493e-07	1.57362776204501e-05
PGSC0003DMG400028656	49.9507611677245	1.4768630912401	0.297791259391078	4.95939032683491	7.07147564758757e-07	1.58067897908083e-05
PGSC0003DMG400008510	52.9614215294951	-2.46286027571395	0.496982566954039	-4.95562709736199	7.20973750247395e-07	1.61010868564865e-05
PGSC0003DMG400001258	61.4825616932469	2.57328076608932	0.519458771922379	4.95377285971377	7.27881681998378e-07	1.62256403829017e-05
PGSC0003DMG402030252	18.0551247628825	-3.25207495923252	0.656685038369256	-4.95225986465047	7.33565522107185e-07	1.63374085731762e-05
PGSC0003DMG400012175	168.494636334472	1.56064315481903	0.315360000359672	4.94876697437562	7.4685096809357e-07	1.6618115473447e-05
PGSC0003DMG400012057	9.94041192844687	-3.29270270222415	0.665404134370612	-4.94842537360942	7.48162642768787e-07	1.66321261341863e-05
PGSC0003DMG400010102	23.807183425957	2.28377991511895	0.46182660897913	4.94510249239915	7.61038133228386e-07	1.68875677479897e-05
PGSC0003DMG400024891	20960.6281732227	-1.08566506370799	0.219694595666964	-4.94170127586459	7.74438104729685e-07	1.71536985104839e-05
PGSC0003DMG400026636	102.014305581185	1.85804463215571	0.376275173977635	4.93799421448451	7.89301837660378e-07	1.74670634437601e-05
PGSC0003DMG400002091	52.1502441495918	-1.53654501332865	0.311405206380082	-4.93423032707179	8.04674382753677e-07	1.77749947212083e-05
PGSC0003DMG400021926	72.8606545537774	-1.01207882224748	0.205521440974763	-4.92444397746199	8.46005609641884e-07	1.86373430915417e-05
PGSC0003DMG400027945	403.764701097266	-2.03523214532719	0.413358499910321	-4.92364895307278	8.49451631685392e-07	1.86963690811477e-05
PGSC0003DMG400030985	81.0949339078011	-1.56465053153695	0.317817095562375	-4.92311632503062	8.51767857875887e-07	1.87304443192239e-05
PGSC0003DMG400016467	144.178897186416	1.84743252389454	0.375449077537308	4.9205941216115	8.62818945313767e-07	1.8956365422853e-05
PGSC0003DMG400007129	151.85137521951	1.51552127641533	0.308186679426398	4.91754309185602	8.76371694005409e-07	1.9236792530792e-05
PGSC0003DMG400005303	21.57605149867	1.84362059196139	0.37499612289667	4.91637240865393	8.81626122698986e-07	1.93330637088568e-05
PGSC0003DMG402028974	27.7071977512792	-2.16197578114761	0.439764447447342	-4.91621319935484	8.82343047851628e-07	1.93330637088568e-05
PGSC0003DMG400030987	9.30292626399807	-3.85485505315219	0.784635805173873	-4.91292269322067	8.97286631112433e-07	1.96252278681066e-05
PGSC0003DMG400016455	861.149073250961	-1.47657144471203	0.300609557894411	-4.91192447457269	9.01867938858227e-07	1.96901104968089e-05
PGSC0003DMG400023397	105.862931404222	-2.38758139772515	0.48607627271512	-4.91194804549628	9.01759501333773e-07	1.96901104968089e-05
PGSC0003DMG400002111	29.8990963734094	1.84299702506499	0.375702997938672	4.90546265315092	9.32073751152644e-07	2.03313797579245e-05
PGSC0003DMG400020158	1976.31898231901	1.01699325431823	0.207402620923989	4.903473494151	9.41566530108326e-07	2.05017705087069e-05
PGSC0003DMG400027028	187.675847799037	1.49203860127102	0.304322608742419	4.902818779836	9.44711304958086e-07	2.05518952667376e-05
PGSC0003DMG400001288	10.096909541815	-4.88742978191509	0.997467797521917	-4.89983716171819	9.59161182509863e-07	2.08105549447224e-05
PGSC0003DMG401002164	16.5988279458488	-4.26674654266452	0.871055666667768	-4.8983626488385	9.66385545280427e-07	2.09486615935589e-05
PGSC0003DMG400008491	335.807297019269	2.86126229306861	0.584221010222838	4.89756828837301	9.70299189674397e-07	2.10148191284099e-05
PGSC0003DMG400028257	315.3233889387	-1.230223409318	0.251268127474531	-4.89605833291648	9.77780524584806e-07	2.11580600293253e-05
PGSC0003DMG400030287	36.4795604358328	-1.69833988645375	0.347012506376263	-4.89417486473024	9.87190348101632e-07	2.13238361551413e-05
PGSC0003DMG400010815	1507.65637662963	4.16381603515971	0.850876100389571	4.89356327349343	9.90264568059581e-07	2.13690865098364e-05
PGSC0003DMG401005194	277.53420618719	1.63051876043091	0.333225931913599	4.89313286954415	9.92433555873542e-07	2.13802801476043e-05
PGSC0003DMG400033047	116.980332931138	-3.64635057029739	0.745756333605565	-4.88946644632316	1.01109654667851e-06	2.17439254707661e-05
PGSC0003DMG400035053	15.2914960546945	-5.26246492646939	1.07687419282704	-4.88679639787283	1.02489985400054e-06	2.20213504312874e-05
PGSC0003DMG400004496	117.947745530468	1.18041769886185	0.241623272008274	4.88536426582876	1.03237807499893e-06	2.21625036223582e-05
PGSC0003DMG400025290	70.0672069515103	-1.4328528091515	0.293380080381002	-4.88394715582158	1.03982953512323e-06	2.23028345409412e-05
PGSC0003DMG400012964	420.407175382078	-2.96499632049702	0.607292813172965	-4.88231748537513	1.04846268057435e-06	2.24682419957528e-05
PGSC0003DMG400008433	151.504041500102	-12.8902125865612	2.64029774958835	-4.88210565970103	1.04958987607945e-06	2.24726499630813e-05
PGSC0003DMG400030450	127.62778625312	1.61448989384025	0.331112884145469	4.87595007970439	1.08285993029756e-06	2.31443515514168e-05
PGSC0003DMG400018900	11.7391268043093	-3.54559565531274	0.7274521386411	-4.87399165797493	1.09365609840382e-06	2.33546333378056e-05
PGSC0003DMG400011666	17.8006276793422	-2.92385537583814	0.599939036195363	-4.8735874804553	1.09589706185423e-06	2.3381321248606e-05
PGSC0003DMG400031746	50.2027924321594	-2.36934741517216	0.486177489643989	-4.87342064501413	1.09682336935274e-06	2.3381321248606e-05
PGSC0003DMG400009966	167.502233282776	-1.16489354335523	0.239106931000743	-4.87185184670205	1.10557062022737e-06	2.35472058650523e-05
PGSC0003DMG400029158	113.908538915612	-1.58508960793113	0.325388579122555	-4.8713744416153	1.10824581502173e-06	2.35835869903445e-05
PGSC0003DMG400007968	100.227543702481	1.02280940984005	0.209999108789895	4.87054166912384	1.11292726965085e-06	2.36625608761771e-05
PGSC0003DMG400000315	207.992109836444	-2.46599939184385	0.506384514386781	-4.86981596352747	1.11702235676882e-06	2.37289409534157e-05
PGSC0003DMG400021478	105.224994392352	-1.28216739266763	0.263308008694234	-4.86945839219248	1.11904542605336e-06	2.37512278547983e-05
PGSC0003DMG400014086	25.0538927894581	-5.44096884457077	1.11786545400752	-4.8672841843936	1.13142278044336e-06	2.39930498666714e-05
PGSC0003DMG400007546	551.332276530732	-1.08006452466765	0.221991875763779	-4.86533356660738	1.14263930279335e-06	2.41888408656435e-05
PGSC0003DMG400009409	206.089990886648	-1.68816852456154	0.347190124579697	-4.86237483455272	1.15985720113391e-06	2.45320360486145e-05
PGSC0003DMG400017211	574.049599397743	1.9203555078522	0.395181203058289	4.85943028917028	1.17724024008807e-06	2.48565867835737e-05
PGSC0003DMG400001092	336.671895750141	-1.07121554190976	0.220472017366546	-4.85873697127201	1.18136953280827e-06	2.49221961908263e-05
PGSC0003DMG400003563	693.96892902779	-3.12229055822797	0.642889073123249	-4.85665519723243	1.1938521630359e-06	2.51637620570065e-05
PGSC0003DMG400007872	117.600072012557	1.52455595744671	0.314337596299228	4.85005922102756	1.23424618447884e-06	2.59927130404883e-05
PGSC0003DMG400015636	249.636372132629	1.95862904085846	0.40390002471947	4.84929170831034	1.23903098086639e-06	2.6048490112404e-05
PGSC0003DMG401018424	75.2813385087336	-1.5765697051789	0.325276671526565	-4.84685759289116	1.2543239664541e-06	2.63423812932207e-05
PGSC0003DMG400031525	17.7722297646662	-3.95995845964139	0.81739498796139	-4.84460819795048	1.26861770479047e-06	2.660170246494e-05
PGSC0003DMG400022775	71.0564461663229	-5.0240799205538	1.03777744067365	-4.84119207418164	1.29062547905758e-06	2.70399343279872e-05
PGSC0003DMG400007828	18.6401962220702	1.91374015972463	0.395404516793331	4.83995523178329	1.2986838036589e-06	2.71854093732442e-05
PGSC0003DMG400027155	391.242932899232	-2.43765573716324	0.50373434171185	-4.83916925115589	1.30382978096577e-06	2.72697228717085e-05
PGSC0003DMG400031075	535.86447195338	1.61829557181176	0.334575638245579	4.83686015006247	1.31906164228305e-06	2.75646583293546e-05
PGSC0003DMG400025271	22.598560875822	-3.87278518595817	0.800770540519915	-4.83632325365478	1.32262769647659e-06	2.7615515097581e-05
PGSC0003DMG400011107	11.9954346677175	-3.93753285005811	0.814346937064769	-4.83520311901774	1.33009748335301e-06	2.77477222639264e-05
PGSC0003DMG400019730	10.6081595950065	-3.09618416242722	0.640370632429113	-4.83498774870811	1.33153835603504e-06	2.77540392210483e-05
PGSC0003DMG400013380	7.97439762615936	5.26586477972234	1.08943726713408	4.83356402298863	1.34110121374592e-06	2.79294921431441e-05
PGSC0003DMG400005578	11.5366545630852	3.10537090287985	0.642536255986509	4.83298938222881	1.34497963226366e-06	2.79863637303873e-05
PGSC0003DMG400003268	116.548370849486	-12.8245885212783	2.65453102800202	-4.83120686328198	1.35707912504442e-06	2.82140567966396e-05
PGSC0003DMG400009462	9.60581172850957	-5.00891518523868	1.03695978229827	-4.83038519983594	1.36269164766578e-06	2.82903534064039e-05
PGSC0003DMG400014487	3767.28394501235	-2.62120284940484	0.542655018364201	-4.83033006366787	1.36306906353896e-06	2.82903534064039e-05
PGSC0003DMG400004319	107.759062134773	-1.55843179313943	0.322898641853235	-4.82638076207137	1.39036572657742e-06	2.88323545697649e-05
PGSC0003DMG400034883	47.9546823563487	-1.88583317897974	0.390760871272606	-4.8260542895149	1.39264560498988e-06	2.8855096320211e-05
PGSC0003DMG400011747	69.0405467821174	-3.76911270363903	0.782170017021708	-4.81878954909419	1.44431802245865e-06	2.98749648971155e-05
PGSC0003DMG400010736	364.194281883929	-1.40669290718152	0.292050900340391	-4.81660185105402	1.46023645270541e-06	3.01530790619194e-05
PGSC0003DMG400039532	328.403498825131	1.33333544075585	0.277018678042768	4.81316079542479	1.48561660250592e-06	3.06253018472628e-05
PGSC0003DMG400002497	1258.42135382084	1.125019375205	0.233806877597418	4.81174628721625	1.49617211699691e-06	3.08168491699354e-05
PGSC0003DMG400010877	142.335624245787	1.68813078382255	0.351254799914317	4.80600061332781	1.53979426107567e-06	3.16378426887262e-05
PGSC0003DMG400019528	1018.91419599805	-1.3616742933664	0.283328939609716	-4.80598379834441	1.53992369998434e-06	3.16378426887262e-05
PGSC0003DMG401026555	224.617070892652	1.9587930321455	0.40785104078143	4.80271676735827	1.56527220672716e-06	3.2131560021427e-05
PGSC0003DMG400011981	19.8065886595446	-5.92228059874203	1.23363331745894	-4.80068146257663	1.58126617062195e-06	3.2432580406188e-05
PGSC0003DMG400030289	13.6462132942402	-2.42313369309844	0.5047656878604	-4.80051190359157	1.58260567617638e-06	3.24327769957256e-05
PGSC0003DMG400016984	47.6158349910038	4.10004070723398	0.854157503557376	4.80009915051759	1.58587096113807e-06	3.24724056501042e-05
PGSC0003DMG400028006	26.7073367499236	-2.79001263761719	0.581359506971951	-4.79911759274249	1.59366208739352e-06	3.26045615144847e-05
PGSC0003DMG403026153	248.223806408296	-1.33216471509319	0.277682656583718	-4.79743579049043	1.60709701943424e-06	3.28518650569512e-05
PGSC0003DMG400023040	1213.698576335	1.8612773662035	0.388101249948844	4.79585511886096	1.61982327881007e-06	3.30565943935909e-05
PGSC0003DMG400016734	35.4975758093602	1.86946768559924	0.389928774937947	4.79438247638109	1.63176690118441e-06	3.3272491153164e-05
PGSC0003DMG400022815	137.072900221805	1.74931407257769	0.364987677365164	4.79280310284977	1.64467021086133e-06	3.35075793085006e-05
PGSC0003DMG400016599	97.6057506041131	1.04404189160215	0.217900011574757	4.79138061561765	1.6563756752529e-06	3.37178911455698e-05
PGSC0003DMG400029400	468.113560113458	2.41788650736994	0.504825309774394	4.78955088137417	1.67155010803019e-06	3.39984090780085e-05
PGSC0003DMG400019526	199.582250090825	-3.9624855044171	0.827619004382261	-4.78781357537182	1.68608161025645e-06	3.42653935244367e-05
PGSC0003DMG400022216	1168.18352705962	-1.67523097156785	0.349994421656591	-4.78645049152114	1.69756789875155e-06	3.44700985402615e-05
PGSC0003DMG400006242	95.1334429099929	2.73418013054653	0.571836222074525	4.78140422904199	1.74074929667094e-06	3.52881571886236e-05
PGSC0003DMG400005111	1550.30176869998	-4.15716737273136	0.869490986729358	-4.781150622813	1.74294705930334e-06	3.53033637335802e-05
PGSC0003DMG400035480	11.3912496065812	-4.43830304553434	0.928452396602531	-4.78032375356598	1.75013128031555e-06	3.5419461853158e-05
PGSC0003DMG400000534	647.290706265289	1.06423387566547	0.222650210933959	4.77984669855593	1.75428909058697e-06	3.54566970399537e-05
PGSC0003DMG400006296	37.1326438597365	-1.13036186818172	0.236590435044272	-4.77771583610388	1.77297696601912e-06	3.5792706349593e-05
PGSC0003DMG400012567	728.901905584506	2.03078387967338	0.425149510453591	4.77663464202685	1.78253215822354e-06	3.59261254071054e-05
PGSC0003DMG400011012	435.094004791049	-2.7408602086612	0.57392439761593	-4.77564679258571	1.79130565139339e-06	3.5983995815923e-05
PGSC0003DMG400011815	90.8719883994084	-2.95906667303452	0.619583777525717	-4.7758943671047	1.78910295269456e-06	3.5983995815923e-05
PGSC0003DMG400015671	200.794607244703	-1.24082416286053	0.259803085245626	-4.77601781244214	1.78800561814695e-06	3.5983995815923e-05
PGSC0003DMG400004734	553.42372407407	-1.19652052934348	0.250624399707612	-4.77415818547351	1.8046050017272e-06	3.62213186642973e-05
PGSC0003DMG402028917	56.1086868927754	1.40228741870164	0.293751431607856	4.77372113908071	1.80852759702976e-06	3.627019943155e-05
PGSC0003DMG400014156	528.491341179604	1.35472805819392	0.283847756716729	4.77272772511601	1.81747422360739e-06	3.64196745202246e-05
PGSC0003DMG400016629	127.537639427486	1.65064470452583	0.345961652918695	4.7711782233673	1.83151389812696e-06	3.66407952695835e-05
PGSC0003DMG400041334	17.2196164326828	-3.3105508551463	0.693900859984347	-4.77092773054205	1.83379331808714e-06	3.66563259411403e-05
PGSC0003DMG400006535	16.3866708675025	-3.60737475603613	0.756156643304671	-4.77067124646374	1.83613008122202e-06	3.667297648711e-05
PGSC0003DMG400021838	348.238091789338	2.88817491741641	0.605607983326078	4.76905027168594	1.85096469826836e-06	3.69227483303303e-05
PGSC0003DMG400037187	11.4207893671982	3.01720100429449	0.632844815642408	4.7676791050768	1.86360299875451e-06	3.71185341391215e-05
PGSC0003DMG400024796	15.5622808129634	-3.73970895971258	0.784684174470728	-4.7658778925101	1.88033115997344e-06	3.7402639476568e-05
PGSC0003DMG400014708	51.8908434661303	1.51324356994955	0.317634751114972	4.76409953456828	1.89698854693403e-06	3.77032271345398e-05
PGSC0003DMG400010228	757.756489987453	1.5833877301088	0.332380755602684	4.7637767933879	1.90002673500447e-06	3.77328599239039e-05
PGSC0003DMG400030292	13.6512201963452	-3.38081649276047	0.710115295307331	-4.76094025167743	1.92693094359455e-06	3.82049308304392e-05
PGSC0003DMG400037923	103.112895296617	-4.11010712873122	0.863332342406574	-4.76074731229706	1.92877418056659e-06	3.82104110003878e-05
PGSC0003DMG401012908	41.2680108775221	-1.5525292951549	0.326132666549944	-4.76042253472682	1.93188075348565e-06	3.82408895578365e-05
PGSC0003DMG401007736	11.7260364424433	-3.00366142606774	0.631066845128314	-4.75965652332283	1.93922688135752e-06	3.83551710913754e-05
PGSC0003DMG400023599	94.866082321579	-1.24074869544404	0.260786670862275	-4.75771515216472	1.95796522073731e-06	3.86630751725674e-05
PGSC0003DMG401028133	11.3932748656176	2.91511578329754	0.613192458956017	4.75399809753145	1.99432914247093e-06	3.93492757260829e-05
PGSC0003DMG400020401	19.697209618729	-1.8662921272987	0.392889706642345	-4.75016803888329	2.03247685397734e-06	3.99725911596334e-05
PGSC0003DMG400015365	5730.28217205385	1.43026598497631	0.301118408615535	4.74984572199456	2.03571893860231e-06	4.00040916645403e-05
PGSC0003DMG400026607	19.4429093470837	1.64993672713809	0.34738368510708	4.74960914364618	2.03810176672586e-06	4.00186697142862e-05
PGSC0003DMG401001552	52.8303217597376	-2.56246852950386	0.540039646446392	-4.74496371954467	2.0854370994832e-06	4.08166569382799e-05
PGSC0003DMG400028183	37.2934473456335	-2.85180202223583	0.601277587277802	-4.74290424685037	2.10675864661292e-06	4.12009006535279e-05
PGSC0003DMG400024176	243.556728234343	-1.15849282387343	0.244622690437724	-4.7358355097822	2.18154476590178e-06	4.26292726009989e-05
PGSC0003DMG400037980	70.6875602736455	1.79935566673171	0.380114153449417	4.73372446251505	2.20436931298553e-06	4.3040796185571e-05
PGSC0003DMG400038346	22.2027620081928	-3.44486179033319	0.728153979545742	-4.73095236323815	2.23468961506083e-06	4.3528255305502e-05
PGSC0003DMG400012159	27.5837180873329	1.89360331077914	0.400484528030644	4.72828081546824	2.26428880554849e-06	4.40696018363217e-05
PGSC0003DMG400017284	126.135705980574	-2.09799144608467	0.443786355230824	-4.72748073787319	2.2732262071061e-06	4.42082675539844e-05
PGSC0003DMG400011633	772.417224009565	-4.07047244715049	0.861177570100042	-4.72663546808079	2.28270523022726e-06	4.43572370115954e-05
PGSC0003DMG400013836	10.8989439618446	-3.77380071153748	0.798504655776508	-4.72608479391725	2.28890100413277e-06	4.44103527852057e-05
PGSC0003DMG400023266	121.001911662284	-12.4869537555218	2.64214386009076	-4.72606883528774	2.28908079923744e-06	4.44103527852057e-05
PGSC0003DMG400028815	574.344208181825	-1.1104156871484	0.235026902588072	-4.72463226516075	2.30532133857004e-06	4.46898819425339e-05
PGSC0003DMG400012809	626.336879985471	3.09931451217309	0.656191883384935	4.72318324966994	2.32181462102027e-06	4.49738627186825e-05
PGSC0003DMG400017538	182.050901006333	-2.50951785703847	0.531511319159089	-4.72147584929858	2.3413943651435e-06	4.52811930077356e-05
PGSC0003DMG400000422	692.861524449545	1.70880824880858	0.36206412433356	4.71962874519516	2.3627546702624e-06	4.56580809379471e-05
PGSC0003DMG400013650	293.900559549538	-1.41180237261118	0.29917060229709	-4.7190544852037	2.36943357370459e-06	4.57508919730276e-05
PGSC0003DMG400026080	158.897591964746	-1.90438415374391	0.403739342081845	-4.71686545067451	2.39505966215782e-06	4.62091139090529e-05
PGSC0003DMG401026974	10.3820854124741	-3.30812024947575	0.701626737154506	-4.7149289989889	2.41795049405623e-06	4.65770605833723e-05
PGSC0003DMG402016981	160.686074372902	-1.32113368802662	0.280259304784447	-4.71396904749595	2.42937582268041e-06	4.67602116714342e-05
PGSC0003DMG400012558	30.7560305240072	-2.10337158350819	0.446217659805251	-4.71377933456554	2.43163990846591e-06	4.67668789020174e-05
PGSC0003DMG400023605	85.9666813752934	-12.5594139484749	2.666848836467	-4.70945851025943	2.48375765195527e-06	4.7694014061601e-05
PGSC0003DMG400024437	61.7079566043301	1.62506711461232	0.345316599099067	4.7060208482654	2.52598697207508e-06	4.8466753963804e-05
PGSC0003DMG400017751	113.412155804106	-2.03255757393185	0.43197192829475	-4.70530013826492	2.53492737701007e-06	4.8600058131403e-05
PGSC0003DMG400001359	30.9289187949892	2.64751371040882	0.562838800690711	4.70385784910317	2.5529102684462e-06	4.88508856834195e-05
PGSC0003DMG400013784	135.639373114891	1.00213791862235	0.21305596895717	4.70363690596157	2.55567584647198e-06	4.88508856834195e-05
PGSC0003DMG400013861	21.9424679377108	1.96093449210798	0.416899961280079	4.70360919700494	2.55602288645767e-06	4.88508856834195e-05
PGSC0003DMG400014184	1082.83270155331	-2.54213994383153	0.540620895744003	-4.7022598716482	2.57297731248075e-06	4.90979637867513e-05
PGSC0003DMG400015308	412.953693899064	1.71359398903248	0.364474092671328	4.70155224606801	2.58191180353288e-06	4.92299320975422e-05
PGSC0003DMG400015182	107.120492784402	-1.20428868790149	0.256195162960486	-4.70066910704022	2.59310410813463e-06	4.94047108477182e-05
PGSC0003DMG400008195	21.3161301093354	1.95367193263763	0.415833133066407	4.69821131911977	2.62449811718661e-06	4.99638060763699e-05
PGSC0003DMG400028049	43.5397966331424	-1.33746679896996	0.284772923064587	-4.69660803624445	2.64517354526504e-06	5.03181335790784e-05
PGSC0003DMG400018169	326.077586407152	1.92420527643152	0.409846149672715	4.69494535441679	2.66678004323626e-06	5.06501284380083e-05
PGSC0003DMG400001085	118.598922195865	-12.4136378900421	2.64682496160555	-4.69001088855986	2.73190510843422e-06	5.17259082914482e-05
PGSC0003DMG403024894	16.7611550594451	3.19275236963029	0.681545470053385	4.68457719978713	2.80538417158242e-06	5.30348091413802e-05
PGSC0003DMG400016709	1993.41902037056	1.73540548297579	0.370801710963261	4.68014421634569	2.86673190703817e-06	5.41106741617181e-05
PGSC0003DMG400016129	320.182621101438	-1.66706274936475	0.356325163368913	-4.67848729403035	2.88999075185437e-06	5.44233239115617e-05
PGSC0003DMG400001313	956.893880300075	3.01450061304907	0.644402264957761	4.6779795431766	2.89715441220946e-06	5.45161301315988e-05
PGSC0003DMG400030601	118.049522041142	-1.86004394840372	0.397665718245199	-4.67740582872376	2.90526922867669e-06	5.4526049380835e-05
PGSC0003DMG400022787	12.3510525867161	2.97596938708077	0.636403032026482	4.67623382874916	2.92191423438827e-06	5.47707320784218e-05
PGSC0003DMG400008761	177.001333547654	-2.50851914563834	0.536771416474292	-4.67334710576654	2.96330324627935e-06	5.55038988225918e-05
PGSC0003DMG402028572	21.7546846057141	-2.45361131178106	0.525121121309907	-4.6724673836401	2.9760278781401e-06	5.56567422271493e-05
PGSC0003DMG400004294	50.1015208732157	2.66272142142719	0.570019691820918	4.67127971126956	2.99328999991338e-06	5.5936676802979e-05
PGSC0003DMG400005745	287.547415427653	-3.76526370753559	0.806098938514511	-4.67096968825473	2.99781178825084e-06	5.59782818377284e-05
PGSC0003DMG400015554	44.7051303957937	-2.76048629884726	0.591034940267641	-4.67059747364042	3.00324931885403e-06	5.60369098231778e-05
PGSC0003DMG400004044	284.271908897511	1.24610205531919	0.266818799289982	4.6702183603072	3.00879735594638e-06	5.60975085011195e-05
PGSC0003DMG400017087	65.5365665702954	3.82530399082185	0.819168256106661	4.66974148754584	3.01578999188263e-06	5.61420385740776e-05
PGSC0003DMG400029505	929.711010379787	1.81649701687136	0.388987110436401	4.66981287589053	3.01474219570116e-06	5.61420385740776e-05
PGSC0003DMG400013855	549.92691211423	1.51245991392921	0.323974775751823	4.66844960512547	3.03481195826381e-06	5.6453058143539e-05
PGSC0003DMG403019589	47.6383963416143	1.55767425140401	0.333678617268007	4.66818720407518	3.03868964852281e-06	5.64821070568032e-05
PGSC0003DMG400023619	241.652752225588	-1.96780297937974	0.421613701296037	-4.66731269247354	3.05164728572831e-06	5.66797580784892e-05
PGSC0003DMG400026188	43.5923031838153	-2.49209975522335	0.533989720343806	-4.6669433142249	3.05713627056868e-06	5.67384948480657e-05
PGSC0003DMG400020140	321.177609801233	1.14199148018403	0.244745531803671	4.66603607333721	3.07065815727207e-06	5.69461144345201e-05
PGSC0003DMG400011557	732.694840492013	1.46661857581723	0.314349155740652	4.66557186184153	3.07759912383389e-06	5.70015848192872e-05
PGSC0003DMG400007495	28.2222531500364	1.7482623710399	0.374749916020469	4.66514413026423	3.08400795758303e-06	5.70635068752483e-05
PGSC0003DMG400020206	152.946208816091	-15.1045582797088	3.23847294769152	-4.66409895147518	3.09972209926801e-06	5.72240142580235e-05
PGSC0003DMG400027433	206.018020891237	1.49271095889925	0.32002906077645	4.66429815866614	3.09672113000608e-06	5.72240142580235e-05
PGSC0003DMG402003983	123.540158540593	-2.63632894734996	0.565629062025786	-4.66087958406525	3.14860902332214e-06	5.79948098578225e-05
PGSC0003DMG400014563	12.9293156327994	-2.63956054288151	0.566459060114549	-4.65975518574589	3.16585690436866e-06	5.82245492660923e-05
PGSC0003DMG400012584	752.797549897871	-1.84434286481275	0.395915378249434	-4.65842694205928	3.18634847247812e-06	5.85131627999426e-05
PGSC0003DMG400033120	64.1700608273995	-3.10441205142426	0.666452044610989	-4.65811767932428	3.19113787054621e-06	5.85570197509483e-05
PGSC0003DMG400041847	9.51200410464988	-4.0297601857377	0.865177809704112	-4.65772485209239	3.19723134661748e-06	5.86247224435793e-05
PGSC0003DMG400011524	17.0823590194984	-2.60421547759646	0.560074022163099	-4.649770163484	3.32305133884661e-06	6.08859902332474e-05
PGSC0003DMG400023699	284.014952347029	2.82221207467664	0.606987766319988	4.64953699443894	3.32681009644441e-06	6.09090974639563e-05
PGSC0003DMG400005453	66.3879383587015	1.45755770144912	0.313543851945177	4.64865661503697	3.34103888101535e-06	6.11237173228218e-05
PGSC0003DMG400013417	81.3324065266098	-3.07357811359068	0.661216297621649	-4.64837016971018	3.34568101097418e-06	6.11627607306051e-05
PGSC0003DMG400007328	301.288770522542	1.71919414377819	0.369930147107128	4.647348039143	3.36229611586872e-06	6.14204609570715e-05
PGSC0003DMG400006396	1125.82207080804	1.15745867669687	0.249103662822724	4.64649400808122	3.37623935328335e-06	6.16290038237433e-05
PGSC0003DMG400005590	29.425516722965	-2.65838087720134	0.57230995897926	-4.64500195303728	3.40073237769146e-06	6.20296637956332e-05
PGSC0003DMG400030759	36.0008799521441	-1.41998831954819	0.305718654958011	-4.6447552235346	3.40479898080136e-06	6.20574235760858e-05
PGSC0003DMG400013307	1833.82728728424	2.03079082082994	0.437367241996851	4.64321655997402	3.43026469419351e-06	6.24446757555058e-05
PGSC0003DMG400022965	206.868964837707	1.50795758441786	0.324820483881877	4.64243377263806	3.44329024332083e-06	6.25719218806744e-05
PGSC0003DMG400031107	7.20556648719489	-5.10788867444511	1.10059206000474	-4.64103718358926	3.46664731095513e-06	6.2949462376964e-05
PGSC0003DMG400033945	91.5725604995208	-1.84468531261256	0.397714209840212	-4.63821826570817	3.51425557549535e-06	6.37190711669926e-05
PGSC0003DMG400036566	446.811763328235	-3.44764887826901	0.743520692632968	-4.6369239113711	3.53632514745964e-06	6.40715909146346e-05
PGSC0003DMG400024556	168.499744869136	1.81228846601138	0.390887497701362	4.63634287785785	3.54627530151359e-06	6.42041691002315e-05
PGSC0003DMG400017480	139.858861489286	-1.99486738974193	0.430437492625025	-4.63451122153933	3.57781827179854e-06	6.46792099290964e-05
PGSC0003DMG400003175	125.308104514777	-1.27297314987012	0.274708851552121	-4.63389928164944	3.58841631253056e-06	6.48227471212464e-05
PGSC0003DMG400008632	149.721089533556	3.63523440170355	0.784548718195667	4.63353558216753	3.59472939048321e-06	6.48887236459763e-05
PGSC0003DMG400011269	446.177629216607	1.16032738927567	0.250478855350387	4.63243648911014	3.61387217349951e-06	6.51860212242105e-05
PGSC0003DMG400017334	555.536148652505	-3.22660200602554	0.696594904440288	-4.63196326223217	3.62214437936161e-06	6.52869438133715e-05
PGSC0003DMG400027340	98.5777048753431	3.49634337071102	0.75553583743436	4.62763405450609	3.69866818727043e-06	6.65187471113304e-05
PGSC0003DMG400019278	357.300750250322	2.22702236220066	0.48132981154077	4.62681161399875	3.71337991633534e-06	6.6734116447804e-05
PGSC0003DMG400028786	58.8118691406385	-2.99461419647058	0.647700938278238	-4.62345199689083	3.77406110225187e-06	6.77746893229871e-05
PGSC0003DMG400018623	25.9681765548767	-2.05844622019829	0.445445363359346	-4.62109697286873	3.81716287522961e-06	6.84982715513057e-05
PGSC0003DMG400026951	6.92963983466302	-5.00396753546676	1.08329211592735	-4.61922270262543	3.85180266796459e-06	6.90183039409644e-05
PGSC0003DMG400004557	93.0251405539548	1.11441970079937	0.241269202535592	4.61898861971401	3.85615003678472e-06	6.90454705925616e-05
PGSC0003DMG400008571	280.561344230726	1.2886512157507	0.279120234371842	4.61683194932394	3.89642544210044e-06	6.96643161704571e-05
PGSC0003DMG400008276	172.854811219862	4.81733963170683	1.04348867370278	4.61657107845042	3.90132440288185e-06	6.97008045517067e-05
PGSC0003DMG400024377	18.3703286965815	-6.88880917456878	1.49272126939102	-4.61493335415472	3.93221478468709e-06	7.02012605813792e-05
PGSC0003DMG400026833	144.278027891859	-1.14902573006551	0.249198596915148	-4.61088362570821	4.00960965653245e-06	7.15306149918484e-05
PGSC0003DMG400004904	34.8055731198227	-1.86689855672939	0.405090184133169	-4.6085998374023	4.05389703792167e-06	7.22678268010204e-05
PGSC0003DMG400006457	71.4995736702985	1.12727701776115	0.244772322412644	4.60541047553879	4.11653054396759e-06	7.33307745622627e-05
PGSC0003DMG400005970	30.4310650422121	1.6632385900951	0.361250172696155	4.60411846361673	4.14216643423844e-06	7.37335860085932e-05
PGSC0003DMG400008980	104.252417262806	6.22748984759767	1.3532956307679	4.60172168298808	4.19012866627889e-06	7.44786208342152e-05
PGSC0003DMG400020745	51.5556620543117	-1.21496155927747	0.264020167352703	-4.60177558199337	4.1890442620771e-06	7.44786208342152e-05
PGSC0003DMG400046525	65.7593874918718	12.2115142002827	2.65503680141239	4.59937662400257	4.23757067633764e-06	7.52122533361324e-05
PGSC0003DMG400030571	47.0552758398131	2.76827690268831	0.601958329190899	4.59878494647494	4.24962175239536e-06	7.53712914004842e-05
PGSC0003DMG400020028	565.067359517254	-2.69364614914365	0.586183640671815	-4.59522573174595	4.32281042965548e-06	7.65580086768397e-05
PGSC0003DMG401031196	127.737630386393	-3.34056791777145	0.727021068752903	-4.59487085223224	4.33017372789622e-06	7.66327624834579e-05
PGSC0003DMG400001983	146.842474648074	-1.24126583338107	0.270159136328884	-4.5945728515729	4.33636614348826e-06	7.66867013352054e-05
PGSC0003DMG400018541	748.999228762954	1.36150790287819	0.296395232059439	4.59355534641378	4.35757377955204e-06	7.70059070738664e-05
PGSC0003DMG400010664	17262.390721978	-1.07534819409863	0.234312754501794	-4.58937114364553	4.4458333977103e-06	7.8451909601998e-05
PGSC0003DMG400017715	104.276358251361	2.28889836465118	0.499107943153028	4.58597863658803	4.5186480762365e-06	7.96791544722917e-05
PGSC0003DMG400022436	209.35447000788	1.86728607656821	0.407230204264467	4.5853329566771	4.53263536006237e-06	7.98139393585869e-05
PGSC0003DMG400023006	12.7843850858152	-6.89008976827624	1.50279391971912	-4.58485337068973	4.54305140775051e-06	7.99360711982767e-05
PGSC0003DMG400011158	788.858190378609	1.14463825610222	0.24971354481387	4.5838052435458	4.56589538311928e-06	8.02800942380172e-05
PGSC0003DMG400005003	15.6932433067087	-2.09937853639072	0.458253166495068	-4.58126356757715	4.62174917924212e-06	8.1145138397536e-05
PGSC0003DMG400030900	146.893145200531	-1.07605013889066	0.234915739929992	-4.58057914387235	4.63690100838322e-06	8.13525934470802e-05
PGSC0003DMG400019940	11.6978531996743	2.83544015684632	0.61916538932677	4.57945519197923	4.66188643147276e-06	8.17321526990123e-05
PGSC0003DMG400032145	61.0141294570035	-1.06660811522522	0.233079771112841	-4.5761505176219	4.73609849628932e-06	8.29735876645169e-05
PGSC0003DMG400025230	140.479354220984	-1.23701857175517	0.270541732086211	-4.57237618099149	4.82224187283976e-06	8.4422119564209e-05
PGSC0003DMG400001181	268.805270348703	-2.4074525010468	0.527427356166484	-4.56451959288755	5.00639445987846e-06	8.75203883104345e-05
PGSC0003DMG400030198	86.8573914427432	-1.97964162938268	0.434105427357005	-4.56027845916481	5.10858327604425e-06	8.91789694723631e-05
PGSC0003DMG400008141	160.240738305169	1.82814574746572	0.400979500452505	4.55920002245168	5.13488466361085e-06	8.95099587501628e-05
PGSC0003DMG400003638	15.5636543461056	2.56911634457283	0.563606014853775	4.5583550864683	5.15558187518119e-06	8.97424519557771e-05
PGSC0003DMG401031322	1408.76471598506	-1.34185040150441	0.294432006721733	-4.55742029015408	5.17857334377688e-06	9.00783652886496e-05
PGSC0003DMG400020478	27.5195653764786	2.86513193927159	0.628712293086733	4.55714318103263	5.18540773193167e-06	9.01329567773468e-05
PGSC0003DMG400030872	109.838630670533	2.19811430337333	0.482387966261517	4.55673536056176	5.19548158598362e-06	9.02437389155146e-05
PGSC0003DMG400000582	379.276152002428	-2.93547494728931	0.645069768499968	-4.55063171556683	5.34850930747295e-06	9.27944444830624e-05
PGSC0003DMG400003656	228.355774450503	1.42108086597511	0.312285970111623	4.55057544041176	5.34994008870241e-06	9.27944444830624e-05
PGSC0003DMG400018791	2997.16388386545	-1.17258340499632	0.257845128498193	-4.54762675496711	5.42542444253238e-06	9.40368343141699e-05
PGSC0003DMG400006494	33.0441828092888	1.56899419483528	0.345037710492043	4.54731221291089	5.43353642629396e-06	9.41105488835445e-05
PGSC0003DMG400003246	15.9392707984807	2.3636107815626	0.519836172692995	4.54683784184927	5.44579233671971e-06	9.41890338408394e-05
PGSC0003DMG401003184	78.5416888457676	-1.72637580210907	0.379679334922488	-4.54693116880199	5.44337904052279e-06	9.41890338408394e-05
PGSC0003DMG400030124	29.4712571392381	-2.1045647405842	0.463010590284391	-4.54539223237104	5.48330471512764e-06	9.47035071443469e-05
PGSC0003DMG400018659	1115.20197029376	1.12814904842403	0.248226852172424	4.54483082128597	5.49793945576614e-06	9.48890654690509e-05
PGSC0003DMG400005855	73.3266145335741	1.50991518657991	0.332266212118817	4.54429349572254	5.51198135595707e-06	9.50641367239923e-05
PGSC0003DMG400033027	53.2905769374129	2.26797284996831	0.499322712350799	4.54209831411584	5.56970537798904e-06	9.58051188312163e-05
PGSC0003DMG400007095	491.045802436792	1.38959871126908	0.305964972162421	4.54169214681023	5.58044911602443e-06	9.59058580637687e-05
PGSC0003DMG400019851	10.4565785258524	-3.93475645872488	0.866496829312361	-4.54099348735926	5.59897614077015e-06	9.6156500806311e-05
PGSC0003DMG400027345	14.8396427429888	-2.55807846438886	0.563425039153005	-4.54022857811646	5.61932749220345e-06	9.64380996146133e-05
PGSC0003DMG401019826	63.9743233434294	2.08496912917753	0.459331531296497	4.53913782773098	5.64847076980965e-06	9.68700820417355e-05
PGSC0003DMG400004064	237.962876033665	1.8905145859391	0.416854723133421	4.53518811476682	5.75521663645444e-06	9.86313901006426e-05
PGSC0003DMG402025869	39.6217030963235	-3.06707733663287	0.676411102494933	-4.53433913979235	5.77841202862535e-06	9.89315459672943e-05
PGSC0003DMG400041665	83.0155886105995	-11.9822624553398	2.64294481310213	-4.53367864358686	5.79651973014192e-06	9.91302430988576e-05
PGSC0003DMG400013476	104.458656995344	1.75722521620303	0.387624032224555	4.53332371091235	5.80627273754574e-06	9.92274514719888e-05
PGSC0003DMG400010229	371.291425423567	1.56885864425199	0.346084426818888	4.53316740852082	5.8105726679267e-06	9.92313975159163e-05
PGSC0003DMG400021433	96.4133384603294	1.26136741484631	0.278400127118106	4.53077169146263	5.87686223072276e-06	0.0001002932394826
PGSC0003DMG400014182	729.505532870457	-1.14971779397129	0.253848689615196	-4.52914606616297	5.92225487966772e-06	0.000100997223601718
PGSC0003DMG400014343	110.280169902344	1.93813430388989	0.427962969680649	4.52874300161098	5.93356153467051e-06	0.000101119332736555
PGSC0003DMG400018122	4449.17886917313	-1.0529924893528	0.232536574598175	-4.5282876088305	5.94636094319012e-06	0.000101266692961995
PGSC0003DMG400003045	3051.07363346693	1.25493738366753	0.277225589763978	4.52677324894843	5.98911431246826e-06	0.000101852531895511
PGSC0003DMG401016626	313.390878408603	2.14852941141813	0.47472575032588	4.52583288339268	6.01581057591249e-06	0.000102235242170577
PGSC0003DMG400006631	313.454141576894	-1.02891938610761	0.22736307200424	-4.52544635783433	6.02681673522182e-06	0.000102279735366635
PGSC0003DMG400002238	93.115320209862	1.03663221912151	0.229168946518541	4.52344104587327	6.08422720587556e-06	0.000102967417675009
PGSC0003DMG400018711	8.1869730625987	2.84473703858223	0.629127182556767	4.52172011869086	6.13391291005265e-06	0.000103664403421659
PGSC0003DMG400010359	42.2865823226319	5.78174791087052	1.27911142388464	4.52012842893034	6.1802127871649e-06	0.000104302317813557
PGSC0003DMG400029654	16.1540409706717	6.74586845312826	1.49256614076181	4.51964456977775	6.19435368266816e-06	0.000104468674453132
PGSC0003DMG400017517	1819.69476459143	-1.61843308552823	0.358118649589079	-4.51926501841022	6.20546782263452e-06	0.000104583789765437
PGSC0003DMG400018950	959.563192545804	-1.00864600238454	0.223216624281368	-4.51868674939341	6.2224375644457e-06	0.000104797365251476
PGSC0003DMG400028501	55.6683894953025	-2.40447532359471	0.532140412645816	-4.51849787472369	6.22798984850776e-06	0.000104818487533167
PGSC0003DMG400008212	66.9998981865094	-11.9331495367476	2.64138237689186	-4.51776677286288	6.2495265237171e-06	0.000105108416092337
PGSC0003DMG400011553	16.7620798496868	-2.2234544056223	0.492693541640003	-4.51285478234848	6.39608173802506e-06	0.000107499135317172
PGSC0003DMG400010897	82.7766892383746	1.82739992538159	0.405001042152069	4.5120869706193	6.41928544977718e-06	0.00010781481698603
PGSC0003DMG400000331	53.9493606839467	-1.71325634777682	0.379931873516894	-4.50937777848911	6.50180393471024e-06	0.000109050545086505
PGSC0003DMG400021568	66.0654537008679	-1.48487954533919	0.32935870638969	-4.50839621522655	6.53195077728286e-06	0.00010948088220316
PGSC0003DMG400045696	70.1090810778491	-11.904257330024	2.64098143559345	-4.50751268811893	6.55920094999057e-06	0.000109786708007838
PGSC0003DMG400020848	132.741462683908	3.10643503371821	0.68926082754177	4.50690784908991	6.57791836497256e-06	0.000110024482281609
PGSC0003DMG400039821	29.7813262238636	1.70072823681298	0.377576712041666	4.50432503534619	6.65842295572813e-06	0.000111294695422441
PGSC0003DMG401010686	14.9227553183421	-2.15124257152518	0.478019490872181	-4.50032396712545	6.78499738171246e-06	0.000113135015168582
PGSC0003DMG400019328	26.4461113104055	-2.21192863293685	0.491545901141599	-4.49994319513136	6.79716239019987e-06	0.000113225682520358
PGSC0003DMG400002190	958.324469552607	1.53187418211963	0.340521469949507	4.49861262006998	6.83983601340048e-06	0.000113858758265391
PGSC0003DMG400012229	110.388044631222	1.95893628122413	0.435811481193536	4.49491664574621	6.95972045236915e-06	0.000115617644871885
PGSC0003DMG400011045	18.9470626451898	-2.48229971881398	0.552265689762881	-4.49475635518798	6.96496492411563e-06	0.000115626003815118
PGSC0003DMG400035020	16.8439981975029	-6.68282777589662	1.48702670062665	-4.49408727703435	6.9868970265653e-06	0.000115911195773366
PGSC0003DMG400000869	46.8138551419036	-2.5589241173533	0.569493865857968	-4.49333043034303	7.01178576588761e-06	0.000116148279697381
PGSC0003DMG400006663	797.474721544001	2.67526229815544	0.595400010185728	4.4932184286005	7.01547611408713e-06	0.000116148279697381
PGSC0003DMG400024635	37.7767990417869	-1.39563147680256	0.310620827727881	-4.49303894723117	7.02139372413649e-06	0.000116167387212019
PGSC0003DMG400015367	313.75035000361	-1.07985840878	0.240503021673256	-4.48999934082776	7.12233940010525e-06	0.000117677839397267
PGSC0003DMG400013298	54.3561875160085	2.56335140787762	0.571005755628501	4.4891866371052	7.14956365958585e-06	0.000117976421936538
PGSC0003DMG400015036	14.9611418018005	6.78157660653865	1.51065230176947	4.48917106775344	7.15008617797197e-06	0.000117976421936538
PGSC0003DMG400014221	248.223792791902	-1.03932911668567	0.231546245398411	-4.48864595017442	7.16773089716944e-06	0.000118187595259818
PGSC0003DMG400012635	176.017247134653	-1.41208995751108	0.314668285844019	-4.4875509259648	7.20465936867708e-06	0.000118716235151303
PGSC0003DMG400011039	649.66944391395	-2.2166295131636	0.494225220065175	-4.48505948941918	7.28935943748327e-06	0.000119788145958157
PGSC0003DMG400021703	21.9594433280962	-6.96676504667353	1.55353147980931	-4.484469827112	7.30954478953761e-06	0.000119831511018362
PGSC0003DMG400033046	696.760205371788	-1.45825977070494	0.325235818947683	-4.48369978258612	7.33598548898786e-06	0.000120149548770952
PGSC0003DMG400021161	3274.39779541512	1.660706493862	0.370592524433077	4.48121962633356	7.42176868708027e-06	0.000121391464099146
PGSC0003DMG400016789	32.7169429436018	1.57351670116931	0.351154952621474	4.48097539112732	7.43026793987695e-06	0.000121449024296099
PGSC0003DMG400019523	157.123181848322	-1.00146774861954	0.223522514386499	-4.48038870432476	7.45072237048859e-06	0.000121690312366673
PGSC0003DMG400023405	820.119425859176	2.77317357633114	0.618975218167124	4.48026592170024	7.45500991002623e-06	0.000121690312366673
PGSC0003DMG400000715	23.8895972002323	2.32342570159075	0.518750976237797	4.47888448989769	7.50341205878441e-06	0.000122398468145535
PGSC0003DMG400017950	11.8663019633239	-3.81012267002616	0.852072457802267	-4.47159468087201	7.76384724167968e-06	0.000126393152658773
PGSC0003DMG400008202	568.663874094421	-3.60658941537329	0.807024833400055	-4.46899434330721	7.85882087513826e-06	0.000127853945751832
PGSC0003DMG400003795	14.5780613052281	-6.83818961189865	1.53089937096584	-4.46677929430753	7.94059748780287e-06	0.000128926332180458
PGSC0003DMG400030212	1592.89678861438	3.35231084349106	0.750479933331407	4.46688937918704	7.93651416471144e-06	0.000128926332180458
PGSC0003DMG400013752	12.0341324781848	-4.05139252464862	0.907070451559234	-4.46645849579199	7.9525081630718e-06	0.000129033810095031
PGSC0003DMG400011655	209.740777525695	-2.84048663113661	0.636085942277507	-4.46557051860987	7.98556630230776e-06	0.000129284952538805
PGSC0003DMG400020909	250.664872536932	-2.21128580773088	0.495196284285611	-4.46547334441526	7.98919192504118e-06	0.000129284952538805
PGSC0003DMG400030405	1953.08261166887	-1.9937430026594	0.446661821038334	-4.46365216087786	8.05743309996409e-06	0.000130216448647332
PGSC0003DMG400010665	821.553571205926	1.44234905298076	0.323152698214186	4.46336688801146	8.06817284663415e-06	0.000130303663053554
PGSC0003DMG400021379	27.1940597991376	-1.5366507252703	0.344292645017317	-4.46321101397044	8.07404685975931e-06	0.000130312230819954
PGSC0003DMG400010088	221.618032171704	1.75077205423641	0.392769424578515	4.45750596833035	8.29187292485507e-06	0.000133562684952735
PGSC0003DMG400019204	40.246327034281	-1.82110700733776	0.40856731269782	-4.45729981508497	8.2998483383172e-06	0.000133602905232041
PGSC0003DMG400020348	48.0305617472179	1.70560077901777	0.382765117286486	4.45599847527692	8.35036251836733e-06	0.00013423882052434
PGSC0003DMG400011296	326.470751237765	1.00702931289559	0.226062784673079	4.45464437833901	8.40323647492313e-06	0.000134999820760178
PGSC0003DMG400002612	164.60725937268	-3.0867886225436	0.693047482365029	-4.4539352657482	8.43105298488381e-06	0.000135357530705965
PGSC0003DMG400004305	16.3879437124932	-1.83153117363336	0.411824503909093	-4.44735841662705	8.69327203514017e-06	0.000139475542842739
PGSC0003DMG400010189	157.843001986484	-1.13719789557146	0.255752901855243	-4.44647113413836	8.7292390563319e-06	0.000139960521279925
PGSC0003DMG400001644	157.041795538708	-1.40961742639355	0.317081160396846	-4.44560447750767	8.76450724136044e-06	0.000140433664977041
PGSC0003DMG400037636	54.4085925092128	3.47777719571799	0.782323485259545	4.44544649527452	8.77095091036503e-06	0.00014044463548987
PGSC0003DMG400018253	19.4502310283607	6.65391830185095	1.49739890971332	4.44365109303094	8.8444993197388e-06	0.000141529399547552
PGSC0003DMG400023390	167.061384994518	1.98402238044227	0.446521994942141	4.44328029283162	8.85976235215599e-06	0.000141680671791494
PGSC0003DMG400006073	33.1664633029446	2.13599721529225	0.480768121970425	4.44288445443903	8.87608379226586e-06	0.0001417557664977
PGSC0003DMG401025899	1072.57746361462	-1.55726460978816	0.350537244535103	-4.44250827569967	8.89162123765099e-06	0.000141910973247771
PGSC0003DMG400008846	208.402930512282	-1.37727173674141	0.310356457106432	-4.43770930233651	9.09212963877546e-06	0.000145016197188239
PGSC0003DMG401026197	61.6907930109822	1.24521367390864	0.280708345881475	4.43596954696322	9.16588060046942e-06	0.00014600152201414
PGSC0003DMG400022890	20.588358822456	-2.89076426040606	0.651720411332143	-4.43558957206392	9.18206421180861e-06	0.000146163838076617
PGSC0003DMG400003667	48.0783248324901	-1.95437982233462	0.440669363844527	-4.43502540154832	9.20614331702895e-06	0.000146359526028049
PGSC0003DMG400029078	14.3944914086775	3.58426840204995	0.808174065385866	4.4350203199587	9.20636047595142e-06	0.000146359526028049
PGSC0003DMG400009142	7029.53477611543	1.58566372086454	0.357584440803361	4.43437560454849	9.2339517685219e-06	0.000146607019387333
PGSC0003DMG400031261	767.432463548627	-1.9374864174025	0.436915137403539	-4.43446850781236	9.22997100665349e-06	0.000146607019387333
PGSC0003DMG400012712	438.697259996547	1.2183884194107	0.274815465812305	4.43347835540974	9.27248202790183e-06	0.000147122979319741
PGSC0003DMG400039229	14.0352782849967	-6.5680926250064	1.48209899362629	-4.43161533288412	9.35297632367167e-06	0.00014830366294238
PGSC0003DMG402018740	45.5579038499354	-2.40058238013716	0.541740444232289	-4.43124083810849	9.36923723987133e-06	0.000148464969830242
PGSC0003DMG400010553	7.07865924919773	-4.26369462654054	0.962456059041675	-4.43001484222141	9.42266029121094e-06	0.000149214556182962
PGSC0003DMG400017835	55.4348848179308	2.06393203312013	0.465997783704145	4.42905976228954	9.46447964799499e-06	0.000149779536129561
PGSC0003DMG400010112	84.631289179528	3.46346797826049	0.7823434006105	4.42704313164498	9.55336351663147e-06	0.000151088116783458
PGSC0003DMG400009546	55.6217656461314	-11.7860266731393	2.66236939854476	-4.42689383358353	9.55997550017312e-06	0.000151094700273961
PGSC0003DMG400011777	1338.72833191347	-2.99600481039641	0.676831868265079	-4.42651262576636	9.57687793992342e-06	0.000151263809793337
PGSC0003DMG400013396	150.208813604436	1.15218861760829	0.260321430004625	4.42602292707067	9.59863266965989e-06	0.000151509291207117
PGSC0003DMG400017235	213.444390260792	-1.2613577029817	0.28500685698919	-4.42571002082781	9.61255815420035e-06	0.000151630954532008
PGSC0003DMG400019404	287.237288401091	-1.51995514446989	0.343568504440796	-4.42402352026947	9.68794660909913e-06	0.00015272136648746
PGSC0003DMG400006936	348.65300207468	3.14713540400571	0.711580394680269	4.42274046268489	9.74567865023059e-06	0.000153532212689389
PGSC0003DMG400012215	161.362720712038	1.20819746304401	0.273216201688914	4.42212963790365	9.77327844873409e-06	0.000153867618805215
PGSC0003DMG400029005	57.0667705887189	-1.05615206735886	0.238947330226856	-4.42002037166999	9.86915972060725e-06	0.00015507680290364
PGSC0003DMG400009410	651.141190422938	1.26581560821278	0.286427512442479	4.41932270199422	9.90107107240915e-06	0.00015547805553306
PGSC0003DMG400025489	160.682254099285	1.32624062306342	0.300113706916933	4.41912712580802	9.9100343820539e-06	0.000155518666972425
PGSC0003DMG400021019	139.837040656377	1.02115317529476	0.231083172599275	4.41898544064718	9.91653269205668e-06	0.000155520567692081
PGSC0003DMG400021483	64.4612661108811	-11.7268725289741	2.65440158704403	-4.41789689480756	9.96659416238744e-06	0.000156205226117058
PGSC0003DMG400010351	16.9734995930561	-4.23039748156825	0.958178501681009	-4.41504111618715	1.00990793414363e-05	0.000158078464633895
PGSC0003DMG400028498	178.980642066292	2.27992118235363	0.516707076912438	4.41240556637468	1.02228387596252e-05	0.000159829458826946
PGSC0003DMG404026432	36.3303538340276	-3.40640353502632	0.772660687603525	-4.40866681802018	1.0400889059192e-05	0.000162385711579075
PGSC0003DMG400023250	27.5373293360881	1.87623149722289	0.425751653643446	4.40686837306845	1.04875875499933e-05	0.000163529921727421
PGSC0003DMG400022826	53.3513448124687	1.18035191112528	0.267860867370262	4.40658586195681	1.05012692602962e-05	0.000163595707121977
PGSC0003DMG401008204	182.042952976114	1.30758676959894	0.296740156219107	4.40650428394816	1.05052231661548e-05	0.000163595707121977
PGSC0003DMG400023312	9.77144185071062	-4.81779362330258	1.09369402419694	-4.40506532605415	1.05752004089743e-05	0.000164475390544424
PGSC0003DMG401014044	48.5816616884788	-1.24317000841861	0.282211776323143	-4.40509614664393	1.05736969344997e-05	0.000164475390544424
PGSC0003DMG401032256	149.452019531107	-1.04934164723072	0.238350483690262	-4.40251528331004	1.0700304958829e-05	0.000166209131866856
PGSC0003DMG400011685	55.2680855653871	-2.3324113370582	0.529971928978288	-4.40100920355304	1.07748553736584e-05	0.000167154197199369
PGSC0003DMG402001401	67.920492797277	1.89451096848223	0.430528521259904	4.40043080755279	1.08036173616608e-05	0.000167493843991622
PGSC0003DMG400027892	2565.86716388051	1.29024018598197	0.293265796053032	4.39955904625391	1.08471061200102e-05	0.000168061230590018
PGSC0003DMG400010929	119.745871449472	-1.70700153252795	0.388057370861935	-4.39883806030133	1.08831995199732e-05	0.000168406463638062
PGSC0003DMG402017989	517.17958970115	-1.75953357133539	0.400214841419204	-4.39647256732385	1.10024258713642e-05	0.000170035589179315
PGSC0003DMG400046334	428.557010989963	1.20162209090903	0.273384146302309	4.39536127885147	1.10588669635984e-05	0.000170799612819047
PGSC0003DMG400019062	20.5754460985257	-2.20003008324619	0.500819964144302	-4.39285619734657	1.1187112856868e-05	0.000172452668293578
PGSC0003DMG400021279	451.002543857064	1.93967757101962	0.441598639144897	4.3923993397615	1.12106539241808e-05	0.000172706391186984
PGSC0003DMG400019644	96.3399637207447	-1.09817184672847	0.250038155934054	-4.39201706086053	1.12303884177994e-05	0.000172901188349037
PGSC0003DMG400010812	22.8013423625243	3.25529064843678	0.741766747533267	4.38856373551685	1.14101697030615e-05	0.000175558238831899
PGSC0003DMG400025771	522.151076026779	1.60430172663254	0.365591480788977	4.38823608025635	1.14273695270894e-05	0.000175712018068808
PGSC0003DMG400005577	40.9176713314061	1.53326913640725	0.349437998306846	4.3878145589103	1.14495331287404e-05	0.000175941880535976
PGSC0003DMG400024642	1506.1605617491	1.2545915514927	0.285955775160451	4.38736217440876	1.14733651648286e-05	0.00017619707573972
PGSC0003DMG400036789	56.0404995313436	1.34827741766391	0.307449895893235	4.38535655947045	1.1579594333668e-05	0.000177493128230773
PGSC0003DMG400002047	779.757749408879	1.78720474553283	0.40787019354696	4.38179787052045	1.17703982762047e-05	0.000180191276058885
PGSC0003DMG400001528	870.068240365243	-2.35150924811247	0.536678848958679	-4.3815947892769	1.17813767750267e-05	0.000180246195365481
PGSC0003DMG400019731	50.1044884321086	1.28603962181851	0.293660967444228	4.379334553758	1.19042258694428e-05	0.000181783566861678
PGSC0003DMG401029142	491.451131312573	1.10913536879869	0.253306352501104	4.37863226818938	1.19426450395774e-05	0.00018225612301638
PGSC0003DMG400021963	109.284656912426	-2.48173919235016	0.567053438574457	-4.37655258486594	1.20571113314974e-05	0.000183772983775767
PGSC0003DMG400043538	65.919671005393	-12.1407847421704	2.7746807784126	-4.37556090654729	1.21120615209386e-05	0.000184495218183092
PGSC0003DMG400000996	16.5570453976293	4.81988112766399	1.10185241651787	4.37434365565582	1.21798377508867e-05	0.000185411799769584
PGSC0003DMG400017946	39.5372549835692	-1.6691269186126	0.381734657047453	-4.37247938534728	1.22843419640069e-05	0.000186480567718724
PGSC0003DMG400029247	195.853439602594	5.27249006719547	1.20585460732936	4.37240943903893	1.22882795064579e-05	0.000186480567718724
PGSC0003DMG400028637	13.6752122481965	4.35543543278148	0.99645637668616	4.37092434218347	1.23721660455854e-05	0.000187520207180665
PGSC0003DMG402022316	104.873604316651	-1.07274400272141	0.245426621888555	-4.37093577895771	1.23715179498782e-05	0.000187520207180665
PGSC0003DMG400008357	1676.40051332426	1.75905031383434	0.402553492338357	4.36973060056279	1.24399911074015e-05	0.000188431095115652
PGSC0003DMG400028925	222.066269404893	-1.51415599396878	0.346685670537268	-4.3675182525492	1.25666297382893e-05	0.000190113151009716
PGSC0003DMG400024720	2923.23554742486	-1.6239126387624	0.371841990113012	-4.36721156281693	1.25842819744709e-05	0.000190262172666722
PGSC0003DMG400006908	58.4853370445414	1.81769050003402	0.416238599827876	4.36694362508829	1.25997231120964e-05	0.000190377600703032
PGSC0003DMG400040917	10.536658527761	-3.08921251122029	0.707570057405409	-4.36594578711842	1.26573872756551e-05	0.000191130466558143
PGSC0003DMG400030735	431.152134606295	1.07867999846435	0.247128982753526	4.36484618860011	1.27212237151606e-05	0.000191975546251004
PGSC0003DMG400006887	91.7185301271961	-6.08251953296522	1.39368413588667	-4.36434582007744	1.27503738589748e-05	0.000192296454730253
PGSC0003DMG400019788	79.4944783667361	-1.25658973355763	0.287954529922165	-4.36384777102585	1.27794521610155e-05	0.000192496911581647
PGSC0003DMG400030150	19.1903361840048	-1.9305134825485	0.442380180920788	-4.36392398621984	1.27749982847455e-05	0.000192496911581647
PGSC0003DMG400025825	31.9561261387193	2.46047898198742	0.563852315527526	4.36369402808156	1.27884411261333e-05	0.000192513403545069
PGSC0003DMG400006326	101.973904717887	5.6516956473914	1.29594976896878	4.36104529876075	1.2944256212323e-05	0.000194498814694961
PGSC0003DMG400023957	164.271383017392	-2.86387196074146	0.656677529252134	-4.36115419390553	1.2937814760963e-05	0.000194498814694961
PGSC0003DMG400026566	689.68523764264	1.20552459187072	0.276441201649486	4.36087162361299	1.29545359134493e-05	0.000194533415838231
PGSC0003DMG400013138	18.5357554887807	1.97264033076438	0.452461456530126	4.35979750826143	1.30182852452076e-05	0.000195370413707618
PGSC0003DMG400003759	6289.46927598388	1.28113645648145	0.29410109167408	4.356109150051	1.32394774931749e-05	0.000198445689997577
PGSC0003DMG400007114	11.2257737853461	-2.93437661133583	0.673749384159802	-4.35529394211639	1.32888473306309e-05	0.000199063341432491
PGSC0003DMG400007976	198.139742457746	1.49411692319527	0.343163879001448	4.35394578107378	1.33708789659398e-05	0.000200169199105203
PGSC0003DMG400029942	68.6893731783542	1.57063867199055	0.360858788884588	4.35250219856189	1.34592521954945e-05	0.000201245115445447
PGSC0003DMG400010866	120.018712317011	-3.80707624335928	0.874740628612154	-4.3522343867799	1.34757082510805e-05	0.000201367706568076
PGSC0003DMG401011536	714.204918782467	-2.98465866470014	0.685818458692717	-4.3519660733387	1.34922143777907e-05	0.000201490895303846
PGSC0003DMG400004164	27.7450393487742	-2.44777722115164	0.56277481251812	-4.34947898645131	1.36461358668217e-05	0.000203540254057603
PGSC0003DMG400022469	132.760320050963	1.27145827679307	0.292346626117548	4.34914640089547	1.36668455358295e-05	0.000203600099011774
PGSC0003DMG400033931	9.10364040129225	-6.52709341634823	1.50122291964271	-4.34785089605592	1.37478011204701e-05	0.000204681090308245
PGSC0003DMG400005780	39.5597865674143	1.76285866750693	0.405474467694992	4.34764407615672	1.37607674792756e-05	0.000204749137594323
PGSC0003DMG400015611	140.898122675666	4.05469666199959	0.932686714691913	4.34732970688764	1.37804988772972e-05	0.000204792825180162
PGSC0003DMG400026819	10.7991267407991	2.31621390833812	0.532783711268795	4.34738123435151	1.37772629061631e-05	0.000204792825180162
PGSC0003DMG400008891	119.0256208827	1.02342454328538	0.235613339136105	4.34366130134162	1.40127503587033e-05	0.000207990835665062
PGSC0003DMG400008296	593.981172720149	1.20209702534204	0.276817423913521	4.34256272003159	1.40830262475012e-05	0.000208779793980432
PGSC0003DMG402017239	18.6727680148249	6.82868250300769	1.57246353394485	4.34266509562643	1.40764631379312e-05	0.000208779793980432
PGSC0003DMG400012674	63.2664224977389	3.09227155860358	0.712889693975745	4.33765782383268	1.44009121207236e-05	0.000212974556633163
PGSC0003DMG400017228	14.2755436173016	4.70850480378548	1.08563826976231	4.3370843999598	1.44385193114833e-05	0.000213272059630008
PGSC0003DMG402031287	206.132043015138	-1.29836515492837	0.299361585132824	-4.33711344210145	1.4436612374393e-05	0.000213272059630008
PGSC0003DMG400008301	938.930214782804	-1.94569543552359	0.448751938884301	-4.33579282211243	1.45235689558757e-05	0.000214398472231805
PGSC0003DMG400021911	70.5398024476337	1.57216322803107	0.362756841659477	4.33393129358776	1.46469904379891e-05	0.000215958981748029
PGSC0003DMG400042292	39.5301069025854	-11.4697782356876	2.6476194519898	-4.33210982305917	1.47687236959263e-05	0.000217490860369901
PGSC0003DMG400041402	178.427137262108	-3.04654074644023	0.703326206444529	-4.33161841336921	1.48017306713216e-05	0.00021784538677219
PGSC0003DMG402001316	1063.11304803749	1.76180560688376	0.407086122299379	4.3278449211985	1.50575425836456e-05	0.000221343153096664
PGSC0003DMG400019177	31.6112210970983	1.76063114234577	0.406837790753334	4.32759980110413	1.50743047077682e-05	0.000221456065607436
PGSC0003DMG400010986	11.5408206274028	-3.25066967862383	0.751176544612539	-4.32743767352393	1.5085401302632e-05	0.000221485660185001
PGSC0003DMG400010025	1458.07803923705	2.06942360755862	0.47826024718132	4.32698226489657	1.51166127870907e-05	0.00022181037066112
PGSC0003DMG400045654	18.4955550992046	2.04256404312552	0.472089315216707	4.32664747387454	1.5139596988266e-05	0.000222014041943983
PGSC0003DMG400034747	5.68405952641768	-4.86391377211345	1.12446531752787	-4.32553471974282	1.521622986404e-05	0.000223003724575927
PGSC0003DMG401001548	67.3778432968278	-1.38403769560738	0.320020648718045	-4.32483872884962	1.52643490396734e-05	0.00022357458260091
PGSC0003DMG401026842	12.6983450376313	-4.84018440445221	1.11943175605105	-4.32378693769293	1.533734279219e-05	0.000224374192365409
PGSC0003DMG400006489	13.1439293372541	4.32739156385262	1.00133638540322	4.32161621901922	1.54890430382907e-05	0.00022605104283351
PGSC0003DMG400017324	51.4533774091364	-1.31163925942046	0.30360913135524	-4.32015747868193	1.55917893002088e-05	0.00022741445314844
PGSC0003DMG400017974	39.8226048915127	-11.4099328195525	2.64125042285551	-4.31989815157966	1.56101228741772e-05	0.000227545766008702
PGSC0003DMG400013486	306.66820075803	-1.05289991549042	0.24375781046588	-4.31945098898811	1.56417840801421e-05	0.000227871080264293
PGSC0003DMG400023205	298.525077645363	1.60602241756855	0.371880417609061	4.31865282903085	1.56984497594163e-05	0.00022856005628829
PGSC0003DMG400025080	1687.70840750197	1.12286267936333	0.260197296221799	4.315427929759	1.59294017244857e-05	0.000231507937935061
PGSC0003DMG400011098	141.172738424328	4.09649849505374	0.949443942987359	4.31462913140969	1.59871063491222e-05	0.000232208196864826
PGSC0003DMG402029795	206.856239181785	-1.18568089986614	0.27486364926873	-4.31370573380884	1.60540602372572e-05	0.00023290325223438
PGSC0003DMG400024121	25.3666650977117	-2.22484499497676	0.51580529594437	-4.31334267497848	1.6080458108716e-05	0.000233147521936538
PGSC0003DMG400007565	1924.02638398896	-2.07969190236585	0.482277112788817	-4.31223428858115	1.61613046756967e-05	0.000234041411595139
PGSC0003DMG400017908	123.15424937935	-1.0793108073943	0.250289787875493	-4.31224468467411	1.61605445798275e-05	0.000234041411595139
PGSC0003DMG400001367	1002.16647564147	1.45462712027076	0.337558950515527	4.30925359274053	1.63806452882459e-05	0.000237077030649527
PGSC0003DMG401004862	184.735296085347	1.03895387836697	0.241200801076168	4.30742300080041	1.65167564063229e-05	0.00023890518296619
PGSC0003DMG400042340	26.2477952786157	-3.00430730758811	0.697852897274051	-4.30507248637	1.66931067561106e-05	0.000241303811989885
PGSC0003DMG402030775	25.805440234028	3.70013690374916	0.860070579923985	4.30213169723372	1.69162709945528e-05	0.000244249319564334
PGSC0003DMG400009040	329.733677119768	1.72498482470238	0.401040032313168	4.3012783904709	1.69815552193235e-05	0.000244901943899256
PGSC0003DMG400024559	1403.72768906604	1.08401277215866	0.252020765232493	4.30128355160991	1.69811596336036e-05	0.000244901943899256
PGSC0003DMG400027891	7.73614460879213	-3.44095903121159	0.800037470105264	-4.30099734048563	1.70031101168051e-05	0.000245067876133881
PGSC0003DMG400020608	1798.47468887325	-3.73820294017442	0.869443853977083	-4.29953345816963	1.71158035940177e-05	0.000246149949200934
PGSC0003DMG400020976	16.8072776128139	-2.61350841733567	0.607882123122361	-4.29936712715204	1.71286531264192e-05	0.000246149949200934
PGSC0003DMG400022183	1011.06811426951	-1.57026661339128	0.365229563499887	-4.29939624367719	1.7126403130559e-05	0.000246149949200934
PGSC0003DMG402002794	42.0915140827278	-1.50255780357281	0.349476652804891	-4.29945116937947	1.71221594827629e-05	0.000246149949200934
PGSC0003DMG400031791	619.829140899816	2.83096981999147	0.658644910222542	4.29817307634692	1.72211670921758e-05	0.000247081548057217
PGSC0003DMG400025400	235.409427961247	3.22555038355301	0.750491622779843	4.29791657314638	1.72411027595696e-05	0.000247183288064447
PGSC0003DMG400007125	86.2988088587792	-3.07664993615143	0.716311189297773	-4.29513035970803	1.74590714406286e-05	0.000250161207533848
PGSC0003DMG402029949	8.60847157732352	4.89592876238299	1.14063552104472	4.29228151504415	1.76846533424898e-05	0.000252947590066451
PGSC0003DMG400014441	57.7066717035506	2.04206871577003	0.475823195595389	4.29165441002687	1.77346813867981e-05	0.000253514463645865
PGSC0003DMG400026973	108.192271312763	-1.05262252572392	0.245292678777418	-4.29129206371091	1.7763649427533e-05	0.000253779799993701
PGSC0003DMG400016169	55.7749290926592	2.51344431109314	0.585814606791857	4.29051150646057	1.78262048793123e-05	0.000254524390159126
PGSC0003DMG400025154	102.246814778397	-1.0962439323524	0.25575276119829	-4.28634250991513	1.81638866912653e-05	0.000259194092884662
PGSC0003DMG400018238	1601.87380145418	1.80188377371615	0.420511955306174	4.28497632702072	1.82758647416129e-05	0.00026063948155188
PGSC0003DMG400000601	174.39134357148	1.32939722378029	0.31040569075702	4.28277336197718	1.84578153144471e-05	0.000263080503841859
PGSC0003DMG400043507	27.4199282684779	-2.56117762669689	0.598159967221992	-4.28176034346072	1.8542062044129e-05	0.000264126908335381
PGSC0003DMG400010120	11.9881758917784	-6.4655750567439	1.51030531473043	-4.28097219395531	1.86078609763801e-05	0.00026475490410209
PGSC0003DMG401012439	96.9540553861666	1.34694154935965	0.314629431892896	4.2810411640643	1.8602094114613e-05	0.00026475490410209
PGSC0003DMG400020493	100.82427827433	-1.17238138647251	0.273919357864087	-4.28002385670831	1.86873280754483e-05	0.000265575681687621
PGSC0003DMG400012891	93.1899385137429	-2.56852059706448	0.600303016641845	-4.27870679616611	1.87982292016679e-05	0.000266840754098413
PGSC0003DMG400009657	106.655417019782	2.64070768993332	0.617238019380043	4.27826479740451	1.88355873403438e-05	0.000267060156086607
PGSC0003DMG400026077	62.5126572287476	2.54110427506179	0.594231770570967	4.2762847779414	1.90038100745922e-05	0.000269132355568571
PGSC0003DMG400017261	124.989436276528	4.03418822364033	0.94369773046524	4.27487329195069	1.91246027489996e-05	0.000270685831247738
PGSC0003DMG400023244	28.0145231498501	1.397198725946	0.326946719307029	4.2734752895132	1.92449621247401e-05	0.00027223137548494
PGSC0003DMG400033646	1330.62875579517	1.23977686373809	0.290138322363425	4.27305449910598	1.92813306056283e-05	0.000272519298908457
PGSC0003DMG400030309	123.293401212532	-2.52376768656549	0.5907528065063	-4.27212136577226	1.93622140234196e-05	0.000273361193266948
PGSC0003DMG402017416	31.7633346881522	-1.21530300675895	0.284485448430145	-4.2719338140677	1.93785098437284e-05	0.000273361193266948
PGSC0003DMG400008749	383.90980890394	6.60279601320129	1.54572793469423	4.27164177149158	1.94039105788302e-05	0.000273509085081444
PGSC0003DMG400004063	10.8878061771871	3.42499595351103	0.802028026729999	4.2704192863126	1.9510582205738e-05	0.000274713953955735
PGSC0003DMG400022947	465.283674761247	-1.00160181962848	0.234555185283433	-4.27021819371912	1.95281825480396e-05	0.000274803108943474
PGSC0003DMG400033356	219.421123528857	-1.68579210523114	0.394837846563259	-4.26958084161532	1.95840658447326e-05	0.000275430573100054
PGSC0003DMG400037894	630.165336545954	4.2077019401917	0.986249690444943	4.26636579048599	1.98682924334245e-05	0.000279266886209754
PGSC0003DMG400015505	35.0717902484679	1.74630989940423	0.409476479747011	4.26473799052674	2.00136917730505e-05	0.000280825029499069
PGSC0003DMG400031467	7.23224501219117	-3.35205506581895	0.785991780259978	-4.26474570091587	2.00130006786988e-05	0.000280825029499069
PGSC0003DMG400026711	11.1890545541845	-7.36762879305143	1.72947670986373	-4.26003354137792	2.04396228390576e-05	0.000286142986323822
PGSC0003DMG400023193	33.0190745134364	-4.11761303134174	0.966899687692001	-4.25857313199731	2.05735913883695e-05	0.000287853226155001
PGSC0003DMG400002943	676.613888396527	-3.76080926769202	0.883570707178706	-4.25637613055384	2.07767061164003e-05	0.000290448178031993
PGSC0003DMG400035174	30.8339266103006	1.65383384987668	0.388560507473571	4.25630968167596	2.07828790202087e-05	0.000290448178031993
PGSC0003DMG400032148	22.3933541490619	-2.46651667660628	0.579534711055603	-4.25602924130913	2.08089503398637e-05	0.000290635464352932
PGSC0003DMG400002009	177.980348533319	2.26005777647091	0.531321019364194	4.25365775887317	2.10306651391611e-05	0.000293406653746408
PGSC0003DMG400020590	369.939742148573	1.06408621176528	0.250361781890511	4.25019427378349	2.13585182420496e-05	0.000297539835474508
PGSC0003DMG400016596	16.9844835966521	-2.7808038976307	0.654377215593362	-4.24954266647134	2.1420740658007e-05	0.000298166439741334
PGSC0003DMG400000349	8.62428727774278	-4.13694877621541	0.973947765565914	-4.24760846780282	2.16064565055507e-05	0.000300579951398097
PGSC0003DMG400002824	337.234963095702	-3.17300690662215	0.747156426481885	-4.24677723989179	2.16867384597884e-05	0.000301524795221698
PGSC0003DMG400012820	1044.35331290357	-2.13338349619906	0.502392394841416	-4.24644862881032	2.171855474347e-05	0.000301677303624218
PGSC0003DMG400026106	392.528879020856	1.21452843824571	0.286021694770895	4.24628082572043	2.17348186520585e-05	0.000301677303624218
PGSC0003DMG400045494	14.3021826089697	3.90773967254648	0.920272045443956	4.24628748845817	2.17341726613595e-05	0.000301677303624218
PGSC0003DMG400004073	82.6395321387086	-1.77176805546145	0.417291842375125	-4.24587273352139	2.17744203962365e-05	0.000301916557576574
PGSC0003DMG403030532	143.473410780009	-1.4908603122424	0.351183875511575	-4.24524135702599	2.1835825272259e-05	0.000302562653928739
PGSC0003DMG400007258	394.282275332648	-1.9088044249635	0.449668407335615	-4.24491557295206	2.18675740182009e-05	0.000302830509700094
PGSC0003DMG400014286	277.816626081628	1.24540182134426	0.293470897161107	4.24369787052706	2.19866326775537e-05	0.000304306476224462
PGSC0003DMG400005404	1267.16451211404	1.76399372483607	0.415726648614063	4.24315768718896	2.20396454605376e-05	0.00030434928303858
PGSC0003DMG400015977	38.0610444618315	-1.83058266607608	0.431395930174767	-4.24339345374554	2.20164927390915e-05	0.00030434928303858
PGSC0003DMG400025627	73.0872791384789	-2.489474016705	0.586698759246791	-4.24318950307823	2.20365197279767e-05	0.00030434928303858
PGSC0003DMG400025100	7.38639063977381	3.7151037602774	0.876324303000712	4.2394165579525	2.24101472909687e-05	0.000309115532796864
PGSC0003DMG400019762	47.7976754805274	-1.41499695015471	0.333833057453479	-4.23863640392145	2.24881530751049e-05	0.000310016161132042
PGSC0003DMG402011899	21.7944191219296	-1.53957858110513	0.363374955961757	-4.23688687358838	2.26640251503401e-05	0.000312264170249346
PGSC0003DMG400003551	151.842514455439	1.41908431276006	0.335042642837614	4.23553342565964	2.28009781283326e-05	0.000313973717456605
PGSC0003DMG400038673	34.3948244612477	-1.39897910439345	0.330408456114228	-4.23408989239004	2.29479144856469e-05	0.000315818730565164
PGSC0003DMG400015579	139.822823840542	2.91262953058599	0.687925590308089	4.23393106990185	2.29641358428355e-05	0.000315863722955008
PGSC0003DMG400012149	50.7702345332465	-1.24409578147841	0.29391096123067	-4.23290025070555	2.30696842518004e-05	0.000317136634638476
PGSC0003DMG400030443	33.5390564292216	1.6023431330212	0.378560694553347	4.23272451703355	2.30877241023691e-05	0.000317205818413788
PGSC0003DMG400033139	8.13550208289853	-3.96940785415689	0.938243207368514	-4.23068115280031	2.32984725621684e-05	0.00031974105254564
PGSC0003DMG400003936	450.952359436532	-2.32743788090981	0.550466326171517	-4.22812035950882	2.35651728556412e-05	0.000321957918844561
PGSC0003DMG400006668	341.536758225772	1.80220541871073	0.426219279902539	4.22835264308745	2.35408618062189e-05	0.000321957918844561
PGSC0003DMG400011811	4000.65699263387	1.84539495903319	0.436430567272318	4.22838155119809	2.35378379225937e-05	0.000321957918844561
PGSC0003DMG400016423	83.4326868931828	-1.07605125920856	0.254489028320012	-4.22828153461869	2.35483015593591e-05	0.000321957918844561
PGSC0003DMG400019944	180.361306427229	-1.4900096144216	0.352391865301937	-4.22827471668486	2.35490150060501e-05	0.000321957918844561
PGSC0003DMG401030235	13.8687817995891	-1.89839618494574	0.448993396635621	-4.22811604618403	2.35656245187002e-05	0.000321957918844561
PGSC0003DMG400026542	428.181620399577	1.80759192037762	0.427558503908248	4.22770662694039	2.36085337328916e-05	0.000322223598461116
PGSC0003DMG402007970	336.584383458415	-1.38178936756095	0.326843539835842	-4.22767838169588	2.3611496717514e-05	0.000322223598461116
PGSC0003DMG400017266	153.38280209011	1.78621233356837	0.422616576688424	4.22655530354472	2.3729597099309e-05	0.000323654185940072
PGSC0003DMG400010497	12.14427208169	-3.13747022315448	0.742356478594383	-4.22636605676982	2.37495531194984e-05	0.0003237453057156
PGSC0003DMG400008321	26.2844519130945	2.09620749715315	0.496157166120341	4.22488606492226	2.39061695220834e-05	0.000325334685343218
PGSC0003DMG400031001	6.94135655957444	4.0081575762689	0.949070848582348	4.22324379919159	2.40811082269045e-05	0.000327532619257958
PGSC0003DMG400012640	2359.91631645366	2.82318218133932	0.668545353536621	4.22287308767403	2.41207656003391e-05	0.000327866227769053
PGSC0003DMG400015401	40.5721313807141	3.14000814790616	0.743590853154576	4.22276327712361	2.4132524658443e-05	0.000327866227769053
PGSC0003DMG400035450	43.47515555069	-11.1778702175914	2.64789090574151	-4.22142399951374	2.42763807576625e-05	0.000329637025354741
PGSC0003DMG400010427	32.7755202726645	-1.79766632107651	0.42608740954896	-4.21900830859906	2.45379231646162e-05	0.00033281775985289
PGSC0003DMG400018801	61.0967346970928	-2.60273154575402	0.616953700866238	-4.21868211844687	2.45734439146317e-05	0.000333114272788284
PGSC0003DMG400007137	555.038418799517	1.43490194513956	0.340294273993649	4.21665027830102	2.47958066232028e-05	0.000335755322665212
PGSC0003DMG400018292	20071.8636209285	-1.46538654707549	0.34765410212468	-4.21507049138731	2.49700183761947e-05	0.000337739233577515
PGSC0003DMG400017195	156.499445835351	2.29641209737719	0.544937550563375	4.21408305410975	2.50794991441813e-05	0.000339010668156991
PGSC0003DMG400032500	50.6388201746851	-1.18648193356256	0.281559033995177	-4.2139721703367	2.50918217092454e-05	0.000339010668156991
PGSC0003DMG400016867	69.5046920386994	3.41404058959345	0.810298142362119	4.21331410145048	2.5165071808762e-05	0.000339812074308017
PGSC0003DMG400026167	78.5810900474565	2.09180925716151	0.496549466146435	4.21269057722564	2.52346643544473e-05	0.000340563231661265
PGSC0003DMG400001017	89.6152198942029	-1.08455654574908	0.257477775961464	-4.21223362559804	2.52857816616004e-05	0.000340931892165643
PGSC0003DMG400015911	8.22622480752342	-4.76689164994924	1.13172139713163	-4.21207168304057	2.53039211391239e-05	0.000340931892165643
PGSC0003DMG400025368	35.6424951543553	-2.38973004590737	0.567336357545375	-4.2121926686432	2.52903681549787e-05	0.000340931892165643
PGSC0003DMG400020088	18.6442274471524	-3.18207376756926	0.755853696549015	-4.2099069993275	2.55475829191487e-05	0.000344024795499326
PGSC0003DMG400010495	27.4762972403061	-2.01487472319282	0.478650742819927	-4.20948834493052	2.55949644521869e-05	0.000344472625880509
PGSC0003DMG400008843	86.6664775243622	1.30573190961781	0.310312400803306	4.20779803268469	2.57871181809485e-05	0.000346485097013108
PGSC0003DMG400003871	305.805298781588	2.15183178246978	0.511496380535576	4.20693452457405	2.58858100175947e-05	0.000347619630451036
PGSC0003DMG400002212	7.51389494578909	2.69201871021297	0.640056542892201	4.20590765004704	2.60036409129147e-05	0.000349009791383188
PGSC0003DMG400019534	187.453260150375	2.50892074903924	0.59676961549994	4.20416972291293	2.62042261398086e-05	0.000351508505429875
PGSC0003DMG400013257	79.4920819861877	1.9513040064428	0.464153261476261	4.20400796115617	2.62229707651741e-05	0.000351566568471853
PGSC0003DMG400022120	141.261483750078	-1.27593010409454	0.303557598922204	-4.20325535787867	2.63103487174347e-05	0.000352350617337771
PGSC0003DMG400009654	27.9207451266657	-11.0975452209049	2.6412881494873	-4.20156552137602	2.65075502504968e-05	0.000354796722260628
PGSC0003DMG402022115	409.691031589573	-1.1763367149201	0.280002512792672	-4.20116485094232	2.65545136494335e-05	0.000355230347980655
PGSC0003DMG401022115	111.840819680042	-1.25526385953847	0.298831620424994	-4.20057240847958	2.66241000606225e-05	0.000355965969396053
PGSC0003DMG401011442	23.3222211859435	1.63389373926209	0.389054523391432	4.19965233926405	2.67325123483719e-05	0.000357219604734107
PGSC0003DMG401030580	25.2965725317871	-1.96187253241495	0.46717267152173	-4.19945911224753	2.6755333676762e-05	0.000357328763622779
PGSC0003DMG400024827	37.8560883279864	-1.42802746667406	0.340196535967958	-4.19765434298415	2.69693848077172e-05	0.000359990359773289
PGSC0003DMG400011340	35.1798672041612	1.4654666593736	0.349192984460963	4.19672423154719	2.70803337340603e-05	0.000361273577009041
PGSC0003DMG400017485	463.36143924213	-1.14253644406718	0.27233709943047	-4.19530224290604	2.72507959056118e-05	0.000363348911837154
PGSC0003DMG400030548	36.9868611919795	-3.20675654650021	0.764460981057897	-4.19479427460451	2.73119360210904e-05	0.000363853317737036
PGSC0003DMG400012918	183.887209253531	-1.52488873257456	0.363768514241264	-4.19192061125775	2.76602795806242e-05	0.000368204824308233
PGSC0003DMG403028340	5.27898839405025	-3.10840694527958	0.741625418914969	-4.19134358936526	2.77307331943362e-05	0.000368941293186185
PGSC0003DMG400021563	159.636843091812	1.29348651591495	0.308622940041812	4.19115479795414	2.77538213976957e-05	0.000369047133274594
PGSC0003DMG400029075	76.6630928929541	1.12024691731992	0.267516981631368	4.18757310466218	2.81953216400413e-05	0.000374509427470418
PGSC0003DMG400031518	22.2926728765806	-6.41758854697257	1.53266612450149	-4.18720583979758	2.82409683718841e-05	0.000374911538206389
PGSC0003DMG400012293	2004.85287246087	1.61899602887167	0.386895728272838	4.18457974736272	2.85694141246971e-05	0.000378653425140754
PGSC0003DMG400005913	30.8179771866638	2.49470895878711	0.596916191783004	4.17932867817733	2.92370876640935e-05	0.000386871870246473
PGSC0003DMG400028462	1014.1096932784	-1.80681195542596	0.432315150582175	-4.17938615612436	2.92296997084188e-05	0.000386871870246473
PGSC0003DMG400007857	309.332778191929	-1.21497412860189	0.290752864833543	-4.17871765183628	2.93157360372941e-05	0.000387586792459546
PGSC0003DMG400018630	12.8552496424638	6.22969338655818	1.49243360195112	4.17418461927809	2.99055176932908e-05	0.000395073596958983
PGSC0003DMG400003236	29.3956737548617	11.0335825574097	2.6434301563659	4.17396409390224	2.99344954453128e-05	0.000395242306672898
PGSC0003DMG401001013	63.5319313859563	-1.3151348783706	0.315142674068781	-4.17314120423932	3.00428615829798e-05	0.000396458476961108
PGSC0003DMG400030301	13.8025968770738	-1.81080654077626	0.434037717450599	-4.17200272688827	3.01934022710561e-05	0.000398014324964456
PGSC0003DMG400003216	28.2360433454585	-2.70637560669968	0.649117766683175	-4.16931371410239	3.0551821481677e-05	0.000402087032095876
PGSC0003DMG400013824	8.35650975374275	4.23017847932663	1.01513457721598	4.16711101588908	3.08484285988062e-05	0.000405552899320263
PGSC0003DMG400021074	6.55740543532375	-4.44297277112184	1.06647723369531	-4.16602683184065	3.09954237179198e-05	0.000407265839552215
PGSC0003DMG400017366	13.3785855299905	-2.22393834285537	0.53386102411027	-4.16576270305886	3.10313353465812e-05	0.000407518134139513
PGSC0003DMG400007917	5.58616508072987	-4.05646128500624	0.973936742347807	-4.16501514793208	3.11331892948529e-05	0.000408635676713444
PGSC0003DMG400015473	404.028516320728	-1.52474698587099	0.366169187791444	-4.16405049006862	3.12650928816417e-05	0.000410146218453252
PGSC0003DMG400011508	568.820194061599	-1.39926664075746	0.336049816499369	-4.16386670087672	3.12902836542598e-05	0.0004102559932669
PGSC0003DMG400026596	21.9976943330275	-1.7197388418828	0.413075674887551	-4.16325372427451	3.13744398147252e-05	0.000411138346997154
PGSC0003DMG400030394	462.151155735344	-2.75723607553661	0.662492449185053	-4.16191320961975	3.15592304492772e-05	0.000413115916782889
PGSC0003DMG400018271	70.2423682087485	1.87099577597234	0.449699628632588	4.16054552159965	3.17488324795747e-05	0.000415374880729285
PGSC0003DMG400021621	46.7722272507955	-1.74336319864169	0.419270880314662	-4.1580831879698	3.20929161660678e-05	0.000418977487442128
PGSC0003DMG400008009	1198.80457120869	1.4913632085799	0.35870915106307	4.15758339077801	3.21631884638821e-05	0.000419670239202083
PGSC0003DMG400004556	34.6389675906815	10.9866436677152	2.64285601385908	4.15711019068063	3.22298558751581e-05	0.000420315238089562
PGSC0003DMG400043815	75.2535352656559	-1.78307152163761	0.428949236767883	-4.1568357483813	3.22685811653054e-05	0.000420595344135918
PGSC0003DMG400001876	316.638456224584	2.15730018157171	0.519001120773398	4.15663877248853	3.22964027730568e-05	0.000420733105997082
PGSC0003DMG400022611	265.172416609877	1.11820063875186	0.269059159641612	4.15596570003903	3.23916421109275e-05	0.000421523466467017
PGSC0003DMG400035478	1146.40351365733	-1.64207194627935	0.395235314707749	-4.15466909249634	3.25758638773099e-05	0.000423694715933843
PGSC0003DMG400020129	34.8527448654989	-1.25671194652779	0.302512410581873	-4.15424922273618	3.26357319389313e-05	0.000424021094722812
PGSC0003DMG402009228	121.97963667801	1.38448038496164	0.333267667798668	4.15425952990441	3.26342610178169e-05	0.000424021094722812
PGSC0003DMG400008692	363.435162439803	1.34685122738877	0.324730619097917	4.14759541656481	3.35985458368617e-05	0.000435602199534049
PGSC0003DMG400026459	25.2925745023411	-1.48312594376769	0.357678219472677	-4.14653692347904	3.37541767607606e-05	0.000437387411617783
PGSC0003DMG400011639	137.444778084861	-2.85160325448901	0.687738922284274	-4.14634560018448	3.37823801179725e-05	0.00043752039508072
PGSC0003DMG400044422	15.8126577590437	2.21142803608824	0.533440124503056	4.14559748040771	3.38928770097576e-05	0.000438718466898598
PGSC0003DMG400038702	9.45358426423665	2.72449387128659	0.657295417409158	4.1450066425621	3.39803859688813e-05	0.000439384768092846
PGSC0003DMG400009726	27.1788291195287	-2.63163332790568	0.63513100976248	-4.14344959930366	3.42120286821791e-05	0.000441677471398783
PGSC0003DMG400025621	98.8799325014778	-2.29792663197043	0.55469330553508	-4.14269761152743	3.43244389097644e-05	0.00044289422840869
PGSC0003DMG400029006	503.332996725265	-1.08559830835789	0.262188275808274	-4.14052956796489	3.46504938783018e-05	0.000446864936123821
PGSC0003DMG400041998	366.136763197799	-1.60120319181437	0.386905958042789	-4.13848160910795	3.49611890834664e-05	0.000450395413723452
PGSC0003DMG400019949	28.7713825060136	-10.9356716556143	2.64343736934766	-4.13691346820634	3.52008778258631e-05	0.000452765721276015
PGSC0003DMG400017539	79.1760173575333	2.01979697010486	0.488438814584085	4.13520979454664	3.54630509696917e-05	0.000455417284885662
PGSC0003DMG400007030	346.949394670627	1.45164612529092	0.351107856985481	4.13447348559606	3.55769322376132e-05	0.000455919414860049
PGSC0003DMG400007241	31.3736713225759	3.98684428022621	0.964281741456155	4.1345222136071	3.55693849991198e-05	0.000455919414860049
PGSC0003DMG400016193	139.077094678586	2.63824345458768	0.638174255845378	4.13404870287794	3.56427891527649e-05	0.00045628383153201
PGSC0003DMG400022552	39.5015543623396	-1.51650053347328	0.366943702696739	-4.1327880062479	3.58389256973595e-05	0.000458113453640912
PGSC0003DMG400027540	47.3027373137353	-1.13431140439029	0.274467727000516	-4.13276787324492	3.5842066246232e-05	0.000458113453640912
PGSC0003DMG400039083	26.0710657884352	1.62792269019938	0.39390210625029	4.13281032106232	3.58354451128414e-05	0.000458113453640912
PGSC0003DMG400031372	57.8636195813826	-1.45847263455084	0.35305043809058	-4.13106025994125	3.61093901104629e-05	0.000461288473873158
PGSC0003DMG400007016	59.7103400179888	2.0932134079764	0.506789816929306	4.13033833366938	3.62229748261243e-05	0.000462497218368949
PGSC0003DMG400011819	15.3813257641785	-2.22620004103074	0.53938482444349	-4.12729454027118	3.67056130628528e-05	0.000468233477513248
PGSC0003DMG400020811	368.498864409271	1.08203974713901	0.262183246467117	4.12703619212649	3.67468578636796e-05	0.000468450403931811
PGSC0003DMG400028673	7.73154515679043	4.56327703548501	1.10579516476502	4.12669288208969	3.6801734763272e-05	0.000468660002961835
PGSC0003DMG400006760	8.4636093606615	-3.80997456041339	0.923428085941388	-4.12590283793384	3.69283162374808e-05	0.000470026538665681
PGSC0003DMG400012822	862.078178929209	-2.35231248458157	0.570289198430137	-4.12477124072646	3.71103418323863e-05	0.000472096977708088
PGSC0003DMG402004946	19.8891508808999	-2.68582439680887	0.651267623036498	-4.12399496275643	3.72357040149433e-05	0.000473198079110173
PGSC0003DMG400010512	466.154478582893	1.17551067930137	0.285063453275315	4.12368076579095	3.72865583156177e-05	0.000473351013869323
PGSC0003DMG401030725	229.913358970484	1.37891290571584	0.334380295904963	4.12378636720792	3.72694588628774e-05	0.000473351013869323
PGSC0003DMG400029617	14.7531736684784	1.76314579607231	0.427917975532729	4.12028916027029	3.7839719961495e-05	0.000479624350676185
PGSC0003DMG400000537	364.152910818948	-1.31535184310706	0.319294009539743	-4.11956317314916	3.79591344744656e-05	0.000480638324210173
PGSC0003DMG400033634	341.696365069211	-3.31547993038878	0.804804695268468	-4.11960808613671	3.79517365605605e-05	0.000480638324210173
PGSC0003DMG400000680	11.0291606969305	2.33000535768301	0.565625686196281	4.11934149128167	3.79956692121409e-05	0.0004808512636619
PGSC0003DMG400006735	645.387202203736	-1.64399166657717	0.399187291761447	-4.11834670217812	3.81600288591761e-05	0.000482561102643725
PGSC0003DMG400038172	59.5080303887583	-1.13044101047596	0.274498398482164	-4.11820621441408	3.81832946445449e-05	0.000482561102643725
PGSC0003DMG400006661	16157.1334427444	2.36106956657944	0.573562092087676	4.11650211747	3.8466579738731e-05	0.000485048852165685
PGSC0003DMG402025899	1636.90157604181	-1.29188245468444	0.313829780648805	-4.11650689113581	3.84657833964762e-05	0.000485048852165685
PGSC0003DMG401017989	56.7517705623354	-1.74152572448444	0.423114355238975	-4.11596936601412	3.85555516554814e-05	0.000485668511478422
PGSC0003DMG400023933	74.8218417862636	1.07182034337209	0.260482375429643	4.11475187756642	3.87596115912056e-05	0.000487986911654482
PGSC0003DMG400027042	46.4981719969761	-3.70655531679111	0.900892105144587	-4.11431657090194	3.88328206281911e-05	0.000488305580308167
PGSC0003DMG400010060	122.439748539839	1.16782026866697	0.283949420499594	4.11277567185118	3.90930220367345e-05	0.000490917367873246
PGSC0003DMG400001721	120.832517080432	-1.50477285568999	0.36600096781351	-4.11139037330832	3.93283600313919e-05	0.000493618484861325
PGSC0003DMG400038860	20.0208388602099	1.6994976511178	0.413579555177783	4.10923999951412	3.969633631403e-05	0.000497980737494984
PGSC0003DMG400015539	83.8188107478808	-1.5612902932302	0.380046853150234	-4.10815214042309	3.98837352925275e-05	0.000500074371505844
PGSC0003DMG400030238	17.889697150403	-1.91941989828458	0.467367577667168	-4.10687431050572	4.01049317155147e-05	0.000502331263351955
PGSC0003DMG400038416	22.0971885894414	1.59426601021633	0.388224590272165	4.10655597343452	4.01602177401997e-05	0.000502765518496022
PGSC0003DMG402008383	25.6991892510717	-1.69657090177816	0.413167315498858	-4.1062563231308	4.02123244849852e-05	0.000503159547057637
PGSC0003DMG400011133	482.277328590462	1.17356975520981	0.285922292994892	4.10450595830518	4.05179829379905e-05	0.000506464402823565
PGSC0003DMG400020750	37.1130252283503	1.10268683980967	0.268823034535208	4.10190608002103	4.09760604810401e-05	0.000511142295115665
PGSC0003DMG400032503	79.9162945817103	1.24479256222956	0.303494281429441	4.1015354766049	4.10417566016632e-05	0.000511700060452331
PGSC0003DMG400006497	287.315975475833	1.78861094381453	0.436102706530762	4.10135254156778	4.10742219582614e-05	0.00051184315324278
PGSC0003DMG400028500	126.421387172513	2.12919143099689	0.519196192143877	4.10093807160831	4.11478678326212e-05	0.000512499005533265
PGSC0003DMG400008261	39.9887313152651	10.892434322636	2.65732524930224	4.09902187377931	4.14899827379457e-05	0.000516496278218622
PGSC0003DMG400023664	2895.75324174008	-1.02072279422744	0.249104186466827	-4.09757382525312	4.17503035491613e-05	0.000519471761557856
PGSC0003DMG400023182	32.1374596804315	2.28735200431444	0.558329937834327	4.09677477297154	4.18946147529435e-05	0.00052100151452322
PGSC0003DMG400020777	42.25367443349	-3.93277453362092	0.960167871326407	-4.09592390150283	4.20488048962494e-05	0.000522652500002464
PGSC0003DMG400027283	775.627325898795	3.24607211517056	0.79261897980899	4.09537520279014	4.21485223770072e-05	0.000523358459881912
PGSC0003DMG400000780	105.085959721815	2.59275928059698	0.633126647607891	4.09516688389767	4.21864398311723e-05	0.000523562701355114
PGSC0003DMG400007576	11.109701021772	3.4047573785481	0.831762578998925	4.09342457152367	4.25048389312874e-05	0.000527245934393339
PGSC0003DMG400011337	997.884220792791	1.51395232159079	0.369883174945131	4.09305538651596	4.25725977859396e-05	0.000527817967567722
PGSC0003DMG400004263	14.1854377701707	-3.8936644673766	0.9514055316694	-4.09253923565539	4.26675020156263e-05	0.000528725798605223
PGSC0003DMG400014461	20.7479057404535	2.48048625595907	0.6061780950554	4.09200905838139	4.27651942130692e-05	0.000529667237823321
PGSC0003DMG400025267	18.6994117264768	-5.80801240585445	1.41956041265156	-4.09141615537575	4.28746957897832e-05	0.000530753911789565
PGSC0003DMG400008267	174.523804005858	-2.90912952689604	0.711214566180954	-4.09036831531354	4.30688691261255e-05	0.00053261689217993
PGSC0003DMG400035035	25.0623229048993	11.1191805611687	2.71832860134906	4.09044754767706	4.30541576150598e-05	0.00053261689217993
PGSC0003DMG400004743	81.1767917275925	1.73007522219075	0.422990198181176	4.09010712217431	4.31174000792847e-05	0.000532946799662198
PGSC0003DMG400021861	328.329979956495	-1.54991799450704	0.379060869491135	-4.08883669946652	4.33541915051242e-05	0.000535330971258463
PGSC0003DMG400042629	35.9137996864903	-1.37418108019571	0.336193822333061	-4.08746677931022	4.36109101119431e-05	0.00053795612792107
PGSC0003DMG400012493	37.601839789789	4.02669230912506	0.985181840153272	4.08725795077445	4.36501703367734e-05	0.000538168202225932
PGSC0003DMG400004971	65.0510669219936	1.59560788735325	0.390449626832342	4.08659088830017	4.37758042613983e-05	0.000539444435837656
PGSC0003DMG400004573	817.474095436231	-2.8361085739867	0.694029817698183	-4.08643620441688	4.38049862307754e-05	0.000539531413742383
PGSC0003DMG400004465	29.8279889383345	-10.7948628924311	2.64203744040633	-4.08580996141029	4.39233191195163e-05	0.000540308664770943
PGSC0003DMG400012850	75.6589735698835	-1.24542064119367	0.304869929605913	-4.08508849266817	4.40600214274922e-05	0.000541578499270289
PGSC0003DMG400015763	11.0793307004073	-3.53573678779149	0.865577867532074	-4.08482809047849	4.41094609011945e-05	0.000541640192848656
PGSC0003DMG400030433	16.5373854855605	2.04112584803962	0.499683582741012	4.08483672175706	4.41078213399351e-05	0.000541640192848656
PGSC0003DMG400013974	58.0127327565004	-1.16178706615572	0.284451891856622	-4.08430071803255	4.42097480891226e-05	0.000542598453270978
PGSC0003DMG401008565	35.3731495631503	2.43029497596169	0.595092848471647	4.08389208877795	4.42876032817328e-05	0.00054328057406017
PGSC0003DMG400012031	20.6275597724943	-2.39070650516672	0.58565170826422	-4.08213016615695	4.46247900245767e-05	0.000547141656274184
PGSC0003DMG400011974	1906.25470587682	-1.44186385897983	0.353307651503436	-4.08104339898737	4.48339819290444e-05	0.000549430310202817
PGSC0003DMG400023112	63.5485815452435	-3.05874797966156	0.750359194418245	-4.07637835641238	4.57425675541763e-05	0.000559721021045508
PGSC0003DMG400023751	6722.65593061221	1.56313556211758	0.383478190616826	4.07620459354747	4.57767454589431e-05	0.00055985832071577
PGSC0003DMG400011431	135.456738011159	1.58796292756742	0.389609044739876	4.07578558302627	4.58592614487615e-05	0.000560586370401477
PGSC0003DMG400029376	18.6373195098579	1.9420018264697	0.476910197691524	4.07204927860618	4.66013166687039e-05	0.000567949180209736
PGSC0003DMG400008537	354.626394333977	-1.05097654170438	0.258141573870301	-4.07131840852735	4.67477976098316e-05	0.000569449820335147
PGSC0003DMG400006248	31.1215886431552	10.7822727318617	2.64914481548549	4.07009562815677	4.69938438825766e-05	0.000572161193591811
PGSC0003DMG400013292	41.9222046512462	2.67324978713057	0.65693572167128	4.06927146590488	4.71603729208842e-05	0.000573902202805191
PGSC0003DMG400017314	30.2890118604937	-2.75523007067327	0.677243780753897	-4.0682988149499	4.7357625210449e-05	0.00057572801894677
PGSC0003DMG400029518	336.446700375276	-1.21201992179712	0.297962451348316	-4.06769348390238	4.74807801608907e-05	0.000576937611252437
PGSC0003DMG400022046	7.71586230835834	-4.57445235006566	1.12462785796796	-4.06752537531041	4.7515035788468e-05	0.000577066323592316
PGSC0003DMG400021630	129.271892858903	2.04387815501551	0.502652211932239	4.06618752787074	4.77884865567297e-05	0.000580098467724722
PGSC0003DMG400031145	496.583738953414	-1.02882427360678	0.253068151652673	-4.06540399053771	4.79493306378571e-05	0.000581761356350956
PGSC0003DMG400007596	9.23859807729508	-4.67697422829703	1.15069333072564	-4.06448364947737	4.81389132094109e-05	0.000583771097184437
PGSC0003DMG400025332	184.80209722955	1.08676708420029	0.267435612126526	4.06365882074871	4.83094246896639e-05	0.000584966206507862
PGSC0003DMG400025823	996.324987924996	1.51900630459406	0.373887204829174	4.06273947055258	4.85001507073532e-05	0.000586693043303682
PGSC0003DMG400027366	6.69923363133282	4.74878755630246	1.16957181365597	4.06027872838197	4.90141685777914e-05	0.000591736895597326
PGSC0003DMG400023570	133.591970578584	1.91991666378575	0.472999866563467	4.05902157591441	4.92787607751701e-05	0.000594636882248429
PGSC0003DMG400029727	1466.6680536266	-2.02944244823891	0.500071599013473	-4.0583037553873	4.94304467634334e-05	0.000596172257774406
PGSC0003DMG400009095	301.526362054449	-1.11736944011269	0.275427885523416	-4.05684935637244	4.97391404815832e-05	0.000599598822997711
PGSC0003DMG400008354	1548.41197479058	-1.17238419848845	0.289037948307058	-4.0561601179198	4.98860675289619e-05	0.000601072889737547
PGSC0003DMG400017747	57.3740118357331	-1.79114921890877	0.441639460586992	-4.05568201837787	4.99882270144625e-05	0.000602006366519357
PGSC0003DMG400006226	5536.37750345292	1.03779036794961	0.255959247370006	4.05451406273834	5.02386283386952e-05	0.000604424977452274
PGSC0003DMG400005385	154.32685226303	1.27886504925056	0.315503423236823	4.05341100939695	5.04762063326754e-05	0.000606684693856557
PGSC0003DMG402028319	94.615731689776	-1.41045160269779	0.348345556061027	-4.04900128093121	5.14366633133546e-05	0.000617315899715934
PGSC0003DMG400004992	1089.17264412939	2.50690701531882	0.619406674718094	4.04727155460468	5.1818113434601e-05	0.00062158796474649
PGSC0003DMG400017345	2704.82768254624	1.24949507128832	0.308780575246895	4.04654687325861	5.19787202448259e-05	0.000622901744771778
PGSC0003DMG400024870	10.6135550503672	2.75154358680378	0.680203803245287	4.04517524553086	5.22839982064471e-05	0.000626252389126043
PGSC0003DMG400025293	150.268697968729	1.96865278647837	0.486805044560268	4.04402708738701	5.2540845005742e-05	0.00062871127927136
PGSC0003DMG400015573	157.902892189945	1.40870864760154	0.348409040207755	4.04326089461264	5.27129095632264e-05	0.000629300207450009
PGSC0003DMG400027206	5.53209427953577	-4.60960229816481	1.14007819887348	-4.04323344023208	5.27190849149288e-05	0.000629300207450009
PGSC0003DMG400029830	343.240687332531	-2.22109961859131	0.549333920941088	-4.04325954382398	5.27132133819493e-05	0.000629300207450009
PGSC0003DMG400030965	1210.13468716523	1.17218052395623	0.289894265586308	4.04347606388663	5.2664534973718e-05	0.000629300207450009
PGSC0003DMG400000135	95.4339769438621	2.01591969723121	0.498745484573007	4.0419808491241	5.30015622273859e-05	0.000632053348674454
PGSC0003DMG400034715	46.9404873177204	-10.9346630356168	2.70964285301303	-4.03546283727311	5.44947650601789e-05	0.000648908122813761
PGSC0003DMG400001990	119.595822848473	-1.11725569650477	0.276950773246821	-4.03413098799716	5.48047413099937e-05	0.000651962549427715
PGSC0003DMG400030968	648.138533853628	1.6798253694202	0.416490821660058	4.03328304504939	5.50029621160037e-05	0.000654001578314473
PGSC0003DMG400030906	34.4553196673695	1.55746733229836	0.386235825806024	4.03242586067237	5.52040334845633e-05	0.000655752929658083
PGSC0003DMG400030511	226.531781797134	-1.04257789864036	0.258623379520781	-4.03125927969937	5.54787995433842e-05	0.000658055196723984
PGSC0003DMG402025549	101.529972267711	-1.63982866330605	0.406891831930124	-4.03013414038663	5.57450317504582e-05	0.00066024967911531
PGSC0003DMG400003939	133.221095010732	-1.97325023057486	0.489654911668023	-4.02987937740261	5.58054819796013e-05	0.000660644800503173
PGSC0003DMG400010045	15.2676932707338	2.74487755113487	0.681422491884421	4.02815813071289	5.62155298349973e-05	0.000663566372742535
PGSC0003DMG400010561	107.892650212302	-1.14476361680593	0.284189678743381	-4.02816746149194	5.62132993151309e-05	0.000663566372742535
PGSC0003DMG400011201	19.8833567342911	1.58302034235481	0.392971980188899	4.02832879228148	5.61747464928773e-05	0.000663566372742535
PGSC0003DMG400004285	1124.72684326456	1.29847718491832	0.322403070413861	4.02749633634536	5.63739455962316e-05	0.000665114374095452
PGSC0003DMG404029558	40.0733175011756	-1.36310823254757	0.338464716407678	-4.02732741839394	5.64144476965287e-05	0.00066527037522981
PGSC0003DMG400005205	21.3321237425859	-3.08802987579478	0.767272459817389	-4.02468489033182	5.70516561924422e-05	0.000672134656794728
PGSC0003DMG400017237	32.8241719988177	-1.48264256188938	0.368457055977623	-4.02392229388985	5.72368093896762e-05	0.000673990376912619
PGSC0003DMG400020261	106.560299367872	-4.24202936256799	1.05455480941019	-4.02257836644884	5.75644918372849e-05	0.000676868496835037
PGSC0003DMG402028570	284.004078785295	-2.17293773699451	0.540180539195388	-4.02261388429719	5.75558089034268e-05	0.000676868496835037
PGSC0003DMG400021096	221.423345492209	1.90419938869014	0.473398362405269	4.02240383556712	5.76071768690817e-05	0.000677043962557251
PGSC0003DMG400000071	8.41541793462011	2.55698608977882	0.635835671057723	4.02145743966399	5.78391594878027e-05	0.00067944295878085
PGSC0003DMG400016920	49.7242581162326	-1.13964794255754	0.283451851523195	-4.02060503903353	5.80488588531674e-05	0.000681578007150791
PGSC0003DMG400015801	73.441729252252	2.85603020818007	0.710578172192748	4.01930472950886	5.83701359464063e-05	0.00068469095975229
PGSC0003DMG400013981	19.4780759630369	-3.15298734836603	0.784695223018375	-4.01810442561111	5.8668197984627e-05	0.000687525874219653
PGSC0003DMG400000377	12.470054130181	2.5322882887674	0.630395101751148	4.01698598503234	5.89472283551394e-05	0.000689801371351624
PGSC0003DMG400004843	6.55046507700769	4.46874095974113	1.11295118935608	4.01521738103052	5.93910289490586e-05	0.000694661401909205
PGSC0003DMG400024100	809.395140312565	-2.67229424588865	0.665592402574191	-4.01491098088486	5.94682356080859e-05	0.000695230997974301
PGSC0003DMG400033172	15.8055635264637	-2.35236494573095	0.586036907348273	-4.01402184100493	5.96928193629153e-05	0.000697522178152092
PGSC0003DMG400004927	16.3312800516019	1.73738900929048	0.43296047832366	4.01281201466082	5.99996939768255e-05	0.0007007722878414
PGSC0003DMG400022793	61.0692598552591	2.23061199514222	0.555995330567025	4.01192577079264	6.02254386314669e-05	0.000703072174200853
PGSC0003DMG400003100	6.20721929736484	-2.74662095660858	0.685001691638087	-4.00965572806165	6.08073393708252e-05	0.00070896669599571
PGSC0003DMG400006547	865.296481861369	1.5165632924166	0.378231558007023	4.00961596226311	6.08175801871089e-05	0.00070896669599571
PGSC0003DMG400007979	48.5155714171014	-1.89177318178311	0.471883078295253	-4.00898711735421	6.09797427675166e-05	0.000710517432810047
PGSC0003DMG400014558	645.969830391632	-3.39090673764847	0.845872786246155	-4.00876679423245	6.10366550931863e-05	0.000710840930161191
PGSC0003DMG400013928	325.27417110377	-1.74628904418785	0.435882372639128	-4.00633095946191	6.16692235505752e-05	0.000717522592904521
PGSC0003DMG400016405	145.466638682037	1.4271041822013	0.356371122497484	4.00454495919874	6.21369731980581e-05	0.000722620107477846
PGSC0003DMG401026315	610.250345816448	-1.15308887615736	0.288100085046184	-4.00238991936608	6.27058452544186e-05	0.000728888202201862
PGSC0003DMG402003184	55.3311743158615	-1.39559745631342	0.348731694147545	-4.00192319692902	6.28296951400469e-05	0.000729979883458945
PGSC0003DMG401015894	108.122363931853	-2.29079518288466	0.572463489873949	-4.00164416317462	6.29038503569433e-05	0.000730493427930846
PGSC0003DMG400011018	1770.54362148233	1.0468533977286	0.261806379317198	3.99857864601634	6.3724007319644e-05	0.000738260031593425
PGSC0003DMG400022231	91.6478722988762	-1.39598386652297	0.349285183921849	-3.99668789511359	6.4234900029535e-05	0.00074382550190896
PGSC0003DMG400005476	148.688903617597	1.78844637450416	0.447516761615722	3.99637852233092	6.43188626838084e-05	0.000744444282994797
PGSC0003DMG400009934	45.0003176401835	2.21936532577145	0.55550125018177	3.99524812058521	6.46265336895521e-05	0.000747296006205361
PGSC0003DMG400029466	139.562683312024	1.65098427866023	0.413294179872265	3.99469520516957	6.47775321827098e-05	0.000748687050871917
PGSC0003DMG400003228	82.1198061243186	-3.3260462653106	0.832720533428169	-3.99419268745282	6.49150569133483e-05	0.000749190962384529
PGSC0003DMG400025875	595.137226128957	1.72824716421879	0.432683686898834	3.9942508038739	6.48991379906168e-05	0.000749190962384529
PGSC0003DMG400027710	169.531805950836	-1.15655266400288	0.289573308388951	-3.99398919201979	6.49708263671845e-05	0.000749190962384529
PGSC0003DMG400031278	21.2111889104104	10.5665037692657	2.6455724388234	3.99403305470065	6.49588016371547e-05	0.000749190962384529
PGSC0003DMG402009291	492.020881771015	-1.27369878347388	0.318905051969274	-3.99397493269126	6.49747359430549e-05	0.000749190962384529
PGSC0003DMG400001621	266.86858039532	2.21169918475506	0.55404603754872	3.99190506720405	6.55446129581244e-05	0.000755404761913885
PGSC0003DMG400006923	112.610733408461	1.33655470639286	0.334829368715424	3.99174872718175	6.55878482117405e-05	0.000755545986934207
PGSC0003DMG400008849	381.81330908704	2.89178034619004	0.724760158871694	3.98998249392179	6.60781720965071e-05	0.000760475876789768
PGSC0003DMG400002596	1289.99281609507	-1.38253493772825	0.346681018049772	-3.98791645849432	6.66561261735123e-05	0.000766404030642831
PGSC0003DMG400044345	11.2925447532584	4.66733877981946	1.1705246567117	3.98739040058428	6.68040482260381e-05	0.000767742848298017
PGSC0003DMG400045689	23.9674042806408	10.5666437359199	2.65081761125832	3.98618286337097	6.71447710147501e-05	0.000771295115749746
PGSC0003DMG400019804	12.3734885850236	-2.68184935034523	0.672949248884795	-3.98521783743658	6.7418247553964e-05	0.000773343745577855
PGSC0003DMG400033672	15.8771706231601	-1.63013354963928	0.409100207067911	-3.98468033375667	6.75710261982408e-05	0.000774367770628053
PGSC0003DMG400034519	40.9914626076217	10.9530015952094	2.74993378064247	3.98300558082909	6.80491569515296e-05	0.000779480878617638
PGSC0003DMG400020937	58.8427947937643	-2.80653029552001	0.704875247905153	-3.98159859331257	6.84533151494251e-05	0.000783742251900953
PGSC0003DMG400016015	161.256153118037	1.06063196236869	0.266456449391427	3.98050775198393	6.87682220430859e-05	0.000786609113960946
PGSC0003DMG400016590	4738.83077419952	-2.15321932370925	0.540939373417549	-3.98051875962666	6.87650374934991e-05	0.000786609113960946
PGSC0003DMG400008894	446.077032519236	1.70188084904726	0.427668342220174	3.97944079800766	6.90775586825668e-05	0.000789406946387889
PGSC0003DMG400014061	19.7129087977725	-1.86094997796069	0.467631467776036	-3.97952256466189	6.90538059824088e-05	0.000789406946387889
PGSC0003DMG400020956	53.8494603364792	1.04058961170918	0.261537886115913	3.97873373973816	6.92832773553113e-05	0.000791016519131076
PGSC0003DMG400017286	32.7519367988743	-1.69570600956138	0.426404289025666	-3.9767564567328	6.9861649360648e-05	0.000797246627495612
PGSC0003DMG400012503	25.4064533936825	-1.54003874818388	0.387449162773597	-3.97481501097936	7.04339808550814e-05	0.000803198593842921
PGSC0003DMG400014639	249.532262161465	1.55767951682757	0.391893943461067	3.97474761429254	7.04539286089134e-05	0.000803198593842921
PGSC0003DMG400037864	31.9022093202144	-10.6731297457665	2.68564695748017	-3.97413729903676	7.06348103351972e-05	0.000804362630682318
PGSC0003DMG401015455	142.544952748237	1.09561639147964	0.27569017930864	3.97408567192043	7.06501314192613e-05	0.000804362630682318
PGSC0003DMG402008996	57.5452184339915	1.86407053351453	0.469129981222873	3.97346281014804	7.08352224803504e-05	0.000805717616897531
PGSC0003DMG400019218	64.7155804085912	-1.60543249928629	0.404076900213822	-3.97308655465522	7.09472535877611e-05	0.000806615698482392
PGSC0003DMG400023147	534.434339994288	1.37712290227293	0.346665765998023	3.97248023123455	7.11281408090616e-05	0.000808295419343237
PGSC0003DMG401001494	774.974259675738	5.63943767558612	1.42014299147694	3.97103510662763	7.15610320633455e-05	0.000812835998569542
PGSC0003DMG400007512	56.8688154164545	2.6261709307906	0.661498021513188	3.97003595684715	7.18617861773576e-05	0.000814631768213105
PGSC0003DMG400017240	10.7064901528432	3.16750231894159	0.797801794784022	3.97028728144074	7.17860226028814e-05	0.000814631768213105
PGSC0003DMG400021783	34.4774517059554	-10.5270061630917	2.65159189690983	-3.97007027188455	7.18514372101511e-05	0.000814631768213105
PGSC0003DMG400027899	52.107385168003	1.33940350254627	0.337385043314313	3.9699551864795	7.18861510310658e-05	0.000814631768213105
PGSC0003DMG400027046	382.364995678051	-2.85706978161418	0.719856295965917	-3.96894463190116	7.21916519571742e-05	0.000817713802266422
PGSC0003DMG400013239	53.2565237410616	-1.43896788463714	0.362699536334717	-3.96738275206724	7.26662410104416e-05	0.000822325577504241
PGSC0003DMG400018422	2593.76340743897	-1.12479795801713	0.283524062646962	-3.96720457345344	7.27205690751055e-05	0.000822558681834229
PGSC0003DMG400027012	5610.29364684674	-1.04332932421492	0.263017788284042	-3.96676335475907	7.28552655372366e-05	0.000823700213563555
PGSC0003DMG400000386	1564.16469126019	1.78735023767193	0.450721663706479	3.96552990813395	7.32330685664202e-05	0.000827587971792998
PGSC0003DMG400006954	9.96435180993038	-6.31831196054729	1.59365027690442	-3.9646791094093	7.34947461298543e-05	0.0008301604325469
PGSC0003DMG400013537	37193.4462973958	2.46057112112451	0.62066287463254	3.96442452366959	7.35732200299836e-05	0.000830662091144078
PGSC0003DMG401025066	1390.88165125668	1.1213726662817	0.282868282397624	3.96429269756514	7.36138854460743e-05	0.000830736614703107
PGSC0003DMG400025931	434.248069275844	-1.45708877737889	0.367589744275746	-3.96389942883134	7.37353264282352e-05	0.00083133768174081
PGSC0003DMG400010504	87.3543217023439	-1.46813019560503	0.370584933203697	-3.96165646269828	7.44315820880831e-05	0.000838412467612971
PGSC0003DMG400007503	86.939964417166	3.22991179677531	0.815960136989545	3.95841861673776	7.5447639609755e-05	0.000848681543894416
PGSC0003DMG400011783	55.7937707066666	2.41937052985865	0.61118302996062	3.9585040998513	7.54206466894094e-05	0.000848681543894416
PGSC0003DMG400003847	66.0877872185943	-1.07786739271812	0.272339306699233	-3.95781059216876	7.56398986887001e-05	0.000848886428587819
PGSC0003DMG400023577	416.867890496991	1.64537392250818	0.415696199324044	3.95811634839021	7.55431598764121e-05	0.000848886428587819
PGSC0003DMG401028957	92.5317230126253	3.70494866515014	0.936098650647848	3.95786134568835	7.56238325781854e-05	0.000848886428587819
PGSC0003DMG400022381	5018.85689308687	1.06727719430998	0.269693359603883	3.95737290631688	7.57785828651971e-05	0.000850051656087195
PGSC0003DMG400006277	32.6502457751796	1.16492279772999	0.294433623262096	3.95648698278256	7.60600308790739e-05	0.000852816539332403
PGSC0003DMG400012793	33.3176947604117	2.18672234819944	0.552835093824579	3.955469492849	7.63844955549743e-05	0.00085606098028454
PGSC0003DMG400018905	15.0553094556877	10.4890390992642	2.65188192129385	3.95531905664434	7.64325786716482e-05	0.000856206383126084
PGSC0003DMG400010034	473.763612408692	1.43722730977065	0.363398946821064	3.95495727861406	7.65483290418676e-05	0.000857109320635457
PGSC0003DMG400021458	82.9773978830238	-1.12435767853089	0.2844278413317	-3.95305070441281	7.71610782064695e-05	0.000863177621202372
PGSC0003DMG400018978	39.6452386955441	-1.45265161862576	0.367583826159484	-3.95189209983222	7.75357016099878e-05	0.000866970726805489
PGSC0003DMG400016063	110.516533657534	-2.31338124949048	0.585531617783299	-3.95090748173166	7.7855419244521e-05	0.000870146704452857
PGSC0003DMG400028890	18.0802466954854	1.8235083572473	0.461626540180249	3.95018093313111	7.80921373151875e-05	0.00087199311021313
PGSC0003DMG400028490	56.3433423047881	1.32982893644294	0.336682522685882	3.94980091581305	7.82162222994764e-05	0.000872978953417543
PGSC0003DMG400024344	1503.72205227513	-2.74648853850957	0.695377240988515	-3.94963823464411	7.82693986547346e-05	0.000873172838514644
PGSC0003DMG400006148	174.144400498866	-1.04459365710623	0.264547099211237	-3.94861126892242	7.86058774889832e-05	0.000876196139228058
PGSC0003DMG400027582	22.4617645216833	-4.72501768255115	1.19663360567534	-3.94859183307367	7.86122586882761e-05	0.000876196139228058
PGSC0003DMG400008508	124.585923188387	-1.01541626188599	0.257509434945284	-3.94321964203659	8.0394962562079e-05	0.000894838864446107
PGSC0003DMG400016216	106.147499276535	1.24277102110973	0.315272013431438	3.94190086073085	8.08383915396955e-05	0.00089936398470737
PGSC0003DMG400010700	48.027955857317	-1.89002062048532	0.479665286024931	-3.94029060586861	8.13829609730255e-05	0.000905009698700034
PGSC0003DMG400026532	7074.37880777397	1.08112924966793	0.274555978466819	3.93773705349705	8.22536576336567e-05	0.000913026831457435
PGSC0003DMG402030595	90.8671263664153	-4.1548410453997	1.05562483488958	-3.93590687531929	8.28831104938089e-05	0.000919253483715425
PGSC0003DMG400005039	5.12559070201836	4.65642885385523	1.18341073069733	3.93475294170386	8.32823198196404e-05	0.000923184515200713
PGSC0003DMG400032098	24.0452953428005	10.4362101899154	2.65254016895333	3.93442116808112	8.33974345427827e-05	0.000923763904773224
PGSC0003DMG400006683	42.8812908938405	1.64837693531815	0.419112370773552	3.93301904278262	8.38855893643756e-05	0.000927763205364638
PGSC0003DMG400030210	28.6937107184983	-2.10705991988719	0.53582377225632	-3.93237483849306	8.41107755290471e-05	0.000929832041172653
PGSC0003DMG400023125	99.540515190955	-1.4685831631415	0.373473995911252	-3.93222333875819	8.41638162402142e-05	0.000929996822224787
PGSC0003DMG400025331	360.932024480017	1.03615887469324	0.263560051554484	3.93139578089302	8.44541061649567e-05	0.000932359568603349
PGSC0003DMG401013613	10.3431162089367	4.43278306743757	1.12758061756911	3.93123382786942	8.4511026474532e-05	0.000932565793047245
PGSC0003DMG400000843	30.4624437339558	2.21738301554576	0.564287796009643	3.92952502468769	8.51138189461429e-05	0.000937520642565306
PGSC0003DMG400004931	4.33355136266285	-3.59650781552555	0.915524202223397	-3.92835908301632	8.55274424933551e-05	0.000940436592910156
PGSC0003DMG400016971	1361.55612910682	1.84010337308502	0.468390394559448	3.92856769579095	8.54532968411232e-05	0.000940436592910156
PGSC0003DMG400004800	978.421960544589	2.69879398078085	0.687066228187682	3.92799685104539	8.56563322894195e-05	0.000941370426111795
PGSC0003DMG400027157	14.2702305328383	-4.26572135715582	1.08606683966267	-3.92767848291985	8.57697659251767e-05	0.000942192469196975
PGSC0003DMG400024995	16.2224259239972	-1.95306873485823	0.497310903020577	-3.92725903050916	8.59194323062872e-05	0.000943411614431979
PGSC0003DMG400006180	23.3241592923592	2.66687768442659	0.679201699668259	3.92648853165292	8.61950000817e-05	0.000946011461292717
PGSC0003DMG401029358	5.28381756574358	-3.44821391642588	0.878257297659031	-3.92620013020899	8.62983610580262e-05	0.000946719807072463
PGSC0003DMG401019427	16.4993614158616	-2.08002858630798	0.52985324565531	-3.92566923646085	8.64889357935797e-05	0.000948383847660984
PGSC0003DMG400010503	37.46025733735	-1.6082654404469	0.40972527468143	-3.92522878091267	8.66473476948746e-05	0.000949693873364003
PGSC0003DMG400000689	782.521475166605	1.78353816584704	0.454405334169272	3.92499390243216	8.67319348744432e-05	0.000950193933415564
PGSC0003DMG400019119	26.5768220295109	2.91375081280626	0.74256885922454	3.92387961952657	8.71342875751531e-05	0.00095417326946352
PGSC0003DMG402027248	718.895654806041	-1.16147512454245	0.296037355086929	-3.92340731527411	8.73053619514569e-05	0.000955617532275664
PGSC0003DMG400003610	18.6162086971803	10.3974027174974	2.65058813867724	3.92267759965386	8.75702978967846e-05	0.00095808741803898
PGSC0003DMG400004264	14.330118683351	-4.38503996447758	1.11802721318454	-3.92212274689398	8.77722550035789e-05	0.000959436119575204
PGSC0003DMG400028622	552.597739624409	1.62533760724205	0.414837353742975	3.91801170404986	8.92823721783422e-05	0.000974196514681535
PGSC0003DMG400030657	9.58164494192647	-1.87301967167271	0.478171968892779	-3.91704197134295	8.9642146409878e-05	0.000976374731798881
PGSC0003DMG400035383	10.1624676707383	2.70837551908404	0.691895431320395	3.91442896785061	9.06184088775512e-05	0.000985687393977181
PGSC0003DMG400005037	17.4005080834795	10.3656834573862	2.64826530089317	3.91414087323133	9.07266584829502e-05	0.000986424886501875
PGSC0003DMG400002954	23.6259484323531	10.3765363456445	2.65183967861558	3.91295764571322	9.11725305326483e-05	0.000989948576179739
PGSC0003DMG402031322	617.213742016447	-1.25069346308688	0.319675483178177	-3.91238468040349	9.13891823378211e-05	0.00099185936345013
PGSC0003DMG400030317	49.0510961071538	-1.15229685854744	0.294581979255942	-3.91163390733514	9.16738035846939e-05	0.000994063605166709
PGSC0003DMG400024287	22.4977781009213	-10.3438700520818	2.64523541140354	-3.91037788451253	9.21518399582053e-05	0.000998670090698812
PGSC0003DMG400042472	6.84862787395551	4.3627175682045	1.11572877443752	3.910195441902	9.22214722702147e-05	0.000998670090698812
PGSC0003DMG400003383	70.5958959976715	-2.57611083080888	0.658973033939057	-3.90928110579882	9.25711933670373e-05	0.00100067982829873
PGSC0003DMG400027048	87.0836159226557	-1.12731329863155	0.288403987919668	-3.90879927411251	9.27559909935702e-05	0.00100223320884368
PGSC0003DMG400024277	20.7480767023338	10.3393726500535	2.64540931092201	3.90842075264714	9.29014102037877e-05	0.00100335991613807
PGSC0003DMG400024697	148.184508366573	-1.72240888064248	0.440788818227128	-3.90756028605736	9.32327830633569e-05	0.00100604773476375
PGSC0003DMG400028332	281.847568273082	1.27545018025441	0.32643122147956	3.90725548393743	9.33504324110431e-05	0.00100687173604958
PGSC0003DMG400027870	79.5918247282161	-1.12690158806297	0.288476849230032	-3.90638483147177	9.36872647835425e-05	0.00100961172173056
PGSC0003DMG400017358	14.0642443998371	-1.88358251102162	0.482386306185106	-3.90471803795117	9.43353074800803e-05	0.00101569763510672
PGSC0003DMG400022312	272.197546823027	1.18227752932619	0.302812814279245	3.90431802610548	9.44914591301677e-05	0.00101648134706987
PGSC0003DMG402031505	39.0029028481801	1.63768404481862	0.419450004329425	3.90436053859814	9.44748520471971e-05	0.00101648134706987
PGSC0003DMG400040401	265.307440476613	-1.02279706385174	0.262052778138612	-3.9030193502117	9.50001043678894e-05	0.00102105224557943
PGSC0003DMG400014104	484.398671305255	5.6417246079572	1.4455949710178	3.90270077100852	9.51252748643802e-05	0.00102188140868848
PGSC0003DMG400001547	12.8009353782044	1.87140252347407	0.479618593675675	3.90185565812226	9.54580766017676e-05	0.00102461976852434
PGSC0003DMG401009242	39.654166285939	-1.25639376535903	0.322027173785133	-3.90151474048379	9.55926394303083e-05	0.00102561271350063
PGSC0003DMG400019087	27.1922566970043	10.3276254195531	2.64722433122696	3.90130345121389	9.56761268224564e-05	0.00102605703817909
PGSC0003DMG400003665	11.6840204756673	2.55155554346227	0.654250119438192	3.89996954934193	9.6204787133284e-05	0.001030819922592
PGSC0003DMG400021447	86.2545631160864	1.10019941570224	0.282328354331676	3.89687893129478	9.74402984232633e-05	0.00104268387786227
PGSC0003DMG400016858	766.794864520108	2.01123663407963	0.516129382794788	3.896768331981	9.74847882526566e-05	0.00104270242592874
PGSC0003DMG400005072	11.9655053003524	-6.10409827377408	1.56857196892873	-3.89150029114886	9.96262696292721e-05	0.00106374161009153
PGSC0003DMG400022764	322.247343123069	2.25750147047967	0.580521508290919	3.88874733879518	0.000100762948410266	0.00107493701788327
PGSC0003DMG400024982	955.199657441239	1.46301776874821	0.376292131013632	3.88798395758961	0.000101080305651332	0.00107737998860098
PGSC0003DMG400017560	49.5229572313965	-1.30733164345016	0.336503507107336	-3.88504611642325	0.00010231046590301	0.00108906387253458
PGSC0003DMG400011129	100.50608225669	1.08745804305956	0.280013899633073	3.88358593800006	0.000102927129464002	0.00109515004635192
PGSC0003DMG400028972	336.129922694765	3.80453000876566	0.979928402219948	3.88245712660926	0.000103406252323013	0.00109928869895436
PGSC0003DMG400001703	152.838978906252	1.59685860336771	0.411383899624771	3.88167501164782	0.00010373945386619	0.00110110627286717
PGSC0003DMG400017495	363.209688318564	1.52415866897882	0.392659244978605	3.88163194543369	0.00010375783060847	0.00110110627286717
PGSC0003DMG400024589	18.4507576737729	2.2791397115842	0.587148519450841	3.88170903286254	0.000103724938878613	0.00110110627286717
PGSC0003DMG400002061	342.368983555038	-1.00419733229817	0.258857018199364	-3.87935138588658	0.000104735366781123	0.00110954882262869
PGSC0003DMG400028349	548.477032126576	-1.54585522309273	0.398738950839829	-3.87686033641015	0.000105813055981302	0.00111950672287029
PGSC0003DMG400006722	84.0993493925224	-1.00985140135565	0.260527161616976	-3.87618471367035	0.000106107145907682	0.00112108731150119
PGSC0003DMG400024532	589.265038195683	-1.38587414167248	0.35754392110555	-3.87609482322413	0.000106146332154683	0.00112108731150119
PGSC0003DMG400029346	34.3344527216002	-1.85464987660174	0.478478591544282	-3.87613972574172	0.000106126755941249	0.00112108731150119
PGSC0003DMG400015830	13.1594049276858	2.38750611981558	0.616016317497608	3.87571895743631	0.000106310332581441	0.00112233336825264
PGSC0003DMG400006239	59.5762243406518	1.25031179151528	0.322631165697297	3.87535961943727	0.000106467345025028	0.00112350460541989
PGSC0003DMG400025547	30.3789270756472	1.82024838847292	0.470062369084705	3.87235504943156	0.000107788780115669	0.00113597449467624
PGSC0003DMG400004345	32.0044748611039	-3.70747525376909	0.957599005263429	-3.87163649230106	0.000108107092683735	0.00113785397897205
PGSC0003DMG400017202	19.9520086655295	2.35984557251955	0.609636548435178	3.87090567089002	0.000108431747809094	0.00114077870311491
PGSC0003DMG400026652	87.4386638267372	-2.84667146034828	0.735517797821489	-3.87029582258889	0.000108703366527476	0.00114314316494418
PGSC0003DMG400009412	77.1658109346739	1.26649962970009	0.327398428845765	3.86837418299501	0.000109563444843202	0.00115119505790227
PGSC0003DMG400004177	8.99942330147093	-2.56503300353876	0.663105658978406	-3.86821160219097	0.000109636505800493	0.00115146660936978
PGSC0003DMG400021650	98.4157905618541	-2.36435869474701	0.611252864904103	-3.86805335483858	0.000109707663521472	0.00115171794674909
PGSC0003DMG400025182	37.805069215629	1.81549943770865	0.469435500705787	3.86740976125385	0.000109997511887942	0.00115376745049946
PGSC0003DMG400030594	28.1027710980005	1.53401114860796	0.396643638059765	3.86747952421921	0.000109966058610665	0.00115376745049946
PGSC0003DMG400007983	6.48644464844453	-4.82870449158027	1.24885737412739	-3.86649796175022	0.000110409386288391	0.00115659523342568
PGSC0003DMG400007682	23.1971811829691	1.70907976082011	0.44207498837856	3.86604039076868	0.000110616626258967	0.00115763131071823
PGSC0003DMG400024958	560.713892489329	-1.51158974530204	0.390999311126099	-3.86596523903987	0.000110650698539558	0.00115763131071823
PGSC0003DMG401013464	178.600241560779	-1.19055397159018	0.307979073278426	-3.86569762327282	0.000110772110559848	0.00115840457127916
PGSC0003DMG400043373	6532.10418280495	1.23856647065061	0.32047314713699	3.86480577769333	0.000111177631306227	0.00116115156088435
PGSC0003DMG401016929	48.0565727148349	1.38453761504068	0.358238589217271	3.86484777663347	0.000111158503075319	0.00116115156088435
PGSC0003DMG402013613	24.3820619475487	1.80359657354515	0.466688874453049	3.86466588829428	0.000111241365710289	0.00116131985683939
PGSC0003DMG400016747	17.9065040588524	10.4697849924151	2.71010215041068	3.8632436754565	0.00011189129339101	0.00116760503719579
PGSC0003DMG400026859	289.141317625245	1.56362757681683	0.404759331699684	3.86310445333225	0.000111955107715414	0.00116777126255594
PGSC0003DMG400013945	19.8619951586677	10.2297955965296	2.64860819659112	3.86232875428532	0.000112311288745653	0.00117098563430536
PGSC0003DMG400017620	325.577132444852	1.08224665624116	0.28029009910222	3.86116619783445	0.000112847106783379	0.00117556701970366
PGSC0003DMG400001049	37.5136798057092	1.87476340308576	0.4856034882322	3.86068767732843	0.000113068354887549	0.00117736890292172
PGSC0003DMG400030982	1252.63089904578	1.87327934202755	0.485358663630244	3.85957742675559	0.000113583265846637	0.00118071402566153
PGSC0003DMG400021322	558.423898714605	-1.10624817810525	0.286633476231068	-3.85945212210124	0.000113641518217627	0.00118081623552334
PGSC0003DMG400018300	74.4440757379391	-1.15232062925136	0.298608389434785	-3.85896937267069	0.00011386620514662	0.0011826469952771
PGSC0003DMG400046162	7.50009979127361	-4.03927190121714	1.04688776475538	-3.85836193449157	0.000114149521529553	0.0011840999106432
PGSC0003DMG402025397	48.4715878757926	-1.25710890769878	0.325861291393105	-3.85780373705772	0.000114410457550463	0.00118627883855576
PGSC0003DMG400020586	18.8667497183952	2.18092836115037	0.565659593837999	3.8555491410528	0.000115470131312105	0.00119472638621481
PGSC0003DMG400003569	86.453701485305	1.26699853196498	0.328656558163442	3.85508367471828	0.000115690053000692	0.00119649419954532
PGSC0003DMG400012502	19.3518456072765	-10.2871186513757	2.6698667701864	-3.85304568986319	0.000116657611433453	0.00120547846187611
PGSC0003DMG400028124	13.5737394073097	-2.11866196776992	0.549951896523115	-3.85244960725556	0.000116942048257811	0.00120708548749805
PGSC0003DMG401014189	228.660430546225	1.10852572965063	0.287748739091436	3.85240864356449	0.000116961619180625	0.00120708548749805
PGSC0003DMG400014224	546.610280337529	-1.45178150270406	0.376894432165674	-3.85195794578862	0.000117177149796922	0.00120828716790593
PGSC0003DMG400020336	33.0341532982468	2.6913088206645	0.698855292380134	3.85102445385875	0.000117624751828561	0.001212390035014
PGSC0003DMG400031180	204.155248387169	-1.54312095705755	0.400798843851307	-3.85011329431387	0.000118063200211073	0.00121618755048054
PGSC0003DMG400023493	46.1601631721093	1.88075426801353	0.488588376769143	3.84936350809298	0.000118425151448062	0.00121857981787506
PGSC0003DMG400025022	231.102933275743	-3.52060782368535	0.914811600597078	-3.84845122360443	0.000118866958092601	0.0012226100830891
PGSC0003DMG400015151	7.57955884480381	-2.73434206854227	0.71060310620445	-3.84791741644253	0.000119126193734808	0.00122475990160656
PGSC0003DMG400028799	129.033476318149	-1.45145132237588	0.377283646640275	-3.84710902606331	0.000119519791856394	0.00122828873324984
PGSC0003DMG401021989	83.4269605212502	1.16396785405227	0.302576719978799	3.84685197900826	0.0001196452025164	0.00122905962669227
PGSC0003DMG400007977	35.9478820501492	-1.34255750361726	0.349057360113082	-3.8462374871062	0.000119945509942168	0.00123058946190982
PGSC0003DMG400025587	254.070504812332	-1.06481944119545	0.27683980713683	-3.84633789558002	0.000119896390936823	0.00123058946190982
PGSC0003DMG400028987	12.8301895967306	-2.39479429878935	0.622623965799362	-3.84629315660017	0.000119918274537272	0.00123058946190982
PGSC0003DMG400003714	115.508087091592	1.63722375939114	0.425690397659569	3.84604343530542	0.000120040492271006	0.00123104604079605
PGSC0003DMG401025785	31.6769334027683	-1.30548773993581	0.339480524131657	-3.84554531743775	0.000120284630263226	0.00123303122245872
PGSC0003DMG400020701	104.131929994681	-1.3218943632545	0.343812015143438	-3.84481724032539	0.000120642318465397	0.00123617824387212
PGSC0003DMG400030536	148.100491067726	-1.05975657560124	0.275647327192901	-3.8446103809293	0.000120744126713617	0.00123670181359302
PGSC0003DMG400022517	7.82111388993436	2.38661753732664	0.620956886204405	3.84345127713266	0.000121316093307103	0.0012420384414275
PGSC0003DMG400025049	11.2146557084106	10.1968494426008	2.6539196246678	3.84218472474547	0.000121944001260504	0.00124794307962229
PGSC0003DMG400024558	3862.95521334232	-1.0386219727808	0.270410319261126	-3.84091101115796	0.000122578548567771	0.00125391068117543
PGSC0003DMG400007381	744.746133533775	1.09637737263991	0.285527822143894	3.83982676156644	0.000123121158884788	0.001258405574905
PGSC0003DMG400027966	27.7663568134317	2.2213506238968	0.578546999682331	3.83953356445803	0.000123268277211449	0.00125938143123402
PGSC0003DMG400014415	125.232863394804	2.34389927916048	0.610644761169644	3.83840070071331	0.00012383827605478	0.00126361675236315
PGSC0003DMG400007672	5616.71539149719	1.81838617254991	0.473818316961052	3.8377287400212	0.000124177545165954	0.00126654863821084
PGSC0003DMG400011929	45.085941871827	-2.66551035827494	0.694841511150028	-3.83614150205745	0.000124982414913613	0.00127422498014142
PGSC0003DMG400006303	401.667800415829	-1.4473671675126	0.377349966785578	-3.83560963272866	0.000125253217810994	0.00127645224519712
PGSC0003DMG400005542	11.849020819251	-3.41839994916327	0.89149036157816	-3.83447774254323	0.000125831365214637	0.0012818084809897
PGSC0003DMG400000211	1165.4717679888	-2.78859691849333	0.727382536912608	-3.8337419129274	0.000126208560760226	0.00128404179026268
PGSC0003DMG400035325	6.19072113008683	-2.64626260654313	0.690279734450955	-3.8336090058445	0.000126276804140138	0.00128420034302149
PGSC0003DMG400023329	1649.70048679	-1.02441130762977	0.267340530380457	-3.83185933749705	0.000127178449787228	0.00129229202290047
PGSC0003DMG400046746	230.320541780227	2.40828415425439	0.628614475897121	3.83109878406384	0.000127572270093303	0.00129575383205555
PGSC0003DMG400035342	23.307117895428	-10.1517253295474	2.65006517924548	-3.83074552620543	0.000127755580327337	0.00129707549435586
PGSC0003DMG400003518	180.661363326269	-3.27158082911211	0.854116758257046	-3.83036721558802	0.000127952166043336	0.00129853078372819
PGSC0003DMG400006201	567.280532238094	1.94290416701141	0.507319700810985	3.82974318542242	0.000128277060843518	0.00130128647370668
PGSC0003DMG400025486	4.18820877726404	3.1503735079205	0.822955932319515	3.82811932473846	0.000129126154828084	0.00130935531716943
PGSC0003DMG400001259	183.972915429297	-1.0335468534591	0.270018124356582	-3.82769436652412	0.000129349232377125	0.00131107220697463
PGSC0003DMG400018263	557.771321155909	-1.58442000410509	0.413980636547817	-3.82728046731258	0.00012956685371151	0.00131218723482665
PGSC0003DMG400005456	700.942168386861	-1.63472691855445	0.427300118679282	-3.82571136092154	0.000130395001307131	0.00131911459411105
PGSC0003DMG401016495	667.04232824923	2.7542343289625	0.720081905331242	3.82489034729395	0.000130830303595309	0.00132278549493316
PGSC0003DMG400047314	286.033967177627	-1.35039204295658	0.353302885490676	-3.82219364294497	0.00013226975457229	0.00133623136071021
PGSC0003DMG400003527	463.30931260333	-1.31019348812127	0.342821506677979	-3.8217949066771	0.000132483854768855	0.00133784006883978
PGSC0003DMG400018109	20.8037020789606	-10.2246688468775	2.67599697003019	-3.8208820717619	0.00013297522875601	0.00134224623496391
PGSC0003DMG400006088	1657.95468912777	-1.10249670629585	0.288558307281897	-3.82070686746442	0.000133069736470071	0.00134259199762745
PGSC0003DMG400017505	146.335645571909	2.09593598609809	0.548586095312714	3.82061449243137	0.000133119590366309	0.00134259199762745
PGSC0003DMG400005431	8.82777746982707	-4.63611404572491	1.21370194649868	-3.81981264765973	0.000133553078086067	0.00134585079144005
PGSC0003DMG400014766	89.5106891363198	-2.81982756813083	0.738475700148088	-3.81844327113996	0.000134296457542501	0.00135135870301761
PGSC0003DMG400023011	2511.94112319265	1.17932038556479	0.308847603236705	3.81845406344612	0.000134290583621979	0.00135135870301761
PGSC0003DMG400016875	40.2001685967602	-1.8002637949402	0.471534371033051	-3.81788456055947	0.000134600877398184	0.00135361302973588
PGSC0003DMG400025042	1359.39594788271	-1.20519247300116	0.315688496525946	-3.81766357109598	0.000134721465373114	0.0013538786863932
PGSC0003DMG402009727	665.813005748081	1.04547553126169	0.273854405924964	3.81763268599063	0.000134738326644372	0.0013538786863932
PGSC0003DMG400028198	697.424360605848	-1.78068916647313	0.466515130079327	-3.81700196126616	0.000135083096769572	0.00135678397072469
PGSC0003DMG400041467	452.531566745278	-4.76153866404498	1.24754330436305	-3.81673217065283	0.000135230824810171	0.00135770857334115
PGSC0003DMG400006800	152.641533970276	-1.43162732481176	0.375281053336323	-3.81481375647481	0.000136285679736416	0.00136492766806242
PGSC0003DMG400017415	30.3699675034599	-3.71660546860547	0.974253882291868	-3.81482233343777	0.00013628094642308	0.00136492766806242
PGSC0003DMG401008349	806.489206634032	-1.48335065383561	0.388833777509505	-3.81487087705323	0.000136254159889078	0.00136492766806242
PGSC0003DMG400004429	210.316138884775	-1.54483806984991	0.405048038316908	-3.81396260124887	0.000136756172350991	0.00136907749389311
PGSC0003DMG400028965	204.908791322491	4.78489923559584	1.25497788770324	3.81273589158833	0.000137436952439107	0.00137532825569656
PGSC0003DMG400028772	89.4262272828964	1.98481754193191	0.520617836789053	3.8124270850446	0.000137608831343799	0.00137648341672733
PGSC0003DMG400038291	90.3503279454557	1.04577656137644	0.274315218734432	3.81231696222027	0.000137670173667333	0.00137653240066636
PGSC0003DMG400041063	18.203075232538	-10.1929910306453	2.67381854816143	-3.81214762596893	0.000137764550233397	0.00137691151087781
PGSC0003DMG400027288	31.2121743240575	-1.60270703913007	0.420494044910018	-3.81148570004847	0.000138134047995645	0.0013800389301392
PGSC0003DMG400000356	386.024829500963	1.00715629374431	0.264322428405591	3.81033232714884	0.000138780110855779	0.00138535839682353
PGSC0003DMG400003218	3793.28905874489	-1.00231719342762	0.263085626918111	-3.80985158774793	0.000139050236994842	0.00138748695973536
PGSC0003DMG400011789	4.95305905343029	-4.35032788711555	1.14196723348209	-3.80950324980037	0.000139246276481081	0.00138881805194634
PGSC0003DMG400020525	13.7099633383471	-1.88249237851153	0.494168721017118	-3.80941224818298	0.000139297533729477	0.00138881805194634
PGSC0003DMG400007614	954.981735654914	-1.7906196247219	0.470162513180191	-3.80851210916435	0.000139805501072255	0.00139274377232397
PGSC0003DMG402025462	18.6805736191246	1.36942887485617	0.359586469412304	3.80834372632072	0.000139900716554565	0.00139312322360807
PGSC0003DMG400014873	155.573348491922	-1.02172751093138	0.268304585387574	-3.80808814525277	0.000140045356758563	0.00139399433276371
PGSC0003DMG400011459	30.4714012114621	1.06752545383432	0.280384200748997	3.80736664541946	0.000140454433351662	0.00139692588342047
PGSC0003DMG400010315	811.399214100958	1.11466858549649	0.292796729275552	3.80697075494813	0.00014067937360902	0.00139859269637309
PGSC0003DMG400009984	1514.92788032589	1.00122746102229	0.263208251625444	3.80393644515021	0.000142414732996266	0.0014146916878126
PGSC0003DMG401027248	259.914483867484	-1.22412912224607	0.321827482125171	-3.80368113426051	0.000142561664319166	0.00141557463670663
PGSC0003DMG400029427	40.6896532447905	-1.33261718483148	0.350411943652765	-3.8030016070229	0.000142953427964424	0.0014188869547287
PGSC0003DMG400018136	37.232265931177	-1.72299814581698	0.453124752387302	-3.8024807445175	0.000143254403792243	0.00142129582802337
PGSC0003DMG400019929	19.3283839839231	10.0667422368058	2.64755488800546	3.80227895648638	0.000143371165536068	0.00142187580883614
PGSC0003DMG400004574	56.3926098187388	1.68569709014866	0.443402665374896	3.80172971834395	0.000143689428422123	0.0014239376842571
PGSC0003DMG400007690	9.46647807186833	2.11312552822262	0.555834274361841	3.80171865192861	0.000143695847826987	0.0014239376842571
PGSC0003DMG400030878	60.1419237589914	-2.46473905318636	0.64837453854542	-3.80141246557248	0.000143873567520532	0.00142511969582583
PGSC0003DMG400028186	24.6188416995299	-5.65009818267263	1.48646769374624	-3.8010231950841	0.000144099810592121	0.00142678119403575
PGSC0003DMG400008205	608.31288781462	-1.22214230504285	0.321566534932348	-3.80058921647419	0.000144352432862815	0.00142870242703956
PGSC0003DMG400008056	7745.38887668688	1.87480994663268	0.493355462927187	3.80011996929965	0.000144626054478702	0.0014299611069324
PGSC0003DMG400016202	636.239329112808	1.00652262264424	0.264862504626967	3.80017029613847	0.000144596685148992	0.0014299611069324
PGSC0003DMG400025372	916.443459761571	1.47445619640715	0.388007692540609	3.80006949540782	0.000144655515266422	0.0014299611069324
PGSC0003DMG400013367	47.4561479871562	-1.62496076053596	0.427677550660105	-3.79949978208556	0.000144988439770087	0.00143209116268656
PGSC0003DMG400029967	457.373763774194	-1.63710799292217	0.43100897026778	-3.79831536198669	0.000145682892368306	0.00143778579368105
PGSC0003DMG400020347	1367.90759771584	1.14801272251683	0.302285126317324	3.7977810436882	0.000145997199532127	0.00143914054364995
PGSC0003DMG400045810	17.3818049710787	-10.2953785885866	2.71086719447533	-3.79781739569104	0.000145975795618786	0.00143914054364995
PGSC0003DMG400008337	242.063314353283	-3.12762775777823	0.823719105399345	-3.79695910569165	0.000146481942857223	0.0014433354102865
PGSC0003DMG400047079	14.6273267983432	10.0624598725828	2.65100707145743	3.7957121959131	0.000147220210339244	0.0014500239376184
PGSC0003DMG400030340	79.8323460731431	2.29221832117664	0.603997598102448	3.79507853736173	0.000147596726663008	0.00145255906906004
PGSC0003DMG400015198	20.3745893053759	-10.1168663775637	2.66597464517114	-3.7948096752864	0.00014775675679119	0.00145354740938553
PGSC0003DMG400006713	372.99981242791	2.41144231650197	0.635622534776754	3.79382760139069	0.000148342688975133	0.00145813508909172
PGSC0003DMG400020846	17.8902805932581	2.09806506162845	0.553079926865968	3.79342109469992	0.000148585861594722	0.0014598905896756
PGSC0003DMG400025379	53.0444934066522	-2.1157195631371	0.55774744791063	-3.79332898978341	0.000148641010955203	0.0014598905896756
PGSC0003DMG400017446	7.22305423025408	-5.86552736828951	1.54634974679398	-3.79314406747272	0.000148751794478774	0.00146008434632954
PGSC0003DMG400024950	3078.69932116203	1.67137479951799	0.440647617601465	3.79299633710861	0.000148840352850914	0.00146008434632954
PGSC0003DMG400000431	16.3659838631485	1.78459666826021	0.47056357647123	3.79246664529999	0.000149158289881094	0.00146261488352643
PGSC0003DMG400028819	427.708117484045	-1.5819575402062	0.417269642136218	-3.79121167815454	0.000149914112987324	0.00146825521020958
PGSC0003DMG400020541	194.837149602165	-3.49084086851132	0.920991944693318	-3.79030553809429	0.000150462089736309	0.00147303050276972
PGSC0003DMG400029396	198.501312346844	1.32173831973457	0.348756625264322	3.78985866930219	0.000150733021740599	0.00147509077094221
PGSC0003DMG400029461	46.6157672784583	1.18983142779901	0.314111902409954	3.78792213434224	0.000151912439683103	0.0014860363684524
PGSC0003DMG400014468	22.5604938612015	-1.64926542592449	0.435441988048623	-3.78756636059711	0.00015213006083943	0.00148756848183287
PGSC0003DMG400026787	8.32303478216932	-5.79823098268438	1.53091841558698	-3.78741997199193	0.000152219689618278	0.00148784832493826
PGSC0003DMG400026795	13.9290197586796	-1.95248779211154	0.515536066472241	-3.78729621279886	0.00015229550194954	0.00148799295113919
PGSC0003DMG400016627	139.097003770873	-1.50465734597856	0.397328538528202	-3.78693499226652	0.000152516981523897	0.00148956012351753
PGSC0003DMG400006045	70.9207197688298	2.90244494006418	0.766536982831458	3.78643823464725	0.00015282205984336	0.00149134516742698
PGSC0003DMG400002790	514.116350156632	1.60597495006156	0.424253229600844	3.78541596860095	0.00015345168178943	0.00149569391039122
PGSC0003DMG400008368	188.469881265767	2.11305116895556	0.558376215560729	3.78427861013673	0.00015415505937849	0.00150134961384314
PGSC0003DMG400006160	2480.17046399139	2.28907236274099	0.605504511959738	3.78043815946528	0.000156552602107942	0.00152409114076103
PGSC0003DMG400017797	260.383157291258	1.02118388343931	0.270156311300989	3.77997418798623	0.000156844617867057	0.00152632469909174
PGSC0003DMG400010443	27.8094034590933	2.18004536355595	0.576958696360889	3.7785120101428	0.000157768244751625	0.00153470051246824
PGSC0003DMG400025159	35.5878426246161	2.49052072656265	0.659227762324897	3.77793665391053	0.000158133086590393	0.0015376361972408
PGSC0003DMG400003531	37.9511638363448	1.90278611238619	0.503755843867872	3.77719908473214	0.000158601951462844	0.0015415806258766
PGSC0003DMG402007406	114.908231130711	-2.12004807314903	0.56136004074457	-3.77662804487664	0.000158965853635567	0.00154388700621687
PGSC0003DMG400009509	743.704271374947	-1.11894212467907	0.296579521468964	-3.77282328576473	0.000161410615385289	0.00156576001487711
PGSC0003DMG400019726	58.1016265833277	-1.75057469349869	0.46404981311626	-3.77238530006716	0.000161694304426371	0.00156726510415179
PGSC0003DMG400013506	69.9549001116387	-1.65306046468174	0.438253533821973	-3.77192729118584	0.000161991464528543	0.00156952159136177
PGSC0003DMG400026433	208.926791089159	-1.98669398357633	0.526750591645444	-3.77160275676267	0.000162202336229773	0.00157094057729764
PGSC0003DMG400020561	9.95900183790465	5.74119388171321	1.52263501274234	3.77056473394305	0.000162878544594487	0.00157623772501022
PGSC0003DMG402015976	98.6093996149267	-1.4702792626635	0.389964756917233	-3.77028753645949	0.000163059570027879	0.00157736363913919
PGSC0003DMG400021190	643.12406161246	1.06270269860169	0.281981274646259	3.768699534871	0.00016410027768331	0.00158680153523508
PGSC0003DMG400007423	32.1886087968289	-1.08411923516873	0.287697930786555	-3.76825523980929	0.000164392566385684	0.00158899782657458
PGSC0003DMG400000270	17.9987479587569	3.35048120345176	0.889381534953445	3.7672034686746	0.000165086449212083	0.00159444088591488
PGSC0003DMG400001154	113.506525555179	-1.79141193526722	0.475545373435086	-3.76706837105157	0.000165175776325877	0.00159467207334092
PGSC0003DMG400020943	30.9652603222056	-2.88118017912402	0.765005011577442	-3.76622392732176	0.000165735157325321	0.00159943936750795
PGSC0003DMG402008965	93.0096269227327	1.03311528778594	0.274321957632072	3.76606851563657	0.000165838299965692	0.00159980166980354
PGSC0003DMG400034322	111.707498240453	-3.36252895042324	0.892919297192872	-3.76577027844984	0.000166036401286533	0.00160107936661712
PGSC0003DMG400008118	40.9849482191645	-1.24928244924044	0.331788080728693	-3.76530237764023	0.000166347648799051	0.00160344668429346
PGSC0003DMG400020913	5.71058775594986	-4.7377958886365	1.25851168096304	-3.7646022363583	0.000166814407957722	0.00160731053609837
PGSC0003DMG400030910	48.0635886581909	1.32913009644322	0.353167818290075	3.76345189909558	0.000167583972803211	0.00161217765078971
PGSC0003DMG402000306	23.7628496471446	1.34933291094998	0.358662799317238	3.76212117208312	0.00016847838285311	0.00161886616337226
PGSC0003DMG400043108	194.461915926306	2.73143463951442	0.726165569784831	3.76144883917282	0.000168931977785258	0.0016225853258169
[truncated: 2,719 more rows]

## Sheet: 6hpi
Gene ID	baseMean	log2FoldChange	lfcSE	stat	pvalue	padj
PGSC0003DMG400020377	1727.68543729805	-8.02709188082988	0.369563847371069	-21.7204467859382	1.31494052682941e-104	3.20674546277887e-100
PGSC0003DMG400011851	232.211856626869	4.92553135831318	0.299848197765419	16.4267499188592	1.23081244699572e-60	1.50079115724423e-56
PGSC0003DMG400017728	231.962029001843	-5.54701284645714	0.348626551467907	-15.9110452806913	5.311916346897e-57	4.31805679839257e-53
PGSC0003DMG401022140	240.355823367162	-4.73194767179514	0.300458350364332	-15.7490968916565	6.96691507648837e-56	4.24755394925805e-52
PGSC0003DMG402011400	468.758455666216	-4.44384908309769	0.286202056573691	-15.5269641885103	2.27917001093689e-54	1.11164238113436e-50
PGSC0003DMG400018372	507.396231977714	2.21602893633572	0.144198117234508	15.367946397884	2.68547101078764e-53	1.09150969233464e-49
PGSC0003DMG400004420	143.988266935687	-3.35701601183113	0.222877937604188	-15.0621279428424	2.8738583223379e-51	1.00121118438363e-47
PGSC0003DMG402008570	199.625645335896	3.57285683499865	0.238645832856307	14.9713774266904	1.12957257542252e-50	3.44336079960362e-47
PGSC0003DMG400022070	144.975519236752	2.84629210908518	0.192372724000049	14.7957155770402	1.56115173827834e-49	4.23020082682154e-46
PGSC0003DMG401022901	706.212815377182	1.92101051631676	0.130674014589379	14.7007844088452	6.37173224006881e-49	1.55387434138558e-45
PGSC0003DMG400022355	321.368345669674	-2.39597444277982	0.164032637475276	-14.6066933974707	2.54577191290669e-48	5.64397633091414e-45
PGSC0003DMG400020354	164.67008754165	5.57060333908122	0.381574102572668	14.5990079031119	2.84961960283563e-48	5.7911394378627e-45
PGSC0003DMG400020694	262.121228515973	-5.18872613083932	0.35617421432284	-14.5679443434841	4.49205674757875e-48	8.42675291563099e-45
PGSC0003DMG400016967	1542.43518904212	8.33904868328429	0.583058514225544	14.302250082671	2.11847611636402e-46	3.69023407498352e-43
PGSC0003DMG400016971	1361.55612910682	6.98060056740089	0.493625851293502	14.141480939681	2.10801009303046e-45	3.42720280924892e-42
PGSC0003DMG400015156	1727.52630265884	7.11893221742142	0.50737462399526	14.0309189319802	1.00836446528085e-44	1.53693651342525e-41
PGSC0003DMG400007549	137.748759018039	-5.14554956946352	0.367442051975906	-14.0037035548694	1.47955055979395e-44	2.12245879421735e-41
PGSC0003DMG400012994	187.94365640425	-2.9695139743202	0.215795225381863	-13.7607955369052	4.38673013576703e-43	5.94328821227504e-40
PGSC0003DMG400019543	133.094236846372	2.85200162212795	0.208652129869197	13.668691634808	1.56178053929075e-42	2.00458642166756e-39
PGSC0003DMG400014056	145.429631775066	4.06445365685091	0.297727728059651	13.6515791906241	1.97550585501371e-42	2.40883306431097e-39
PGSC0003DMG400010368	220.526475829976	-6.55455969535627	0.485638364380253	-13.4967913906902	1.63336181298432e-41	1.89679973967851e-38
PGSC0003DMG400012466	451.68749077527	3.90254481599419	0.290492806846409	13.434221860294	3.81052716911466e-41	4.2239693669636e-38
PGSC0003DMG400003577	149.678147552315	3.57254003603181	0.269006661420145	13.2804891045136	3.00425410453081e-40	3.18542368900839e-37
PGSC0003DMG400013232	138.210235583092	2.30152821229845	0.175618388544078	13.105280326159	3.07125347552756e-39	3.12077743782044e-36
PGSC0003DMG400021956	317.459461490922	-2.43704020692604	0.18740342896833	-13.0042455484519	1.15735453481329e-38	1.12897620161967e-35
PGSC0003DMG400020870	128.609577717864	-3.28017640527863	0.253024595345689	-12.9638638520384	1.96114647054031e-38	1.83947996065641e-35
PGSC0003DMG400016744	226.682951002763	5.51170935056457	0.432813188775103	12.7346150568174	3.79714254041589e-37	3.42966352344897e-34
PGSC0003DMG400020722	209.901601603442	2.85194614698772	0.224148461632498	12.7234696424713	4.37971814888778e-37	3.81457808917594e-34
PGSC0003DMG400031541	131.029390971762	-3.03673053535975	0.238934395997883	-12.7094741746042	5.23854985886554e-37	4.40525915200531e-34
PGSC0003DMG400027715	155.097919486154	-3.24124322857449	0.255147372350515	-12.7034160638807	5.66039009137084e-37	4.60133110527536e-34
PGSC0003DMG400002582	372.602438778913	9.258254198872	0.731799612835078	12.6513515947411	1.09966575410111e-36	8.65082217589155e-34
PGSC0003DMG400003245	164.198277657287	-3.56304134913227	0.283325947538007	-12.5757678747524	2.8699805533796e-36	2.18719424235213e-33
PGSC0003DMG400007263	110.158154908597	2.60585496630663	0.208071296581494	12.5238560489578	5.52826730781689e-36	4.08538954047668e-33
PGSC0003DMG400000397	123.146030409327	-5.64583238639905	0.453797665055254	-12.4412988896971	1.55947153815732e-35	1.11855389414831e-32
PGSC0003DMG400006523	199.077226588642	-6.89196335235174	0.555044838456519	-12.4169488207783	2.11473934461693e-35	1.47348995420494e-32
PGSC0003DMG400020939	798.758091140313	-5.3425862731365	0.436177082228079	-12.248663423226	1.70787412153073e-34	1.15694239449361e-31
PGSC0003DMG400007870	118.073429133506	3.31096206606796	0.271125639242163	12.2119105936369	2.68508723440783e-34	1.76976276717578e-31
PGSC0003DMG400001038	372.568701333184	6.87580773754851	0.571444745729834	12.032322965481	2.40302977568374e-33	1.54217597735788e-30
PGSC0003DMG400011568	236.838924691997	2.96035708482962	0.254838377774477	11.6166062218832	3.39350376398283e-31	2.12198400749357e-28
PGSC0003DMG400044996	401.450355675404	6.7350683542732	0.581302668977087	11.5861645124129	4.84339201618266e-31	2.95289502746617e-28
PGSC0003DMG400031303	109.822129814895	-3.98466443601783	0.344502640893282	-11.5664263869959	6.09695933763032e-31	3.62650115528757e-28
PGSC0003DMG401000586	219.909378387267	6.79344847739146	0.592524453811473	11.4652626295707	1.97160559069273e-30	1.14479870333866e-27
PGSC0003DMG400016518	125.517018366193	5.35947316880846	0.469131277301375	11.4242503711077	3.16373820817786e-30	1.79428101587985e-27
PGSC0003DMG400002321	2453.57277202971	7.82842336916242	0.68651431228491	11.4031466337639	4.0327463897454e-30	2.23514968651639e-27
PGSC0003DMG400000246	185.038339741461	-3.9268261179554	0.346123008989838	-11.345175027271	7.83692773462742e-30	4.24709237031909e-27
PGSC0003DMG400003091	596.214195935939	-4.96190160182056	0.43962511092641	-11.286665566861	1.52721064594086e-29	8.09654043968692e-27
PGSC0003DMG400020833	59.0454873245647	-4.51807499285286	0.407318268445681	-11.0922473722913	1.36806898395724e-28	7.09853155569473e-26
PGSC0003DMG402019948	88.0776411477982	-3.02487600909157	0.275730817876254	-10.9703950845608	5.30401244048579e-28	2.69476982054431e-25
PGSC0003DMG400007447	76.7254974019132	2.60673568186754	0.239050689033597	10.9045311369137	1.09657115178746e-27	5.45756748543689e-25
PGSC0003DMG400045812	115.622558174145	-4.81726020283401	0.444131284609057	-10.8464779892152	2.07258530111468e-27	1.01088275476568e-24
PGSC0003DMG400017085	95.0802805550195	-4.27618834529465	0.394464763069753	-10.8404824603776	2.21300883078306e-27	1.03785858377513e-24
PGSC0003DMG401027015	600.726329055555	-1.43438850009986	0.132313474665247	-10.8408346446109	2.2045054231223e-27	1.03785858377513e-24
PGSC0003DMG400020523	130.775506142907	-1.72194458070991	0.160746570833419	-10.7121699192846	8.92450722098382e-27	4.10645203015344e-24
PGSC0003DMG400017259	65.2029610099664	-2.84261074882438	0.267372124343796	-10.6316645977995	2.12289099434115e-26	9.5872116072218e-24
PGSC0003DMG400006149	3774.9469808695	2.67437598999111	0.254556060021337	10.5060393760295	8.10252563971464e-26	3.59265986864947e-23
PGSC0003DMG400012858	1312.50813910061	-2.00912998155842	0.191524431034035	-10.4902020630537	9.58232464358811e-26	4.17293126934256e-23
PGSC0003DMG402026585	704.362289198815	-6.93491686678726	0.663020687750681	-10.4595784036757	1.3244365405024e-25	5.66649717776001e-23
PGSC0003DMG400000406	70.4243345908589	6.21689849292394	0.594911718400563	10.4501194053434	1.46340866674504e-25	6.15312881998471e-23
PGSC0003DMG400020842	1539.91726039413	-1.45962494815719	0.140555051878657	-10.3847206389799	2.91020050773601e-25	1.20289931834166e-22
PGSC0003DMG400015225	170.617676639929	-3.05108045754179	0.295268124968663	-10.3332537430703	4.98406927736361e-25	2.02577495778444e-22
PGSC0003DMG401009742	193.471371307715	-3.57676688477793	0.346986662604503	-10.3080817514152	6.47814141337957e-25	2.5898759778375e-22
PGSC0003DMG400003576	377.998440153504	-3.95317646477785	0.385634044511601	-10.2511085860806	1.16993915732908e-24	4.60182358544909e-22
PGSC0003DMG400000247	130.164855212703	-6.70137386667281	0.654281945060578	-10.2423334729989	1.28108666821691e-24	4.9590254885406e-22
PGSC0003DMG400046252	99.8065409768759	-5.95961435397953	0.58330938889508	-10.2169011290362	1.66581181231816e-24	6.34752385421923e-22
PGSC0003DMG400013679	132.036048846715	-6.83226833454883	0.670905266491037	-10.183655839047	2.34579230639451e-24	8.80105184246814e-22
PGSC0003DMG401024222	1407.34623742227	-2.27492037829599	0.224813163046067	-10.119160050383	4.54297445114394e-24	1.67862905969769e-21
PGSC0003DMG400003686	333.264951697228	5.9463994814508	0.591053226359181	10.060683566656	8.24240380625467e-24	3.00011196452437e-21
PGSC0003DMG400016904	52.5901626686377	-3.62099142486221	0.361127974252156	-10.0268926337284	1.16113346039153e-23	4.16420024978944e-21
PGSC0003DMG400015677	565.002540421533	4.6049770920818	0.462337784704407	9.96020062480068	2.27602949361096e-23	8.04427989285369e-21
PGSC0003DMG400002181	48.575911617294	-4.53375212474412	0.455932115216886	-9.94391922268389	2.68067992557602e-23	9.33910590643179e-21
PGSC0003DMG400016122	332.567257666677	8.25804129200555	0.831241776498693	9.93458404700204	2.94402069707258e-23	1.01120891182407e-20
PGSC0003DMG400031156	84.1072594752701	-4.63754533921435	0.471291151990814	-9.84008572964836	7.56463498836328e-23	2.52710621179747e-20
PGSC0003DMG400002831	65.628756908507	3.94570718975797	0.401041217826288	9.83865751042842	7.67278133361092e-23	2.52859619436175e-20
PGSC0003DMG400026700	291.844860321505	1.63784669510738	0.166526680678671	9.83534103023264	7.92984824106216e-23	2.57846945406377e-20
PGSC0003DMG400012950	450.006230174617	-3.23936953745605	0.330005857638586	-9.81609708577879	9.59881257098924e-23	3.08008213379888e-20
PGSC0003DMG400010612	73.4125141966831	5.90204380210963	0.603055806136949	9.78689491428149	1.2817157517274e-22	4.05937688797093e-20
PGSC0003DMG400022083	68.8098619838158	-4.52688326810087	0.467420815659675	-9.68481316287132	3.49847608400942e-22	1.09381200334279e-19
PGSC0003DMG400018776	167.274061570759	-4.99538599483532	0.517568364173566	-9.65164476930843	4.83735457075612e-22	1.49327298629151e-19
PGSC0003DMG400021351	131.567865449191	-2.8135802348139	0.292492358933573	-9.61932901451586	6.62619821345278e-22	2.01991369789341e-19
PGSC0003DMG400009664	258.728426671182	4.76722165910163	0.499507226925974	9.54384922204163	1.37627029528367e-21	4.14359304828182e-19
PGSC0003DMG400006922	306.151557807744	1.59989023047187	0.167789591317571	9.53509820191286	1.4974377719026e-21	4.45341645651081e-19
PGSC0003DMG400002728	2463.2664060109	4.32364506162747	0.454401340500283	9.51503588626577	1.81650186894918e-21	5.33723266000767e-19
PGSC0003DMG400007778	376.961695673948	-1.49657269393142	0.157376704316505	-9.50949316438608	1.9159372142238e-21	5.56237629086615e-19
PGSC0003DMG400006719	419.027545417357	-1.7465252797188	0.183935251232089	-9.49532657834599	2.19522188928787e-21	6.29822073106628e-19
PGSC0003DMG400006040	50.048743035364	-3.79175598442042	0.400041165352472	-9.47841450536608	2.58175882377069e-21	7.32108749247626e-19
PGSC0003DMG400022953	3731.99370360358	6.13145396229862	0.647109233006771	9.47514522982314	2.66389883413463e-21	7.46718400782084e-19
PGSC0003DMG400025407	226.003189493547	2.80760940218714	0.297197564888608	9.44694618624973	3.48860033821085e-21	9.66778368726681e-19
PGSC0003DMG400002417	454.561004298905	1.79413819798284	0.190338794515802	9.42602480249441	4.25925731411859e-21	1.16708436089225e-18
PGSC0003DMG400020200	51.920087209718	-4.09401296733217	0.434525494316638	-9.42180153035824	4.43413755260215e-21	1.2015034721701e-18
PGSC0003DMG400021952	121.765345362914	-1.91229703100031	0.203496974464618	-9.39717671985734	5.60467465778905e-21	1.50199121845606e-18
PGSC0003DMG400012501	404.196377106659	2.13057398684947	0.226845125121804	9.39219648518107	5.87618347401909e-21	1.55763572153156e-18
PGSC0003DMG400007385	236.406360994513	-7.49013505371738	0.798369202946188	-9.38179356878603	6.48598696534284e-21	1.70079316262168e-18
PGSC0003DMG400002920	159.291732512224	3.15938709412239	0.337485901240582	9.36153801539156	7.85843130860946e-21	2.03876132258573e-18
PGSC0003DMG402000586	187.819018919238	4.23880107708713	0.452853987828878	9.3601937732938	7.95905898515381e-21	2.04313233127312e-18
PGSC0003DMG400025776	62.786856447321	4.87817180932669	0.521732405149835	9.34994982327338	8.76893160458585e-21	2.22758265667745e-18
PGSC0003DMG400027976	689.042904797286	7.68756488915395	0.822803914750032	9.34313115353788	9.35264945926324e-21	2.35137177693869e-18
PGSC0003DMG400012863	70.5941241565786	2.15078747146528	0.230542304219627	9.32925294880511	1.06619725798377e-20	2.65319923780105e-18
PGSC0003DMG400031307	253.939974112887	-1.92277097537222	0.206291170184313	-9.32066541507469	1.15612930231464e-20	2.84793184803506e-18
PGSC0003DMG400013627	94.3183196291537	6.62763284706388	0.713758852055543	9.28553506268547	1.60896706522808e-20	3.92378798197173e-18
PGSC0003DMG400014562	62.9574370102357	6.29653646514406	0.678494307372175	9.28016108127819	1.69222536992043e-20	4.08597030655935e-18
PGSC0003DMG400021096	221.423345492209	4.82872075329589	0.524916361627017	9.19902884781286	3.6119933601763e-20	8.63585118378621e-18
PGSC0003DMG400015054	15.7922021912186	-29.56705051565	3.23214724563165	-9.14780431355992	5.81024285177948e-20	1.37567371287715e-17
PGSC0003DMG400015528	327.667256024893	-2.47842351269181	0.272413135727464	-9.09803231798393	9.19831287344222e-20	2.15691592350611e-17
PGSC0003DMG404013246	296.576649284616	-1.24836800059951	0.137403112848109	-9.08544191411082	1.03278269899638e-19	2.39871158861189e-17
PGSC0003DMG400014578	54.7579747627709	2.64893676467729	0.292576070978598	9.05383941966689	1.38027743869829e-19	3.17554961297502e-17
PGSC0003DMG400031479	295.048088614163	5.21140418172417	0.5774287165216	9.02519052588412	1.79382948698444e-19	4.08842240178407e-17
PGSC0003DMG400017189	78.2422218649075	-5.56551527117867	0.616926215058499	-9.02136290423472	1.85763609750853e-19	4.19464551017967e-17
PGSC0003DMG400037860	85.3133462227481	-4.53583334496861	0.503697934226392	-9.00506640340903	2.15535338768039e-19	4.82225716195979e-17
PGSC0003DMG400001086	190.356252730511	-2.16736011928865	0.241325298185433	-8.98107299808767	2.6813886621019e-19	5.94463866387992e-17
PGSC0003DMG400030179	67.8890123666695	3.19290569940691	0.356068263111674	8.96711678683229	3.043773193538e-19	6.68725197034335e-17
PGSC0003DMG400020467	93.6906378759603	-4.28560619489151	0.482044613168354	-8.89047627090642	6.08475290217848e-19	1.32490061629845e-16
PGSC0003DMG400000929	123.859347594184	3.80582077583097	0.428771200415359	8.87611101712102	6.92387365153426e-19	1.49426997115014e-16
PGSC0003DMG400014939	209.82884717624	1.23176167636727	0.138902328874202	8.86782594900066	7.45877918470922e-19	1.59558989453951e-16
PGSC0003DMG400016517	163.682267488736	6.86700747638725	0.776716145000679	8.84107729778328	9.4800041753644e-19	2.01033792890967e-16
PGSC0003DMG401018143	283.073260265818	4.20891114652124	0.476169637043917	8.83910022623524	9.64925301444756e-19	2.02858907985632e-16
PGSC0003DMG400020376	242.60237646118	-9.24903928199803	1.05230732835154	-8.78929475525636	1.50501727837208e-18	3.13699627074016e-16
PGSC0003DMG400009794	141.409187673584	1.58299259820032	0.181091247163159	8.74140867103353	2.30221596184783e-18	4.75797802216806e-16
PGSC0003DMG400011732	124.56068504267	-3.00730401454978	0.344530500539484	-8.7287018416099	2.57612369214136e-18	5.27932172102953e-16
PGSC0003DMG400003645	123.6581863893	6.17997543768759	0.70907578887633	8.71553582090424	2.89386684809335e-18	5.88106090203772e-16
PGSC0003DMG400001269	43.4684418549711	-2.75468223320762	0.316131222465951	-8.71373036715571	2.94035267473937e-18	5.9261471635429e-16
PGSC0003DMG400021073	143.926688919379	-1.75625565486184	0.201630931805465	-8.71024916234723	3.03207572866954e-18	6.06092055697246e-16
PGSC0003DMG400021670	652.540377686267	-1.56608785331998	0.180244843045927	-8.68866940576456	3.66709077960128e-18	7.27067827984849e-16
PGSC0003DMG400001988	277.086583984906	-1.87943503522652	0.216572107539094	-8.67810290338176	4.02424858246007e-18	7.91446372423013e-16
PGSC0003DMG400030199	62.4510135310564	-3.97131669690896	0.457840395670509	-8.67401988654355	4.17127428005732e-18	8.13798926942063e-16
PGSC0003DMG400024641	37.0311403543396	3.74565780229454	0.432931424620928	8.65185012978492	5.06711605046062e-18	9.80728247004628e-16
PGSC0003DMG401026585	113.321644318003	-4.14522137410536	0.47960737375407	-8.64294754615454	5.47810739099251e-18	1.05192602318216e-15
PGSC0003DMG400000476	166.753184814368	6.05028078674156	0.70111011397435	8.62957282479441	6.15815321450331e-18	1.17327251907885e-15
PGSC0003DMG400011128	427.507872220488	1.47930283072938	0.171603937218257	8.62044807776124	6.66926199723303e-18	1.26080071570947e-15
PGSC0003DMG400019713	81.5919078374497	2.46327129651173	0.28642778282077	8.59997334145866	7.97346182039394e-18	1.49576010318421e-15
PGSC0003DMG400010964	383.934484518757	-1.43907772631098	0.167745590497682	-8.57893028389836	9.57594902832785e-18	1.78266159506741e-15
PGSC0003DMG400002221	2464.13969098375	-2.24528466118276	0.263122300911737	-8.53323588841648	1.42310107923569e-17	2.62917924388793e-15
PGSC0003DMG400006497	287.315975475833	3.97117446209099	0.466322696708711	8.51593647514778	1.6524940430113e-17	3.03002798698622e-15
PGSC0003DMG400013619	107.205921276541	-1.88031974949113	0.221067416833802	-8.50563948510218	1.8059734483179e-17	3.28673690180064e-15
PGSC0003DMG400003342	53.3065096785948	-4.49695506130135	0.529827993563817	-8.48757543189288	2.10992787411644e-17	3.81146748637612e-15
PGSC0003DMG400013049	63.887810037229	-2.47046076604396	0.29257470736787	-8.44386306755395	3.0701882371324e-17	5.50534415727557e-15
PGSC0003DMG400003733	157.528348610656	5.86001867363078	0.6948267347995	8.43378410780603	3.34663843550065e-17	5.95726069536893e-15
PGSC0003DMG400002009	177.980348533319	5.29732377479029	0.62994250352486	8.40921789710802	4.12753693162096e-17	7.29407559068409e-15
PGSC0003DMG400018090	116.092558196707	2.82754507672844	0.338410446902973	8.3553717168168	6.52269850528807e-17	1.13620748891757e-14
PGSC0003DMG400004377	92.6765570388624	1.66354541076889	0.20002530323036	8.31667486014536	9.0465485121366e-17	1.56466793308848e-14
PGSC0003DMG400033169	61.557611478697	-2.75404690070173	0.332427537023616	-8.28465332733879	1.18453618155707e-16	2.03431576476283e-14
PGSC0003DMG403024074	29.1731578584488	-3.05091288701538	0.370382370190679	-8.23719791372553	1.76290728181546e-16	3.0064349567576e-14
PGSC0003DMG400031046	147.0424434377	4.56656768370938	0.554518625234371	8.23519260832636	1.79268979789633e-16	3.03599486814567e-14
PGSC0003DMG400009817	277.364837993531	-5.61876528736185	0.682411524239346	-8.23369050460401	1.81532325353356e-16	3.05312332302916e-14
PGSC0003DMG400022031	99.5480308067753	2.24198373068589	0.272486897723184	8.22785884172492	1.90589488451355e-16	3.1834971608652e-14
PGSC0003DMG400018020	70.1125853820174	-6.26263286331538	0.761795527512361	-8.22088426242928	2.02008143271235e-16	3.35127387071811e-14
PGSC0003DMG400015425	3636.52514397065	1.52891003297829	0.186235909926061	8.20953399151269	2.22048599356585e-16	3.63429476007318e-14
PGSC0003DMG400025256	80.9812361708122	5.50992224469659	0.671126691362844	8.2099584409431	2.21265067324344e-16	3.63429476007318e-14
PGSC0003DMG400006493	57.5235803130362	-1.73426387346494	0.211629226740136	-8.19482214332559	2.50963969717411e-16	4.08017221966567e-14
PGSC0003DMG400036004	157.010748261392	-7.01162398992879	0.856247364360608	-8.18878315049137	2.63880493916374e-16	4.26175735439643e-14
PGSC0003DMG400002336	1027.62610385629	-1.30437776149842	0.159326947248861	-8.18679943362652	2.68264684576429e-16	4.30143794528618e-14
PGSC0003DMG400013546	11890.6117781556	3.20131599338087	0.391068096477183	8.18608324795334	2.69865094365352e-16	4.30143794528618e-14
PGSC0003DMG400006242	95.1334429099929	4.86220604898925	0.5941146447528	8.18395252824028	2.74682321252961e-16	4.34979075869868e-14
PGSC0003DMG400019447	75.9143009654313	2.00607457125611	0.245299315256344	8.17806836990033	2.88430108458128e-16	4.53802906772153e-14
PGSC0003DMG401019771	68.1675407863239	-4.6395661042109	0.567652492555382	-8.17325065080771	3.00189416500379e-16	4.69276878217611e-14
PGSC0003DMG400021072	161.650274306345	-1.17640350247667	0.144003400338822	-8.16927586229728	3.1024600784859e-16	4.81908878560736e-14
PGSC0003DMG400001234	44.748179825477	-3.1717746951242	0.391435950420922	-8.10292128690149	5.36549551567405e-16	8.28154045194577e-14
PGSC0003DMG400027072	107.747409487766	2.43592251082148	0.300690357950454	8.10109950789596	5.44646775195083e-16	8.3536483689827e-14
PGSC0003DMG400010969	131.581588108825	-1.54098042579063	0.191129463711695	-8.06249541993739	7.47525475866068e-16	1.13936898624661e-13
PGSC0003DMG400016730	416.306093069669	3.87670829052767	0.48305801480906	8.02534720816096	1.01239191106818e-15	1.53349077858507e-13
PGSC0003DMG402009742	196.667428607028	-1.35194536387613	0.168493375414236	-8.02373007575172	1.02581580441377e-15	1.54423271742214e-13
PGSC0003DMG400017712	32.1712095423594	6.04417692878892	0.755662926285275	7.99850928045549	1.25934532490612e-15	1.8841505790482e-13
PGSC0003DMG400006365	205.395283402442	2.70064229807229	0.337708867085323	7.99695406691816	1.27534787811008e-15	1.89645784777259e-13
PGSC0003DMG400019245	174.907247045613	5.04810390557109	0.631565012294996	7.99300754047025	1.3168607132707e-15	1.94232324766034e-13
PGSC0003DMG400041665	83.0155886105995	-8.33802177911174	1.04322863333375	-7.99251622577374	1.32212104445654e-15	1.94232324766034e-13
PGSC0003DMG402007871	596.485463448407	1.43815383236566	0.180240054444343	7.97910229665266	1.47401376622924e-15	2.15250142018158e-13
PGSC0003DMG400007328	301.288770522542	2.89411090987438	0.363702780402884	7.95735162285121	1.75760698121839e-15	2.5513548482722e-13
PGSC0003DMG400013001	205.796575792705	5.21927492747067	0.656815237296114	7.94633655113827	1.92108065026923e-15	2.77215348036187e-13
PGSC0003DMG400018271	70.2423682087485	5.51881484571147	0.694667010780095	7.94454718601645	1.94901426978339e-15	2.77956789457354e-13
PGSC0003DMG400021106	325.57197842252	5.61587113155774	0.706830235661124	7.94514842210309	1.93958409091458e-15	2.77956789457354e-13
PGSC0003DMG400022190	235.521284382192	4.56226368689913	0.576094944687709	7.91929130600556	2.38868123345127e-15	3.38678890931257e-13
PGSC0003DMG400016036	110.994428477406	2.83831969303764	0.35864432759483	7.91402365700919	2.49200915742454e-15	3.51286863133596e-13
PGSC0003DMG400034469	40.2294884265281	-3.33261070847135	0.421271994057329	-7.91082900236143	2.55680523167575e-15	3.58349478074002e-13
PGSC0003DMG400022116	188.064286650366	-2.01894650459051	0.2554475974469	-7.90356427216033	2.71039299614598e-15	3.77704879982926e-13
PGSC0003DMG400009768	246.494728165216	-1.08352235455013	0.137161832129305	-7.89959085358873	2.79820412897976e-15	3.87726159621758e-13
PGSC0003DMG400000045	822.732507291845	3.26343529384849	0.413250879590603	7.89698329760722	2.85734643138871e-15	3.91472513608294e-13
PGSC0003DMG400036491	31.6917942341889	-3.10619010533953	0.393305443329468	-7.89765348540447	2.84202932925173e-15	3.91472513608294e-13
PGSC0003DMG400019536	503.432556765393	1.77922063741429	0.225692554485359	7.88338207023004	3.18636881851215e-15	4.3411159987182e-13
PGSC0003DMG400004965	54.6420656700518	2.02984184486789	0.257557752809895	7.88111335311317	3.24476778444991e-15	4.39611955329889e-13
PGSC0003DMG400010843	31.7017352199166	4.77562361896172	0.606096309723707	7.87931479262548	3.2918122380523e-15	4.43521685355699e-13
PGSC0003DMG400033340	114.915205562076	-2.09330507711635	0.265863160428145	-7.87361841988677	3.44528668407133e-15	4.61649485518943e-13
PGSC0003DMG400001415	306.741781978313	-1.47088599160967	0.187478151778105	-7.84563949270515	4.30752735211457e-15	5.74030981071137e-13
PGSC0003DMG400016452	118.043014587855	3.8482979780847	0.490601883212159	7.84403425622506	4.36298002045609e-15	5.78260835645993e-13
PGSC0003DMG400018055	60.1842976213404	-2.65184369813976	0.338143463590499	-7.84236273557314	4.42146936226517e-15	5.82845261284112e-13
PGSC0003DMG400009657	106.655417019782	6.0415219036014	0.77062316242255	7.83978758776095	4.51309204267687e-15	5.91724600240649e-13
PGSC0003DMG400018397	534.397698902467	4.24263883449318	0.544005632634165	7.79888769524246	6.24552137936056e-15	8.14489464590727e-13
PGSC0003DMG400019869	151.537618903836	6.4332956793223	0.825518104695502	7.79304008322781	6.54158581055411e-15	8.48561984904166e-13
PGSC0003DMG400003070	78.9925389431897	5.97290729704944	0.768482475174799	7.77234028100751	7.70491275627905e-15	9.88945828354617e-13
PGSC0003DMG400027354	214.660944277826	4.60130051364553	0.591963092501947	7.77295167879136	7.66779981579176e-15	9.88945828354617e-13
PGSC0003DMG400008212	66.9998981865094	-8.06926275394737	1.03843344761264	-7.77061136897949	7.81082030331549e-15	9.97290443648978e-13
PGSC0003DMG402028569	57.2233439144041	2.37272183441439	0.306070324540251	7.75221131933801	9.03059433513872e-15	1.1470265835991e-12
PGSC0003DMG400007900	734.21699590147	1.68785853151099	0.217781231798155	7.75024788672028	9.1713335488871e-15	1.15886689770316e-12
PGSC0003DMG400040556	174.30273310524	1.98809330599172	0.256649151175289	7.74634670283351	9.45740656017591e-15	1.18885450403613e-12
PGSC0003DMG400031455	84.9245386832446	-2.74528469989356	0.356236418636957	-7.70635610586266	1.29461059302688e-14	1.61905992472546e-12
PGSC0003DMG400005262	78.7857977777842	-3.59863878217692	0.467373552842453	-7.69970564292923	1.36380026437095e-14	1.69688760444972e-12
PGSC0003DMG400020264	301.025089409426	4.26699929866494	0.554504895661749	7.69515171470701	1.41326383025661e-14	1.74950583900852e-12
PGSC0003DMG400005792	88.9676279941921	4.43556311318765	0.577957945935496	7.67454300850235	1.66009418030514e-14	2.04468266540916e-12
PGSC0003DMG400007431	63.3334561369409	1.82631675813256	0.238047912264787	7.67205534699713	1.69261881694577e-14	2.07426608486716e-12
PGSC0003DMG400042063	28.1678023968777	-2.67373220530226	0.348560919841528	-7.67077447040784	1.70960916178604e-14	2.08461193142381e-12
PGSC0003DMG400012987	33.5221304020483	-26.5847473073697	3.46959126863182	-7.66221299543823	1.82756210998468e-14	2.21735110329336e-12
PGSC0003DMG400005809	81.5691123601191	-7.17882978533302	0.938030090814704	-7.65309114881167	1.96204734457008e-14	2.36873507881339e-12
PGSC0003DMG400006207	274.169584916766	-11.1026572460793	1.45150632859329	-7.6490587931775	2.02455665766896e-14	2.43216074928931e-12
PGSC0003DMG400009431	4530.17256021834	-1.34828174128091	0.17682553376901	-7.62492674300191	2.44173009000746e-14	2.91894469142215e-12
PGSC0003DMG400027083	675.374212258588	2.2202015558197	0.291508613388869	7.61624684090543	2.6115804525558e-14	3.10676158519406e-12
PGSC0003DMG400024324	65.4639307768276	6.31717696356589	0.829573808993316	7.61496673964642	2.63759379642925e-14	3.12247572395729e-12
PGSC0003DMG400018399	73.9483925367325	7.82236756972318	1.02792155250191	7.60988769102461	2.74334202550019e-14	3.23197497467986e-12
PGSC0003DMG400020140	321.177609801233	1.84989440913398	0.243946968337283	7.58318261441275	3.37179732437482e-14	3.95327025718889e-12
PGSC0003DMG400029865	58.6331349051735	-6.78649576856566	0.896325861230027	-7.57146040531795	3.69051559690121e-14	4.30624898859473e-12
PGSC0003DMG400009316	45.9152621129827	-4.67030898589047	0.617223053990691	-7.56664702605374	3.82980678229848e-14	4.44749990475777e-12
PGSC0003DMG401018799	33.7771879711024	-3.73924524415227	0.494278042393763	-7.56506444438295	3.87672362816454e-14	4.48064735166108e-12
PGSC0003DMG400010070	254.985477903413	1.5978453725135	0.2113454629339	7.56034858914026	4.01990574704048e-14	4.62421893646586e-12
PGSC0003DMG400024936	595.043922249046	-2.16662596459052	0.286729218492351	-7.55634872505439	4.14541513200812e-14	4.7462083955062e-12
PGSC0003DMG400012583	87.0716767529082	-1.69550311524666	0.22444469708784	-7.55421329728765	4.21399109035296e-14	4.79905635219091e-12
PGSC0003DMG400019472	1043.7008982712	2.17507053239996	0.287948039494268	7.55369106252676	4.23093088826443e-14	4.79905635219091e-12
PGSC0003DMG400012150	89.6992920790987	-1.59298047801416	0.210930536998163	-7.55215674640811	4.28108800683566e-14	4.83346727882876e-12
PGSC0003DMG400005877	35.2973574500256	-3.00207477649999	0.397619663633224	-7.55011648334673	4.3486912750665e-14	4.86474927179114e-12
PGSC0003DMG400007210	97.2264554821129	4.54770691111272	0.60230099168232	7.55055524383295	4.33406509661513e-14	4.86474927179114e-12
PGSC0003DMG400025223	621.488455959425	1.67575960094671	0.222809528503081	7.5210410084573	5.43417999035048e-14	6.05129440295329e-12
PGSC0003DMG400034588	20.889603399503	3.43929540472824	0.4576458626084	7.51518955098953	5.68285360415993e-14	6.29944322021129e-12
PGSC0003DMG400024643	158.277637612523	2.64952882332138	0.352936513924659	7.50709750560685	6.04527011036428e-14	6.6708598272151e-12
PGSC0003DMG400003268	116.548370849486	-8.06976962089342	1.07536773430406	-7.50419541471171	6.1807043830821e-14	6.78958728784789e-12
PGSC0003DMG400030470	390.242559370896	6.91829108187202	0.922621057396541	7.49851851571014	6.45431367271383e-14	7.05835639177006e-12
PGSC0003DMG400021567	62.1485104894344	-3.30822014664439	0.441303174754162	-7.49647937268367	6.55547271358699e-14	7.13697826188598e-12
PGSC0003DMG400013643	36.2291026574182	-2.2556213539882	0.301751560996849	-7.47509423492844	7.71485495538752e-14	8.36187412431268e-12
PGSC0003DMG400028887	34.6105061212257	3.78636757282048	0.506664875328153	7.47312031521459	7.83151806132239e-14	8.45076243192341e-12
PGSC0003DMG400019484	130.92516292897	2.5606345527685	0.343408493248501	7.45652656562439	8.88331915618409e-14	9.54350239039037e-12
PGSC0003DMG400006678	453.463245852709	4.3497011573074	0.584254053675195	7.4448797230349	9.70327827681243e-14	1.03786775147642e-11
PGSC0003DMG400032197	64.2921683993359	4.83364721397422	0.649994523349962	7.43644298579997	1.03432577660978e-13	1.1014892014927e-11
PGSC0003DMG400008276	172.854811219862	8.51165681257277	1.14987990601069	7.40221371647624	1.33932715262721e-13	1.42009440309216e-11
PGSC0003DMG400008261	39.9887313152651	6.67023341014636	0.90284658923102	7.38800311116819	1.49050256937460e-13	1.57354485538262e-11
PGSC0003DMG400004979	32.9320910101045	-4.00819872570109	0.542905850246745	-7.38286154750296	1.54923110509352e-13	1.62849564482395e-11
PGSC0003DMG403024767	107.44423395701	4.17233106680586	0.565236448931339	7.38156761598488	1.56436531585957e-13	1.63734665055225e-11
PGSC0003DMG401028252	2635.75081356495	-4.95127797886257	0.672490554616632	-7.36259854487496	1.80364183920364e-13	1.87971852703671e-11
PGSC0003DMG400020358	26.0701118337863	3.26859645173119	0.445193429716365	7.34196920609011	2.10473828629835e-13	2.18418096118969e-11
PGSC0003DMG400026902	186.497713291719	-1.43155139717808	0.195007945806979	-7.34099008762979	2.12019514176085e-13	2.19089825941195e-11
PGSC0003DMG400000879	942.983256366406	1.80843349888065	0.246793486156242	7.32771973461145	2.34101641684315e-13	2.4088762598124e-11
PGSC0003DMG402005932	131.383731648929	1.51200881956827	0.20658027737282	7.31923123928967	2.49395524437459e-13	2.55546582120013e-11
PGSC0003DMG400020171	35.1386821416164	2.46910722283771	0.337711129895801	7.31129952275941	2.64571036630797e-13	2.69962086624069e-11
PGSC0003DMG400024010	1232.25783766332	-1.28868552377395	0.176280775936741	-7.31041440523495	2.66319752718592e-13	2.70614158731179e-11
PGSC0003DMG402020702	273.417994133914	-2.02386461055412	0.276971193984871	-7.30713032440719	2.72907842119395e-13	2.76157823475755e-11
PGSC0003DMG400004354	62.6179559126288	3.7653858063682	0.515877225680217	7.29899599929672	2.89922939767109e-13	2.92163253392583e-11
PGSC0003DMG402003646	59.6515835771483	5.81094908776436	0.796199026213029	7.29836246522813	2.9129104927744e-13	2.92333943157569e-11
PGSC0003DMG402002283	29.8222158319822	-3.23893369316295	0.443925212669777	-7.29612466407106	2.9617450252371e-13	2.96016704633021e-11
PGSC0003DMG400029586	31.5385994702576	-2.87243052575911	0.394041271698146	-7.28966920997942	3.10716965898909e-13	3.09283863158232e-11
PGSC0003DMG400033073	163.067041645258	3.90976407571758	0.536721576212766	7.28452935189562	3.22795195405471e-13	3.18704713779483e-11
PGSC0003DMG400019928	33.0108475834338	5.75669227342946	0.790385424909161	7.28339882291109	3.25513074341802e-13	3.20092231611836e-11
PGSC0003DMG400022818	265.669666466845	-5.62322767670549	0.772719841155155	-7.27718815696412	3.40849715583552e-13	3.33827390117915e-11
PGSC0003DMG401026086	50.1248502053853	1.53017655491746	0.21029187052803	7.27644179052326	3.42739899805584e-13	3.34335917462351e-11
PGSC0003DMG400026879	79.911211600238	3.59098450719209	0.493719742950158	7.27332572470088	3.50743209587453e-13	3.40779866621881e-11
PGSC0003DMG400006969	48.6333696416659	3.62331220259203	0.49928892249495	7.25694490573978	3.95930873988872e-13	3.83157389839946e-11
PGSC0003DMG400030212	1592.89678861438	5.40964356281048	0.745591539874741	7.25550555967856	4.00164338936973e-13	3.85723625836204e-11
PGSC0003DMG400004087	896.096574198683	-2.69923373081369	0.372074782599536	-7.25454628221573	4.03010457805024e-13	3.86937639153194e-11
PGSC0003DMG400000601	174.39134357148	2.33755890156312	0.322390395216352	7.250708880438	4.14595948627791e-13	3.96500054870037e-11
PGSC0003DMG400004332	152.769744111527	1.88735389859884	0.260576027764488	7.24300663722089	4.38845425069675e-13	4.18051694577116e-11
PGSC0003DMG402023991	117.159773451803	1.57669574232248	0.217927917195656	7.23494154678179	4.65729686690139e-13	4.41935792580249e-11
PGSC0003DMG400022281	419.078181933937	4.19390251395509	0.579931509985845	7.23172036997517	4.76913419948421e-13	4.5079409194892e-11
PGSC0003DMG400025172	35.8481754905969	3.32491976247814	0.4599893107137	7.22825440730206	4.89241591689576e-13	4.60661571294737e-11
PGSC0003DMG400028399	76.3988043166282	2.52311537350118	0.349338746485324	7.22254659377493	5.10229135437251e-13	4.78575304842625e-11
PGSC0003DMG400008697	457.427010034954	1.01450246318149	0.140635900899208	7.21368055165776	5.44594315353499e-13	5.08851401092942e-11
PGSC0003DMG400030087	671.898468391694	1.2515190060438	0.17356700155171	7.21058147490634	5.57134491060763e-13	5.18581634866368e-11
PGSC0003DMG400006466	31.3933360448641	3.49002209119969	0.484911515114611	7.19723492310719	6.14458462058038e-13	5.69764202061193e-11
PGSC0003DMG400018400	93.6514541803429	6.09545576285808	0.848456922286829	7.18416645883344	6.76184408478439e-13	6.24625347331958e-11
PGSC0003DMG401006673	83.9053381772507	-1.87135716735892	0.260529631301028	-7.18289569602421	6.82501703763073e-13	6.28081850930945e-11
PGSC0003DMG400016548	52.8475829329005	-3.39967065989493	0.473402765781872	-7.18134938286647	6.90267012428008e-13	6.3283991098052e-11
PGSC0003DMG400016623	103.121248795217	-8.77450338125097	1.22302796573932	-7.17440943874637	7.26199737861718e-13	6.63289625739091e-11
PGSC0003DMG400037401	27.2572204920098	-3.73731787103855	0.521358879493711	-7.16841703102446	7.58698909793099e-13	6.90387698250907e-11
PGSC0003DMG402023438	1118.17751000436	-1.21831569026426	0.170213841149946	-7.15755946774627	8.21259682321179e-13	7.44537541738535e-11
PGSC0003DMG400018770	68.4080407069147	5.84334513570105	0.816480105598233	7.15675139618943	8.26113131034471e-13	7.46163738019913e-11
PGSC0003DMG400007496	45.4738530667843	-4.9886975855177	0.697229710769321	-7.15502725782181	8.36562978486384e-13	7.52814072189943e-11
PGSC0003DMG400003502	221.221458271897	-10.4448282221106	1.46178213678296	-7.14527011877246	8.98190877906647e-13	8.05300769834905e-11
PGSC0003DMG400008982	64.2129774648943	3.41679171358625	0.478641704918665	7.13851651135762	9.43435396615779e-13	8.42767729570293e-11
PGSC0003DMG400031519	930.173985397093	-2.39278047386673	0.33601713221833	-7.12100736670773	1.07141064531467e-12	9.53594576908349e-11
PGSC0003DMG400013462	34.369128854466	-5.49897290294553	0.772325833768791	-7.12001678891366	1.07913917622788e-12	9.56980621478885e-11
PGSC0003DMG400022836	725.287488502842	4.1616946715919	0.585255720066648	7.11089961003367	1.15288979429649e-12	1.01867838454741e-10
PGSC0003DMG400024550	58.5477988746496	2.68788388581995	0.378633270885466	7.09891098458966	1.25743763138324e-12	1.10704445908098e-10
PGSC0003DMG400017261	124.989436276528	7.02813758741274	0.990400974122699	7.09625472010293	1.28183130726906e-12	1.12446115432988e-10
PGSC0003DMG400005840	43.5087911806163	4.53214497059006	0.63957226504228	7.08621248654435	1.37832130915785e-12	1.20477138947787e-10
PGSC0003DMG400008713	71.1215087083025	4.16483037315599	0.588244472038644	7.08010116732961	1.44049261820656e-12	1.25461762429297e-10
PGSC0003DMG400012491	205.860373837207	-1.58392264217242	0.223791910634739	-7.07765815877772	1.46610827163941e-12	1.26897614813885e-10
PGSC0003DMG400015642	29.5548224109657	6.16911812620431	0.871770978516761	7.07653532662959	1.47803089104401e-12	1.2736657010562e-10
PGSC0003DMG400020736	50.1862104308993	2.57870220238854	0.364497326374858	7.07468070626269	1.49793253650877e-12	1.28627044957181e-10
PGSC0003DMG400030771	12665.2379396371	5.782912233789	0.818743976340288	7.06315087609938	1.62768822512617e-12	1.39278711390007e-10
PGSC0003DMG400003456	92.6584083403261	-1.79633712915621	0.25455912255837	-7.05665980893815	1.70552474548192e-12	1.45428783105132e-10
PGSC0003DMG400012298	277.068059502254	3.85109992016292	0.54582669005153	7.055536107623	1.71936527367993e-12	1.46098121704643e-10
PGSC0003DMG400021293	60.171974496867	-7.77645290248816	1.10294005815179	-7.05065778054995	1.780739635969e-12	1.50787838549917e-10
PGSC0003DMG402005881	192.999029493775	2.50920396373586	0.356047408605165	7.04738723858659	1.82308453652826e-12	1.53839316928425e-10
PGSC0003DMG400030255	108.686910751196	5.39322906404569	0.767373785590018	7.02816432528894	2.09268358056637e-12	1.75624717618224e-10
PGSC0003DMG402017241	56.9221679622368	5.6808722553279	0.808323793288509	7.02796614734841	2.0956572283144e-12	1.75624717618224e-10
PGSC0003DMG400020426	191.708792621702	2.0553028532298	0.292979589866105	7.01517417704453	2.29662668761685e-12	1.91807654215453e-10
PGSC0003DMG400018398	199.175982855062	5.09426682740893	0.727033758899437	7.00691923181186	2.43622805479879e-12	2.02772333011529e-10
PGSC0003DMG400018921	141.864836837375	-1.25580341442107	0.179841949620434	-6.98281695161507	2.89319278055248e-12	2.39987388909297e-10
PGSC0003DMG400010112	84.631289179528	5.25895411415954	0.753382829141331	6.9804539083449	2.94227881396542e-12	2.43231706563304e-10
PGSC0003DMG400025033	55.4384949210764	1.9469649959737	0.279032847997804	6.97754766130268	3.0037693420333e-12	2.47476091027588e-10
PGSC0003DMG400023166	204.594866672356	-1.53716369601487	0.220350542033194	-6.97599235214637	3.03719250111491e-12	2.4938725092488e-10
PGSC0003DMG400026556	52.9010810960379	1.80056759810586	0.258215389744043	6.97312270926482	3.09982017948528e-12	2.53675552741972e-10
PGSC0003DMG400002936	48.913015288026	-5.36646162760852	0.770000070908465	-6.96943004339861	3.18227564232863e-12	2.58687186964895e-10
PGSC0003DMG402009815	34.6705302417764	-4.9346101578133	0.708018380326499	-6.96960742112052	3.17826616717702e-12	2.58687186964895e-10
PGSC0003DMG400012483	143.92799707687	-1.1672815457396	0.167514879047073	-6.96822606075242	3.20962205508869e-12	2.60043365639362e-10
PGSC0003DMG401002283	66.6210194844537	-2.24692334507033	0.322708989000517	-6.96269215192741	3.33830795103476e-12	2.69573894045976e-10
PGSC0003DMG400005545	41.367654500412	-6.27215688185202	0.901438385185334	-6.95794297750309	3.45276903054013e-12	2.77896628210502e-10
PGSC0003DMG400037636	54.4085925092128	7.2264584169557	1.0389451482058	6.95557261077297	3.51132868902292e-12	2.81680173484217e-10
PGSC0003DMG400010320	129.335722467027	3.25236702674521	0.467944997357164	6.95031904414784	3.64461020741189e-12	2.90461140941679e-10
PGSC0003DMG400019087	27.1922566970043	6.06351661050044	0.872359378594188	6.95070948887123	3.63453641837076e-12	2.90461140941679e-10
PGSC0003DMG400029028	403.490162643715	-4.50537168022347	0.648523591001232	-6.94712072581322	3.72816654016042e-12	2.95684630668786e-10
PGSC0003DMG400038291	90.3503279454557	2.00292290999547	0.288319577519204	6.94688486723403	3.73440219157691e-12	2.95684630668786e-10
PGSC0003DMG400010923	67.6726581218363	1.89508211791097	0.273216053578752	6.93620339320482	4.02777595855154e-12	3.17881463757917e-10
PGSC0003DMG400018406	33.1096240961887	3.74523210511013	0.540341543692467	6.93123108676188	4.17193896988377e-12	3.28197018253405e-10
PGSC0003DMG400023364	435.99831719818	4.28248073831044	0.619203014332006	6.91611739476166	4.64189777524896e-12	3.62826798221142e-10
PGSC0003DMG400019204	40.246327034281	-3.04782810231609	0.441546768281592	-6.90261671301004	5.10532452683309e-12	3.97774917686513e-10
PGSC0003DMG401023109	35.9329248602879	3.30894914776378	0.480229362076904	6.89035158836016	5.56546628611159e-12	4.32245306749692e-10
PGSC0003DMG401006439	183.03718775771	-1.38207125233355	0.200839318298263	-6.88147751169451	5.92349269646128e-12	4.57139925280384e-10
PGSC0003DMG400011069	78.4103511557633	3.51132273505382	0.510387016634643	6.87972581709966	5.99678676721634e-12	4.61336400290552e-10
PGSC0003DMG400029080	136.798598890422	4.3047724104984	0.626307377043088	6.87325835250739	6.27517673573667e-12	4.81235015894372e-10
PGSC0003DMG400039355	21.8874830210746	-4.37190898554378	0.636332788281291	-6.8704757417139	6.39881448836912e-12	4.89178335197046e-10
PGSC0003DMG400009737	51.27708003079	-4.99693157368033	0.727722957535951	-6.86653007430162	6.57823131466838e-12	5.01322897096305e-10
PGSC0003DMG400016972	40.323059369765	3.83405848615792	0.558656430947161	6.86299892701056	6.74297333415196e-12	5.12276918068423e-10
PGSC0003DMG400012997	413.899392330688	3.49583176046815	0.509570649649697	6.86034755508653	6.86932141454079e-12	5.20255097318032e-10
PGSC0003DMG400030140	40.0154821185164	-2.57140563910598	0.374931134648485	-6.85834117648509	6.96647240096905e-12	5.25979450286168e-10
PGSC0003DMG400046579	442.750982349542	1.85235997714856	0.270128732519993	6.8573230247229	7.01628610747520e-12	5.28105460811722e-10
PGSC0003DMG400032531	180.298538886732	-1.71708481086966	0.250638362237011	-6.8508459580738	7.34145371199009e-12	5.50880097459392e-10
PGSC0003DMG400010287	128.51591627735	1.91473357161463	0.279596699315907	6.8481980520494	7.47859839877767e-12	5.59449629297518e-10
PGSC0003DMG400031430	46.0083950479058	-4.26146826861972	0.622944265020223	-6.84084998917419	7.87246611058711e-12	5.87112633146446e-10
PGSC0003DMG403026842	317.323230605774	-2.4623989608892	0.3602257284202	-6.83571096292386	8.15993188303291e-12	6.06695911071718e-10
PGSC0003DMG400035878	122.660619878929	-5.12311170254845	0.751617080611945	-6.81611931753515	9.35326222443859e-12	6.93307008715452e-10
PGSC0003DMG400025950	117.220774693399	-2.75522829253914	0.404583575816066	-6.81003495256005	9.75750359700041e-12	7.2107951581833e-10
PGSC0003DMG402006611	76.7988164936432	1.30357728088867	0.191579617721971	6.80436309660291	1.01497254563647e-11	7.47798654695971e-10
PGSC0003DMG400010007	3084.85548181982	1.31196909379896	0.193153289290115	6.79237251729316	1.1030427611015e-11	8.10238066716333e-10
PGSC0003DMG400004298	77.2474955883071	6.24321858423876	0.920145043051303	6.78503745837238	1.16056395567649e-11	8.49930125738213e-10
PGSC0003DMG400015222	105.338132566024	-2.32197188930157	0.342254876999974	-6.78433543344876	1.16622084492564e-11	8.51515800754538e-10
PGSC0003DMG400019731	50.1044884321086	2.34117153052743	0.345431965838971	6.77751847557387	1.22257522100733e-11	8.89998266110617e-10
PGSC0003DMG401030725	229.913358970484	2.26296717918077	0.333969476893669	6.77597006837024	1.23574262638523e-11	8.94244968239069e-10
PGSC0003DMG400020018	49.8213237401701	2.23205986231543	0.32951326697641	6.77380878407915	1.2543543682477e-11	9.05027810013511e-10
PGSC0003DMG400010051	2371.68830209071	1.26379284563205	0.186862714475361	6.76321570721208	1.34962064052955e-11	9.70890812996879e-10
PGSC0003DMG400001320	441.34864635433	3.3968279063531	0.502391747212357	6.76131310914486	1.36746632672738e-11	9.80835332644135e-10
PGSC0003DMG400014415	125.232863394804	4.15519305722638	0.615894077544282	6.74660336692007	1.51346257829057e-11	1.08236985034522e-09
PGSC0003DMG400018845	211.221498406229	-10.0206787965831	1.49046518311821	-6.72318878031005	1.77789993114253e-11	1.26776741581207e-09
PGSC0003DMG400014064	274.994845145839	-1.3733352036499	0.204386772221082	-6.71929591492539	1.82604740656021e-11	1.29830373480419e-09
PGSC0003DMG400030927	2631.52488734143	5.76821437751529	0.858982539703012	6.71517069428398	1.87846193575529e-11	1.33168753567629e-09
PGSC0003DMG400031279	37.8658874869043	7.0183118590232	1.04642976326084	6.70691154383172	1.9878667739392e-11	1.4051625222045e-09
PGSC0003DMG400017087	65.5365665702954	6.43576251030762	0.96097466975008	6.6971198231285	2.1256732287445e-11	1.49823101241018e-09
PGSC0003DMG400007848	69.9840195739759	4.06207548495478	0.606621676730455	6.69622540831115	2.13871749227321e-11	1.50308079204803e-09
PGSC0003DMG400012434	2073.14354134673	-1.86756716656024	0.279770957419424	-6.67534322999955	2.46654206484268e-11	1.7284931418195e-09
PGSC0003DMG400026567	967.805186962631	1.89669726770608	0.284227707984696	6.67316104103476	2.50351407009404e-11	1.7443770750681e-09
PGSC0003DMG400031799	140.600768817913	-1.06344333257749	0.159650800784982	-6.66105855622823	2.71862289928109e-11	1.88886201267145e-09
PGSC0003DMG400030994	54.1409511134141	4.56014048408315	0.684932043111956	6.65779989408054	2.77956850606141e-11	1.92571980560567e-09
PGSC0003DMG400014401	1111.88813789871	4.48487695510573	0.674205946412801	6.65208750971138	2.88964793676564e-11	1.99631286781597e-09
PGSC0003DMG400013090	264.389450526491	-1.104971512036	0.16632375441081	-6.64349789331224	3.0632486011131e-11	2.10637143183769e-09
PGSC0003DMG400013292	41.9222046512462	4.74018118075754	0.713522238695407	6.64335450766666	3.06623142781966e-11	2.10637143183769e-09
PGSC0003DMG402002538	206.886739574148	-1.06017169780335	0.159711299778128	-6.63805065312311	3.17858644280212e-11	2.17742099945549e-09
PGSC0003DMG400015525	555.620721766424	3.80911337428256	0.574656835582605	6.62850093903566	3.39112966841868e-11	2.31651202307357e-09
PGSC0003DMG400003095	502.856508486544	-2.86853068753725	0.432961464847621	-6.62537181812894	3.46375192219675e-11	2.35951167951431e-09
PGSC0003DMG400013713	54.2435781052645	2.28489562180628	0.345301384673675	6.61710529763907	3.66300590555959e-11	2.48829317601342e-09
PGSC0003DMG400030573	41.7621664159914	4.15074417138231	0.627372244443106	6.61607874455262	3.68851941857508e-11	2.4986645294664e-09
PGSC0003DMG400029935	19.4282888033048	4.09814717162249	0.619778047105994	6.61228191407952	3.78440410297083e-11	2.55651697670774e-09
PGSC0003DMG400006034	25.4779461028781	-2.71011687694617	0.409996276939542	-6.61010118720126	3.84057419948375e-11	2.58729511057487e-09
PGSC0003DMG400016628	29.9586899304016	3.81892598417276	0.578188880435535	6.60497998732881	3.9757104784104e-11	2.67095458504117e-09
PGSC0003DMG400019264	1025.86045459008	3.25717929090623	0.493315193750566	6.60263322956387	4.03917990304901e-11	2.70613956856198e-09
PGSC0003DMG402024195	83.4344309549638	-2.22882255994215	0.338101978197725	-6.59216066058836	4.33471131410523e-11	2.89618095389272e-09
PGSC0003DMG400008085	778.288948185802	4.36813596954535	0.662907247955024	6.58936221171278	4.41719954724543e-11	2.94323074750476e-09
PGSC0003DMG400002946	155.460814439866	-1.30374473264271	0.198002650966788	-6.58448119899865	4.56476483291491e-11	3.03326757439498e-09
PGSC0003DMG400006457	71.4995736702985	1.60102324819668	0.243768414732663	6.56780432342926	5.10625798732445e-11	3.37427738965363e-09
PGSC0003DMG400021201	29.6571823944332	3.49668785392483	0.532462075549762	6.56701766095648	5.13329606577889e-11	3.37427738965363e-09
PGSC0003DMG400025706	66.6189692340951	-2.25355190733193	0.343143696725268	-6.56737083862626	5.12113984913191e-11	3.37427738965363e-09
PGSC0003DMG400021478	105.224994392352	-1.71508310895399	0.261225683858063	-6.56552251533535	5.18507175740219e-11	3.39914905773568e-09
PGSC0003DMG400007863	70.8960817666159	-3.73248827907707	0.569311439174204	-6.55614488353002	5.52165872578704e-11	3.61009896369353e-09
PGSC0003DMG400020633	47.7744938938723	2.50332427901145	0.381971473169585	6.5536943328227	5.61308038426734e-11	3.66005859174138e-09
PGSC0003DMG400011454	28.3886341911059	-3.21863005187326	0.492706834830164	-6.53254597733097	6.46609373113513e-11	4.2050300752318e-09
PGSC0003DMG400020595	462.747276102297	-2.27561100805005	0.348395255439182	-6.53169345024933	6.50301551226786e-11	4.21779359834245e-09
PGSC0003DMG400024339	337.254859550037	-1.10314590934208	0.16894970664394	-6.52943370696076	6.60188240447624e-11	4.27055984609979e-09
PGSC0003DMG400028004	31.027597621442	-2.77353266729829	0.424974300433574	-6.52635386297155	6.739000343722e-11	4.34772490429493e-09
PGSC0003DMG400011930	264.454366724459	-1.34608080800164	0.206306906690522	-6.52465217764562	6.81595173816615e-11	4.37608931907953e-09
PGSC0003DMG402031484	276.001114603876	-1.16028753853402	0.177833063744292	-6.524588364526	6.81885406671678e-11	4.37608931907953e-09
PGSC0003DMG404010943	135.217141101531	1.10837278956607	0.169988944610295	6.52026396250091	7.01837703930054e-11	4.49231393326567e-09
PGSC0003DMG400012444	71.7330765442205	3.78760335075179	0.581006410357654	6.51903883198162	7.0759335626621e-11	4.51729821446703e-09
PGSC0003DMG400002947	138.204650923223	-2.44299207536726	0.374823184626883	-6.51771868861081	7.13847048856181e-11	4.54532323249496e-09
PGSC0003DMG400020387	47.9125774258951	6.73135550812214	1.03300030313367	6.51631513340526	7.20555155369718e-11	4.57608817031284e-09
PGSC0003DMG400029736	197.659265310046	9.36071819368629	1.43903176053831	6.50487254720816	7.77592790085322e-11	4.92549490176903e-09
PGSC0003DMG401015781	256.34971889581	1.25802244904731	0.193502939382882	6.50130924656432	7.96239562635451e-11	5.03054254248465e-09
PGSC0003DMG401031174	34.745999692444	4.22312742161242	0.649673941340879	6.50037988732655	8.01174357469892e-11	5.0486405828471e-09
PGSC0003DMG400008512	40.7117956246804	4.23347741720772	0.651495092338524	6.49809563723921	8.13430908585666e-11	5.11266483703057e-09
PGSC0003DMG400001879	4615.98079963722	1.9383935117086	0.298544903821906	6.49280388609458	8.42533378706266e-11	5.28196953894851e-09
PGSC0003DMG400024677	67.002142494588	3.30985847691053	0.510066324004466	6.48907469704185	8.63651421120659e-11	5.38666680482596e-09
PGSC0003DMG400031523	657.198876630389	-4.52704616817716	0.697609140775714	-6.48937335187905	8.61941275120291e-11	5.38666680482596e-09
PGSC0003DMG400026719	31.9187047504783	-4.24742961609911	0.654683127092835	-6.48776398890882	8.7119606042267e-11	5.41986181773665e-09
PGSC0003DMG400020348	48.0305617472179	2.59241723747785	0.399911456505347	6.48247804684533	9.02282165064010e-11	5.59897077847736e-09
PGSC0003DMG400007968	100.227543702481	1.43219781122177	0.221058332383902	6.47882301371266	9.24408574871849e-11	5.72171368411162e-09
PGSC0003DMG400017439	150.037515846523	2.52042608486719	0.389458218682718	6.47162125219013	9.69569076219181e-11	5.98604583841954e-09
PGSC0003DMG400016176	386.31376121755	3.20665319958598	0.495822960194909	6.4673350308857	9.97463384631438e-11	6.14271201035527e-09
PGSC0003DMG400025177	43.2415041456767	3.94876397575271	0.611292572738579	6.4596956545085	1.04913762537223e-10	6.44466480351451e-09
PGSC0003DMG400020118	79.9987303732576	1.70837638464667	0.264536377817858	6.45800172641263	1.06094531982389e-10	6.50082249109176e-09
PGSC0003DMG400021702	17.507360803819	-2.99925414607986	0.46447586165957	-6.45728743656029	1.06596319829361e-10	6.51519912701408e-09
PGSC0003DMG400013047	66.563710155696	-2.221614852662	0.344908808513236	-6.44116589030732	1.18559198439075e-10	7.22825793083428e-09
PGSC0003DMG400014134	203.255525961276	1.71917960149993	0.266973219446215	6.4395208068661	1.19851285686351e-10	7.28881123200261e-09
PGSC0003DMG400013407	22.1055598427335	4.59237213419305	0.71356802746032	6.43578741964923	1.22834849968473e-10	7.45167533875906e-09
PGSC0003DMG400021641	293.52829642636	1.17917816954244	0.183353560162777	6.4311713854675	1.26624287750311e-10	7.66249753192761e-09
PGSC0003DMG400017522	145.614454451463	-1.16982053940567	0.181911298853923	-6.43071951426751	1.27001324371625e-10	7.66629034022481e-09
PGSC0003DMG400021464	61.3784875344538	7.31104445970803	1.13706293698903	6.42976234813164	1.27803601251454e-10	7.69567018202275e-09
PGSC0003DMG400027729	27.4104000955601	-3.410499737003	0.530507871927589	-6.42874482636991	1.28661898672763e-10	7.72827025352874e-09
PGSC0003DMG400018658	100.077723278212	4.19809351712253	0.653100522598116	6.42794389510207	1.29341458372077e-10	7.75000035705122e-09
PGSC0003DMG400030342	590.51338114366	2.0148164575755	0.313497297306939	6.42690216114633	1.30230580661785e-10	7.78414992793863e-09
PGSC0003DMG400006396	1125.82207080804	1.59628476295297	0.248533719337225	6.42280961798603	1.33781769988792e-10	7.9768606961288e-09
PGSC0003DMG400023740	829.133375650555	6.13024199642968	0.95561557342388	6.41496661096219	1.40853728918666e-10	8.37804850521832e-09
PGSC0003DMG400014561	41.1430544147351	1.91388240421268	0.298550195580538	6.41058834508914	1.44959123115789e-10	8.60126067013322e-09
PGSC0003DMG400010443	27.8094034590933	5.04191457293899	0.787046467232736	6.40612058226552	1.49268925869801e-10	8.83548858055058e-09
PGSC0003DMG400019688	24.0941046491146	5.65739244250046	0.883409754203025	6.40404117747638	1.51317272304001e-10	8.93504677888059e-09
PGSC0003DMG400026934	240.764257141504	3.55497480348393	0.555340919738707	6.40142780250477	1.5393059864396e-10	9.06740461142573e-09
PGSC0003DMG400005197	1079.62247468645	1.44711358058536	0.226326422444485	6.39392239295577	1.61683513704881e-10	9.50114662342393e-09
PGSC0003DMG400015481	49.5237587671714	3.48571246259801	0.54573783593545	6.3871555774086	1.68999682707765e-10	9.89681236516446e-09
PGSC0003DMG400007689	416.190814094426	3.93211028342766	0.616522368756296	6.37788745826022	1.7954737082176e-10	1.04581412648213e-08
PGSC0003DMG400011733	49.766618463339	4.57413959050974	0.717200387023974	6.37777066670328	1.79684306801169e-10	1.04581412648213e-08
PGSC0003DMG400016201	7582.59168349399	1.90595943417055	0.299249183527891	6.36913829371537	1.90093151864276e-10	1.10114054501523e-08
PGSC0003DMG400008047	271.945362542766	3.51193232467178	0.551790512519849	6.3646116505953	1.95784461669134e-10	1.13142077410549e-08
PGSC0003DMG400006354	794.103449863605	-2.44008785277581	0.383497399845406	-6.36272332943965	1.98207534616294e-10	1.13882676420042e-08
PGSC0003DMG400020614	78.714884760921	2.78943268146078	0.438441027567157	6.36216162738902	1.98933940849377e-10	1.13882676420042e-08
PGSC0003DMG400026178	27.4127332329978	-2.02566535351726	0.318363232170862	-6.36274905146743	1.98174332410689e-10	1.13882676420042e-08
PGSC0003DMG400012174	68.7852568046244	-3.556205335008	0.559014745592662	-6.36155908774417	1.99716050493517e-10	1.14062653943452e-08
PGSC0003DMG400013784	135.639373114891	1.3771397305356	0.216639745744646	6.35681936295679	2.0597396304436e-10	1.17291888694416e-08
PGSC0003DMG400014801	81.2169692445674	2.23773276583301	0.352035607099362	6.35655235068711	2.06332145199919e-10	1.17291888694416e-08
PGSC0003DMG400001769	721.882123981071	4.23341699747959	0.666358996701084	6.35305746367619	2.11076819882915e-10	1.19710009453131e-08
PGSC0003DMG400030590	107.080855863427	2.00685729923392	0.315917860725096	6.35246546247109	2.11891010593043e-10	1.19892948383585e-08
PGSC0003DMG400031171	116.495363610706	-3.07516174122232	0.484786512180812	-6.34333188724394	2.24848312528696e-10	1.26929995315678e-08
PGSC0003DMG400001092	336.671895750141	-1.41679408975626	0.223489191590543	-6.33943001750162	2.30616737225549e-10	1.29885689854953e-08
PGSC0003DMG400021840	471.619748204821	1.3617199278935	0.214990717284129	6.33385452681601	2.39110973796228e-10	1.343594312896e-08
PGSC0003DMG401008204	182.042952976114	1.90323553581358	0.300630750431541	6.33080791995355	2.43880794477402e-10	1.36724619193573e-08
PGSC0003DMG400000121	71.6252878155682	2.43382110497792	0.384819386727722	6.32458028082656	2.53921813097688e-10	1.41702317071243e-08
PGSC0003DMG400007469	476.327457189075	3.14814316381764	0.497747936153995	6.32477391698044	2.53603611465543e-10	1.41702317071243e-08
PGSC0003DMG400025105	249.074779415538	1.2681967047067	0.200584089181176	6.32251894895418	2.57333455556095e-10	1.43278332891473e-08
PGSC0003DMG400028164	624.145321036763	1.4629561334266	0.231483277151755	6.31992147090401	2.61696255143485e-10	1.45375548386883e-08
PGSC0003DMG400027515	500.170664976502	1.22191824993814	0.193451837360202	6.31639516384103	2.67734923716855e-10	1.48392081470067e-08
PGSC0003DMG400021270	265.641089433113	1.19808428500265	0.189745855697125	6.31415258373311	2.71645824076644e-10	1.50218292783608e-08
PGSC0003DMG400005375	47.4019222656071	4.71802023611749	0.747864653559868	6.30865520072317	2.81470390247916e-10	1.55299058981356e-08
PGSC0003DMG400009381	260.901871466741	4.43597551357387	0.703232062293175	6.30798245903147	2.82696244741955e-10	1.55623325519685e-08
PGSC0003DMG400004496	117.947745530468	1.53679263409254	0.243676508032993	6.30669179601203	2.8506267455395e-10	1.56572600097909e-08
PGSC0003DMG400012470	60.7542717562597	-1.79278104285947	0.284461772251937	-6.30236192605757	2.93143651616727e-10	1.60289108340294e-08
PGSC0003DMG400010300	263.699963880623	1.4633760990348	0.232329597643087	6.29870715518084	3.00138414265214e-10	1.63746655675297e-08
PGSC0003DMG400031256	668.553801194055	-1.90895551974477	0.303168918612339	-6.29667291911853	3.04102009881916e-10	1.65538743638176e-08
PGSC0003DMG400000243	671.300403897107	1.01683930599123	0.161579308178504	6.29312823191371	3.11131105129644e-10	1.68987845452041e-08
PGSC0003DMG402013020	322.429555303375	1.07578745175265	0.171069888072921	6.28858453040012	3.20373607366921e-10	1.7362113695238e-08
PGSC0003DMG400025842	221.272676482505	1.00318104888478	0.15965236737081	6.28353381415748	3.30962181692872e-10	1.7896174556417e-08
PGSC0003DMG400031518	22.2926728765806	-6.13204148444061	0.975962563634732	-6.28307038909703	3.31950670054267e-10	1.79099136960473e-08
PGSC0003DMG400001847	112.847279401282	-1.02377643387452	0.16315682018945	-6.27480011369284	3.50083749306144e-10	1.88465615768851e-08
PGSC0003DMG400016540	57.0204806879072	2.21974720612945	0.353865730032981	6.27285158673762	3.54494782000215e-10	1.90419917370909e-08
PGSC0003DMG401009727	96.0846372195265	2.62088942147386	0.417889354935815	6.27173052033452	3.57057169240993e-10	1.91374795302859e-08
PGSC0003DMG400021838	348.238091789338	3.81314165605866	0.608437861301962	6.2671012088221	3.67831097900156e-10	1.96717039133577e-08
PGSC0003DMG400003321	42.0417270922736	-4.27909748062051	0.682953203514424	-6.26557933779446	3.71441822541517e-10	1.97780605378165e-08
PGSC0003DMG400011937	23.4757841197135	-2.79287636105418	0.445737517723111	-6.2657421688903	3.710538495878e-10	1.97780605378165e-08
PGSC0003DMG400001348	16.5243200535341	3.85563658946646	0.615416182379132	6.26508808163117	3.72614725752514e-10	1.97972882721711e-08
PGSC0003DMG400029790	190.561542693768	4.76312190970267	0.760749936781503	6.26108748671601	3.82301958031974e-10	2.02678214141864e-08
PGSC0003DMG400010572	111.953832277194	5.93925880526377	0.948960011547379	6.25870293056836	3.88192526606847e-10	2.0535468864124e-08
PGSC0003DMG400031428	78.4686302920054	1.39323953092587	0.222635494563551	6.25793983864586	3.90096238015816e-10	2.05915085638349e-08
PGSC0003DMG402016602	274.353137949667	2.65910012290055	0.42500551658699	6.25662495925812	3.93397915486451e-10	2.07209394491751e-08
PGSC0003DMG402030580	41.7414630387873	-3.25133337342024	0.520123853784557	-6.2510752963216	4.07636277521787e-10	2.14246247843186e-08
PGSC0003DMG400009361	177.708034342676	2.87036868028179	0.45928483294517	6.24964831056039	4.11377942663763e-10	2.1564983059623e-08
PGSC0003DMG400025016	40.3882541333757	2.4695985053629	0.395174726460714	6.24938372825928	4.12075372361681e-10	2.1564983059623e-08
PGSC0003DMG402024222	4457.94331975398	-1.07251910206982	0.171739496827319	-6.24503461279041	4.23706276763822e-10	2.21261776690349e-08
PGSC0003DMG400009244	164.607415803194	3.71236334011075	0.594546071907963	6.24402971530428	4.26438923504156e-10	2.22212949305467e-08
PGSC0003DMG400004204	18.2067944153619	4.71940120962453	0.756007722332397	6.24253042689098	4.30547988972712e-10	2.23875774138113e-08
PGSC0003DMG400012572	153.465373867967	1.60854789255368	0.257803935532619	6.23942334018463	4.39186921766105e-10	2.27881945981064e-08
PGSC0003DMG400005697	111.977226741706	3.80760971603433	0.610632895550638	6.23551358562303	4.50298268501593e-10	2.33151249977672e-08
PGSC0003DMG400021008	74.2475604941845	2.68562461086312	0.430980173819081	6.23143423760023	4.62184009030751e-10	2.38798335343918e-08
PGSC0003DMG401012439	96.9540553861666	1.96917699297265	0.316608189441954	6.21960220436328	4.98416878112344e-10	2.56974469482574e-08
PGSC0003DMG400019228	458.071568241864	4.06716620786325	0.65404622140843	6.21846908480714	5.02028831836744e-10	2.58290656582335e-08
PGSC0003DMG400000329	297.799220821243	-1.37930581974387	0.221899334746617	-6.21590786344122	5.10287412625059e-10	2.61986929088154e-08
PGSC0003DMG400006160	2480.17046399139	3.76234621642983	0.605632699777908	6.21225739265652	5.22287813518427e-10	2.67584724963737e-08
PGSC0003DMG400020652	25.5243531960705	2.95476222957267	0.476041313565115	6.20694495493301	5.40245102304451e-10	2.76204555763074e-08
PGSC0003DMG400002303	50.2737058999189	4.16552386642249	0.671615922689076	6.20224108109914	5.56647182752599e-10	2.83994871250787e-08
PGSC0003DMG400026299	1356.99444845379	1.55021227271547	0.249989803165471	6.20110201730656	5.60691522044862e-10	2.85461046933362e-08
PGSC0003DMG402030252	18.0551247628825	-4.71028123028926	0.759666623430796	-6.20045831290672	5.62989712691933e-10	2.86033960904545e-08
PGSC0003DMG400005970	30.4310650422121	2.34328215964776	0.378030792524828	6.19865419956196	5.69479955374503e-10	2.8856252994685e-08
PGSC0003DMG400013198	339.116801468467	3.06254957844879	0.494085638360329	6.19841853451187	5.70333125986721e-10	2.8856252994685e-08
PGSC0003DMG400013616	76.4179413375732	1.93198198330532	0.311737858251363	6.19745703695542	5.73826948008714e-10	2.89729146606387e-08
PGSC0003DMG400002186	105.115319374026	-1.36673394294714	0.220831953306572	-6.18902256889317	6.05384162599072e-10	3.05031065564123e-08
PGSC0003DMG400005170	21.5002815097842	3.06707305645744	0.495613364987685	6.18843895893253	6.07629281280671e-10	3.05531036754469e-08
PGSC0003DMG400012496	63.6121051545688	-1.48297746766528	0.23967895144556	-6.18734961381086	6.11841692366845e-10	3.07016118348771e-08
PGSC0003DMG400018019	30.2462862640126	-5.01414744077365	0.810821251957983	-6.18403554256307	6.24832897737951e-10	3.12249997482283e-08
PGSC0003DMG400044884	32.8526213919866	-1.73882443729998	0.281239528462769	-6.18271708391863	6.30075768618799e-10	3.1422613025167e-08
PGSC0003DMG400023741	198.295707312372	3.62410019447974	0.586746491240493	6.17660309619868	6.54954473354969e-10	3.25966831463421e-08
PGSC0003DMG400024530	4549.73655392607	5.54211788635745	0.897921869845469	6.17216048798459	6.73630699671282e-10	3.34579060547527e-08
PGSC0003DMG400011927	84.4695049035961	1.9775317804353	0.320442118217336	6.171260480478	6.77477025684868e-10	3.35805533036116e-08
PGSC0003DMG400016283	133.370526596103	4.51279827686108	0.731317873492008	6.17077530911789	6.7955936261762e-10	3.36154445763811e-08
PGSC0003DMG400016601	33.7554615703216	-2.18949060485511	0.354928808243908	-6.16881626399424	6.88031201245553e-10	3.39656212647274e-08
PGSC0003DMG400004790	89.6295261613737	5.88792784864833	0.955011231245889	6.16529696825351	7.03509838597955e-10	3.46595847149259e-08
PGSC0003DMG400014642	430.870101192384	-2.92513392597517	0.475029372807472	-6.15779590362451	7.37643323449733e-10	3.62679591309852e-08
PGSC0003DMG400022793	61.0692598552591	7.09971602940442	1.15359862350597	6.1544075077233	7.53586878158691e-10	3.69773102568531e-08
PGSC0003DMG400022965	206.868964837707	2.03153166864778	0.330190526216604	6.15260435217668	7.6220786943369e-10	3.72504274787162e-08
PGSC0003DMG400023933	74.8218417862636	1.61259810659362	0.262086909450698	6.15291358875357	7.60722587686789e-10	3.72504274787162e-08
PGSC0003DMG400015539	83.8188107478808	-2.27304984805951	0.369527481936924	-6.15123355953133	7.68826001038777e-10	3.74987193746653e-08
PGSC0003DMG400022373	761.615828119245	-2.75698416786524	0.448556979290814	-6.14634103391756	7.92907099584399e-10	3.85960587576142e-08
PGSC0003DMG400009793	433.998089104436	1.30682626373633	0.212669828860527	6.1448597139436	8.00342180274408e-10	3.88803680285896e-08
PGSC0003DMG403008332	458.845626745079	-1.00732995840329	0.163972704282209	-6.14327831460048	8.08354628839113e-10	3.91915394304164e-08
PGSC0003DMG400025849	66.4520905043832	-8.99752936840656	1.46545075726527	-6.13976916235466	8.26414833708779e-10	3.9987655852492e-08
PGSC0003DMG400011517	89.8949160101792	1.18300511780136	0.192797196357299	6.13600788887494	8.46209567201526e-10	4.08643816145418e-08
PGSC0003DMG400001085	118.598922195865	-8.98704151669476	1.46656918439616	-6.12793560120731	8.90266029082282e-10	4.27380268724993e-08
PGSC0003DMG400026920	121.970377959169	-1.42879052223897	0.233153856142047	-6.12810161444852	8.89337839457623e-10	4.27380268724993e-08
PGSC0003DMG400011934	157.493988356987	1.20926632295628	0.197407749745493	6.12572872400059	9.02694926673305e-10	4.3249550445544e-08
PGSC0003DMG400031746	50.2027924321594	-3.64638512844395	0.595429559127026	-6.12395718779901	9.12794323706964e-10	4.36476768083171e-08
PGSC0003DMG400004885	19.3183614697639	2.83176848134333	0.462508742836077	6.12262692371843	9.2045041711321e-10	4.38418443791794e-08
PGSC0003DMG400026274	197.391493282714	4.56609190005102	0.745773185424694	6.12262815195049	9.20443319445148e-10	4.38418443791794e-08
PGSC0003DMG400028585	101.149236934303	-1.12955648121095	0.1845949448684	-6.11910841879354	9.41003664076247e-10	4.47334431887474e-08
PGSC0003DMG400026080	158.897591964746	-2.46062450817341	0.402174489920107	-6.1183008118248	9.45784056433435e-10	4.4873221370121e-08
PGSC0003DMG400006526	38.5295103174931	-3.86668058689043	0.632920536358281	-6.10926706398035	1.00089721419467e-09	4.73040317103979e-08
PGSC0003DMG400009411	59.659115427177	3.23039987900719	0.529272010489121	6.10347763529352	1.03785096453495e-09	4.88611418380575e-08
PGSC0003DMG400008449	116.884322244266	-1.52083280969188	0.249294237105453	-6.10055341571558	1.05701850584786e-09	4.96676499077297e-08
PGSC0003DMG402020366	36.6891123008449	6.18201470475983	1.0157683685856	6.08604766199596	1.15732002708353e-09	5.42760836547809e-08
PGSC0003DMG400018378	64.8256720687758	5.69916649091938	0.936510114011909	6.08553651012349	1.16101862457977e-09	5.43450310894947e-08
PGSC0003DMG400031349	36.8746441465714	2.99144446156969	0.491664908539636	6.08431557675125	1.16989976407537e-09	5.46558343802797e-08
PGSC0003DMG400025182	37.805069215629	3.26457883090174	0.536665086386819	6.08308405691346	1.17892499486736e-09	5.49721679729068e-08
PGSC0003DMG400029110	574.055379479376	4.17741774726411	0.687384445840109	6.07726545537198	1.22249298192056e-09	5.68949166986577e-08
PGSC0003DMG400028325	53.5029766753345	2.05403820647643	0.33819858709745	6.07346773416465	1.2517716043069e-09	5.81465792652045e-08
PGSC0003DMG400028888	43.0311887174353	2.41523030610705	0.397854299601723	6.07064020302118	1.27401334373441e-09	5.90672308244318e-08
PGSC0003DMG400011938	54.7511245745937	-2.17214914815782	0.357842738873595	-6.07012218550317	1.27812968507444e-09	5.91456330738339e-08
PGSC0003DMG400028426	2565.35975386054	4.73000597452519	0.779591287629641	6.0672894240607	1.30087009243708e-09	6.00839373944376e-08
PGSC0003DMG400029683	92.0190107594743	-1.91237691195433	0.315228874322309	-6.06662989253644	1.30622091274567e-09	6.02170310002432e-08
PGSC0003DMG400012307	978.400438343454	1.43091241669887	0.235897241293223	6.06582937915848	1.31274435642432e-09	6.04035785285279e-08
PGSC0003DMG400011019	954.577824402015	4.44731679537706	0.733811007250992	6.06057520455796	1.35635614643067e-09	6.22927633578246e-08
PGSC0003DMG400010286	15.9322859907753	3.88895426010539	0.642546674655804	6.05240741801147	1.42697012420767e-09	6.54126323666399e-08
PGSC0003DMG400030393	259.672198980942	2.12382253112543	0.350973195750145	6.05123854710935	1.43736417962386e-09	6.57654788902196e-08
PGSC0003DMG400025474	691.192239305385	4.70430988021551	0.777687316484494	6.04910197260407	1.45655448106151e-09	6.65187155985899e-08
PGSC0003DMG401030252	1474.48017758075	-3.78614406221065	0.626088334529095	-6.04730012268693	1.47293225568947e-09	6.71409325598115e-08
PGSC0003DMG400021875	26.340348670424	2.72914340051253	0.451570177780071	6.0436750139902	1.50642799521778e-09	6.8539663282418e-08
PGSC0003DMG400004014	16.7093684003483	3.07770045171304	0.509446672570957	6.04126126917509	1.52914132325971e-09	6.94435185294872e-08
PGSC0003DMG400019380	59.0992031813659	5.56970080552066	0.922010913471772	6.04081874101502	1.53334156224263e-09	6.95048339747416e-08
PGSC0003DMG400030734	101.183438292948	5.21409706551159	0.863597575380396	6.0376467166607	1.56377960890232e-09	7.07530488354378e-08
PGSC0003DMG400038673	34.3948244612477	-1.81995033787818	0.301494243254891	-6.03643478638345	1.57556381884313e-09	7.11542126854212e-08
PGSC0003DMG401006333	310.825610596365	3.58661220614995	0.594625306965518	6.03171806536977	1.62225624680674e-09	7.31274733657598e-08
PGSC0003DMG400028676	76.8920982711962	2.10347787150155	0.349637901605863	6.01616089628846	1.78602058684693e-09	8.03610406853064e-08
PGSC0003DMG400026463	677.069621310573	3.76278427505559	0.625783625963108	6.01291583694684	1.82215651727458e-09	8.18359686680945e-08
PGSC0003DMG400002804	2839.08271106763	3.50939712807467	0.583689537761669	6.01243795037426	1.82753793164909e-09	8.19267785645706e-08
PGSC0003DMG400027503	21.1322638045094	6.39083015402914	1.06488634100562	6.00141997125625	1.95599343500863e-09	8.75244255037715e-08
PGSC0003DMG400024635	37.7767990417869	-1.82159692926758	0.303554314358293	-6.00089289825579	1.9623540138955e-09	8.76482185656953e-08
PGSC0003DMG402003286	408.25566392417	2.29374297507584	0.38240098191758	5.99826643638227	1.99435107620713e-09	8.89145149825656e-08
PGSC0003DMG400025686	27.5379116437628	4.85079574086797	0.809324576740606	5.99363454450325	2.0520223955167e-09	9.13187411669085e-08
PGSC0003DMG400007153	143.535909044888	-1.15860420463394	0.1933384799883	-5.99262084145924	2.06485894093228e-09	9.17226138297185e-08
PGSC0003DMG400007030	346.949394670627	2.14927063119555	0.358684989168837	5.99208412979853	2.07168697281218e-09	9.18586003744919e-08
PGSC0003DMG400006899	486.365428185614	2.98875892394191	0.498933823959004	5.99029125791938	2.09465568389847e-09	9.2435046638015e-08
PGSC0003DMG400027433	206.018020891237	1.9095332113869	0.318777141089537	5.9901823727397	2.09605858821595e-09	9.2435046638015e-08
PGSC0003DMG400028355	25.6034577539617	2.74873352255761	0.458842743441956	5.99057860638331	2.09095780410551e-09	9.2435046638015e-08
PGSC0003DMG400022636	48.7852063128937	5.00620113558844	0.836866071255157	5.98208161083647	2.2030383564596e-09	9.69774303230692e-08
PGSC0003DMG400005789	1903.64173542099	1.06821403896891	0.178656853409969	5.97913832344088	2.24321020088407e-09	9.85678687729004e-08
PGSC0003DMG400001157	22.3219396600766	2.42647360726579	0.406014092793613	5.97632853226901	2.28222525627295e-09	9.99221316422413e-08
PGSC0003DMG400025707	24.8266305486408	-5.34133636805846	0.893729726669085	-5.97645597843715	2.28044139352051e-09	9.99221316422413e-08
PGSC0003DMG400021558	187.461088031722	-1.30884301599979	0.219041971725835	-5.9753069500215	2.29657353239925e-09	1.00370141101471e-07
PGSC0003DMG401016626	313.390878408603	2.88200568207071	0.482590146888162	5.9719530136586	2.34430055984916e-09	1.02272733010807e-07
PGSC0003DMG400044407	34.9026199048091	1.68989586205372	0.283004197048667	5.97127491279966	2.35406677741067e-09	1.02515404465561e-07
PGSC0003DMG400015004	116.415844648043	6.1296680245887	1.02680361880734	5.96965954571573	2.37749171141574e-09	1.03350963219778e-07
PGSC0003DMG400008057	454.457496003544	-1.24245247041463	0.208253819017871	-5.96604891220752	2.43067448196183e-09	1.05474837351607e-07
PGSC0003DMG400009783	10328.9426955821	3.36423298299362	0.56401769863964	5.96476491980278	2.44986490420965e-09	1.06118748523909e-07
PGSC0003DMG400025029	136.510370818601	1.04977491271042	0.176319443271136	5.95382388484593	2.61948685292519e-09	1.132649395076e-07
PGSC0003DMG400003903	323.321879204984	4.38499305732527	0.736740880321825	5.95187965599222	2.65080266756458e-09	1.14416149829907e-07
PGSC0003DMG400009726	27.1788291195287	-3.85287320986459	0.647675904117656	-5.94876725437772	2.70169480355491e-09	1.16406768859176e-07
PGSC0003DMG400023940	1238.6756218073	3.69943594196255	0.622047192530739	5.9471949819623	2.72776415383564e-09	1.17225947039615e-07
PGSC0003DMG400026859	289.141317625245	2.43723214788104	0.409822618719751	5.94704156518919	2.73032098734986e-09	1.17225947039615e-07
PGSC0003DMG400023605	85.9666813752934	-8.898783400753	1.49903662749669	-5.93633486835705	2.91464189665886e-09	1.24919810077012e-07
PGSC0003DMG400026837	42.5036005169781	3.88180441041853	0.654056798855311	5.93496530761889	2.93907640075015e-09	1.25525842705944e-07
PGSC0003DMG401027032	149.488153819894	3.59581823384927	0.606486455860313	5.92893410743778	3.0490740131448e-09	1.29996097829654e-07
PGSC0003DMG400009805	115.682484858802	-1.22227535829086	0.206286399724966	-5.9251378661922	3.12035492781415e-09	1.32802959205242e-07
PGSC0003DMG400022258	934.464005452677	-1.54377520753637	0.260645855506248	-5.92288415458563	3.16343699923052e-09	1.34401982753022e-07
PGSC0003DMG400016266	44.6621922577355	-1.60387164607318	0.27098293146912	-5.91871833911409	3.24460064664792e-09	1.37610566904005e-07
PGSC0003DMG400017211	574.049599397743	2.34824350725227	0.396838088437379	5.91738438338642	3.27101638042402e-09	1.38250045874178e-07
PGSC0003DMG400027871	102.854802688662	3.66366705961357	0.619134950218489	5.91739661655456	3.27077318379638e-09	1.38250045874178e-07
PGSC0003DMG400018222	123.092498532225	1.3336293642534	0.225427320785166	5.91600591981641	3.29853343398993e-09	1.39171859610229e-07
PGSC0003DMG400033042	32.8436484554561	3.14906755121743	0.532539095193234	5.91330773579126	3.35304871570938e-09	1.41227632176174e-07
PGSC0003DMG400030579	59.8052589392137	-1.62448524764606	0.274864404674781	-5.91013321484151	3.41831176328346e-09	1.43728222364127e-07
PGSC0003DMG400014623	64.3007983568385	-1.67050821764468	0.282779040072652	-5.90746830887992	3.47405131995062e-09	1.45820463923642e-07
PGSC0003DMG400006287	126.812748313564	1.56351487421236	0.264770015945401	5.90518102523655	3.52259729392184e-09	1.47161665110629e-07
PGSC0003DMG400013307	1833.82728728424	2.60788110768021	0.441631222686504	5.90511035840289	3.5241076157218e-09	1.47161665110629e-07
PGSC0003DMG400030982	1252.63089904578	2.87313412821292	0.486513792502602	5.90555534599268	3.51460765341556e-09	1.47161665110629e-07
PGSC0003DMG402003285	26.9811089344452	4.38540277840032	0.742776055303853	5.90407128378197	3.54638807781151e-09	1.47838916330922e-07
PGSC0003DMG400000264	179.116704925726	-1.40741418571616	0.238507716085653	-5.9009167871564	3.61487203597531e-09	1.50436662698515e-07
PGSC0003DMG400028006	26.7073367499236	-4.23950649569728	0.718908600232603	-5.89714254958918	3.69850330019104e-09	1.53654855164836e-07
PGSC0003DMG400030567	184.419969750256	3.77069622486246	0.639564336522127	5.89572621476527	3.73037060383339e-09	1.54715217543682e-07
PGSC0003DMG400028049	43.5397966331424	-1.63098765195616	0.277121943802215	-5.88545111072193	3.96969721980709e-09	1.64361640236733e-07
PGSC0003DMG400030782	131.230797346679	-1.10927514122227	0.188781405602379	-5.87597670269858	4.20357445257263e-09	1.73750118940489e-07
PGSC0003DMG402016617	371.889266424495	-1.62776180541863	0.277134912276583	-5.87353571604184	4.26597068337416e-09	1.75945715897176e-07
PGSC0003DMG400017897	70.8959415766123	1.47119984731931	0.250544581714334	5.87200823603018	4.30547349007462e-09	1.77061689717453e-07
PGSC0003DMG400008048	36.8828715266536	2.12446421786115	0.361824408322709	5.87153373015772	4.3178171957902e-09	1.77270383760498e-07
PGSC0003DMG400006793	404.930673653135	2.74046592486898	0.467081978099138	5.86720544436702	4.43201390613726e-09	1.81652980048688e-07
PGSC0003DMG400009268	2211.06701409823	3.94589377337479	0.672587465542367	5.86673700526499	4.44454796869352e-09	1.8186105924921e-07
PGSC0003DMG400023840	20.2309262056733	-3.3889817972952	0.578338479459489	-5.85985874649482	4.63261055707122e-09	1.89238649338854e-07
PGSC0003DMG400021143	287.655003049779	-1.37829940036681	0.235623153546642	-5.84959236654122	4.92779176312044e-09	2.00959962754546e-07
PGSC0003DMG400000564	20.092546232113	-4.33185663542723	0.740577071229442	-5.84929888287773	4.93649360090539e-09	2.00978746987111e-07
PGSC0003DMG400001031	310.987024222384	3.02425180286286	0.517161513915337	5.84778975520972	4.98147612630907e-09	2.02472097153832e-07
PGSC0003DMG400001119	118.829635258378	3.83285526832691	0.655978969256534	5.84295449695734	5.12830293053184e-09	2.08093050860033e-07
PGSC0003DMG400033609	69.6783273909611	1.84321433348364	0.315632600852457	5.83974636493665	5.22803528096832e-09	2.11787535543147e-07
PGSC0003DMG400027790	135.723248836767	-1.1212888223094	0.192087433997042	-5.83738768839333	5.30256145307049e-09	2.14450358467711e-07
PGSC0003DMG400003631	50.0353009139609	1.59491202062175	0.273478564463709	5.83194527055302	5.47848899549318e-09	2.20832910963789e-07
PGSC0003DMG400024760	91.9883653253184	-8.65072752812272	1.48347657524918	-5.83138801950387	5.49681951783527e-09	2.21206167626153e-07
PGSC0003DMG402023052	33.6297557860721	2.07781378548523	0.356369940227901	5.83049677017217	5.52626086090624e-09	2.22024585856541e-07
PGSC0003DMG400031494	23.4090668648699	4.14681682992126	0.712145828231208	5.82298830594979	5.78046014203771e-09	2.31855397177424e-07
PGSC0003DMG401002122	264.784743398306	1.01603826305908	0.174551334207907	5.82085646993042	5.85468314811916e-09	2.34446893157934e-07
PGSC0003DMG400021869	65.8706555239525	3.23936732897811	0.556546495665091	5.82047924874088	5.86791284360572e-09	2.34591459863955e-07
PGSC0003DMG400001814	30.4468283239802	-6.38469006839972	1.0995120406884	-5.80683960896169	6.36630686825632e-09	2.54100041892254e-07
PGSC0003DMG400008063	2061.95932512281	3.77039481107118	0.64941931868174	5.80579404185993	6.4061670492383e-09	2.54856763180709e-07
PGSC0003DMG400023250	27.5373293360881	2.63505463444864	0.453855014201049	5.80593923609568	6.40061732676231e-09	2.54856763180709e-07
PGSC0003DMG400015852	39.0104735704033	-1.55507749058695	0.267978545539488	-5.80299250246436	6.51417054517145e-09	2.58731395904065e-07
PGSC0003DMG400000631	224.423606698213	2.95478129102733	0.509247719175001	5.80224747165127	6.54318941149068e-09	2.59419355217463e-07
PGSC0003DMG400018991	117.678344234417	3.09621189181475	0.533645410343355	5.80200228804105	6.55276675335044e-09	2.59419355217463e-07
PGSC0003DMG402032501	147.228332378059	1.07269359762279	0.184952347972188	5.79983768459157	6.63791396798607e-09	2.6236435646236e-07
PGSC0003DMG400015763	11.0793307004073	-4.96193006796379	0.85566745952167	-5.79890004317516	6.6751303254602e-09	2.63408419493524e-07
PGSC0003DMG400009300	47.5064694066771	2.01470002766083	0.347524429420881	5.7972903689624	6.73949441119462e-09	2.65518659460102e-07
PGSC0003DMG400021807	116.436578329504	2.59299919521114	0.447455290024512	5.79499059016397	6.83250119008031e-09	2.68748720197562e-07
PGSC0003DMG400008124	92.8829569193755	3.90347770923882	0.673857263346305	5.79273671378795	6.92486220163759e-09	2.71943018536773e-07
PGSC0003DMG400017181	110.662469965699	-1.5100000374937	0.260746249405787	-5.79107097776031	6.99390111117911e-09	2.74212646942645e-07
PGSC0003DMG400005137	927.490974780121	3.65133467020436	0.63055755065866	5.79064459126736	7.0116806573836e-09	2.74468469007406e-07
PGSC0003DMG401008903	926.750202242158	5.15987973106018	0.891350129837978	5.78883601217189	7.0875850110085e-09	2.7699508920427e-07
PGSC0003DMG401016766	92.5955025830292	1.29167941131889	0.22335014300487	5.78320386967798	7.32911507436485e-09	2.85976206909657e-07
PGSC0003DMG400025406	53.1995225917625	-2.64704878093649	0.457779500049719	-5.78236635902	7.36570790378115e-09	2.86944917970465e-07
PGSC0003DMG402017288	47.3797700381003	-2.84581805710636	0.492563988941707	-5.77756011603835	7.57916457290104e-09	2.94789611545993e-07
PGSC0003DMG400007794	219.151896660169	5.79932803816027	1.00444094552821	5.77368740688939	7.75552575947671e-09	3.00933257501249e-07
PGSC0003DMG400013290	333.326639869153	1.3478437596428	0.233457037373248	5.77341242229458	7.76819902979680e-09	3.00933257501249e-07
PGSC0003DMG400025295	110.440558983438	3.17227071569573	0.549474250641361	5.77328366523632	7.77414000187752e-09	3.00933257501249e-07
PGSC0003DMG400012186	95.8023588030409	2.61126035412564	0.452618929464329	5.76922480289555	7.96370115241508e-09	3.07782535663941e-07
PGSC0003DMG402010056	382.11812541327	1.96113822170042	0.340150359715351	5.76550388875546	8.14142247532816e-09	3.14153275167449e-07
PGSC0003DMG400017421	136.078387055579	-2.80928156770679	0.487308219213083	-5.76489674695675	8.1707848686699e-09	3.14788199987761e-07
PGSC0003DMG400007920	29.7490897189931	-2.35621409672691	0.408872410377753	-5.76271236924504	8.27727905403906e-09	3.183880193862e-07
PGSC0003DMG400021019	139.837040656377	1.3481443465714	0.23402530030737	5.76067777629488	8.37768392848382e-09	3.20732461481844e-07
PGSC0003DMG400021348	85.1735618971326	1.85098218409091	0.321311020867653	5.76071800803038	8.37568710985252e-09	3.20732461481844e-07
PGSC0003DMG400030872	109.838630670533	2.86399170457093	0.497160563466642	5.76069768004255	8.37669598946575e-09	3.20732461481844e-07
PGSC0003DMG400027956	45.6268658941374	8.44049999518101	1.4652897949068	5.76029398725041	8.39675578264413e-09	3.20958751209001e-07
PGSC0003DMG400003380	475.650274248068	1.1163017607552	0.193833024871522	5.75908961589553	8.45687979717162e-09	3.22246761896288e-07
PGSC0003DMG400025949	181.579988897324	1.63349603430167	0.2836325478454	5.7591981128768	8.45144635665497e-09	3.22246761896288e-07
PGSC0003DMG400012058	16.237235076796	-6.0540760727697	1.05141574807785	-5.75802301215049	8.51047556616531e-09	3.23783100830068e-07
PGSC0003DMG400027138	261.513839298997	1.11230743597903	0.193293852074211	5.75448946794223	8.69040228381561e-09	3.30113458715594e-07
PGSC0003DMG400003640	141.418213109493	5.5653743008975	0.967320806219035	5.75339046272649	8.74711332712441e-09	3.31750937338387e-07
PGSC0003DMG400004044	284.271908897511	1.52776557909353	0.265621245454342	5.75166936093649	8.83664951821370e-09	3.3462635372776e-07
PGSC0003DMG400019161	23.1236256943409	3.63871987438047	0.63284517519418	5.74977896175629	8.93601979900321e-09	3.37864674167893e-07
PGSC0003DMG400005303	21.57605149867	2.32431561262517	0.404346982668668	5.74831941933836	9.01348408511472e-09	3.40266000593952e-07
PGSC0003DMG400008894	446.077032519236	2.45467218954098	0.427237192570894	5.74545529327637	9.16739770761083e-09	3.45541465062605e-07
PGSC0003DMG400021483	64.4612661108811	-8.50877854701919	1.48164333424481	-5.74279811501065	9.31247299886613e-09	3.5046802318418e-07
PGSC0003DMG400008308	405.174470682947	2.28619594794696	0.398506510296445	5.7369099095678	9.64195109149987e-09	3.62308568980597e-07
PGSC0003DMG400000618	1031.5134552211	-1.85632330742749	0.323879625626905	-5.73152233282463	9.95332406935784e-09	3.72859775851658e-07
PGSC0003DMG400002190	958.324469552607	1.95037459942382	0.340286061273919	5.73157358289158	9.95031655141032e-09	3.72859775851658e-07
PGSC0003DMG400013064	41.8525836463833	1.42507593718396	0.24872006241261	5.72963806522314	1.0064514429742e-08	3.76446799690367e-07
PGSC0003DMG400018375	354.813125030186	4.88965363871196	0.853483162566743	5.72905694355697	1.00990492598545e-08	3.77160052526908e-07
PGSC0003DMG400016515	507.234361781323	2.50920296215264	0.438217674140459	5.7259282548891	1.02869691357083e-08	3.83590697725561e-07
PGSC0003DMG400013130	52.2757829932993	2.28080327014877	0.398386245322313	5.72510546468163	1.03369504740305e-08	3.84865971313253e-07
PGSC0003DMG400012151	132.446029514794	2.71982965086272	0.475331669698	5.72196178847236	1.05300994634502e-08	3.9145965794994e-07
PGSC0003DMG400012170	70.1748065770164	3.65986743773679	0.640624609458858	5.71296728801648	1.11023027130335e-08	4.12103281982875e-07
PGSC0003DMG400004895	165.494707966153	1.5234348061995	0.26679575822209	5.71011629402046	1.12899000952576e-08	4.18106147524353e-07
PGSC0003DMG400027114	282.301900698253	-1.10933405255583	0.194279524955657	-5.70998952570545	1.12983126755463e-08	4.18106147524353e-07
PGSC0003DMG400013861	21.9424679377108	2.59710220520857	0.45554081971864	5.70114047477159	1.19008512339434e-08	4.39736453094209e-07
PGSC0003DMG400021867	194.505583940119	-1.4929681986863	0.262001595731272	-5.69831719734102	1.2099577624926e-08	4.46403025021285e-07
PGSC0003DMG400004814	37.4003279045305	-8.33946834108012	1.46477937596442	-5.69332725318402	1.24587262904096e-08	4.58959151124198e-07
PGSC0003DMG403009622	272.95703774388	-1.57466880281324	0.276750788924437	-5.68984395286831	1.27155518835102e-08	4.677136708645e-07
PGSC0003DMG400006239	59.5762243406518	2.1275602593209	0.374434762339597	5.68205859420522	1.33083047372446e-08	4.88779559679494e-07
PGSC0003DMG400028527	108.596351091153	2.49997968111896	0.44036466324109	5.6770669624558	1.37023844157976e-08	5.02496313906852e-07
PGSC0003DMG400029275	729.059938972262	1.01294372261766	0.178513714618667	5.6743187759073	1.39241632829242e-08	5.09862717688697e-07
PGSC0003DMG400011569	75.3041076981147	8.37217819301556	1.47559791588842	5.67375306163595	1.39702473349604e-08	5.1078324101601e-07
PGSC0003DMG400006394	167.90797556262	3.94991058049999	0.696232938969352	5.6732601395549	1.4010522380449e-08	5.11488936065884e-07
PGSC0003DMG401015455	142.544952748237	1.59912783868882	0.281965949606388	5.67135088801015	1.41675883024145e-08	5.1644988928398e-07
PGSC0003DMG400001049	37.5136798057092	3.42019347142897	0.603261011360505	5.66950856597806	1.43207691135428e-08	5.21254621450698e-07
PGSC0003DMG400027852	750.246243771325	1.47706725963631	0.260618777839694	5.66753966034194	1.44862531238844e-08	5.26492183207406e-07
PGSC0003DMG400006726	61.2752839485211	1.59908676979272	0.282309431406542	5.66430516269203	1.47621489314629e-08	5.35721020820811e-07
PGSC0003DMG400012471	85.6416459813532	-2.15235442287191	0.380206945171199	-5.66100764388392	1.5048672299772e-08	5.45307535474799e-07
PGSC0003DMG400009086	649.607804630644	4.70057357877747	0.831037785572053	5.65626937834335	1.54698604943099e-08	5.58908870925535e-07
PGSC0003DMG400026385	102.71243596508	1.47515695634431	0.260792617985588	5.65643678006956	1.54547868074289e-08	5.58908870925535e-07
PGSC0003DMG400025099	194.402221755427	2.1143128945176	0.373849243011525	5.65552273821889	1.55372657587339e-08	5.6051375748261e-07
PGSC0003DMG400025246	87.2341728408962	4.18545961636012	0.740296260198747	5.65376301541285	1.56972606281856e-08	5.6544918011752e-07
PGSC0003DMG400012844	219.797212031513	2.50062735359196	0.442471091640278	5.65150447303105	1.59049547815784e-08	5.71243199202287e-07
PGSC0003DMG400006294	141.422514865312	3.60137409652425	0.637716122457992	5.64729974623071	1.62987513615148e-08	5.84525955078324e-07
PGSC0003DMG400015789	81.573400149489	2.96988602808019	0.526059803585275	5.6455292874297	1.64673833558523e-08	5.89706428633142e-07
PGSC0003DMG402010367	663.043737800102	-14.9129171219052	2.64277637296046	-5.64289785336609	1.67211560450527e-08	5.97916176643254e-07
PGSC0003DMG400014617	139.199288062637	1.99753996742805	0.354019829105686	5.64245221086674	1.67645077382448e-08	5.98588653312702e-07
PGSC0003DMG400037923	103.112895296617	-5.29897203844635	0.939802253296615	-5.63839043783812	1.71646975217027e-08	6.11981693657549e-07
PGSC0003DMG400002026	1000.02799991554	1.32013798013201	0.234150055546677	5.63799985889323	1.72036649937464e-08	6.12475588616778e-07
PGSC0003DMG400028901	88.477776033706	-2.04815937291169	0.363527987803643	-5.63411743146991	1.75957096933698e-08	6.2551978468252e-07
PGSC0003DMG400028601	141.023451990672	3.04234965538947	0.5401720038751	5.63218684708609	1.77938747873969e-08	6.31643703697595e-07
PGSC0003DMG400000135	95.4339769438621	2.91215192120771	0.517146672808759	5.6311914478557	1.78968927162671e-08	6.34377213185473e-07
PGSC0003DMG400015736	107.751147495551	-1.34422008958658	0.238763176577838	-5.62993049788125	1.80282253729753e-08	6.38104981379897e-07
PGSC0003DMG400001359	30.9289187949892	3.68525600360336	0.65553609575193	5.6217438330016	1.89039439366571e-08	6.67106602699576e-07
PGSC0003DMG400004206	85.5738496718878	-1.35652321560265	0.24131364747567	-5.62141109627635	1.89403962277939e-08	6.67106602699576e-07
PGSC0003DMG402006673	341.277942605924	-1.21622411159079	0.216425232766277	-5.61960403620874	1.91395599573449e-08	6.72559724322436e-07
PGSC0003DMG400027498	304.88339801878	2.0637958096228	0.367420333308851	5.61698856194762	1.94314280570969e-08	6.81833433134419e-07
PGSC0003DMG400016629	127.537639427486	2.04236324573938	0.363684899627102	5.61574936939501	1.95712173529885e-08	6.84767973582972e-07
PGSC0003DMG402021671	105.727245390589	-1.48435724471396	0.264313802523364	-5.61589001612108	1.95553024641306e-08	6.84767973582972e-07
PGSC0003DMG400010801	1365.50205830381	-1.48518684880401	0.264546085284552	-5.61409497784291	1.9759366645501e-08	6.90360565019817e-07
PGSC0003DMG400023822	139.559906869487	1.78708320746515	0.318371947682872	5.61319306073175	1.98626775852505e-08	6.92977279358374e-07
PGSC0003DMG400013362	683.964260538226	-1.16114821370693	0.206898588449195	-5.61216111917584	1.99815256384376e-08	6.96127808206539e-07
PGSC0003DMG400026291	86.7759083009879	-2.10390752730703	0.374901963856072	-5.61188718689867	2.00131900271757e-08	6.96236326951119e-07
PGSC0003DMG400022879	19.9795813379188	-4.18517667363684	0.746139868040294	-5.60910474416685	2.03375912360147e-08	7.06514013493862e-07
PGSC0003DMG400007365	661.67598304375	-1.59367966193716	0.284242127807267	-5.60676798415248	2.06139698292587e-08	7.15096560776858e-07
PGSC0003DMG400016790	1332.64056903477	-1.10618109545292	0.197338998962472	-5.60548650428337	2.07670804673807e-08	7.16871571507116e-07
PGSC0003DMG400017199	375.692439427202	2.81847257909538	0.502787164301861	5.60569716016703	2.07418357912844e-08	7.16871571507116e-07
PGSC0003DMG400024283	46.818856501359	4.59332397998129	0.819452659359786	5.6053561209624	2.07827203450827e-08	7.16871571507116e-07
PGSC0003DMG402009228	121.97963667801	1.90872606212004	0.340494428624951	5.60574829323411	2.07357125782916e-08	7.16871571507116e-07
PGSC0003DMG401027132	133.934006133343	3.32530754064959	0.593483944749462	5.6030286414123	2.10638402170058e-08	7.2554219120356e-07
PGSC0003DMG400006672	1435.2141285135	2.13866610227794	0.381740723891373	5.60240490057466	2.11398025081327e-08	7.27131683731782e-07
PGSC0003DMG400030360	36.5357029727036	4.50587637222703	0.804969697401276	5.59757266239161	2.17373755955033e-08	7.44685763114638e-07
PGSC0003DMG401014790	55.5818909344478	-1.58566414599901	0.283260368541146	-5.59790327946522	2.16959729418681e-08	7.44685763114638e-07
PGSC0003DMG402002060	35.4549010484677	-1.61074015545833	0.287758697125308	-5.59753769929294	2.17417584507165e-08	7.44685763114638e-07
PGSC0003DMG400009375	108.704313610361	5.022374860473	0.897507276182022	5.59591548030461	2.19460602904113e-08	7.5062913366376e-07
PGSC0003DMG401018864	184.535509328542	-1.10703237028116	0.197940768595966	-5.59274563867546	2.23506613692807e-08	7.63397169205391e-07
PGSC0003DMG400015854	127.003867380363	1.1646988739634	0.208298757577775	5.59148257775141	2.25138887947536e-08	7.67896791661057e-07
PGSC0003DMG400003075	35.3679520620807	5.25383423280556	0.940214976036839	5.58790741129368	2.29822113422585e-08	7.82775402239746e-07
PGSC0003DMG400029220	113.066343437994	-1.47221373011273	0.263484214583999	-5.58748360859921	2.30383495631154e-08	7.83593069450063e-07
PGSC0003DMG400011148	3420.54893122113	3.96817031600085	0.711025012898077	5.58091521960237	2.392562529326e-08	8.11507961094204e-07
PGSC0003DMG400026978	3223.54163710786	1.23120630941396	0.22060846022935	5.58095690497985	2.39198911064334e-08	8.11507961094204e-07
PGSC0003DMG400021874	27.5739003739175	-5.93926978687365	1.06518966706093	-5.57578614451012	2.46414495466455e-08	8.33468835081893e-07
PGSC0003DMG400004656	27.7129566044862	2.69460404545241	0.483443073551377	5.57377733361206	2.49274309474381e-08	8.41270158284722e-07
PGSC0003DMG400015036	14.9611418018005	4.74823301052991	0.851902394973386	5.5736819599835	2.49410884668001e-08	8.41270158284722e-07
PGSC0003DMG400010388	747.222681467994	2.36400846819787	0.424313359103047	5.57137412122761	2.52737941467359e-08	8.51250171261264e-07
PGSC0003DMG400020681	388.687518122449	7.30427050187087	1.31108918496878	5.57114694073599	2.5306777142101e-08	8.51250171261264e-07
PGSC0003DMG400006589	29.2853014512074	2.27287930427174	0.407994177330356	5.57086211167022	2.53481888161309e-08	8.51468706141852e-07
PGSC0003DMG401013418	213.255478298158	3.11383740714609	0.559090915472046	5.56946521750768	2.55522391335279e-08	8.57142305019733e-07
PGSC0003DMG400021859	88.3857139416514	3.73990078075771	0.671948992114211	5.56575100885342	2.61025742075707e-08	8.74400380769268e-07
PGSC0003DMG400043854	45.8861016361558	-2.42339340119722	0.435532202206192	-5.5642117595932	2.63340009425052e-08	8.8094277227006e-07
PGSC0003DMG400016144	24.2400504455511	3.17259573261379	0.570415604198779	5.56190207501442	2.66850026112083e-08	8.91461861204845e-07
PGSC0003DMG400031221	345.829303556481	3.48007371908736	0.626105177291672	5.55828931832353	2.72431537490211e-08	9.07621298466364e-07
PGSC0003DMG400028439	233.02432405353	4.28484553077407	0.771000062348672	5.55751645171245	2.73640199532024e-08	9.10404303681783e-07
PGSC0003DMG400006515	35.4970953483472	3.22793757406635	0.58189245239875	5.54730957715596	2.90098831949335e-08	9.62536083639242e-07
PGSC0003DMG400018169	326.077586407152	2.34961844938285	0.423637497425304	5.54629480077393	2.91786700615459e-08	9.6682096031375e-07
PGSC0003DMG400015332	935.951697850243	4.71715487511731	0.850597670228163	5.54569456303823	2.92789551434438e-08	9.68827515716641e-07
PGSC0003DMG400006941	39.8259043291972	5.87408731110446	1.05942304519325	5.54460971729471	2.94610554407364e-08	9.73532193811977e-07
PGSC0003DMG400014441	57.7066717035506	2.87654446918385	0.518917912253464	5.54335165786069	2.96736072815029e-08	9.79229040289596e-07
PGSC0003DMG400000733	80.384552727867	4.50247053873169	0.812266892300119	5.54309252465272	2.97175728132677e-08	9.7935465972589e-07
PGSC0003DMG400028220	97.9238113440759	-8.48841212217606	1.53170757681264	-5.54179678332581	2.99383630678587e-08	9.85299406391187e-07
PGSC0003DMG400009973	216.486429259906	5.31923093348324	0.960272390321397	5.53929383693196	3.03693723667189e-08	9.97365143213253e-07
PGSC0003DMG400025550	54.9984200301145	-2.25042995620878	0.406273938112252	-5.53919349753366	3.03867757988866e-08	9.97365143213253e-07
PGSC0003DMG400025598	33.988562358434	-2.19954533704459	0.397203391980125	-5.53757944029503	3.06680602387531e-08	1.00524460355171e-06
PGSC0003DMG400018240	968.219702238158	1.70895103962235	0.308628663731101	5.53724018683925	3.07275029558571e-08	1.005841093402e-06
PGSC0003DMG400008609	47.7099206139679	2.87972644034608	0.520606395494136	5.53148494768832	3.17531115433356e-08	1.03802028311974e-06
PGSC0003DMG400018401	334.442686207815	3.81938595473984	0.690548475821461	5.53094545635828	3.18509360840263e-08	1.03982433504839e-06
PGSC0003DMG400039532	328.403498825131	1.55274313019142	0.281182962992858	5.52218069567346	3.34817892037533e-08	1.09014738759938e-06
PGSC0003DMG402030227	116.170988577503	1.63889434188596	0.297191833923196	5.51460085646064	3.49572396344851e-08	1.13666960395492e-06
PGSC0003DMG400024528	94.7253025098286	4.36597116192289	0.79176414732309	5.51423195491232	3.50306345767049e-08	1.1375393947032e-06
PGSC0003DMG400023126	66.6065952892787	1.12026450035645	0.203191739767025	5.5133368198969	3.52093483713557e-08	1.14182231214395e-06
PGSC0003DMG400027291	383.409422707823	-2.31939734319341	0.420859105321076	-5.51110172945868	3.56594537033324e-08	1.1548832635633e-06
PGSC0003DMG402010796	34.7729434474054	3.05631626161938	0.554976512640096	5.50710920554112	3.64773994775023e-08	1.17980681837911e-06
PGSC0003DMG400000672	427.394753566679	-1.07849297705437	0.195861356545011	-5.50641022853596	3.66224578683126e-08	1.18292964242985e-06
PGSC0003DMG400019813	107.593318789723	-1.58650176528706	0.288178959033804	-5.50526579249999	3.68611708592758e-08	1.18906530918672e-06
PGSC0003DMG400001197	166.638740042144	-1.15649347486805	0.210157620771998	-5.502981384257	3.73421864257645e-08	1.20299062135419e-06
PGSC0003DMG400025467	59.0505806914337	2.35225885835417	0.427604312403776	5.50101762335125	3.77605460392219e-08	1.2148633723727e-06
PGSC0003DMG400006868	171.061939725972	3.02428688249738	0.549843969927602	5.5002637982837	3.79223452486462e-08	1.2184614408152e-06
PGSC0003DMG400020586	18.8667497183952	4.20652273232459	0.765038072665973	5.49844887806155	3.83146582298751e-08	1.22783123554792e-06
PGSC0003DMG400025904	260.068062173451	2.35465421459901	0.428223250786151	5.49866036063253	3.82687423787799e-08	1.22783123554792e-06
PGSC0003DMG402014462	91.4558127141024	1.07948605193194	0.196413890077479	5.49597613237088	3.88555063031378e-08	1.24352917613467e-06
PGSC0003DMG400021783	34.4774517059554	-8.08269093307228	1.47140339115108	-5.49318492921863	3.9474904957804e-08	1.26004516649995e-06
PGSC0003DMG400033104	47.2115534752978	-1.90055376937792	0.346026764726752	-5.49250509820747	3.96272108350407e-08	1.26325332109037e-06
PGSC0003DMG400015535	36.5362391505116	2.04158846359211	0.371862808290308	5.4901657764018	4.01556669423022e-08	1.27842852444115e-06
PGSC0003DMG400006489	13.1439293372541	6.33040328599824	1.15338637033096	5.48853658135542	4.05277345504131e-08	1.28859173726327e-06
PGSC0003DMG402000479	70.2985347240527	1.70525286117346	0.310709942355938	5.48824684605678	4.05942520622231e-08	1.2890260742727e-06
PGSC0003DMG400019144	206.86312967908	1.03137418106192	0.18807098017376	5.48396238541971	4.15903240022477e-08	1.31722497589976e-06
PGSC0003DMG400020345	1543.64549213027	3.31175951733695	0.603890360377049	5.48404103564296	4.15718273029423e-08	1.31722497589976e-06
PGSC0003DMG400029675	105.784731395901	4.07173513705157	0.742825134719539	5.48141809793349	4.21930042723248e-08	1.33285077097045e-06
PGSC0003DMG400005385	154.32685226303	1.70708827133339	0.311570781747934	5.47897418928855	4.2779875536581e-08	1.34964142912109e-06
PGSC0003DMG400016877	30.8855001434493	-7.12885000786488	1.30149780129818	-5.47741993936079	4.31572164031247e-08	1.35978686876357e-06
PGSC0003DMG400011972	111.429750875411	-3.28724619040003	0.600455850684135	-5.47458432898051	4.38539768950213e-08	1.37995733488888e-06
PGSC0003DMG400017480	139.858861489286	-2.38177060189804	0.43547973940241	-5.46930290067327	4.5180904176164e-08	1.41805239400787e-06
PGSC0003DMG400017751	113.412155804106	-2.3704938189318	0.433577666419737	-5.46728764538573	4.56974162474088e-08	1.43242016712797e-06
PGSC0003DMG400000616	54.4421369495064	-1.2638690507845	0.231444573556819	-5.46078497914849	4.74033897493464e-08	1.4820852125863e-06
PGSC0003DMG400023745	6302.47711356872	-1.01313256693617	0.185656814334307	-5.45701794231937	4.84197444063848e-08	1.51154973139737e-06
PGSC0003DMG402024469	67.0286811081629	3.03568463159607	0.556308715701349	5.45683457029597	4.84697539653399e-08	1.51154973139737e-06
PGSC0003DMG400026309	46.1292201847041	3.5445897812917	0.650020434926988	5.45304361345168	4.95149188208628e-08	1.5402044965362e-06
PGSC0003DMG400029584	11.5337691737556	-3.03404422587744	0.556375083518492	-5.4532352647611	4.94615603895884e-08	1.5402044965362e-06
PGSC0003DMG400006683	42.8812908938405	2.38550491259384	0.437673113508521	5.45042598909242	5.02493113641882e-08	1.56105726909358e-06
PGSC0003DMG402013613	24.3820619475487	2.6113269077236	0.479424160959455	5.44679872307154	5.12844401304038e-08	1.59118783900783e-06
PGSC0003DMG400025834	25.8609714473781	3.08852028504628	0.567391329479939	5.44336884364653	5.22822322231384e-08	1.62008487576325e-06
PGSC0003DMG400013804	215.339723675514	1.8922851107007	0.347968771081002	5.43808889752409	5.38551038335237e-08	1.66670611318292e-06
PGSC0003DMG400007777	109.491207405956	1.08587865501741	0.199866386230906	5.43302290842889	5.54072912020725e-08	1.71040203866448e-06
PGSC0003DMG400024634	128.285241719674	2.89598600558172	0.533597852676466	5.42728197097456	5.72186967358169e-08	1.76408641883232e-06
PGSC0003DMG400025104	3017.60470805012	3.48454741095913	0.642442904246644	5.42390208986004	5.83118307753785e-08	1.79551845595853e-06
PGSC0003DMG400018441	72.9324182614094	-1.66816587530254	0.307817984570663	-5.41932557199104	5.98242857425283e-08	1.83976652762048e-06
PGSC0003DMG400019218	64.7155804085912	-2.17324013841355	0.401050111744606	-5.41887428720503	5.99754694975032e-08	1.8420929151582e-06
PGSC0003DMG402008965	93.0096269227327	1.57362101242027	0.290456150170654	5.41775759093312	6.03511641499637e-08	1.8513004278304e-06
PGSC0003DMG402004870	39.5718723762365	1.72975038385314	0.319522740953642	5.41354389578204	6.17894379536212e-08	1.89066376835001e-06
PGSC0003DMG400024989	540.751024914111	3.94634879112244	0.729010792444717	5.41329268650259	6.18762249549964e-08	1.89094673932017e-06
PGSC0003DMG400011216	52.9399876756611	-1.41323930341139	0.261127446198248	-5.412067264421	6.23012760297077e-08	1.90155346500186e-06
PGSC0003DMG400030819	1839.4443717771	3.42532191821256	0.633055224659578	5.41077900439809	6.2751173070684e-08	1.91289107209346e-06
PGSC0003DMG400025985	209.796104510531	2.11886734204168	0.391622848937162	5.41047936245841	6.28562668889231e-08	1.9137025975283e-06
PGSC0003DMG400016208	507.709052142979	1.04475332899006	0.193194260549637	5.40778657718784	6.38083947693512e-08	1.9402684828431e-06
PGSC0003DMG400026538	28.0077589863039	-2.19596587218567	0.406147149581534	-5.40682330147643	6.41523758367229e-08	1.94829886616458e-06
PGSC0003DMG400025148	90.9328767359593	3.02171985831819	0.558935975885926	5.40620033185141	6.43757911457186e-08	1.95265226202816e-06
PGSC0003DMG400029242	236.924648976838	2.18227118562475	0.403763242294192	5.40482876357203	6.48703359479786e-08	1.96520855001659e-06
PGSC0003DMG401008332	126.296931598801	-1.33949740641394	0.247917160009017	-5.40300399684001	6.5533998911645e-08	1.98285065937753e-06
PGSC0003DMG400003822	1577.82646057748	3.49816601854076	0.647577452341699	5.40192683653681	6.59288417417114e-08	1.99232548148094e-06
PGSC0003DMG400047079	14.6273267983432	5.75037959977861	1.06507739303601	5.39902512003106	6.70039927783732e-08	2.02230986619578e-06
PGSC0003DMG400021277	224.974486317695	1.39700307203605	0.258764489464603	5.39874337057037	6.71092873630365e-08	2.02298416677673e-06
PGSC0003DMG400019238	24.6544694417407	3.05324923530219	0.565632037204204	5.39794253945328	6.74094476770974e-08	2.02952370432268e-06
PGSC0003DMG400012294	27665.146957786	2.29197522580195	0.424905721309351	5.39407946482622	6.88757337500039e-08	2.07111284705468e-06
PGSC0003DMG402019682	102.590810666079	4.98643231099937	0.925369277211784	5.38858640955091	7.10140178576573e-08	2.13278183927917e-06
PGSC0003DMG400010737	40.6481705373342	1.83792555297958	0.341103290046102	5.3881789083042	7.11751829973797e-08	2.13326971121244e-06
PGSC0003DMG400010963	83.2614694311311	-2.05946874033442	0.382225193442918	-5.38810307552892	7.12052136354176e-08	2.13326971121244e-06
PGSC0003DMG400014405	3161.75843520411	-1.47830447457184	0.274547596181582	-5.38451071920554	7.26419751261596e-08	2.17098020514909e-06
PGSC0003DMG401016888	49.6171621445201	5.43656853533725	1.00965495216848	5.38458066655438	7.26137335322892e-08	2.17098020514909e-06
PGSC0003DMG400015308	412.953693899064	1.97564115730664	0.3670066471733	5.38312091217722	7.3205327476644e-08	2.18246738529697e-06
PGSC0003DMG401020366	28.7258636286362	3.05438043995305	0.567398115448996	5.38313462239128	7.31997494892319e-08	2.18246738529697e-06
PGSC0003DMG400017808	414.774812374067	1.22096983470191	0.22685270437217	5.38221414675669	7.35751595628879e-08	2.19081491606856e-06
PGSC0003DMG400011631	98.7164286074051	-2.91105851269697	0.541060023168775	-5.38028756153162	7.43669506300434e-08	2.21169125001813e-06
PGSC0003DMG400008298	346.167196919699	2.62974299695901	0.488986482510072	5.37794620305245	7.53403193440443e-08	2.23791031405994e-06
PGSC0003DMG400029671	22.0985603849077	-2.5793555844194	0.480269954189236	-5.37063699679844	7.84590025279964e-08	2.32771252390541e-06
PGSC0003DMG402019343	528.839945947645	2.67825769117133	0.498931806779885	5.36798346943815	7.9621849186096e-08	2.35934147764438e-06
PGSC0003DMG400004593	234.374310596421	2.2185370850605	0.413410841860262	5.3664221167436	8.03138567978151e-08	2.37695876908776e-06
PGSC0003DMG400006183	547.863011793927	2.39211185941073	0.445856396854932	5.3652069955364	8.08564376439772e-08	2.39011629675597e-06
PGSC0003DMG400002896	128.721893518091	5.32369349022967	0.992371716507601	5.36461630422625	8.11214760295753e-08	2.3950477432606e-06
PGSC0003DMG400000815	237.87715277311	-1.02498940440493	0.191112088051762	-5.36328923436445	8.17199932318954e-08	2.4098010579761e-06
PGSC0003DMG400013983	977.658394876883	2.26638694180804	0.422593977338325	5.36303653942894	8.18344439334501e-08	2.41026157512687e-06
PGSC0003DMG400031819	2582.57329937608	2.21191283904284	0.412481288132574	5.36245619542362	8.20978814825365e-08	2.41510378252668e-06
PGSC0003DMG400004018	29.8727441512323	3.27890886891554	0.611560119977434	5.36154788679897	8.25118423435283e-08	2.42143958992975e-06
PGSC0003DMG400018659	1115.20197029376	1.32954198656281	0.248406388986328	5.35228579260087	8.6850085081686e-08	2.54263268293767e-06
PGSC0003DMG400008564	890.154054306128	2.8405852091414	0.530880705576967	5.35070342414163	8.76130048291749e-08	2.56189250451929e-06
PGSC0003DMG400000834	79.903191677029	1.09344425733986	0.204501200985868	5.34688428267676	8.94811831416531e-08	2.61338636320418e-06
PGSC0003DMG400024029	71.9059114262397	4.06683733019099	0.761290450689981	5.34203118731503	9.1910836835019e-08	2.6811358587268e-06
PGSC0003DMG403004220	114.558417735368	-1.265583651421	0.236970153633175	-5.34068798123877	9.25945064624461e-08	2.69785212556711e-06
PGSC0003DMG400031054	18.659849719111	4.26564018776553	0.799010848136814	5.33865115562878	9.36406189843957e-08	2.72182809913285e-06
PGSC0003DMG400016875	40.2001685967602	-2.4751358252496	0.463671504996271	-5.33812364697613	9.39134069387234e-08	2.72650744644601e-06
PGSC0003DMG400021698	27.7289671463973	6.44817227423788	1.20969570764843	5.3304084932009	9.79920993905063e-08	2.84153784522744e-06
PGSC0003DMG400023182	32.1374596804315	3.97015854094097	0.74500578875043	5.32903045974981	9.8738437890927e-08	2.85977943568413e-06
PGSC0003DMG400001855	826.962727036248	-2.4064607608453	0.451803527040166	-5.32634345864981	1.00209565245538e-07	2.88897484350202e-06
PGSC0003DMG400005501	45.9353540102174	3.68105404000092	0.691105921964162	5.32632397294347	1.00220310723037e-07	2.88897484350202e-06
PGSC0003DMG400011520	81.5491553695508	1.76766354639683	0.331847805135296	5.3267296605326	9.99968224804474e-08	2.88897484350202e-06
PGSC0003DMG402028917	56.1086868927754	1.68206821642754	0.31580099111098	5.32635508998899	1.00203151624487e-07	2.88897484350202e-06
PGSC0003DMG400018975	307.166162768245	2.54282627609352	0.477579903792056	5.32439965732038	1.01286994518939e-07	2.91627619283751e-06
PGSC0003DMG400020976	16.8072776128139	-5.00240832253287	0.939760022427207	-5.32306993610206	1.02030495225193e-07	2.93421897058584e-06
PGSC0003DMG400028799	129.033476318149	-1.96341493820913	0.368966188978449	-5.32139528460646	1.02974378755263e-07	2.95728747599218e-06
PGSC0003DMG402022195	29.251565796935	-1.54626982264732	0.29058573034134	-5.32121732485274	1.0307517753694e-07	2.95728747599218e-06
PGSC0003DMG400006494	33.0441828092888	1.81537713186795	0.341408361807349	5.31731889124713	1.05307415648258e-07	3.01070568043854e-06
PGSC0003DMG401026555	224.617070892652	2.15925948121436	0.406069396871167	5.31746420156707	1.05223378041885e-07	3.01070568043854e-06
PGSC0003DMG400009040	329.733677119768	2.11654697507919	0.398086975157938	5.31679534161968	1.05610740136937e-07	3.01584206056145e-06
PGSC0003DMG400003384	33.9910790646083	3.56681535032325	0.670890317609539	5.31654021037631	1.0575885961788e-07	3.01653954327629e-06
PGSC0003DMG400037729	20.1866256812034	-3.00168791123423	0.564680953895119	-5.31572366754864	1.06234265976535e-07	3.02655963127307e-06
PGSC0003DMG400031025	125.820718819137	3.10664028378401	0.584777127975574	5.31252016394488	1.08119458730535e-07	3.07667355899832e-06
PGSC0003DMG400023922	49.1372625418114	8.48663335941476	1.59755916510776	5.31224980255571	1.08280033827266e-07	3.07765173070576e-06
PGSC0003DMG400029075	76.6630928929541	1.52339411436924	0.286850085179543	5.31076751612513	1.09164514478163e-07	3.09917929520251e-06
PGSC0003DMG400006967	42.3812428730018	3.8886103433835	0.73231874961909	5.30999697250156	1.09627056013124e-07	3.10869187789774e-06
PGSC0003DMG400012321	37.0150527066352	3.95483100804835	0.746183726720044	5.30007673235166	1.15754021677725e-07	3.27481824437899e-06
PGSC0003DMG400019175	116.854839425913	3.27337393107991	0.617963186761931	5.29703710706794	1.17696784623022e-07	3.31823293248743e-06
PGSC0003DMG400024982	955.199657441239	1.98879583693836	0.375452306806709	5.29706650054553	1.17677847709772e-07	3.31823293248743e-06
PGSC0003DMG400031822	671.4774647273	1.70985115601088	0.322835327171507	5.29635703437907	1.18135749536016e-07	3.32676272971687e-06
PGSC0003DMG400007157	31.6493487344812	4.01399703640601	0.757934201567412	5.29597032051732	1.18386066900057e-07	3.32996656688777e-06
PGSC0003DMG400016142	63.5368419246267	1.67041728279885	0.315450770652628	5.29533429049155	1.18798881575007e-07	3.33772848498814e-06
PGSC0003DMG400028560	62.132198450128	-2.78210899400813	0.525587503272176	-5.29333170345075	1.20107775758046e-07	3.37061947918465e-06
PGSC0003DMG400015664	77.1223984290768	2.99612407526352	0.566072233379198	5.29282995807442	1.20437896978184e-07	3.3759988432264e-06
PGSC0003DMG403019589	47.6383963416143	1.63738397829273	0.309469534876663	5.29093753588797	1.2169092623836e-07	3.40720622063708e-06
PGSC0003DMG400031498	225.183572913583	-1.04546462215545	0.19766297962095	-5.28912709987623	1.22901469983951e-07	3.43715384002134e-06
PGSC0003DMG400038651	258.790392188864	-13.9483193771138	2.63828364299074	-5.28689150394082	1.24412378992322e-07	3.4714470097091e-06
PGSC0003DMG400009062	523.912490871027	1.06172245897083	0.200945507554953	5.28363371686962	1.26646345789e-07	3.52571282506433e-06
PGSC0003DMG400037554	148.10579334069	2.79743161058749	0.529433247534054	5.2838230761236	1.26515440721217e-07	3.52571282506433e-06
PGSC0003DMG400019195	406.846661012728	2.83960324942331	0.537594264638064	5.28205644331991	1.2774182694593e-07	3.55215499855234e-06
PGSC0003DMG400018394	73.4713173022659	2.11106615159209	0.399858740417557	5.27952983943176	1.2951578691837e-07	3.59738211341491e-06
PGSC0003DMG403019771	107.042369718667	-1.93687846995867	0.366961159668878	-5.27815660847153	1.30489922049286e-07	3.62031596020017e-06
PGSC0003DMG400035539	250.595581213319	1.14477716662885	0.216914605905979	5.27754764068331	1.30924173379884e-07	3.62823615479003e-06
PGSC0003DMG400016528	17.5530371585337	5.42428101944583	1.0280320262491	5.27637357683978	1.31765340616031e-07	3.64740222656431e-06
PGSC0003DMG400016240	342.161923260816	2.55760741367893	0.484904400241253	5.27445701133348	1.33149724005795e-07	3.68154457973847e-06
PGSC0003DMG400017509	395.270954190729	2.35361189320981	0.446428435473067	5.27209224635467	1.34877251925174e-07	3.72508668482359e-06
PGSC0003DMG400019656	395.947326493919	5.11490390779366	0.970453064160225	5.27063502264255	1.35952570912848e-07	3.75053772268283e-06
PGSC0003DMG400002225	29.1922900096948	4.37002764108918	0.829183839937684	5.27027593955233	1.36218817439335e-07	3.75363649818425e-06
PGSC0003DMG400012646	123.928321685094	2.76022182400051	0.523951240248977	5.26808911204957	1.37851189416746e-07	3.79175835092826e-06
PGSC0003DMG400027074	23.5707269282002	4.58794565454523	0.870907362528897	5.26800650900801	1.37913218406256e-07	3.79175835092826e-06
PGSC0003DMG402003586	334.144517561193	2.39312887986837	0.454502301531647	5.26538341346933	1.39897077702695e-07	3.84197075893652e-06
PGSC0003DMG400027728	308.58845565542	3.09443746999932	0.587839387957561	5.26408664235804	1.40888000188904e-07	3.86483201418087e-06
PGSC0003DMG400030993	81.3955409465088	3.3833580064741	0.642833671362445	5.26319350898856	1.4157442904666e-07	3.87929842827067e-06
PGSC0003DMG400007238	23.2018454532745	5.831524219304	1.10851562954195	5.26066034965482	1.43538965092226e-07	3.92431024854721e-06
PGSC0003DMG400021728	61.379451645462	2.5703032296898	0.488575721121883	5.26080834264091	1.43423470791932e-07	3.92431024854721e-06
PGSC0003DMG400018486	27.6823517719909	8.65321958568627	1.64606470581109	5.25691338568761	1.46493263040227e-07	4.0005948552766e-06
PGSC0003DMG400024755	11110.7970930701	4.48027991870049	0.852698630846697	5.25423608837245	1.48640113936424e-07	4.05015246767326e-06
PGSC0003DMG400030402	464.823257490362	-1.45417969525505	0.276754221175389	-5.25440836666946	1.48501057568159e-07	4.05015246767326e-06
PGSC0003DMG400009934	45.0003176401835	8.07017489168511	1.5360342889916	5.25390282594743	1.48909467974474e-07	4.05296338782757e-06
PGSC0003DMG400001122	59.8178056032821	1.66858419961116	0.317629866096329	5.25323459068273	1.49450981431729e-07	4.05901731727947e-06
PGSC0003DMG401016929	48.0565727148349	1.91996974946799	0.365498783605618	5.25301269275817	1.49631220249897e-07	4.05901731727947e-06
PGSC0003DMG402004862	88.4568636178768	1.68062360399278	0.319932989350246	5.25304879439275	1.4960188202254e-07	4.05901731727947e-06
PGSC0003DMG400001330	174.672051759899	1.78213655487095	0.339324448109906	5.2520134190087	1.50445498692896e-07	4.07657152958184e-06
PGSC0003DMG400011591	162.233822740446	1.46105768601885	0.278263647785162	5.2506236357071	1.51585120025823e-07	4.10289269930049e-06
PGSC0003DMG400000124	804.54359762583	2.31810603614152	0.441615391333476	5.24915136934404	1.52801482913912e-07	4.1266553309209e-06
PGSC0003DMG400013034	64.7850460172766	-5.4922453178263	1.04675378135851	-5.24693143281346	1.54653423375093e-07	4.16743981861702e-06
PGSC0003DMG400022039	71.2811657577725	1.52044533823735	0.290003094730738	5.24285901034625	1.5810735299841e-07	4.25111799070807e-06
PGSC0003DMG400012141	538.890638714797	2.19953864570116	0.419613921650497	5.24181523112855	1.59004549077539e-07	4.27053297175544e-06
PGSC0003DMG400002808	59.1527319526109	2.39964392786833	0.457830037021201	5.24134227514044	1.59412704433025e-07	4.27678506381537e-06
PGSC0003DMG400019772	160.691511365783	-4.46828100067906	0.85285031192544	-5.23923241652012	1.61245860889133e-07	4.32121187857505e-06
PGSC0003DMG401007500	15.2768870406635	-2.65521461671877	0.506816900087874	-5.2390017307205	1.61447524702012e-07	4.32186694281883e-06
PGSC0003DMG400013350	27.9541555857704	5.43618695875451	1.03816236562199	5.23635525498705	1.63778572266323e-07	4.3781564280682e-06
PGSC0003DMG400012292	35735.6470725764	1.82737296763158	0.349075827032665	5.23488831399541	1.65084655960136e-07	4.40472593533899e-06
PGSC0003DMG400002581	190.552360682336	13.8433963075615	2.64559905587049	5.23261311151572	1.6713031639151e-07	4.4544339080216e-06
PGSC0003DMG400017245	361.337965158472	1.50395762413778	0.287516457107528	5.23085752818427	1.68725512287792e-07	4.49204046742619e-06
PGSC0003DMG400030968	648.138533853628	2.17145908022446	0.415192090826924	5.23001070636881	1.69500223063023e-07	4.50774475445796e-06
PGSC0003DMG400029523	212.727226985679	-1.61076811677021	0.30807188393121	-5.2285463256682	1.70848027712728e-07	4.53863927214628e-06
PGSC0003DMG400029379	24.2215037599803	5.69053111476764	1.08850004432889	5.22786484430151	1.7147878541871e-07	4.5504386724767e-06
PGSC0003DMG400040390	80.8533054883799	1.03155576534544	0.197401452645343	5.22567464181109	1.73521250585295e-07	4.59963341089522e-06
PGSC0003DMG400029510	163.082602410128	-1.19643038218704	0.228997259534016	-5.22464934568056	1.74485450047908e-07	4.62017010892328e-06
PGSC0003DMG400017253	82.4663639934536	2.019633420024	0.386651114977343	5.22339996392445	1.75667385078837e-07	4.64642138819695e-06
PGSC0003DMG400010512	466.154478582893	1.49164615614263	0.285724768734816	5.22057000080047	1.78373267491094e-07	4.71288068722134e-06
PGSC0003DMG400028499	2671.15974484741	1.22857142311525	0.235416018104798	5.21872484721216	1.80159173460927e-07	4.75491532812946e-06
PGSC0003DMG400023807	38.3683488949791	-2.64204488717581	0.506473257264997	-5.21655358753411	1.82282857534562e-07	4.8057643748058e-06
PGSC0003DMG400003626	799.334753389403	4.70834878371827	0.902871646204017	5.21485950247058	1.83956609456867e-07	4.83942808503196e-06
PGSC0003DMG400016522	49.2697927510928	-8.97559984354541	1.72109703212505	-5.21504579696078	1.83771826417607e-07	4.83942808503196e-06
PGSC0003DMG400029942	68.6893731783542	1.9785835440604	0.37944228241676	5.21445193576825	1.84361495988127e-07	4.84485323562764e-06
PGSC0003DMG400007123	236.140305724631	1.80128483726015	0.345524954372766	5.21318305512849	1.85627555904314e-07	4.87220765410975e-06
PGSC0003DMG400035783	45.4690317371318	4.0012782674619	0.767556386855476	5.21300888896818	1.8580198951581e-07	4.87220765410975e-06
PGSC0003DMG400024295	21.9194399980142	5.56307599218807	1.06797012704498	5.20901835295787	1.89842336763376e-07	4.97280887932163e-06
PGSC0003DMG400033883	27.3239451893254	3.86305540424261	0.742271249964691	5.20437158845418	1.9465416743351e-07	5.09338109570924e-06
PGSC0003DMG400033596	207.59661353425	1.02910374477462	0.197936178441528	5.19916951452423	2.00180904124746e-07	5.23238125282978e-06
PGSC0003DMG400022049	35.1397141390852	3.06646833579735	0.589900091005138	5.19828422228645	2.01136425688818e-07	5.251728065603e-06
PGSC0003DMG400019627	233.144707027205	-2.22413620074518	0.4278776131111	-5.19806629884998	2.0137231201712e-07	5.25226371461124e-06
PGSC0003DMG400027410	70.1589356064731	1.46784829191852	0.282552833439261	5.19495159206767	2.0477311686459e-07	5.3295645688119e-06
PGSC0003DMG400025304	95.9612072294671	3.44822045604426	0.663999164556994	5.19310963040871	2.06810318268642e-07	5.37684779490124e-06
PGSC0003DMG400019677	211.932028459611	-2.54203575207664	0.489803491139506	-5.18990941890329	2.10396405176752e-07	5.46425679770548e-06
PGSC0003DMG400027047	839.082019194038	5.06759199628973	0.976562038351749	5.18921665728771	2.11180573277532e-07	5.47878791544592e-06
PGSC0003DMG400030778	40.6577027348645	4.4610613621981	0.859857222572684	5.1881419904233	2.12402629184165e-07	5.50463646962193e-06
PGSC0003DMG400004301	158.884225451259	3.82286334983901	0.736999083956184	5.18706662336406	2.13632320635236e-07	5.53062781670009e-06
PGSC0003DMG400015302	111.823490318705	2.60680532089575	0.502588956568485	5.18675407970397	2.13991005426853e-07	5.53403886462848e-06
PGSC0003DMG400017801	376.907509149484	-1.15329806862261	0.222384781128773	-5.18604763675255	2.14803886862622e-07	5.53418550498178e-06
PGSC0003DMG400029684	14.9442681611486	-3.11656486981292	0.60095502273066	-5.18602017111308	2.14835550886072e-07	5.53418550498178e-06
PGSC0003DMG402022401	38.2942180554663	7.66851271421885	1.47854419116571	5.18652926306712	2.14249371758723e-07	5.53418550498178e-06
PGSC0003DMG400028958	406.432201600042	1.63126366858796	0.314639475526966	5.18454865161429	2.16538616394036e-07	5.5645176375146e-06
PGSC0003DMG400027514	270.485627569105	1.05139515107416	0.202820701621168	5.18386507230396	2.17334188909219e-07	5.57908301571486e-06
PGSC0003DMG400022015	15.5893355804145	5.59477924076633	1.07972085892363	5.18169042908344	2.19883941443608e-07	5.63860113563119e-06
PGSC0003DMG400003697	456.924339383806	-1.54606159409808	0.298497760647317	-5.17947468264191	2.22511607503561e-07	5.69999009683754e-06
PGSC0003DMG400019881	397.019901807309	-1.9912986965797	0.384682918749081	-5.17646768162997	2.2612620095895e-07	5.7865054174039e-06
PGSC0003DMG400022921	267.320002627173	-1.41872040515061	0.274153236685818	-5.17491758368871	2.28011606219396e-07	5.82253302709152e-06
PGSC0003DMG400018550	237.583783427518	1.88004382149187	0.363457838654863	5.17265999393438	2.30784737826479e-07	5.88103176737131e-06
PGSC0003DMG400015893	22.5517445460372	-2.67446952367533	0.517471576200941	-5.16834092281968	2.36181191829615e-07	6.01226589263969e-06
PGSC0003DMG400005030	1180.70728578977	3.96472345159486	0.767436200133626	5.16619290424992	2.38910221980904e-07	6.06906623275865e-06
PGSC0003DMG400012242	2260.2859569257	-1.17946728212187	0.228314322251593	-5.16598026129146	2.39182033388458e-07	6.06964854135727e-06
PGSC0003DMG400017543	27.3391903552584	-2.23970264415565	0.433619428071358	-5.16513444546834	2.40266160263007e-07	6.09082208974422e-06
PGSC0003DMG401000669	30.9863065372694	1.32351666796301	0.256397280129163	5.16197623974902	2.44356311874945e-07	6.18807619698264e-06
PGSC0003DMG400016039	143.317392372449	1.36763168453288	0.265160853503417	5.15774356004349	2.49943613927843e-07	6.32300302163724e-06
PGSC0003DMG400006890	282.445275780908	2.6120946439037	0.506490194819937	5.15724622237224	2.50608165115572e-07	6.33170313539949e-06
PGSC0003DMG400032576	24.6748367826322	2.76329842038077	0.535824317506044	5.15709782124549	2.50806791683926e-07	6.33170313539949e-06
PGSC0003DMG400005321	31.7793701497701	-4.562798177956	0.885390833588632	-5.15342829952536	2.55766893542337e-07	6.45024532866284e-06
PGSC0003DMG400010929	119.745871449472	-1.98300873685761	0.385151798004009	-5.14864203447641	2.62379066244353e-07	6.60601514606779e-06
PGSC0003DMG400029570	81.3215822687247	-2.57456770648489	0.500055288384534	-5.14856610116497	2.62485286281203e-07	6.60601514606779e-06
PGSC0003DMG400010221	1917.56980812478	3.01314710023778	0.585268027268367	5.14832001724254	2.62829808618671e-07	6.60786653895208e-06
PGSC0003DMG400007521	555.995566440326	-1.98801167659414	0.386640459366704	-5.14175800393574	2.72179554429816e-07	6.83588341285265e-06
PGSC0003DMG400020401	19.697209618729	-2.08709711785419	0.406227853582167	-5.13774990919483	2.78047571991426e-07	6.97607627382193e-06
PGSC0003DMG400004460	43.6701105277662	-1.97993461187199	0.385418681640813	-5.13710078464013	2.79009341349823e-07	6.98583245123011e-06
PGSC0003DMG400028816	211.113693305884	2.83921518053685	0.552682594624886	5.13715323795183	2.7893150522007e-07	6.98583245123011e-06
PGSC0003DMG400030910	48.0635886581909	1.94642751951687	0.378936746787976	5.13654992822836	2.79828032031563e-07	6.99914483810637e-06
PGSC0003DMG400007679	339.152489095766	2.22205535335569	0.432670845367776	5.13567155528336	2.81138283705665e-07	7.02471242287916e-06
PGSC0003DMG400000932	93.1078310418784	1.59743559783113	0.311087457175331	5.13500483862584	2.82136765211794e-07	7.03570518354188e-06
PGSC0003DMG400024457	285.084543741131	1.01978337983936	0.198594910152937	5.13499252852969	2.82155233095664e-07	7.03570518354188e-06
PGSC0003DMG400010915	16.1318806228653	-2.64123104450119	0.514698779805825	-5.1316054129711	2.87281259881954e-07	7.15620846245271e-06
PGSC0003DMG400024748	1216.21987778446	2.51185120655444	0.489829946344663	5.12800661800903	2.92826151332766e-07	7.28688913525732e-06
PGSC0003DMG400010430	218.249585937402	1.40192957454286	0.273907037250288	5.11826782041316	3.0835452872599e-07	7.66548612848187e-06
PGSC0003DMG400023031	17.2568985013149	6.18119663647858	1.20794601667986	5.11711330732156	3.10247260067313e-07	7.70468424772054e-06
PGSC0003DMG400025455	668.463963085206	3.48163346366145	0.680455061680101	5.1166251229949	3.11050969037251e-07	7.70894307104822e-06
PGSC0003DMG400026428	251.413345789495	-3.63324038081148	0.710083305726104	-5.11663962736917	3.11027061206505e-07	7.70894307104822e-06
PGSC0003DMG400012067	127.333730542466	-1.7572294306717	0.343739061600516	-5.1121028331482	3.18592307345286e-07	7.88782801952231e-06
PGSC0003DMG400005684	67.6542015443597	1.64442683446852	0.321735377895862	5.11111598986413	3.2026126755708e-07	7.90507240072318e-06
PGSC0003DMG400017141	28.2401794656615	7.48044492565663	1.46355333382154	5.11115294044266	3.20198624506505e-07	7.90507240072318e-06
PGSC0003DMG400021433	96.4133384603294	1.35409060015214	0.264915410131273	5.11140744693243	3.19767475824839e-07	7.90507240072318e-06
PGSC0003DMG400006452	21.2558473300471	5.52958916099539	1.08211166284104	5.109998672852	3.22161075274842e-07	7.94125455006891e-06
PGSC0003DMG400022904	742.457353152257	4.7613369164215	0.931791950994386	5.10987126615583	3.22378398514299e-07	7.94125455006891e-06
PGSC0003DMG400008016	377.670174396606	3.98524903891224	0.7801490877149	5.10831724559886	3.25040578029298e-07	7.99527665897666e-06
PGSC0003DMG400018386	87.6789893937661	2.02377744904231	0.396190111257068	5.10809682407541	3.25419894711597e-07	7.99527665897666e-06
PGSC0003DMG402000914	24.399596833678	-1.88366343714027	0.368765986854721	-5.10801837557313	3.25554997431575e-07	7.99527665897666e-06
PGSC0003DMG402031741	819.914612217784	-2.89536183981792	0.566903434259456	-5.1073281000672	3.26746115327037e-07	8.0164562519924e-06
PGSC0003DMG400024277	20.7480767023338	7.46718226972857	1.46253143546773	5.10565591182695	3.29649057937295e-07	8.07954932252947e-06
PGSC0003DMG400001677	58.3882629785631	1.54870886985623	0.303574261905753	5.10158160357163	3.36826731371895e-07	8.23891022865235e-06
PGSC0003DMG400005876	74.4462338023603	-1.43756003912063	0.281777551026143	-5.10175503295242	3.36518151747667e-07	8.23891022865235e-06
PGSC0003DMG400014468	22.5604938612015	-2.3672185770229	0.46418506655098	-5.09973014559037	3.40138065041804e-07	8.29494699217447e-06
PGSC0003DMG400028578	81.9011041033215	4.6816963564053	0.918638018198408	5.09634509312693	3.46273658197425e-07	8.42772026193673e-06
PGSC0003DMG400021787	130.961888562468	3.41584862899094	0.67063352190165	5.09346538375378	3.51577267088486e-07	8.54827000247946e-06
PGSC0003DMG400022646	62.7291499134063	4.76284903606295	0.935244358255535	5.09262525244938	3.53139267864213e-07	8.57769653924758e-06
PGSC0003DMG400019788	79.4944783667361	-1.47021970927235	0.288746721576677	-5.09172779952042	3.54815241965461e-07	8.60983015503651e-06
PGSC0003DMG400026736	181.86868999926	1.06037913718958	0.208561393866149	5.08425417347429	3.69073429162951e-07	8.92031091872834e-06
PGSC0003DMG400008669	53.9410543404281	-4.43812796459456	0.873039489595165	-5.08353633196198	3.70471674051673e-07	8.94524031197837e-06
PGSC0003DMG400030351	79.45894995049	2.40285375683659	0.47288873054987	5.08122440144128	3.75009792730095e-07	9.04585936232326e-06
PGSC0003DMG400027188	48.6342985809327	1.59223318441494	0.313402705151156	5.08047045620424	3.76501287699362e-07	9.07286255249441e-06
PGSC0003DMG400018253	19.4502310283607	7.5847859874238	1.49431415194996	5.07576400686981	3.85942067103756e-07	9.29118380104569e-06
PGSC0003DMG400022968	27.5987398520247	2.05691386586105	0.405268411915821	5.07543594660491	3.86608579727904e-07	9.29805072369271e-06
PGSC0003DMG400006978	282.525471312763	1.39994854289433	0.275949340512469	5.07320851100591	3.91163473680274e-07	9.39832870210919e-06
PGSC0003DMG400030839	1053.81133469874	2.4591491265987	0.484762114114508	5.07289875796237	3.91800976092747e-07	9.39905190768688e-06
PGSC0003DMG400018930	461.352832758589	4.19762024435842	0.827610178007458	5.07197755163493	3.93702840021153e-07	9.42220918507934e-06
PGSC0003DMG400038860	20.0208388602099	4.61503014372905	0.909877896575179	5.07214227436476	3.93362111175184e-07	9.42220918507934e-06
PGSC0003DMG400023570	133.591970578584	2.49612402576621	0.492159647430375	5.07177709265432	3.9411787346377e-07	9.42289468643232e-06
PGSC0003DMG400030735	431.152134606295	1.26718511182813	0.249997203465887	5.06879714756905	4.00337609572901e-07	9.56222652757525e-06
PGSC0003DMG400013434	154.32567287145	4.07628848865889	0.804251231276164	5.06842679269605	4.01117198961919e-07	9.57147273100227e-06
PGSC0003DMG401022702	88.2691688642676	3.45565816042509	0.682044894396998	5.0666139264634	4.04954427742068e-07	9.65359103552865e-06
PGSC0003DMG400000573	21.6309526773023	4.93715468917349	0.974537927895699	5.06614934919383	4.05943468825886e-07	9.66771813892274e-06
PGSC0003DMG400017097	23.373075465759	-5.65873204999439	1.11760057421902	-5.06328663435835	4.12089545090834e-07	9.79495880714441e-06
PGSC0003DMG400002954	23.6259484323531	7.46361951090175	1.47473729672946	5.06098240510624	4.17101710027433e-07	9.89480486618582e-06
PGSC0003DMG400017178	1326.69950712107	6.38066964556615	1.26123671268183	5.05905797175743	4.21332769417021e-07	9.9854637976413e-06
PGSC0003DMG400020158	1976.31898231901	1.04805724907912	0.20720493193435	5.05807096044982	4.23518847681028e-07	1.0027528289706e-05
PGSC0003DMG400007791	583.72493073886	1.10487799363207	0.218563877883875	5.05517199058439	4.30003076483278e-07	1.01691468305735e-05
PGSC0003DMG400041435	2834.75132844438	4.35195735636212	0.860917062284928	5.05502509708862	4.3033417514052e-07	1.01691468305735e-05
PGSC0003DMG400009157	37.9646236337222	3.06704134256167	0.606797045457188	5.05447639457575	4.31573129922985e-07	1.01786981812687e-05
PGSC0003DMG400008309	112.95801991694	2.5135210540006	0.49733255221056	5.05400469530582	4.32640963662049e-07	1.01940243293009e-05
PGSC0003DMG400016699	36.8310720296695	4.61761073529431	0.91411679252895	5.05144503747651	4.38480113457424e-07	1.03216356437125e-05
PGSC0003DMG400010019	29.9347649808822	-2.67091500068806	0.528763365677896	-5.05124820299121	4.38932271199336e-07	1.03223156198054e-05
PGSC0003DMG400045937	243.34338264796	-13.4823838990431	2.66987814515675	-5.04981245061711	4.42244038695625e-07	1.03901785854241e-05
PGSC0003DMG401028427	21.1175711698609	3.88567605660974	0.770597083005667	5.04242248290624	4.59674990963359e-07	1.0789310880292e-05
PGSC0003DMG400019471	33.2527992320806	6.47277050990217	1.28411392672963	5.04065128114212	4.63950202611758e-07	1.08791861452817e-05
PGSC0003DMG400007532	19.254017282473	2.94462853551843	0.58441662134622	5.03857766525427	4.69004103743175e-07	1.09555585038169e-05
PGSC0003DMG400012221	1015.24947816981	1.7712592044637	0.351518236759815	5.03888282096147	4.68257047682335e-07	1.09555585038169e-05
PGSC0003DMG400028821	22.9712820832534	4.30309253952493	0.854000580261836	5.03874662263766	4.6859033482564e-07	1.09555585038169e-05
PGSC0003DMG400002073	20.7484873667922	3.13132565728851	0.621814496118638	5.03578748458619	4.7588830638291e-07	1.1095112932849e-05
PGSC0003DMG400028354	377.886118085587	1.14690087661312	0.227764081169426	5.03547737081501	4.76659439923863e-07	1.11024773270518e-05
PGSC0003DMG400015199	23.5615993186306	3.23371254587514	0.642581599657648	5.03237650688719	4.84436664243299e-07	1.12728596668906e-05
PGSC0003DMG400010603	103.436386928205	-1.26760146917757	0.252015153691696	-5.02986209602418	4.90832732226133e-07	1.1410808237177e-05
PGSC0003DMG400022182	84.2989310547802	2.91157741508918	0.579076448372331	5.02796724555634	4.95706519858573e-07	1.1513137999801e-05
PGSC0003DMG400003639	89.8735937055803	3.37459648266926	0.671384864949752	5.02632194862155	4.99976253381128e-07	1.15824347012036e-05
PGSC0003DMG400024749	1038.58255966785	1.81983905798157	0.362065611294804	5.02626872370876	5.00114968645891e-07	1.15824347012036e-05
PGSC0003DMG400000237	197.426543140619	1.44721667717367	0.287988358275671	5.02526104124095	5.02748213874225e-07	1.16213466272519e-05
PGSC0003DMG400030341	281.316354512534	2.36558909157944	0.470819194425551	5.02441089825514	5.04980175717532e-07	1.16618859329768e-05
PGSC0003DMG402016929	29.79850178286	1.77474979639999	0.353392185921394	5.02204029150421	5.11254545999438e-07	1.17956145821081e-05
PGSC0003DMG400021093	408.377433357059	1.43557071931613	0.285866710467111	5.02181844458342	5.11845548095608e-07	1.17980882622e-05
PGSC0003DMG400016171	17.2469057847329	2.43631475609401	0.485208513053756	5.02117067312067	5.13574989555143e-07	1.18156162927182e-05
PGSC0003DMG400004801	49.1159577081306	2.47528937207173	0.493007887527092	5.02079060943161	5.14592317586909e-07	1.18278631941489e-05
[truncated: 3,507 more rows]

## Sheet: 12hpi
Gene ID	baseMean	log2FoldChange	lfcSE	stat	pvalue	padj
[truncated: 7,577 more rows]

[truncated: 2 more sheets: 24hpi, 72hpi]
