# Supplementary material for: RNA-seq Profiling Reveals Defense Responses in a Tolerant Potato Cultivar to Stem Infection by Pectobacterium carotovorum ssp. brasiliense
Source: Front Plant Sci. 2016 Dec 20;7:1905. doi: 10.3389/fpls.2016.01905 (PMC5167753; doi:10.3389/fpls.2016.01905)
Supplement: Table S4 — Common DE genes present in both “Valor” and “BP1” at each time-point compared to mock-inoculated samples. [file Table4.XLSX]

## Sheet: Sheet1
			Log2 Fold Change (inoculated compared to mock-inoculated controls per cultivar)
			6hpi		12hpi		24hpi		72hpi
GeneID	Gene_Name	Gene_Description	Valor	BP1	Valor	BP1	Valor	BP1	Valor	BP1
PGSC0003DMG400025158	DES	Divinyl ether synthase	20.1494610187	27.6985278852	20.261736918	31.5427533828	19.9329521672	26.9819189021	22.8199377472	28.0056960484
PGSC0003DMG402019187		Ethylene-forming-enzyme-like dioxygenase	0.7208484012	0	0	2.8458661415	0.978447044	1.3930025135	1.170603991	0.8845224914
PGSC0003DMG400015267		Kunitz-type protease inhibitor	0	0	0	7.2599790347	3.4385270771	5.0811250665	6.6708965901	7.8887006517
PGSC0003DMG400022639		Actin binding protein	1.9043959349	0	0	3.3940147964	2.7499136714	1.4490056308	3.346388599	2.7110039566
PGSC0003DMG400023494		Calcium/calmodulin protein kinase	19.4959791235	26.0834435043	15.2748628302	27.8115128751	15.7502922906	26.175133182	17.2337900407	22.6261434411
PGSC0003DMG400002943		Microsomal omega-6-desaturase	3.4906649041	6.2681451289	0	7.961712758	2.7650084977	5.7129720813	4.067954231	6.7407617204
PGSC0003DMG400002144		NbPCL1 protein	-2.4092461013	0	0	-1.7256216102	-2.4548540515	-1.6193416487	-3.4514101059	-3.0119778207
PGSC0003DMG400011191		Gene of unknown function	-1.0108554503	-0.5594597804	0	-1.7091928655	0	-0.5375607893	0	-0.6863866068
PGSC0003DMG400007180		P-coumaroyl quinate/shikimate 3'-hydroxylase	2.0972216318	1.3663638539	0	4.6070831472	1.6495519421	2.6456154749	2.0116287207	3.0104110452
PGSC0003DMG400026667	PPL2	Isoform 2 of PsbP 2, chloroplastic	-1.2490974739	0	-4.0320336429	-2.6886602281	-2.1566155414	-1.1270232175	-2.9194262056	-1.2348422846
PGSC0003DMG400018706		Amidase family protein	-2.1142949568	0	0	-3.3487364933	0	-1.149749097	-1.7855157149	-1.4721350962
PGSC0003DMG400006993		Class III peroxidase	6.4737361395	3.2007435624	11.853195044	9.2592918043	11.0842553985	7.7945866141	10.6767579541	7.4242897844
PGSC0003DMG400030413		Cytochrome P450	3.2956755103	3.5803824536	0	7.3560795048	2.0080626105	3.8994070429	4.4382234984	4.3468333146
PGSC0003DMG400019483		UDP-glucose:glucosyltransferase	0	2.1581549647	0	5.1084955626	0	4.1775914155	4.5945929636	5.8323473101
PGSC0003DMG400000766		Patatin 3	6.3992349811	8.8942608101	4.9958918639	11.6158217028	4.4050896169	7.6362359521	6.4047573004	7.6613928883
PGSC0003DMG400032250		Non-specific lipid-transfer protein	2.940575261	2.983040705	4.487794276	6.5477804171	5.47028167	4.6908071451	5.7585492115	4.1247579921
PGSC0003DMG400015637		Aspartate aminotransferase	1.7854633845	1.3139634897	0	2.349337572	0	0.8156277784	0.7094221056	0
PGSC0003DMG400001158		ESC	2.1352973842	0	1.9282343406	3.6103407102	1.5568806052	1.3323970237	3.0684861275	1.8548311772
PGSC0003DMG400000783		Extensin	2.7421050141	0	0	4.5003529285	3.4027848885	4.2268281065	5.2494394121	3.8380862201
PGSC0003DMG400001075		Hsr201 protein	1.2766174369	0	1.0152019115	-2.4010429268	0	-1.0651349207	0	-0.757430924
PGSC0003DMG400016169	ATGH9A2	Endo-1,4-beta-glucanase	2.2845832652	0	1.7189268702	3.4608726585	2.9314894454	1.5856846356	4.0299417642	1.5452678066
PGSC0003DMG402027811		Leucine-rich repeat family protein / protein kinase family protein	-0.7636600647	0	-0.6916484478	-2.2585952711	-0.9036011337	-1.2475577945	-1.6920375521	-1.1610875651
PGSC0003DMG403013422		Zinc finger protein	0	2.1272287343	0	6.3834056095	0	0	-2.9550223746	0
PGSC0003DMG400025129		Zinc finger protein	2.2260645224	0.694658527	0	1.7441296836	0.8370667737	0	1.6850521592	1.1879823574
PGSC0003DMG400002292		Conserved gene of unknown function	4.26083401	4.0820219287	2.0587705395	6.2986136928	2.1626316546	5.0515129244	3.290478963	4.0890972773
PGSC0003DMG400004374		25.3 kDa vesicle transport protein	-2.0048423828	0	0	-1.5157619127	0	0	-0.5810600003	0
PGSC0003DMG400027118		Abscisic acid receptor PYL4	3.243768548	2.3458204246	1.9643727405	4.8779428628	0	0	0	0
PGSC0003DMG400002953		Thioredoxin fold	0	0	0	4.8735025026	3.4850703499	2.094791311	2.7407891994	2.6151113272
PGSC0003DMG400003609		Gene of unknown function	-1.1727703874	-1.303291858	0	-2.1985409019	0	-1.2756498633	-1.5230598268	-2.0653236239
PGSC0003DMG400016959	ATPD	ATP synthase delta chain, chloroplastic	-0.7862574216	0	-1.7537771455	-1.9122465109	-0.7853660261	-0.6768371282	-0.8367511512	0
PGSC0003DMG402019427		Annexin	-2.3998394392	-1.9000278183	0	-3.6615880172	-1.8106563013	-2.5273469748	-1.8286238222	-2.5504223257
PGSC0003DMG400005109		PR-1	5.158503619	0	0	11.5499414348	7.3242363835	10.5668192663	8.2907203373	8.8500630371
PGSC0003DMG400008640	NDF5	Aldose 1-epimerase family protein	-1.6236859297	0	-5.2178615155	-4.5642766348	-3.9118668	-3.0617423602	-6.4600932593	-2.1928098856
PGSC0003DMG402003937		P69E protein	3.2393418523	2.9364126117	4.2817884929	6.7348733161	4.0340268294	3.3129493617	2.1689440427	0
PGSC0003DMG400009926		DNA binding protein	1.4696198242	1.1651070013	1.5365259047	2.4333834055	1.2860522186	1.1902790434	2.2357879904	1.316256381
PGSC0003DMG400020206		WRKY transcription factor-b	4.4843467298	20.2918169056	0	24.0946844914	0	22.7622964229	8.6399377215	21.246526658
PGSC0003DMG400007179		P-coumaroyl quinate/shikimate 3'-hydroxylase	4.8601724594	3.2562926883	1.8628572494	5.6056441622	3.1443692593	2.8682224729	4.6642137933	2.5157677797
PGSC0003DMG400003195		Cf-2.2	2.6926039256	2.1825354264	0	3.6389021197	0	1.7402910242	2.6992788389	1.2264367966
PGSC0003DMG400003109		Salt-tolerance protein	2.565780423	0	0	1.2251629236	1.7494792234	1.2626123431	2.8249892851	2.2713590218
PGSC0003DMG400022430		Polyphenoloxidase	0	0	0	5.700878875	3.2547938799	4.107243792	5.3652928258	5.598337834
PGSC0003DMG400027333		Leucoanthocyanidin dioxygenase	2.5773712738	2.708746401	2.7329957997	3.8186985321	0	2.8569818912	1.2760943752	1.5170373247
PGSC0003DMG400006913	ATNRT2.7	Nitrate transporter	2.7724344374	0	0	5.200200119	0	1.9680210975	6.7613006254	0
PGSC0003DMG400003057		Osmotin	3.5487030796	0	2.5624406723	6.9943924641	4.5055167656	5.0593330651	4.6676401855	4.1634789993
PGSC0003DMG400028660		Cysteine desulfurylase	3.5311693111	5.1396462116	6.9248514107	7.5287703648	2.4924250219	3.9615089396	3.8034787616	3.4259430586
PGSC0003DMG400004087		DNA binding protein	1.221884155	0	-1.5324384374	-2.798017843	-1.9709560068	-2.2118181655	-1.4201655571	-1.8140717595
PGSC0003DMG400001550	STH-2	TSI-1 protein	2.3171711748	2.5598931399	6.6233291332	6.164959765	5.3729804138	6.0828564422	8.0185344005	9.0626762422
PGSC0003DMG400013081		Cysteine-rich extensin-2	2.1151579147	0	1.5822913083	4.9207343197	2.808034067	3.0315419413	2.7356763995	2.5890306851
PGSC0003DMG400022952		Conserved gene of unknown function	2.5556898644	1.9049826726	0	4.3914618902	1.6832875059	0	0	0
PGSC0003DMG400028581		Chloroplast-targeted copper chaperone	-0.812836118	-0.8055679194	0	-1.3676006574	-1.1256283988	-1.3599973881	-0.6760049869	-1.3157515119
PGSC0003DMG400001688		Ethphon-induced protein	-1.1937481194	-1.1764886629	-0.6560480873	-2.1703495514	0	-0.7187174639	0	0
PGSC0003DMG400008101		KiTH-2	0	0	0	5.7374453752	4.7112182332	6.3141800589	5.1624394595	5.9646141489
PGSC0003DMG400014566		Transcription factor	-0.9578619476	-1.2691263475	-5.6332846535	-3.0684329422	-4.0695358153	-2.1666276486	-4.0437828319	-2.6204846756
PGSC0003DMG400024260		Receptor protein kinase zmpk1	1.6193169191	3.034222284	2.5571007238	5.5423546426	0	3.6016817778	2.0455324038	3.0575165533
PGSC0003DMG400008296	FLS2	LRR receptor-like serine/threonine-protein kinase FLS2	1.4724957672	1.2511965012	2.1290367798	1.9887226451	0	-1.0169237957	0	-1.587513353
PGSC0003DMG400017191		Glucosyl/glucuronosyl transferases	0	-1.2476322884	0	-3.1669910913	0	0	-1.0292552082	0
PGSC0003DMG400016797		ATP-binding cassette transporter	3.409583559	3.7453241511	5.7617759212	4.8451862836	2.2321452599	4.7099574777	2.7489879784	4.0341578537
PGSC0003DMG400011090		Conserved gene of unknown function	-1.2347125039	-1.0022123917	-2.2611564462	-2.3924812083	-1.8403298518	-1.2074726707	-1.9252089148	-0.9627363609
PGSC0003DMG400008673		Endochitinase (Chitinase)	5.252165784	2.8054858741	0	5.3677151057	4.0660999595	5.4207270113	3.5297612251	5.8556905329
PGSC0003DMG400018434	PQL1	Oxygen evolving enhancer protein 3	-1.3562583867	0	-3.6876868608	-3.6773316266	-2.4127271639	-1.3627273334	-2.9179979223	-1.2692151352
PGSC0003DMG400012235		Endo-1,4-beta-glucanase	3.7347126199	0	0	4.0882415688	3.7602545798	2.3626515461	5.8458493275	4.5347473471
PGSC0003DMG400026155		S-locus-specific glycoprotein S6	0	3.2331412511	0	4.7024832846	0	3.4506274164	2.3006652779	3.4141568174
PGSC0003DMG400014600		Lyase	4.9531161238	3.6514506682	6.7209628628	7.4784734656	4.3129990747	3.9498469566	6.9591630787	4.4690413526
PGSC0003DMG400003777		Conserved gene of unknown function	-0.8132614442	0	-1.1053672478	-1.3461122161	-0.8211766853	-0.6445562202	-1.1010904645	0
PGSC0003DMG400005111		PR1 protein	0	0	0	6.2113335706	0	6.2479534369	4.7443347545	6.1663294664
PGSC0003DMG400021123		Ubiquitin ligase SINAT5	1.3796268516	1.4597521096	1.0220445703	2.116868424	0	0	0	0
PGSC0003DMG400016482	ATPC1	ATP synthase gamma chain, chloroplastic	-1.9034994168	0	0	-2.530202553	-0.8704635816	0	-1.3494300464	-0.8525350247
PGSC0003DMG400027739		2-oxoglutarate dehydrogenase	0.469002047	0.8513106658	1.0805719668	1.5013963036	0	0.8569961829	0.4917216675	0
PGSC0003DMG400002963		P20Sh148J07	2.3725680875	2.8874784564	0	7.3708031335	3.2482509513	3.9500366055	3.5379027889	4.0431541641
PGSC0003DMG400003993		Citrate binding protein	3.3034450971	2.6779270009	2.3425721709	6.2755107876	3.7850773196	5.3814743083	5.8841882574	3.3244959877
PGSC0003DMG400010674		GMP synthase	-1.238956989	0	-1.4075582297	-1.9996362991	0	-1.2785739987	-1.0183704728	-1.2768456867
PGSC0003DMG400026046		Ethylene-responsive transcription factor 13	17.3128595316	19.9680585831	13.7040556901	24.4491922659	0	24.8646739401	20.7490234318	18.2043166924
PGSC0003DMG400026280		Aromatic amino acid decarboxylase 2	3.9460652443	4.0748555715	4.6025272492	6.9031942021	3.4754666761	3.8269927076	4.1608923922	3.5612256352
PGSC0003DMG400021563	SYTC	Calcium lipid binding protein	0	0	0	2.0187853988	0.7748710437	1.1205791418	2.5637004906	0
PGSC0003DMG400003058		Osmotin OSML15	5.7509593215	0	3.3499752958	7.6381333757	5.1694259735	6.6747232736	5.9756594075	3.3202544761
PGSC0003DMG400005113		PR1 protein	0	0	0	5.778080119	2.1107707082	5.7775716836	4.6145699916	5.6476068194
PGSC0003DMG400025446		Gene of unknown function	3.0273308724	3.7342264414	0	6.6041713954	2.3056989582	4.4279057449	3.2665047186	5.3151503674
PGSC0003DMG400030919		Dicyanin	0	0	0	6.1777107256	3.3506813308	3.0503173545	6.5386448372	4.5214489566
PGSC0003DMG400014567		Conserved gene of unknown function	-0.8508586014	-0.870331642	-1.6444922746	-1.843322914	-0.8351250765	-1.0566504587	-1.5517483103	0
PGSC0003DMG400023283		Receptor-kinase	2.481320407	2.6129574885	0	5.4739611011	2.8662863259	3.2762467612	2.7643871685	3.6109933949
PGSC0003DMG400032124	ICDH-1	Isocitrate dehydrogenase [NADP]	1.4290432136	0	1.0168727137	2.5547019741	0	1.3119051937	1.3059500002	0
PGSC0003DMG400022980		Hydrolase	0	0	0	6.9229734744	4.4013333768	6.5380513501	5.4121022913	5.3199155025
PGSC0003DMG400007181		P-coumaroyl quinate/shikimate 3'-hydroxylase	1.487356007	0	-1.7899959474	3.9053984484	0	0	0	0
PGSC0003DMG400029562		Cytochrome P450	0	0	0	9.0696471551	0	8.0174512453	3.1386705568	0
PGSC0003DMG400007805		Triacylglycerol lipase	-1.0199069645	0	-1.6765377208	-2.137035613	-0.919911606	0	-1.273029788	0
PGSC0003DMG400013943		Conserved gene of unknown function	-0.9754330959	0	0	-1.0867146695	-0.7438860977	-0.6532147093	-1.06029003	-0.9195169094
PGSC0003DMG400028650		Fatty acid desaturase	-3.0820131077	0	0	-8.2165106687	-3.2217035118	0	-6.7904376967	-4.8786801144
PGSC0003DMG400018650		Multicopper oxidase	1.7090471922	0	0	2.7110648211	0	1.0542157098	2.5218910679	1.9867745452
PGSC0003DMG400011910		Pirin	1.8329461445	1.6385257629	1.9530512112	3.4789475527	0	2.0349380226	1.5208684336	0
PGSC0003DMG400003056		Ethylene-responsive proteinase inhibitor 1	3.8958005985	0	0	6.1032818832	3.6378462207	5.364308042	5.7606928254	4.4852961762
PGSC0003DMG400005112		Basic PR-1 protein	0	0	0	7.0413813649	2.942492938	7.5150011489	5.7477303333	7.8802053538
PGSC0003DMG400010704		Calcium-dependent protein kinase 8	-0.8063590839	0	-3.0267770849	-2.0764655855	0	0	-0.7839732085	0
PGSC0003DMG400029570		Pentatricopeptide repeat-containing protein	0	0	0	3.6200763351	0	1.9676744644	1.923717883	2.0720625618
PGSC0003DMG400025063		Class IV chitinase	5.3054023916	3.3833407791	7.5730820343	5.7002192161	4.7965789332	3.7356652032	5.6586631136	3.0500455402
PGSC0003DMG400017175		Rhicadhesin receptor	1.4329867955	1.5110236642	1.364637819	2.9691669775	1.1462828078	1.3643092225	1.2782317223	1.1258482019
PGSC0003DMG400000951		Phenazine biosynthesis protein	1.7944073616	0	0	3.948710659	0	1.9243033257	2.386995203	1.544463333
PGSC0003DMG400008356		NADH-glutamate dehydrogenase	0.4378316344	0	0.5554176599	1.2014435887	0.6371428118	0.5130659978	1.0591011109	0.4983451032
PGSC0003DMG401004334		Pyruvate dehydrogenase	0.6803329681	0	1.1404285378	1.4448398466	0	0.7848486245	0.9151207245	0
PGSC0003DMG400029490		Glucosyltransferase	0	-1.3178006382	0	-2.9557119215	1.2414831828	0	0	0
PGSC0003DMG400011098		Oxidoreductase	-2.1715200582	-3.2062771266	0	-6.6033551719	0	-5.0411951852	2.8183808388	-2.3121225072
PGSC0003DMG400016153		Conserved gene of unknown function	1.6069515495	1.1260423377	0	2.9000784821	0	0	0	0
PGSC0003DMG402018740	ATXTH21	Xyloglucan endotransglucosylase/hydrolase 9	0	0	0	3.5321381147	0	3.3608850315	1.9494474004	3.6502250604
PGSC0003DMG400020681		Early nodulin	6.2498535966	4.7197736954	0	7.935036348	3.7331748092	0	4.1727013057	3.8769461786
PGSC0003DMG400011048		MYB transcription factor	5.041289722	1.7311045322	0	3.7066467693	4.6452588083	4.2776931006	5.8931068434	5.451746395
PGSC0003DMG400002038		Kinase	0.8706165942	1.4305678941	1.7126867904	2.5271366589	0	1.0680904156	0	0
PGSC0003DMG400023322		White-brown-complex ABC transporter family	2.9459069677	1.4252189614	0	3.4501187455	2.3128791159	1.5462049071	0	3.5450829275
PGSC0003DMG400009620		Cytochrome P450 71D6	2.7757614953	4.4389880384	0	7.261353743	3.1546521032	5.7075367704	5.7572330681	4.8966992845
PGSC0003DMG401007028		1-O-acylglucose:anthocyanin-O-acyltransferase	-1.2399815288	0	-1.1922423542	-2.0915243537	0	0	-1.0376061668	-0.8807391685
PGSC0003DMG400002104		Conserved gene of unknown function	-2.0334243372	0	0	-2.4252804079	-1.3229732453	0	-2.0290002192	-1.331637076
PGSC0003DMG400003397		Amino acid transporter	-3.2232500431	0	0	-4.4312238979	0	0	0	-2.2168239516
PGSC0003DMG400014699	DAL1	DAG protein, chloroplast	-0.8490914582	-0.5653875818	0	-1.1289273357	-0.6778822194	-0.7561039774	-1.1118303328	-0.5663590256
PGSC0003DMG400027673		DNAJ heat shock N-terminal domain-containing protein	-1.0501184968	0	-3.2575714269	-3.1834888976	-1.8756340384	-1.1325762924	-2.2872212123	0
PGSC0003DMG400014274		(S)-N-methylcoclaurine 3'-hydroxylase isozyme	0	0	0	3.5276809581	0	2.3913750572	1.6343814709	1.7639575907
PGSC0003DMG400006211		BZIP	0	0	0	-2.3404987526	0	0	-1.6405014394	-1.3355430463
PGSC0003DMG400009109		Trehalose-6-phosphate synthase	2.8688500814	1.7019624634	0	3.6842581056	2.8222952197	2.7835126266	4.2757252392	3.2965299936
PGSC0003DMG402016495		Stem 28 kDa glycoprotein	-7.8919683081	0	0	-5.1696628076	0	-2.6599162107	0	-2.1656115821
PGSC0003DMG400008553		Cellulase containing protein	1.6495917691	0	4.8818922452	3.2736961995	1.3352424046	1.3125823013	1.7033562829	0
PGSC0003DMG400024120		Peptide transporter	1.8266883783	2.5976859199	0	4.7798733167	0	5.3716191439	4.4238355773	4.0072957517
PGSC0003DMG400025319	NDH-M	NADH dehydrogenase	-1.157201027	0	-2.3794052611	-2.5671322568	-1.3524903935	-1.0511521048	-1.8088662448	0
PGSC0003DMG400014371		Fkbp-type peptidyl-prolyl cis-trans isomerase 2, chloroplast	-2.0909902609	0	0	-1.9380423215	-1.0162410216	-0.784956482	-1.6568177984	-0.8617380878
PGSC0003DMG400010131		Nb cell deth marker	3.9635446446	0	5.5963025132	7.0395057345	6.3675926469	4.8029914721	8.4130049236	5.5141534039
PGSC0003DMG400021933	NDF6	Conserved gene of unknown function	-2.1501072211	0	0	-2.683272688	-0.9690910106	-1.0875924742	-2.6748370341	0
PGSC0003DMG400014614		Conserved gene of unknown function	2.9211023656	2.9279441749	0	4.7934477401	0	2.4619324382	2.7681828646	1.9119657563
PGSC0003DMG400002895		Sucrose synthase	4.680692032	2.7592892818	0	4.8834793058	3.325576479	4.0033445155	3.2606120641	2.8986428102
PGSC0003DMG401015009		Conserved gene of unknown function	-0.5257353139	-0.7810637206	0	-1.7586114773	-1.0008824022	-0.591868039	-0.9493348468	0
PGSC0003DMG400022731		PGR5 1A, chloroplastic	-1.2230290575	0	-1.8240486207	-2.2130671159	0	0	-1.4436930481	0
PGSC0003DMG400001372		B12D	13.0657487581	5.2259851397	0	9.549937547	9.6908141165	5.9013861262	9.5431007255	4.5615781128
PGSC0003DMG400000615		Conserved gene of unknown function	2.1140577316	1.5420797809	0	2.990568346	1.7406912165	1.6665960857	2.1962178266	1.5899473739
PGSC0003DMG400029341		TSI-1 protein	2.6932351162	3.5604450924	3.5112092299	4.649200126	1.9243920271	3.2725872594	3.6111219524	4.1211011509
PGSC0003DMG400014013		Flavonoid 3-hydroxylase	-1.1576486934	1.5424354019	0	2.6618377641	0	1.8815189923	1.7785496378	2.9536283432
PGSC0003DMG400020017		Lichenase	2.3022183805	0	0	6.0613087887	0	5.3531844315	4.2039446463	3.550454566
PGSC0003DMG400007233		CXE carboxylesterase	0	0	0	3.5708456375	0	1.5219030687	2.0538344395	0
PGSC0003DMG400021621		Wiscott-Aldrich syndrome, C-terminal	-1.9909843345	0	0	2.6520468715	0	0	-2.1164601219	1.2020248945
PGSC0003DMG400006391		Phosphoenolpyruvate carboxykinase	1.8009226703	1.6555510833	0	3.1599932461	0	0	1.2559173666	0
PGSC0003DMG400029406		Glyceraldehyde-3-phosphate dehydrogenase B subunit	-5.564187959	0	0	-4.5598957785	-3.1532423374	0	-4.2918085204	-2.3466821464
PGSC0003DMG400003043		Osmotin	0	0	0	5.9866426435	3.7093670084	6.1979747724	6.5861842469	5.9567304646
PGSC0003DMG400034882		Glucosyltransferase	-0.8542373282	0	-2.5030107014	-2.137287779	-1.2440657461	-0.7778190984	-1.48772687	0
PGSC0003DMG400018081	WRKY61	WRKY72	4.3237120412	3.7778898129	0	5.4880778509	2.8669200142	2.7406318087	5.5468469339	3.9369868392
PGSC0003DMG400028967		CHP-rich zinc finger protein	5.4246123221	3.3862946495	6.1320947111	4.7061237262	4.3519146431	2.7052763756	4.861356728	1.9582026771
PGSC0003DMG400020484		ATP synthase subunit b', chloroplastic	-0.7501261146	0	-1.1166197585	-1.6196235726	0	0	-0.883947774	0
PGSC0003DMG400004284		Disease resistance protein	0	4.0717552138	0	5.4560297562	-2.6617610824	3.2712714045	0	2.2256717408
PGSC0003DMG400018169		Cyclin D2.1 protein	-1.5268460332	-1.1014328603	0	-2.6199802741	0	0	1.6380289413	1.0179145973
PGSC0003DMG401009127		Calcium sensor calcineurin B	-1.5728021105	-0.9039089157	0	-1.1628960807	-1.011353255	-1.2884732528	-1.786109104	-1.573981284
PGSC0003DMG400006678		Aspartate aminotransferase	3.856627497	2.8463802236	0	3.6463109203	0	-1.6912423379	0	0
PGSC0003DMG400009728		Nudix hydrolase 17, mitochondrial	0	2.8645520642	0	5.6321374101	0	0	4.0241005031	3.3892747893
PGSC0003DMG400021562		Single-stranded DNA binding protein	-1.4754258985	0	0	-1.3695574301	-0.9083243327	0	-1.3367769058	-0.6985730503
PGSC0003DMG400010859	LOX1.5	Lipoxygenase	4.2371034706	4.8939833876	0	7.8223972209	0	6.41548057	3.01197895	4.1099954318
PGSC0003DMG400007201	PSBY	Photosystem II core complex proteins psbY, chloroplast	-1.2764782875	0	0	-2.1244877159	0	0	0	0
PGSC0003DMG400026020		C2H2 zinc-finger protein ZPT3-3	-0.5992936241	-0.9432384676	-1.0508124954	-1.5961766177	-1.075256415	-1.5960985884	-1.3305216599	-1.2212715596
PGSC0003DMG400012977		VQ motif-containing protein	4.086858201	4.2195231269	0	5.9074042253	0	5.5261553486	4.431635266	2.706010243
PGSC0003DMG400023949		Abscisic acid receptor PYL4	1.7824347302	2.1399413874	1.7264260949	4.0322943177	0	0	0	0
PGSC0003DMG400027514		Oxidoreductase	-0.9392018103	0	-1.3437463357	-1.269467433	-0.9742054792	-0.5364613293	-1.3615196232	-0.577076566
PGSC0003DMG400014243	CHLM	S-adenosyl-L-methionine Mg-protoporphyrin IX methyltranserase	-1.4612657275	0	0	-1.4623583177	-0.7473617417	0	-1.2183575492	0
PGSC0003DMG400010007	PFP-ALPHA	Pyrophosphate--fructose 6-phosphate 1-phosphotransferase subunit alpha	1.6261035091	0.7348862127	0	1.205405306	0	0.4566461054	0	0
PGSC0003DMG400022504		Rubredoxin	-1.0884518073	-1.0674376676	-1.8954972241	-2.2799755193	-1.2234828703	-1.0497678628	-1.7651897487	-1.1248154837
PGSC0003DMG400006041		RING-H2 finger protein ATL1L	-1.2233174737	-1.4600956041	0	-2.7744335254	0	-1.9551203484	-1.3379314451	-1.41691897
PGSC0003DMG400030692	CRR6	Conserved gene of unknown function	-1.1212524761	0	-2.7421993849	-3.2227657522	-2.0753940945	0	-2.795757549	-1.5876754822
PGSC0003DMG400000292		Conserved gene of unknown function	-1.3340119026	-1.1189742591	-0.8335303985	-1.6890987734	0	-0.6436069889	0	0
PGSC0003DMG400011508		Conserved gene of unknown function	2.51547972	0	0	2.0741340082	2.8318381054	3.4207866364	3.3446274576	3.9387958007
PGSC0003DMG400001358		Hydroxyproline-rich protein	0	0	0	3.4761034523	2.4349975101	0	2.8185121595	3.9574230941
PGSC0003DMG400011842		Chitinase	4.5496136499	2.1148340938	0	4.0465433845	2.0770968311	2.5920986848	4.0730696911	2.6806309042
PGSC0003DMG400025747		Conserved gene of unknown function	2.5278338907	2.7532625134	1.8450313437	4.1860525058	1.812069713	0	2.8902077609	0
PGSC0003DMG400012171		UPF0016 protein 1, chloroplastic	-2.2533661004	0	0	-2.257844491	-1.6154277553	-0.9499327643	-2.6813053914	-1.5272388419
PGSC0003DMG400006899		Type 2 proly 4-hydroxylase	1.7539537049	2.8493043147	0	3.0866388902	0	0	0	0
PGSC0003DMG400027197		DHN10	0	-1.2055632775	0	-2.3486486366	1.1223838716	-1.0443029795	0	-1.0252068022
PGSC0003DMG400029046		Aromatic amino acid decarboxylase 1B	2.5721347613	4.9433084636	0	6.5937142259	0	3.6035230372	0	0
PGSC0003DMG400008600	UGT73D1	UDP-glucosyltransferase	3.3277424095	3.3300486315	6.4451479998	5.4330926485	0	2.4871208268	2.7306906264	0
PGSC0003DMG400005997		Zinc finger (B-box type) family protein	-1.4156876243	0	-2.5737519209	-2.1119350705	-2.422556779	-2.1864135512	-2.6712379458	-2.2662308445
PGSC0003DMG400019363	RRF	Ribosome-recycling factor, chloroplastic	-0.6120173457	0	-1.5457250842	-1.0598283305	-1.0316434855	-0.5850008239	-1.834224757	-0.6952909496
PGSC0003DMG400018522		Thylakoid lumenal 17.4 kDa protein, chloroplast	-0.5599215272	0	-1.8708440914	-1.2311321301	-1.0136543299	-0.5200378941	-1.3722177388	-0.9681751009
PGSC0003DMG400027031		Hydrogen peroxide-induced 1	-2.2145573657	0	0	-3.4021011718	0	0	-1.5851010777	0
PGSC0003DMG400014449		LeOPT1	0.7863326496	0.8599383727	0	2.0213973424	0	0.8017943786	1.1767346037	1.6870839356
PGSC0003DMG400028276		Glutamate-ammonia ligase	0.7975229919	0	1.8389768921	1.4576143657	1.0906736811	0.8117797032	1.3067755654	0.8823531432
PGSC0003DMG400016181		4-nitrophenylphosphatase	-2.2396950775	0	0	-2.4896601354	-1.0347236017	0	-1.7953878799	-0.9698599805
PGSC0003DMG400018803		AP2/ERF domain-containing transcription factor	2.0018931386	2.2987144175	0	3.6846985007	0	0	0	0
PGSC0003DMG400009139		Conserved gene of unknown function	-3.545394823	-1.8601812704	0	-3.8857424655	-2.0092359028	-2.4460858118	-1.9355564633	-2.5464688852
PGSC0003DMG400002675		Fructose-bisphosphate aldolase	1.5329430722	1.3772488851	0	2.2345340059	0	0.899128151	0.8468377326	0
PGSC0003DMG400006085	NDH18	Conserved gene of unknown function	-1.091132951	0	-2.0619435471	-2.2707422353	-1.2296669273	0	-2.1008946031	0
PGSC0003DMG400024977		Ubiquitin-protein ligase	-1.1425124816	-1.3994484828	-1.8956210046	-2.03748647	-1.0840547978	-1.2403129477	-2.0619943661	0
PGSC0003DMG400001274		SAUR family protein	4.6841145677	6.1798666071	5.7353931869	7.0191266782	3.3516112021	5.019931783	4.4154078824	5.7286465592
PGSC0003DMG400007124		Conserved gene of unknown function	-1.7472563762	-1.8388633798	-1.5167020801	-2.1315298506	-0.952621117	-1.945442133	0	-1.9139500133
PGSC0003DMG400007645		Gene of unknown function	2.5042420874	-2.8238358349	0	-4.8716471958	0	-3.8504828993	0	-2.4726454407
PGSC0003DMG402003983		ATP binding protein	-2.0438517813	2.3202300247	0	3.4452865022	0	1.9061858827	-1.743915792	1.9507894456
PGSC0003DMG401007138		Conserved gene of unknown function	-1.1198611511	0	0	-1.3167146245	-0.7463276705	-0.6549576039	-1.6202564636	-0.7557681573
PGSC0003DMG400000487		50S ribosomal protein L12, chloroplastic	-1.9197820995	-1.1288049543	0	-1.8569488269	0	-1.1791367435	-0.7576798632	0
PGSC0003DMG400026001		Uclacyanin-2	-2.1281268193	0	0	2.9316826892	1.740740307	0	3.2299407333	0
PGSC0003DMG400020141		Photosystem II reaction center W protein, chloroplastic	-1.2249607828	0	-2.1461669326	-3.7463646562	0	0	-1.8892859365	0
PGSC0003DMG400004257		F-box family protein	1.3242470723	0	0	2.1790974397	0	1.5079788689	1.6215022892	1.4225145096
PGSC0003DMG400022344		FAD-linked oxidoreductase 1	3.3554513721	2.290516144	0	5.4106250253	3.2733277406	2.6612211056	8.2321591299	3.4829299816
PGSC0003DMG400004608		Dihydrolipoyl dehydrogenase	1.0879898566	0.734701894	1.0251292395	1.6960481314	0	1.0024601569	0.8137322672	0
PGSC0003DMG400033049		Brassinosteroid LRR receptor kinase	4.0944535122	3.2779273009	3.4351621617	5.6002627602	0	3.9503960254	2.9490210126	2.2768171644
PGSC0003DMG400014093		Flavonol synthase	-2.7031885801	0	-3.8046489562	-3.4701577913	0	0	-3.6766079002	0
PGSC0003DMG400000569	ENH1	Electron transporter	-0.8897502673	0	-1.4585680543	-2.1592982645	0	0	-1.3599714622	0
PGSC0003DMG400003042		Osmotin	0	0	0	7.0291183366	3.070823836	7.6189679454	6.3463846303	7.8498257959
PGSC0003DMG400008985		Basic 7S globulin 2 small subunit	2.8363647584	4.3994477543	5.6801381098	7.4141481431	4.3842631426	4.5682391498	6.7025045431	3.6234669549
PGSC0003DMG401012965		Plastid-specific 30S ribosomal protein 3, chloroplast	-0.9674333815	0	-2.0102564723	-1.9929666508	-0.9942223191	0	-1.5858806325	0
PGSC0003DMG400019121		Rhodanese/Cell cycle control phosphatase superfamily protein	-2.8839640818	0	0	-2.3629985097	-0.9551828301	0	-2.0575636639	0
PGSC0003DMG400028102		Nodulin	-1.1222306489	0	0	-1.4448239923	0	-1.59872473	-1.6978521818	-0.6919040423
PGSC0003DMG400014442		Flavonoid 3-hydroxylase	1.9765225435	0	1.8388798284	4.2288391776	1.8149904282	2.8082832712	2.8914376759	0
PGSC0003DMG400021076		Gene of unknown function	0	0	0	-2.3785857316	0	0	-1.1796550049	-2.0950202568
PGSC0003DMG400026409		Ribulose bisphosphate carboxylase small chain 2B, chloroplastic	-5.0015385094	0	0	-4.1970893172	-3.2774116747	-1.6624248714	-5.430150024	-2.3166125223
PGSC0003DMG400004253		HMG-CoA synthase	1.7792758761	1.5802724611	0	2.9149863103	0	2.4134627465	1.9539299833	0
PGSC0003DMG400009317	PRK	Phosphoribulokinase	-2.0551421063	0	0	-2.5869914926	0	0	-1.1621203725	0
PGSC0003DMG400010447		Serine-threonine protein kinase, plant-type	4.1712027313	1.6449147854	1.994711172	3.0578076385	1.5990275829	0	2.0996326552	0
PGSC0003DMG400018916		Polyphenol oxidase	1.9142396971	0	2.2182640136	4.7783046198	2.9473455356	4.7884347368	4.3501765747	3.0833741334
PGSC0003DMG400010521		Conserved gene of unknown function	-0.878681045	0	-1.5904726071	-2.1778139065	0	0	-1.0184078562	0
PGSC0003DMG400019446	ANNAT4	Annexin 11	-3.4112355449	-1.8906109012	0	-2.9620251741	-1.5480169344	-1.9797650885	-1.832327277	-2.0429082371
PGSC0003DMG400021346	JMJD5	Transcription factor	-1.2758198561	0	0	-1.007235055	-0.4880011858	0	-1.2954066107	-0.7420942421
PGSC0003DMG400019233		Organic cation transporter	0	0	0	2.8893085336	0	1.5329628575	2.158135353	1.8691492585
PGSC0003DMG400016874		Gene of unknown function	-2.7838399273	-1.1651129318	0	-2.3251975805	-1.8072605487	-1.5405064406	-3.2738809649	-1.6384181908
PGSC0003DMG400033565		Calmodulin	3.6625392043	0	3.921641431	5.0694188847	3.2856276097	3.0192372619	4.6183662821	4.7642863671
PGSC0003DMG400024765		Epoxide hydrolase	4.1864258123	2.3768552344	0	4.6441886734	2.9453319189	2.1377094963	3.7907446481	1.9805615589
PGSC0003DMG402007101		Epidermis-specific secreted glycoprotein EP1	2.1160474756	1.9388097153	0	4.5237165739	1.9023650667	2.5459750169	2.0118409521	0
PGSC0003DMG402028776		Kinesin heavy chain	1.7553377211	0	0	2.8379798005	0	0	0	0
PGSC0003DMG400030834	APX4	Thylakoid lumenal 29 kDa protein, chloroplastic	-1.3678260395	0	-2.3216172782	-2.5316661122	-1.0988420415	0	-1.9197948124	0
PGSC0003DMG400031816		Pectinesterase	1.4270834283	1.9027824454	0	3.8200185969	2.3712830002	3.2751635847	2.877464679	2.4072320346
PGSC0003DMG400020362	PTAC13	PTAC13	-0.6961666225	0	-1.0189001239	-1.117773153	-0.7309172474	0	-1.0612746181	0
PGSC0003DMG400000672		PTAC18	-1.6323153242	0	0	-1.1850457604	-1.3045402792	-1.3900385411	-1.646866799	-1.2452977415
PGSC0003DMG400006276		NtPRp27	3.0340697915	2.9508931664	0	5.2768015993	0	3.9917248134	0	4.9020661749
PGSC0003DMG400021831		Inositol-3-phosphate synthase	1.4557915609	0	0	1.7835789426	1.0489389558	1.7815993915	1.9094065399	1.3449225838
PGSC0003DMG400026916		Fructokinase	1.6149840106	0	0	2.2630439898	0	0	0	0
PGSC0003DMG400029978		Conserved gene of unknown function	-1.0033811816	0	-1.6962793077	-1.7543906132	-1.3967424666	-0.7454023288	-2.0749329359	-0.9441242771
PGSC0003DMG400004930		Conserved gene of unknown function	1.7263862249	2.9074098299	0	4.5487282661	0	4.1122916785	2.3358368851	3.2106469556
PGSC0003DMG401003297		Protein ZINC INDUCED FACILITATOR-LIKE 1	0	0	0	5.1059308804	3.7486239474	2.4840673819	3.7483050362	0
PGSC0003DMG400019582	APE1	APE1	-0.8972128524	0	-1.3340434877	-2.0028073734	0	0	-1.2128562481	0
PGSC0003DMG400040260	GLUB3	Glucan endo-1,3-beta-glucosidase, basic isoform 1	2.5913712045	0	2.4867059353	6.3388261651	0	5.4516716437	4.146634939	3.2515970978
PGSC0003DMG400009026	AGPS3	Glucose-1-phosphate adenylyltransferase	-2.8764589791	0	0	-2.1250065432	-1.6000781478	-0.9489102351	-2.6214940883	0
PGSC0003DMG400008320		Conserved gene of unknown function	0	0	0	-1.9095980243	-1.1972081535	0	0	0
PGSC0003DMG400026671		Arginine decarboxylase	0	2.7086705458	0	3.2880876845	0	2.736505923	1.4274837198	0
PGSC0003DMG400016193		Anthocyanidine rhamnosyl-transferase	3.2686814217	0	3.337102412	3.4047088162	3.4927263591	0	3.9961442008	0
PGSC0003DMG400007177		Peptidylprolyl isomerase	-1.8145547803	0	-7.8352443779	-5.3626886933	-4.0240261528	0	-9.0025229155	-3.2897209631
PGSC0003DMG400027054		Kunitz-type protease inhibitor KPI-D12	5.4560012424	4.7015656257	0	9.8413577252	8.3938035889	8.5919973258	9.7921437846	7.5753568379
PGSC0003DMG400024967		Peroxidase	2.1110610909	0	0	3.6721756504	0	2.8083452084	2.0922967723	0
PGSC0003DMG400020466		ATP synthase subunit b', chloroplastic	-1.1607743618	0	-1.5097421248	-2.1075570361	0	0	0	0
PGSC0003DMG400011087		NtEIG-E80 protein	2.6264281324	2.6159347313	3.6281801133	4.3543236508	0	2.3104775951	0	0
PGSC0003DMG400024259		Receptor protein kinase zmpk1	1.3513700166	0	0	3.6765131112	0	1.8622326627	1.5892902968	1.5807665251
PGSC0003DMG400014461		Microsomal omega-6-desaturase	-1.6744246869	0	0	-3.8859256758	0	-1.7708338704	-3.2031879935	-3.6718004569
PGSC0003DMG400020844		Conserved gene of unknown function	-2.6102684972	0	0	-1.8930251795	-1.0016853657	0	-3.6439885063	-2.243530149
PGSC0003DMG400001059		Serine/threonine-protein kinase PBS1	2.5950918255	3.5168591086	0	4.2640015155	0	2.8010713903	1.8098162344	2.6905067751
PGSC0003DMG400028659		Cysteine desulfurylase	3.4470148248	3.6049998613	0	5.9786864758	0	0	0	0
PGSC0003DMG400029736		Gene of unknown function	6.5023598462	5.8589461799	0	6.9829795457	0	0	0	0
PGSC0003DMG400010688		Violaxanthin de-epoxidase	-0.9912026281	0	-1.625876767	-1.96800136	0	0	-1.1107622001	0
PGSC0003DMG400018546	PDE225	PDE225/PTAC7	-1.5532316235	-0.6908437114	0	-1.5806556887	-0.857544885	-1.6133472422	-1.3261489343	-1.8150816767
PGSC0003DMG400028687		E3 ubiquitin ligase PUB14	4.8563999529	6.9700256825	3.6740766088	6.9596462464	0	3.5341548305	0	3.7112147129
PGSC0003DMG400021737		Class II small heat shock protein Le-HSP17.6	0	0	0	-3.6680149243	2.141733058	0	2.321598001	2.5762937699
PGSC0003DMG400011731		Tau class glutathione transferase GSTU45	0	1.7256235476	0	3.4640799162	0	2.044892863	1.662475488	2.3465781772
PGSC0003DMG400028652		Geraniol 10-hydroxylase	-2.5886572155	0	0	-3.7845203147	0	0	-4.663991449	0
PGSC0003DMG402012386		CYP72A58	-1.2943311654	0	0	-1.657847571	0	0	0	0
PGSC0003DMG400026139		Flotillin-1	2.3549439796	2.0579398355	0	4.2730621133	0	0	0	0
PGSC0003DMG400030843		Plastid-targeted protein 2	6.2354750642	5.522446395	2.5832005291	6.6186976243	3.8179819766	2.8424043624	6.1942225097	3.7430018239
PGSC0003DMG400018833		Conserved gene of unknown function	-0.5869109107	0	-1.4738631537	-1.5589604804	-0.8032699241	-0.7724039186	-1.1191805683	0
PGSC0003DMG400006357		DVL11	-1.8310892649	-1.3241291906	-3.2336288661	-2.5916403477	-2.6034138965	-1.3719575675	-2.610729632	-2.3308988379
PGSC0003DMG400005835		WRKY transcription factor-30	0	4.7475010055	0	4.6412991037	0	2.3542131017	-1.725930071	0
PGSC0003DMG400030262		WD-repeat protein	-1.3701333753	0	0	-1.6632449919	0	0	-0.6684885104	0
PGSC0003DMG400017949		S-locus-specific glycoprotein S6	1.5016063901	2.2835517122	0	2.9161711972	0	2.444970618	1.3605462388	0
PGSC0003DMG400026729		ATP-dependent peptidase	-0.8477063277	0	-2.4624771697	-1.9217149824	-1.0978223622	0	-2.8273694283	-1.1088723964
PGSC0003DMG400020515		H-Protein	-1.638703499	0	-4.0563660272	-3.1112862194	-3.0658048461	-1.4175895138	-4.2805396072	-1.4399374006
PGSC0003DMG400021895	WRKY75	WRKY-type DNA binding protein	3.0434282346	4.1646615758	2.4594562405	5.9878324528	0	5.6766530197	4.6016864684	3.5947790686
PGSC0003DMG400009477		Trehalose-6-phosphate synthase	0	1.498907125	0	3.350942843	0	2.6874159347	1.7863838255	1.8001385299
PGSC0003DMG400025429		Gene of unknown function	4.2842978081	0	4.3025749379	4.6324300072	5.3954963928	2.2757678468	5.6784486493	3.0614299528
PGSC0003DMG400025953		Conserved gene of unknown function	-2.3890522918	-2.8537368282	-3.7522610048	-2.9711359286	0	0	-1.1400338972	0
PGSC0003DMG400021966		Laccase	10.5691225547	0	13.0143817352	6.8236667533	11.2361442206	3.3181290383	12.917486489	0
PGSC0003DMG400017791		Protein FAM96B	1.2855663725	0	0	1.4943075924	0.9390050942	0	1.3071085605	0.653359275
PGSC0003DMG400000776		Extensin (ext)	1.4220500255	0	1.2174289642	3.0568337535	2.8453914908	2.8622257407	4.4348196967	3.0632130452
PGSC0003DMG400026121		Thylakoid lumenal 29.8 kDa protein, chloroplast	-2.777073935	0	0	-2.488922944	-1.2612632766	0	-2.2115459549	-1.1108472591
PGSC0003DMG400019260		Conserved gene of unknown function	-1.8159711857	-1.283583378	0	-2.0769095741	-0.9223158198	-0.9564498094	-1.9394724668	-0.9531473001
PGSC0003DMG400018426		Transcription factor	-0.7822325502	-0.9882063407	-0.986405973	-1.4966417768	-0.6201727856	-0.6561268842	-1.571632043	0
PGSC0003DMG400031263		Phytochrome kinase substrate 1	-1.5436822864	0.6454927571	0	1.3822563019	0	0.8441588038	-0.5635206228	0
PGSC0003DMG400007019		Transketolase 1	0.7654367043	0	0.7921485599	1.8494947656	0	0.8636314809	1.1057572747	0
PGSC0003DMG400005082		Beta-glucosidase	0.741584239	0	0	-1.4788886321	-0.6514886082	0	-2.1568011812	0
PGSC0003DMG400001982		NBS-coding resistance gene analog	0	0	0	2.8957941182	0	1.4246271848	1.1064028175	0
PGSC0003DMG400000468		Amino acid transporter	1.5821164197	0	0	3.0401801202	0	1.4198433526	1.6000192231	0
PGSC0003DMG401023851	emb2394	EMB2394 (EMBRYO DEFECTIVE 2394)	-1.6768854294	0	0	-1.2406295837	-0.8844913177	-1.3876278531	-1.3419463281	-1.0172231782
PGSC0003DMG400030251		Conserved gene of unknown function	-3.5751045735	-3.0196357919	0	-5.433897144	0	0	-2.9786500405	0
PGSC0003DMG400000718		Conserved gene of unknown function	-1.1651748168	0	0	-2.0516009	0	0	0.944045894	0
PGSC0003DMG400012722		UDP-N-acetylglucosamine--dolichyl-phosphate N-acetylglucosaminephosphotransferase	1.0426014493	0.7589473673	0.9916693354	1.188776174	0	0.6260127317	0	0
PGSC0003DMG400006905		Gene of unknown function	0	3.2684440969	0	4.2187563379	-2.9208098512	0	-2.2992945911	0
PGSC0003DMG400000496	FDH1	Formate dehydrogenase, mitochondrial	1.7560989306	0	0	3.2612438472	1.4725721475	2.4076002992	2.3692134132	0
PGSC0003DMG400016542		Kelch repeat-containing F-box family protein	1.3669384517	0	0	1.7353556808	0	0	0	0
PGSC0003DMG401027133		UDP-glucosyltransferase family 1 protein	2.3921975874	0	3.6810816131	4.4969406548	2.9944507324	2.2850586129	4.4632928423	2.5242307443
PGSC0003DMG400009078		Receptor serine/threonine kinase	-1.1899567822	1.4033100033	0	2.6486965786	0	0	0	0
PGSC0003DMG400023015		Conserved gene of unknown function	3.5577042225	3.8633676195	0	5.1752290944	0	0	0	0
PGSC0003DMG400013920		Conserved gene of unknown function	-0.9656381499	0	-1.2075355595	-1.9756816809	0	-0.9209223559	-1.4938652418	0
PGSC0003DMG401013876		S-locus-specific glycoprotein S6	-1.5373706314	0	0	3.3186055465	0	2.9333085945	1.562868566	4.0779440631
PGSC0003DMG400004734		Conserved gene of unknown function	-0.6526697683	0	-1.681649903	-1.4524404814	-1.6233023049	-0.748841992	-1.9219455351	-0.8119146497
PGSC0003DMG400015900	CRR23	Conserved gene of unknown function	-1.2855805888	0	0	-1.7094255872	-0.7712657127	-0.7126555555	-1.5149221949	-0.9304298542
PGSC0003DMG400015334		Conserved gene of unknown function	-1.2053665345	0	0	-1.5754403385	-0.7610600574	-0.7866083034	-1.3100032833	-0.7423378179
PGSC0003DMG400007749		Transcription factor	-2.4560659467	-1.771959764	0	-2.0693935392	-1.6626373068	-1.3914673106	-1.470736834	-1.4207512628
PGSC0003DMG400021331		PEN1	1.9383652513	3.6316015282	0	4.7338114671	0	2.0490735015	0	0
PGSC0003DMG400031102	AERO1	Endoplasmic oxidoreductin-1	2.2856266657	0	0	2.4118576321	0	0	0	0
PGSC0003DMG400012137		Ring finger protein	-0.821636965	0	0	-1.9904663607	0	-0.8791514586	-1.8378681274	-1.2381501998
PGSC0003DMG402022984		Conserved gene of unknown function	-3.1078055137	0	0	-4.109525212	-1.4910248053	0	-1.4043460927	0
PGSC0003DMG401019242		S-locus-specific glycoprotein S6	3.9387037308	3.6116276692	2.4789835232	4.6432543186	0	3.5166467562	4.1717992512	4.1854266583
PGSC0003DMG400012791		Conserved gene of unknown function	-1.3193047849	-0.801442059	0	-1.7379154294	0	-0.7761201724	0	0
PGSC0003DMG400039898		NAC domain protein	3.1436234291	4.4179484949	5.3456788969	4.592049315	3.0974089733	4.7287406536	2.9568509413	4.3867129717
PGSC0003DMG402025438		Desacetoxyvindoline 4-hydroxylase	0	0	0	3.0175653915	0	2.2890753226	2.7793940375	3.3549849868
PGSC0003DMG400029314		Disease resistance protein RPM1	-2.0461435315	1.382166229	0	2.6815181356	0	1.7915435122	0	1.3847880842
PGSC0003DMG400028407		Receptor kinase RLPK1	-1.6113094862	0	-1.0193603747	-1.2153473768	-0.98730439	0	-1.229826282	0
PGSC0003DMG400002324	HCF136	Plastid high chlorophyll fluorescence 136	-1.5820892158	0	0	-1.1464323273	-0.9548092355	-0.4955288712	-1.2089223146	-0.610497196
PGSC0003DMG400025194		Dehydration-responsive protein RD22	-1.7958213032	0	0	-2.992118961	0	0	0	0
PGSC0003DMG400013294		Conserved gene of unknown function	-0.7579266295	0	-1.9136850259	-1.6549076316	-0.8359280793	0	-1.4381356901	0
PGSC0003DMG400020989		Conserved gene of unknown function	0	0	0	-2.6005110696	0	0	-1.0156476201	0
PGSC0003DMG402012981		Serine-threonine protein kinase, plant-type	-1.4222073987	0	0	-1.8111782425	0	0	-1.2697017589	0
PGSC0003DMG400025122		Rubisco subunit binding-protein beta subunit, rubb	-2.1875060611	0	0	-1.915290398	-0.8484058247	0	-2.0090005693	-1.072942485
PGSC0003DMG400007286		CP12	-1.0176033921	0	0	-1.435075915	0	0	0	0
PGSC0003DMG400014511		ATOFP8/OFP8	4.5584483311	0	0	3.4870819701	0	0	0	0
PGSC0003DMG400028965		Gene of unknown function	6.4942397633	3.5040850784	8.0044355027	5.2531028772	6.6139613882	2.6929729779	6.2931938825	2.3848773108
PGSC0003DMG400009408		UDP-glucosyltransferase	2.1763556294	3.2592911193	2.6014528191	5.9438212959	2.5981052816	4.9513299296	4.1810643518	3.8907247145
PGSC0003DMG400028679		Cysteine desulfurylase	5.7652584965	6.5776534174	7.7293457154	7.6772306971	4.8441392872	6.3476080138	5.3463739496	5.8958686899
PGSC0003DMG400004168	NDA1	Internal alternative NAD(P)H-ubiquinone oxidoreductase A1, mitochondrial	-1.3760777255	0	-2.9289638021	-2.5896898102	-1.3807164269	0	-2.2227506124	-1.3441651826
PGSC0003DMG402019242		Conserved gene of unknown function	4.6695479937	5.386321791	3.4001885143	7.2243893059	0	6.4915293636	5.7820555159	5.9018264705
PGSC0003DMG400022249		Chloroplast photosystem I reaction center V	-1.2565089954	0	0	-1.9317598121	0	0	0	0
PGSC0003DMG400004011	SPT	ALCATRAZ/SPATULA	3.6169998599	3.2263266822	0	5.6436372239	0	4.0174929955	3.7291598698	0
PGSC0003DMG400006323		CHP-rich zinc finger protein	7.5451942434	3.9276776051	7.5781930485	5.0897314971	5.6521772821	3.1106529873	6.7125101795	2.3476374617
PGSC0003DMG400002146	PTAC16	PTAC16	-0.9603168542	0	-2.1177193749	-2.2465087543	0	0	-1.7904893646	0
PGSC0003DMG400013524		Protein kinase family protein	0.7749339509	1.0503705809	2.4075497578	1.625147881	0	0.6884232533	0	0.7430944749
PGSC0003DMG402011139		Gene of unknown function	-3.8114000314	0	-1.8377412543	-3.2584697919	-1.6394793139	0	-1.7122052614	0
PGSC0003DMG400027181		Transferase family protein	3.7807991122	3.713133237	5.6659440787	5.4221373727	3.3017182908	5.7159498744	7.2196888357	3.8734214088
PGSC0003DMG400031326		Conserved gene of unknown function	7.485172177	5.3495043789	6.8956120674	10.0292260639	7.9108441608	8.3763530148	9.1151378937	7.7036440917
PGSC0003DMG400001402		Conserved gene of unknown function	1.5642133284	1.6018453379	0	2.7794773447	0	0	1.9633269621	1.1913970915
PGSC0003DMG400024818		Nodulin MtN3 family protein	-1.1433184801	0	0	-2.4324751054	0	-1.2887739528	0	-2.31018203
PGSC0003DMG400004805		Conserved gene of unknown function	1.091820289	2.8308294173	0	2.726740956	0	2.1306817269	1.3368362867	2.1101782779
PGSC0003DMG400001366		Rapid alkalinization factor 5	-1.7739442872	-0.9467932815	-1.5865943898	-1.869237098	-1.3956656629	-1.268387663	-1.0546906568	0
PGSC0003DMG400020209		Nodulin family protein	1.7505931215	0.8726007165	0.9994822114	1.8267521641	0	0	1.2924526791	0
PGSC0003DMG400000333	LUT2	Lycopene epsilon cyclase	-2.1298050247	0	0	-1.7900144235	0	0	-1.4234835572	-0.7978662956
PGSC0003DMG400003704		ATP-dependent peptidase	-0.9756801042	-1.0745640168	-1.1714743705	-2.1189357298	0	0	0	0
PGSC0003DMG400000425		Flavonoid 3',5'-hydroxylase	-2.8239463769	0	-4.7747176857	-4.1627805156	-2.0440189497	0	-2.5663012358	0
PGSC0003DMG400013988		TA20 protein	2.3641015067	0	0	5.9267303626	6.140949378	6.1159352659	8.5573032545	6.5895035614
PGSC0003DMG400020761		Serine carboxypeptidase III	0	0	0	3.6957125672	0	0	1.4179384755	0
PGSC0003DMG400012618		Conserved gene of unknown function	-0.683745433	0	0	-1.746543137	0	-0.8486691264	-1.2744816573	-0.8237622444
PGSC0003DMG400013879		Quinone reductase family protein	1.425649982	0	0	3.4661601811	0	2.6366569454	2.8000782389	0
PGSC0003DMG400003812		Hydrolase	1.3824218426	0	0	2.0098664591	0	1.0597551572	1.9629943381	1.2278939627
PGSC0003DMG400020335		Axi 1 protein from Nicotiana tabacum	1.307301428	1.6379539718	0	2.4178429034	0	1.2867414503	1.7645456046	0
PGSC0003DMG400031145		Conserved gene of unknown function	-0.6749662996	0	-1.5011437057	-1.4339257766	-0.6368807231	0	-0.9824476944	0
PGSC0003DMG400023833		Microsomal oleic acid desaturase	5.2557839774	3.1528205315	4.4971208534	6.4206525973	8.6147554967	6.4902068611	9.4791123066	6.6112009945
PGSC0003DMG400014268	crr1	Dihydrodipicolinate reductase	-1.387502067	0	0	-1.4160472616	-0.8913512088	-0.7785493019	-1.4942929047	-0.6107031131
PGSC0003DMG400007178		P-coumaroyl quinate/shikimate 3'-hydroxylase	1.1735717531	0	0	2.095706565	1.7408845589	2.0296662212	1.736674126	1.3014965657
PGSC0003DMG400014938		VQ motif-containing protein	3.2608896526	3.0578839815	5.5745038569	3.8872972347	1.9012489045	0	2.4303274039	1.9474663159
PGSC0003DMG400018761		Ammonium transporter 1 member 3	-4.4429730425	0	0	-4.0291129439	0	0	-2.8787824673	-1.7157857835
PGSC0003DMG402001494		PR10	0	0	0	3.2382899512	2.5631070779	2.0329995439	3.3702598777	2.4541099771
PGSC0003DMG400017160	CYN	Cyanate hydratase	0	0	0	2.5002599458	0	2.5862510506	2.1049189893	1.5524107383
PGSC0003DMG400020327		Kinase	5.3146977865	4.1879410143	3.6554825295	4.6663160517	3.3199698591	2.5409200524	3.734529686	0
PGSC0003DMG400003890		Transcription factor DcMYB4	0	0	0	2.9257406279	1.3226361882	2.6092262437	2.6050783172	2.9174555964
PGSC0003DMG400001209		Beta-glucosidase	0.9344867203	-1.2221022845	-1.2153058052	-1.8489615731	0	-1.4085517152	0	-1.12526417
PGSC0003DMG402012803		Cytochrome P450	1.6983396366	0	1.960672762	2.0611222264	2.0029374718	0	2.1282665013	1.1276041369
PGSC0003DMG400001299	CAO	Ankyrin repeat domain protein	-1.0199807725	0	-0.9299340877	-2.0295020535	-0.9252675882	-0.8716711078	-0.8876994342	0
PGSC0003DMG400006309		DC1 domain containing protein	3.5985130289	3.395844578	2.7591709661	4.2352183408	1.8697038981	3.1550889057	2.9957883094	2.0117244783
PGSC0003DMG400008313		Conserved gene of unknown function	-2.9425655047	0	0	-2.1527893933	-1.3008812353	0	-4.5912797607	-1.2527563288
PGSC0003DMG400020252		Peroxidase 55	-2.1099264383	0	-2.3874373432	3.2715221585	0	0	2.1131159278	2.2404120131
PGSC0003DMG400000587	PTAC15	PTAC15	-1.2528856468	0	0	-1.1082595862	-1.0970841601	-0.6103604393	-1.6001980109	-1.2351406054
PGSC0003DMG400006692		Cytochrome P450 hydroxylase	2.878628066	1.842915777	1.5135837545	3.3672999463	0	0	3.5608790078	2.3531417977
PGSC0003DMG400004797		P-rich protein EIG-I30	3.1030947247	0	0	5.1626656238	7.1910477553	5.5768061537	3.1249514351	3.6112399167
PGSC0003DMG400021135		Ribose 5-phosphate isomerase	-1.6958123021	0	0	-2.109067209	-1.5155696828	0	-1.7495364537	0
PGSC0003DMG400022612		Conserved gene of unknown function	-1.6421593497	0	0	-2.3622368363	0	0	-2.1718296843	-1.0049977694
PGSC0003DMG400013551	ATPRX Q	Bacterioferritin comigratory protein	-2.5217965158	0	0	-2.392858377	0	0	-2.0857768722	0
PGSC0003DMG400018801		Short chain alcohol dehydrogenase	-1.4707341129	0	0	3.3578781109	0	0	0	2.0858414364
PGSC0003DMG400012201		Potassium channel tetramerization domain-containing protein	1.7102672607	2.8881891144	0	3.7488528956	0	0	0	0
PGSC0003DMG400029374		Conserved gene of unknown function	0	0	0	-1.6253883256	1.2898112367	0	1.1806012246	0
PGSC0003DMG400011295	PTAC8	Thylakoid membrane phosphoprotein 14 kDa, chloroplastic	-0.79924633	0	-2.0264766871	-1.9979896733	0	0	-1.7051309951	0
PGSC0003DMG400027919	ATAAT	Aspartate aminotransferase	1.1664400297	0	0	2.7942033766	0	1.7813533365	1.1151419549	0
PGSC0003DMG400002085	ATPMEPCRA	Pectinesterase	3.6457556331	0	0	3.0428402843	3.1899323883	2.1093341213	4.2553278451	4.1766024254
PGSC0003DMG400010557		Allene oxide syntase	-3.163304045	-2.8060662264	0	-5.2656173752	0	-2.8390871154	3.6573424447	0
PGSC0003DMG400012888	CSP41A	MRNA binding protein	-2.297170164	0	0	-2.1124911785	-1.5771277976	0	-2.2891439359	-1.1628777369
PGSC0003DMG400012978		Gene of unknown function	3.9259763885	0	2.2025268845	4.7403805742	2.385400673	4.0579101203	5.848069209	3.4740265338
PGSC0003DMG400011640		Peroxidase	1.428490037	0	0	3.0849556997	0	1.7254701296	2.6673638281	0
PGSC0003DMG401011556		Conserved gene of unknown function	-1.7586017264	-2.4233497055	0	-2.3663809588	0	-1.5393121928	0	-1.2448519917
PGSC0003DMG400000398		Heat shock protein 70-3	1.2308865905	0	1.5903413883	1.3231431641	1.3793961782	1.8931619489	1.7428693865	1.6806133061
PGSC0003DMG400010232		Cysteine protease	-1.0608987307	0	0	-1.6326040682	-0.9007099426	0	-1.4288952889	-1.7088091958
PGSC0003DMG400027871		RING-H2 finger protein ATL2B	2.4221615706	1.8831904155	0	3.2176498918	0	0	-2.4153899556	0
PGSC0003DMG400030918		Dicyanin	4.0215384367	3.1126734944	4.3538241722	4.7360552109	3.6193971226	2.1294658145	5.0958035757	2.2155983268
PGSC0003DMG400015690		Conserved gene of unknown function	0.5066724385	0.5849362755	1.0625204271	1.0977921256	0	0	0	0
PGSC0003DMG401007333	PTAC14	PTAC14	-1.2635993065	0	0	-1.0940288131	-1.1478155185	-0.6887590073	-1.4841789011	-1.018897146
PGSC0003DMG400001221		EARLY flowering 4 protein	-2.0502078649	0	0	-3.36545432	0	0	-1.6134490345	0
PGSC0003DMG400008849	ATCHX20	Monovalent cation:proton antiporter	2.2258588753	0	-3.4577128584	-3.9564432779	0	0	0	0
PGSC0003DMG400025574		Transferase, transferring glycosyl groups	-1.8189318837	0	0	-2.2672707773	0	0	-1.5117247788	0
PGSC0003DMG400009584		Xylulose kinase	-0.7442852913	0	-1.7876558047	-1.7268846319	-1.0290720509	0	-1.9003802451	-1.1214539058
PGSC0003DMG400030612		Serine hydroxymethyltransferase, mitochondrial	-2.2575020214	0	0	-2.7677966167	-1.5221863698	0	-2.396833009	0
PGSC0003DMG400030364		Avr9/Cf-9 rapidly elicited protein 284	-1.5086343613	0	0	3.2658544073	0	0	0	0
PGSC0003DMG400015835		Receptor kinase	1.5127093648	3.4385392797	0	3.7409235839	0	2.4087853518	0	2.595055184
PGSC0003DMG400017644		Zinc knuckle (CCHC-type) family protein	-0.9540977491	0	-1.6575793186	-2.0506204664	0	0	-1.7021786487	0
PGSC0003DMG400011266		Catechol O-methyltransferase	1.721565834	0	0	2.209018259	0	1.2682053218	1.285404459	1.2832172297
PGSC0003DMG400028953		Cytochrome P450 hydroxylase	3.1019090824	5.638176188	0	6.7517235843	4.6257359171	7.4391153782	5.028465206	5.2137900412
PGSC0003DMG400031011		Conserved gene of unknown function	-0.8825249159	-0.8222059362	-1.2590246786	-1.5643281869	-1.0400979931	-0.9238784906	-1.2694603027	-0.9054043361
PGSC0003DMG400016162		2-deoxyglucose-6-phosphate phosphatase	-2.9784620502	0	0	-2.2571787586	-2.2655374908	-1.6874407556	-3.1072554565	-1.1956994769
PGSC0003DMG400018612		Gene of unknown function	-1.0190607734	0	0	-2.1046342883	0	-1.007570101	-2.2197346875	-1.2077110998
PGSC0003DMG400007880		Senescence-associated protein	0	0	0	3.1188987833	0	0	1.8138463169	2.3914935286
PGSC0003DMG400019184		Gene of unknown function	-0.803929641	0	-1.3763370879	-1.194005606	0	0	0	0
PGSC0003DMG400030654		VTC2	0.5421461113	0	1.0337776473	1.082854509	0.56396912	1.0731305492	0.4951253483	0.5143082654
PGSC0003DMG400008255		Conserved gene of unknown function	4.2055975174	5.7433312853	10.7102631637	7.6784048595	3.5498387454	6.1308525453	3.3792355772	4.1694851343
PGSC0003DMG400004675		Extensin class 1 protein	0	0	0	4.3042377093	0	2.9037169019	4.2446615095	3.8931716269
PGSC0003DMG400004677		Hydroxyproline-rich glycoprotein (HRGP)	0	2.8035091548	0	5.737831907	0	4.4149451632	6.0877234706	5.6521614245
PGSC0003DMG400007521		Conserved gene of unknown function	-0.9660685264	0	-1.5024946223	2.0813283168	0	0.9218184476	0	1.9580927459
PGSC0003DMG400029966	HKT1	Sodium transporter hkt1	-1.6385698992	0	0	-3.549874709	0	0	0	0
PGSC0003DMG400038188		Saccharopine dehydrogenase family protein	-0.8107335049	0	-1.6628927514	-1.8046490844	0	0	-1.3179609148	0
PGSC0003DMG400011426		Leucine-rich repeat	-0.7576569601	0	-0.524110792	-1.0259468324	-0.672435599	0	-1.1557511719	0
PGSC0003DMG400030405		Heat shock cognate 70 kDa protein 1	-1.3368579714	0	-1.121551144	2.392424593	0	3.0524515222	1.7852920681	3.383676465
PGSC0003DMG400002272		Transcription factor AP2-EREBP	7.3508546106	7.0233122816	0	8.1517225542	0	7.9737230897	5.7732209323	0
PGSC0003DMG400017413		Phosphofructokinase	1.1370302886	0	0	2.4227073548	1.5503576335	2.6281280767	2.9970424245	2.2056086203
PGSC0003DMG400042273		4,5-DOPA dioxygenase extradiol	1.1926968094	0	0	2.0910007722	1.0484852016	1.210886148	1.1339281167	1.1173346944
PGSC0003DMG400031842		Nutrient reservoir	-1.6130168514	-1.4663963575	0	-2.4734569459	0	-2.1422477952	0	-1.0900498356
PGSC0003DMG400027523	ALA1	Phospholipid-transporting atpase	1.5634537532	1.2050226648	1.3857111849	2.4516420442	0	1.4546043041	1.4322773304	0
PGSC0003DMG400033047		Nam 18	-2.0546873444	2.2151507403	0	3.9870408602	0	0	0	0
PGSC0003DMG400044958		Conserved gene of unknown function	-1.7127680877	-1.207737175	0	-2.3833716023	0	0	0	0
PGSC0003DMG401002270		Mutt domain protein	-2.4731504746	0	0	-3.1311095884	0	0	-2.8373175999	0
PGSC0003DMG400011542		Serine carboxypeptidase	-1.4481329667	0	-1.6835430626	-1.7136061894	-1.1516722371	0	-1.2276156953	0
PGSC0003DMG401008955		Conserved gene of unknown function	-0.8744586708	0	0	-1.0134274767	-0.5908590788	0	-1.0574302524	-0.621390025
PGSC0003DMG400007571		PSI-H	-1.1915839167	0	0	-2.0235584453	0	0	0	0
PGSC0003DMG400016143		Multidrug resistance pump	2.5518042067	0	0	2.9631052538	0	1.7473409276	3.406727287	1.7542754198
PGSC0003DMG400035474		Conserved gene of unknown function	-0.9255033443	-1.217762805	-1.3397325709	-1.8340302705	0	-1.1797937695	-0.918894809	0
PGSC0003DMG400022104		Polygalacturonase	0.7610387758	0	1.0144551689	1.8340017291	1.1172561892	1.3056712853	2.0951685853	1.9246357702
PGSC0003DMG400008223	ATHSFA2	Heat shock factor protein HSF30	-1.1691969666	0	0	-2.4334209304	0	0	1.7296789163	0
PGSC0003DMG400030910		Hydrolase, hydrolyzing O-glycosyl compounds	-1.2125659715	0	0	-1.9461428288	-1.6110420811	-0.8485727104	-1.7435219042	-1.4724631631
PGSC0003DMG400013984		TMV induced protein 1-2	4.0652778741	0	4.5139461108	6.1659925145	5.6565053635	5.947012714	7.7970158047	4.4073227257
PGSC0003DMG401012862		Elicitor inducible beta-1,3-glucanase NtEIG-E76	1.3130759573	-1.1684145018	0	-1.9335248474	0	-2.664559465	0	-1.6245512491
PGSC0003DMG400006268		Disease resistance protein SlVe2	1.2290887585	1.1544082765	0	1.9136642823	0	0	0	0
PGSC0003DMG400003044		Osmotin	0	0	0	4.615006571	0	6.3877530327	4.5830980687	5.7643731744
PGSC0003DMG400003211		Leucine Rich Repeat family protein	1.8902185728	1.4280808475	1.1478869094	2.2282825969	0	0	0	0
PGSC0003DMG400015412		Triacylglycerol lipase	0	0	0	2.8066493893	0	0	1.3335219556	0
PGSC0003DMG400028488		DnaJ protein	-1.1131407624	0	0	-1.5980273168	0	0	0	0
PGSC0003DMG400015927		UDP-arabinose 4-epimerase 1	0	0	0	3.0927052771	0	2.0768515262	1.2849079218	0
PGSC0003DMG400003187		Temperature-induced lipocalin'	-1.8870673374	0	-1.4133314117	-2.4435025762	0	1.0732703398	0	0
PGSC0003DMG400020177		Conserved gene of unknown function	-0.9085562035	0	0	-1.814212012	-1.2610129491	-1.3765710536	-2.0516444929	-1.5295139248
PGSC0003DMG400012315		Conserved gene of unknown function	0	2.3449688926	0	4.3958380849	0	2.289717475	2.2940343451	2.4527482148
PGSC0003DMG400023359		Isopentenyl diphosphate isomerase	1.0628416004	0	1.7996876835	2.3572536141	0	1.3009158143	0	0
PGSC0003DMG400025478		Peroxidase 25	0	0	0	-3.7476915662	1.5704579219	-1.858315968	1.3144834832	0
PGSC0003DMG400004576		Gene of unknown function	0	0	0	4.8903315351	0	3.1020548193	2.5220454691	3.2659038129
PGSC0003DMG400008827	ATBCA6	Carbonic anhydrase	-2.7998282224	0	0	-1.6791966764	0	0	-1.2062525432	0
PGSC0003DMG400014776		Tyramine hydroxycinnamoyl transferase	2.5837444339	3.9208439786	0	4.5760596015	0	3.0316638635	0	0
PGSC0003DMG401023438		Epoxide hydrolase	-0.6417951979	-0.7529680611	-1.4446487204	-1.1980783071	-0.8610599098	-0.5208345701	0	0
PGSC0003DMG400006247		Conserved gene of unknown function	-1.2509038701	0	-0.7628405452	-1.5626529027	0	0.7248531225	0	0
PGSC0003DMG400004575		Gene of unknown function	3.0270752373	0	0	5.4962870094	3.3386096908	3.5895566526	4.4344332516	2.9103450078
PGSC0003DMG400017096		Ripening regulated protein	1.0680315396	0	1.3436975555	2.3229103038	0	0	1.0452925883	0
PGSC0003DMG400026653		Conserved gene of unknown function	-1.1190783891	0	0	-1.3114882216	-0.6635390884	-0.6051962952	-1.1620629969	-0.6487551561
PGSC0003DMG400016192		Anthocyanidine rhamnosyl-transferase	3.8226093123	0	3.8301163453	4.7089884953	4.2383485209	2.4074557663	4.974882245	3.0618844608
PGSC0003DMG400023211		Phospholipase C	-0.9971631704	-0.8682441159	-0.8211528993	-1.7286136669	0	0	-1.5572938005	0
PGSC0003DMG400028348		Ribulose-1,5 bisphosphate carboxylase/oxygenase large subunit N-methyltransferase, chloroplastic	-0.684256099	0	-1.6897120332	-1.616787863	0	0	-1.1808547153	0
PGSC0003DMG400029754		Conserved gene of unknown function	2.9316094057	3.1578281983	2.8889616632	3.9429188976	0	2.1063716783	1.6131989913	1.851607519
PGSC0003DMG400019348	FKD1	Ice binding protein	0	-0.8649999519	0	-1.6195937766	0	-1.2509170195	-1.2675322362	0
PGSC0003DMG401030252		Conserved gene of unknown function	-2.6440011173	-2.0329154997	0	-3.3199403454	0	0	-1.4874800469	0
PGSC0003DMG400004355	GS2	Glutamine synthetase	-2.4427522097	0	0	-1.7735338687	0	0	-2.1970303354	0
PGSC0003DMG400010460		ATP binding protein	4.4018416517	5.9785136569	0	7.8949367691	0	6.5767666018	4.4821104633	0
PGSC0003DMG400009454		Minor histocompatibility antigen H13	1.0022183162	0	0.5364659137	1.0612586847	0	0.5098331393	0	0
PGSC0003DMG402027133		UDP-glucosyltransferase family 1 protein	2.7578893957	0	3.9846931076	4.4064994607	3.1831326231	2.5052684997	5.018411648	2.2517154587
PGSC0003DMG400022832	TPT	Triose phosphate/phosphate translocator, chloroplastic	-0.9903853483	0	-1.7867318426	-2.0598027575	0	0	-0.8711611308	0
PGSC0003DMG400028668		Conserved gene of unknown function	-1.2781682644	0	0	-1.381963004	0	0	-1.1479929056	0
PGSC0003DMG400008389		Short chain alcohol dehydrogenase	2.3454850442	0	1.6939479652	4.0383042755	0	3.5646618436	3.5399607949	2.8928397543
PGSC0003DMG400015448		MAPKKK5	1.0889669461	0	0	1.5103802808	0.798962103	1.1657600644	1.7920849145	1.5033637347
PGSC0003DMG400020443		Conserved gene of unknown function	-1.5982475644	0	0	-1.2854816939	0	0	-1.6854469784	0
PGSC0003DMG400029820		Conserved gene of unknown function	5.032583681	3.1261981684	0	5.8830486375	0	3.8782881065	2.8742182509	0
PGSC0003DMG400026222		Major pollen allergen Ory s 1	5.8470193139	4.8850995505	0	10.0297818193	7.283927875	8.7024020257	10.5366700402	7.4413393919
PGSC0003DMG400000944	PAC	PAC	-0.7023298604	-0.6078486463	0	-1.1704605421	-0.9389548487	-1.2827265197	-1.0505278304	-1.408331334
PGSC0003DMG400045235		P69E protein	2.2427846695	0	0	4.1354897854	0	2.6213374894	0	0
PGSC0003DMG400013215		Transcription factor	-1.5335051006	-0.9022354916	-2.10509273	-1.2638171135	-1.0034322817	0	-0.7522215269	-0.6946700422
PGSC0003DMG400015106		Cell wall peroxidase	6.5701827093	4.1158635584	3.2394054665	7.0900108706	6.0717109569	4.5188625373	4.7912409599	0
PGSC0003DMG400023978		Mevalonate disphosphate decarboxylase	1.4163785462	0	1.3979777338	2.7199327912	0	2.2787446746	0	0
PGSC0003DMG400026301		Tyramine N-feruloyltransferase 10/30	0	0	0	3.6596284352	0	0	2.480295108	2.4158753282
PGSC0003DMG400012449		Axonemal dynein light chain	1.4829285737	1.0449175374	0	2.0876017745	0	0	1.1531796587	0
PGSC0003DMG400008112		MLO1	4.9850516437	3.5429166416	6.8553087887	4.1544199637	3.8791668193	2.1886382052	3.8209262367	2.4769711839
PGSC0003DMG400026300		Aromatic amino acid decarboxylase 2	2.8586320964	2.7805388375	2.9790236472	5.6485943119	0	3.117620491	3.4133028089	0
PGSC0003DMG400027013	GUN4	Tetrapyrrole-binding protein, chloroplast	-1.3938159511	0	-1.7382494724	-2.6923670981	0	0	0	0
PGSC0003DMG401014864		Gene of unknown function	-1.2784594705	0	0	-2.7677501342	0	0	-1.2213498675	0
PGSC0003DMG400028882		Bile acid:Na+ symporter family protein	-1.0791216718	0	-1.1745573399	-2.0348894415	0	0	-1.6338233421	0
PGSC0003DMG400000969		Orf147a protein	-1.5551852711	0	0	-2.517399618	-1.1264276733	-1.3678072791	0	-1.2703774667
PGSC0003DMG400002110		Proteinase inhibitor type-2 CEVI57	6.6574700558	9.6981366865	5.367654375	15.415000087	9.9474872184	12.0612037936	9.1764260733	12.5258914569
PGSC0003DMG400011530		Glyceraldehyde-3-phosphate dehydrogenase A, chloroplastic	-2.3820603688	0	0	-2.4886189973	0	0	-2.0170890722	0
PGSC0003DMG400018129	WR3	High-affinity nitrate transport system component	1.9008349461	0	0	3.1014764366	3.7005887967	2.8398825044	4.4559206064	3.5985555468
PGSC0003DMG400022208		Endo-1,4-beta-glucanase	4.3087131529	2.652811995	2.1635208798	3.7880138781	3.2805187558	2.0179426119	3.9512690604	0
PGSC0003DMG401022197		Polygalacturonase inhibitor protein	1.2053520322	0	1.3022541498	2.7293858408	1.2680193977	1.4783862419	2.3122986568	1.4481728864
PGSC0003DMG400015352		Serine/threonine-protein kinase bri1	2.2168077984	0	0	3.4644292184	0	0	1.4342893291	0
PGSC0003DMG400021556		Transitional endoplasmic reticulum ATPase	0.6434277404	0	1.5453372332	1.0178154054	0.601284813	0.7898914284	0.8366078595	0.7124154844
PGSC0003DMG400020999		Lipoxygenase	-2.7063705324	-1.9500383184	0	-3.8368310718	0	-2.308249865	2.0960961512	0
PGSC0003DMG400025825		Methylketone synthase Ib	0	0	0	-3.0112120912	0	0	-3.7971839085	-1.659750426
PGSC0003DMG400023326	ATDGK2	ATDGK2	0.8593812873	1.099013225	1.1534007482	1.6826901835	0	0.8203989914	1.4817306011	1.062555502
PGSC0003DMG400038230		(+)-neomenthol dehydrogenase	1.8745770888	0	0	4.0844964156	0	0	1.8740106011	0
PGSC0003DMG400015011		Immunophilin	-0.8509119356	0	-2.2636194615	-1.7296878862	-0.979267918	0	-1.9908295312	0
PGSC0003DMG400013077		UDP-glucosyltransferase	0	0	0	2.4795945077	0	0	1.5118458673	0
PGSC0003DMG400016533		Pollen-specific kinase partner protein	-1.43563375	0	-1.3807303435	-2.1273738044	0	0	0	0
PGSC0003DMG400020363	HCEF1	Fructose-1,6-bisphosphatase	-2.8642924713	0	0	-2.3648053755	-1.5536798579	0	-2.6924448532	0
PGSC0003DMG400031350		Uridylate kinase	-0.8806851993	0	0	-1.0309025911	-0.9344573359	0	-1.5501095535	-0.9531599671
PGSC0003DMG400019881		JAR1	0	-1.4226888125	0	-2.0043398781	0	-0.99161637	-2.2553324944	-2.66395731
PGSC0003DMG400000125		Conserved gene of unknown function	-1.9438308127	0	0	-1.6061920527	-0.8187798852	0	-1.5592267163	0
PGSC0003DMG400021111		Reticuline oxidase	5.5832246067	2.7823882853	3.773398609	5.0447456123	3.9492454353	2.3871572814	6.0046454333	2.5629937877
PGSC0003DMG400027568		Gene of unknown function	-1.0800782322	-0.7704949843	-0.9162980029	-1.0260539564	0	0	0	0
PGSC0003DMG400006186	HPR	Hydroxypyruvate reductase	-2.3702052788	0	0	-2.620410153	0	0	-1.5840385058	0
PGSC0003DMG400010032		WAK-like kinase	1.0676864235	2.2229454951	0	2.494376102	0	1.3413393478	0	0
PGSC0003DMG400015668	MYB20	Transcription factor	1.3636769256	0	0	2.0260103398	0	0	0	0
PGSC0003DMG400032570		50S ribosomal protein L10, chloroplastic	-0.6889982307	0	-2.1663660062	-1.348037922	-1.1474375528	-0.9599075454	-1.3837405938	-0.6645456668
PGSC0003DMG400034790		P69B protein	2.8362218758	0	0	4.8273345474	2.2992096875	3.677585476	0	0
PGSC0003DMG400000488		50S ribosomal protein L12, chloroplastic	-1.7749083554	0	0	-1.3419287933	0	-0.8845550858	-0.8780290272	0
PGSC0003DMG400003679		Methyltransferase, TIGR00027 family protein	-1.3249627529	0	-2.3397569223	-2.6590676478	0	0	-2.9188294825	-1.4079674798
PGSC0003DMG402002721		Enolase	1.2029910414	0	0	1.5914297807	0	0.9641778224	0.9854178956	0
PGSC0003DMG400019179		1-phosphatidylinositol-4,5-bisphosphate phosphodiesterase	-1.0829321665	0	0	-1.6803583132	0	0	0	0
PGSC0003DMG400009909		NIN 1	1.6554763833	0	0	1.4447027692	0.9671139691	0.8272728375	0.6693180728	0
PGSC0003DMG400017186		Ethylene receptor	4.1469802868	2.6878026949	0	3.2988525629	0	2.9888488155	3.9299004836	2.2703416627
PGSC0003DMG400020809		Cytochrome P450	0	1.8644312347	0	3.0079672775	0	2.6297086789	1.2678308842	3.4243268043
PGSC0003DMG400002901	LHCA6	Chlorophyll A/B binding protein	-3.5785573643	0	0	-2.9300399856	-1.6490052425	-1.4323229607	-4.3924012197	-1.2783214179
PGSC0003DMG400019149		Ribulose bisphosphate carboxylase/oxygenase activase, chloroplastic	-1.1323670561	0	-1.6156667023	-2.5023419594	0	0	0	0
PGSC0003DMG400032149		Structural molecule	-1.2121251983	0	-2.1176514602	-2.8070278042	0	0	-1.8563777844	0
PGSC0003DMG400029493		Glucosyltransferase	1.0257105792	0	0	-2.7443350279	1.2726671859	0	0	0
PGSC0003DMG400003906		Multifunctional protein	1.8482350266	0	0	-2.2690663085	0	-1.4714548958	-2.3989382219	-1.4329157353
PGSC0003DMG400002552	DELTA-TIP	Delta TIP	1.0954310733	0	0.947096074	2.1903466471	0	1.7162936074	0	0
PGSC0003DMG400002918		Methyltransferase, FkbM family protein	-1.4046881046	0	0	-1.2132295345	-0.7186253219	-0.5547753056	-1.1811745814	-0.6614106145
PGSC0003DMG400023469	RPH1	Conserved gene of unknown function	-1.0494293802	0	0	-1.1958501207	0	-0.5851346333	-0.7115771531	0
PGSC0003DMG400025459		C3HL domain class transcription factor	-1.0185435933	-1.6298821461	-0.8191625226	-1.7791216402	0	-1.0292926966	0	0
PGSC0003DMG400019413		Conserved gene of unknown function	0	0	0	2.9313164214	0	1.9323129594	1.7319648077	0
PGSC0003DMG400012012		Fructose-bisphosphate aldolase	-2.4438964046	0	0	-3.2211155523	0	0	-3.069871759	0
PGSC0003DMG400022172		Ccaat-binding transcription factor subunit A	-2.473655653	-1.7222573139	0	-2.6805215799	0	0	-2.1173025608	-1.6326994159
PGSC0003DMG400025155	CRR7	Conserved gene of unknown function	-2.6511703818	0	0	-2.4392082409	-1.1032943014	0	-2.5222591404	-1.1473041931
PGSC0003DMG400002959		Strictosidine synthase	5.4288675422	0	6.7772682859	4.6594812359	7.1718404183	2.5673572483	7.3159272724	2.1833391866
PGSC0003DMG402028626	PIFI	Chloroplast post-illumination chlorophyll fluorescence increase protein	-1.9450086865	0	0	-1.8753854193	-0.8935715864	0	-1.8443394228	0
PGSC0003DMG400020215		CLC-Nt2 protein	-1.0802728114	-1.277751024	0	-2.2394948055	-1.3520608279	-1.4435972399	-1.1328685743	-1.5091544573
PGSC0003DMG400010736		Prenyl-dependent CAAX protease	-0.8765252946	0	-1.0615591541	-1.5452442566	0	0	-0.792685674	0
PGSC0003DMG400033874		Malic enzyme	1.1985613579	0	1.665197737	2.2064975624	0	1.50584902	1.1033311623	0
PGSC0003DMG400031104		Conserved gene of unknown function	5.319690732	0	6.1583433097	6.6867747658	6.4729166769	5.8389865539	7.4075726728	4.9332179374
PGSC0003DMG400008004		Cysteine protease	0.7412089205	0	0.7661577861	1.0658621389	1.0778655689	0	1.4548341844	0.9977476692
PGSC0003DMG400026231		Hcr2-2A	0	0	0	2.4048097975	0	0	1.2680219288	1.9058487208
PGSC0003DMG400026913	CRB	NAD dependent epimerase/dehydratase	-1.100052075	0	-2.932707578	-2.0227255372	-1.67904345	0	-3.0883684307	0
PGSC0003DMG400013816		Conserved gene of unknown function	-2.1146898167	0	-4.119888071	-3.6612280149	-1.696404759	0	-2.1075330868	0
PGSC0003DMG400024109		Fructose-1,6-bisphosphatase, cytosolic	-1.6645815031	0	-3.4467979078	-3.2187188749	-1.5176969334	0	-2.3065334718	0
PGSC0003DMG400009825		Cytochrome P450	1.872040804	0	1.7296322357	2.0111576522	2.2274625653	0	2.3759281017	1.1670663154
PGSC0003DMG402022579		Gene of unknown function	-1.00649734	0	-0.8711346214	-1.4289261067	0	0	-0.9557138045	0
PGSC0003DMG400014402	PQL1	Oxygen-evolving enhancer protein 3-1, chloroplast	-4.056298568	0	0	-3.0081879612	-1.726440525	0	-5.050045475	-1.6100765484
PGSC0003DMG400041402		Basic 7S globulin 2 small subunit	0	2.1467786615	0	3.584599645	-2.1281107412	0	-1.8760271576	0
PGSC0003DMG400026536		Arogenate dehydratase 3	2.0426165755	1.9394480498	0	3.5001493934	0	1.7934965544	0	0
PGSC0003DMG400024182	RBCS-C	Ribulose bisphosphate carboxylase small chain C, chloroplastic	-3.9897097521	0	0	-2.8347827775	-2.0132096096	0	-3.2541620807	0
PGSC0003DMG400033932		Cytochrome P450 hydroxylase	-2.3747876722	4.7004900991	0	5.311475006	0	0	0	0
PGSC0003DMG400002535		UPF0497 membrane protein 14	5.1495649948	0	0	3.3968878132	3.2339291684	1.598980831	2.2709417594	2.3416201639
PGSC0003DMG400031809	LOX5	Lipoxygenase	-1.3547186234	0	0	-1.9280621371	-1.7385902615	-2.0162818807	-2.0789190506	-1.9619095631
PGSC0003DMG400011147		Translation initiation factor IF-3	-1.1241000252	0	0	-1.0304018191	0	-0.5743369132	-1.0990814075	-0.7038033649
PGSC0003DMG400019150		Conserved gene of unknown function	-2.6785184577	0	0	-2.4069009089	0	0	-1.4501689849	0
PGSC0003DMG400039856		Beta-glucan-elicitor receptor	1.2612733245	0	0	2.4053156271	1.4760544606	1.6961549162	3.2823050492	3.1008819084
PGSC0003DMG400010240		Cell attachment protein in somatic embryogenesis	7.3378203172	4.9422651529	0	7.5676531147	5.2285449427	5.1906126173	0	0
PGSC0003DMG401024509		Acetyl-CoA synthetase	1.7352005433	0	0	1.2603520382	1.0126858237	1.1550910258	1.0582387286	0
PGSC0003DMG400015010		Proline-rich protein	0	0	0	1.2043788062	0.9110898913	1.0999863046	1.202996149	1.0808089754
PGSC0003DMG400026384		Serine/threonine protein kinase family protein	1.5320012342	2.2125666225	0	3.001030592	0	2.4981081911	1.8564705156	1.5100917979
PGSC0003DMG400005062		Peroxidase	2.7313321259	0	0	5.3477002192	0	3.4908568318	5.9148168788	5.890016387
PGSC0003DMG400008863		Conserved gene of unknown function	-1.4487800385	0	0	-1.6933802183	0	0	-1.3590747255	0
PGSC0003DMG400032277	SECE1	Protein translocase	-1.0154788258	0	0	-1.3887733613	0	0	0	0
PGSC0003DMG400000493		Carbonic anhydrase	-6.6000879831	0	0	-5.2420618708	-3.0193758432	0	-6.2921611458	-3.1095102459
PGSC0003DMG400029416		Glutathione-s-transferase theta, gst	-0.7952625858	0	-2.1055118046	-1.5681530676	0	0	-1.1094422625	0
PGSC0003DMG400041467		Zinc-finger protein	-2.8760492296	4.7601334902	0	6.3196261424	0	0	0	0
PGSC0003DMG400006327		Conserved gene of unknown function	3.6392209796	3.7304731915	4.1016952888	4.6092131861	2.8136965665	2.8185475129	2.8846846837	2.2210905726
PGSC0003DMG400012160		WRKY transcription factor-30	2.1747416464	2.1478957361	0	2.6580114264	0	0	0	0
PGSC0003DMG400006346		Gene of unknown function	0	0	0	-2.4754161164	0	0	-1.7665534784	0
PGSC0003DMG400011777		Cembratrienol synthase 2a	1.9650432938	0	1.5063361712	3.4265120587	0	0	2.2206630241	2.2265112697
PGSC0003DMG400006890		Conserved gene of unknown function	-1.2544196694	1.8497565176	0	2.5471874555	0	1.2667412219	0	0
PGSC0003DMG400007572		Hydroxyphenylpyruvate reductase	-3.2517717679	0	0	-3.2176135569	0	0	-1.6959308779	0
PGSC0003DMG402022708		NAD dependent epimerase/dehydratase family protein	-0.7627436458	0	-1.2112496092	-1.8387973051	0	0	-0.8465839749	0
PGSC0003DMG401021153		Protein-O-fucosyltransferase 1	0	0	0	2.1230110551	0	0	1.1291717043	0
PGSC0003DMG400025701		Respiratory burst oxidase	0	2.5304250506	0	4.6080351807	0	4.4063397918	3.2540737675	3.182318877
PGSC0003DMG400018255		Conserved gene of unknown function	-0.6778369933	0	-1.333874097	-1.1268159263	-0.5926846447	0	-0.5579732517	0
PGSC0003DMG400010802		Glucose-6-phosphate 1-dehydrogenase	0.5353332918	0	1.001926549	1.0418156905	0	0	0	-0.6813687161
PGSC0003DMG400035573		Glucosyltransferase	2.3882676885	0	1.6570603845	3.2113331031	2.3558851376	1.823247579	3.5760411469	0
PGSC0003DMG400025850		Conserved gene of unknown function	-1.8896632613	0	0	-3.8179364828	0	0	-2.5799442725	0
PGSC0003DMG402003567	ATLFNR1	Ferredoxin--NADP reductase, leaf-type isozyme, chloroplastic	-1.6376590033	0	0	-1.6076041779	0	0	-1.5830238609	0
PGSC0003DMG400028926		Conserved gene of unknown function	0	0	0	-2.8401529972	2.0809379854	0	0	0
PGSC0003DMG400017252	AHL20	DNA binding protein	2.221335498	0	4.3830914679	3.3282985993	2.6654834431	0	4.6619241842	1.8995399894
PGSC0003DMG400004386		Conserved gene of unknown function	12.0350436748	8.1075225903	0	9.1156123241	0	4.3372253431	6.3942403336	0
PGSC0003DMG400014774		N-hydroxycinnamoyl-CoA:tyramine N-hydroxycinnamoyl transferase THT7-1	2.3833621554	4.2445189353	0	4.8950030504	0	3.0530162146	0	0
PGSC0003DMG400008241		Conserved gene of unknown function	9.0851263746	0	0	6.873141313	3.8296033727	5.2672405267	3.3159334833	3.759687986
PGSC0003DMG400004191		CLE25	-1.8324977346	-1.0033259875	-1.2338449397	-1.5618856171	-0.8275768967	0	-1.2544196957	0
PGSC0003DMG400021311		Conserved gene of unknown function	-1.2906028771	0	0	-1.6147558482	0	0	-1.8246004709	0
PGSC0003DMG400000520		Conserved gene of unknown function	-2.138075795	-1.3714533039	-1.9114398697	-2.07662594	-1.7759783226	-1.4588424204	-1.6319683624	0
PGSC0003DMG400000621		NtEIG-A1 protein	3.70114553	0	4.0924292572	3.0769921342	3.308190916	2.3632259643	3.0661051817	2.0764122304
PGSC0003DMG400000470		Conserved gene of unknown function	-1.09677904	-1.2196793655	0	-1.9702056007	-1.1101232216	-1.4381405859	-1.2189822727	0
PGSC0003DMG400014345		Acyl-CoA synthetase	0	0	0	2.5474000309	0	2.4941810096	1.6383338866	0
PGSC0003DMG400020505	PSAK	Photosystem I reaction center subunit X psaK	-0.9830947286	0	-1.0588386073	-1.8476957662	0	0	0	0
PGSC0003DMG400016749		TMV-induced protein I	5.3846417292	0	5.9342013095	4.3567664743	5.0478999757	2.6995579838	6.2919897615	0
PGSC0003DMG400002103		Mitochondrial glycine decarboxylase complex H-protein	-2.1779612353	0	0	-1.7209985621	-0.8385810371	0	-1.9325465796	0
PGSC0003DMG400013898		Hcr2-0B	-1.1712191475	0	0	2.6692282652	0	0	0	0
PGSC0003DMG400007613	AOX1D	Alternative oxidase	-2.1917322701	2.2029666026	-4.9171381983	3.887895797	0	2.9040669397	0	0
PGSC0003DMG400016504		PSI-H	-0.9658868722	0	-1.5646849244	-2.1648943664	0	0	0	0
PGSC0003DMG400025290		Conserved gene of unknown function	-2.0270516627	-1.3249187911	-0.9478441143	-1.6788862115	-2.1177271614	0	-1.7420520166	-0.7916871221
PGSC0003DMG400028711		Non-LTR retroelement reverse transcriptase	1.2080587575	0	0	-1.4354024371	0	-1.554385264	0	-2.9364344011
PGSC0003DMG402004578		Late blight resistance protein homolog R1B-16	0	0.7634724281	0	1.3304151976	0	0.9175256389	1.123921967	0.8892093527
PGSC0003DMG400016477		Adenylyl-sulfate reductase	2.3987447855	0	0	2.6547210185	2.1919609619	2.6297251084	2.6737451318	2.713874968
PGSC0003DMG400028783		Glutathione S-transferase T4	1.6233065159	0	0	2.7320124814	1.8878867588	0	2.9592742318	0
PGSC0003DMG400010973		Macrophage migration inhibitory factor family protein	-1.3488879198	0	0	-1.3796368607	-0.8449192739	0	-1.4512816795	-0.6908264851
PGSC0003DMG400030535		Wall-associated kinase	1.7934249	1.1693904786	1.4048956893	1.9183040873	0	0	0	0
PGSC0003DMG400026260		AP2 domain class transcription factor	6.5000146682	5.0864291463	0	5.4220621064	0	3.9566642013	5.4241084179	2.6127059792
PGSC0003DMG400001395		B12D	1.0468124719	1.5855144648	0	2.369922283	0	1.2446402741	0	0
PGSC0003DMG402015935		Aminoadipic semialdehyde synthase	0	0	0	1.8917754133	0	1.5200743913	1.8513928525	1.6474453004
PGSC0003DMG400028178		ATPP2-A13	-0.9572157102	0	-1.1650562979	-1.4078059098	0	0	-0.7821151055	-0.9620585425
PGSC0003DMG400017567		Nam	0	0	0	2.155564083	0	1.1239468773	2.1108112086	0
PGSC0003DMG400011012		Glutathione-S-transferase	-1.2799286985	0	0	2.8698137188	0	2.952212941	1.7036692764	3.419387991
PGSC0003DMG401025083		Peroxidase 12	3.8022551482	0	0	4.328735378	0	3.0044191568	2.4757458033	0
PGSC0003DMG400003461		3-hydroxy-3-methylglutaryl coenzyme A reductase	1.9214300458	0	0	2.4541788615	0	1.5799415899	1.9931179424	1.6761778405
PGSC0003DMG400002312		Photosystem II 10 kDa polypeptide, chloroplast	-1.4703588341	0	-1.4309625033	-2.8382632117	0	0	0	0
PGSC0003DMG400021459	RVE1	(Fragment)	-1.4093800017	0	-0.8492923359	-1.2331052058	-2.2467505513	-2.3472668494	-0.8684153963	-1.0002547041
PGSC0003DMG401017380		Cytosolic acetoacetyl-coenzyme A thiolase	2.0377985966	0	2.5455603432	3.4314707784	0	2.6902841849	0	0
PGSC0003DMG400021288		Conserved gene of unknown function	-1.4152517447	0	-1.42576966	-1.8819282384	-0.9130187542	0	-1.1789777323	0
PGSC0003DMG400029830		Glucan endo-1,3-beta-D-glucosidase	0	0	0	2.7378003136	0	3.0468888826	2.6262705998	4.2659349436
PGSC0003DMG400005990		Conserved gene of unknown function	-3.2569387402	0	0	4.331405849	0	0	0	0
PGSC0003DMG400004899		Alanine aminotransferase	0	0	0	1.5791076601	0	0.9238750345	1.1227285596	0
PGSC0003DMG400029464		Avr9/Cf-9 rapidly elicited protein 74	0	0	0	6.1820960752	0	0	-2.6961505309	0
PGSC0003DMG400027071		Receptor kinase	-1.0677446522	1.3236482634	0	2.344220006	-1.167511105	0	0	0
PGSC0003DMG400011211		50S ribosomal protein L35, chloroplastic	-0.6994321253	0	-2.1136954883	-1.4124957493	-0.7850831908	0	-1.4509442093	0
PGSC0003DMG400019435	WIN2	Wound-induced protein WIN2	0	0	0	3.5035524456	1.6927370274	3.8222106134	4.1554142266	2.9540822259
PGSC0003DMG400006662		Ci21A protein	-0.8682002029	0	0	-1.8742336044	0	0	1.0647265947	0
PGSC0003DMG400016721		Phytoene synthase 2	-1.1450321144	0	0	-1.7123871009	0	0	0	0
PGSC0003DMG400024754	RBOHB	Respiratory burst oxidase homolog protein B	4.6219138363	3.2622458436	8.2035732805	4.3205294257	2.9172812241	0	2.6954338472	0
PGSC0003DMG400026147		Gene of unknown function	-1.4554920066	-1.4722554139	0	-2.1484105908	0	-1.0567441962	0	0
PGSC0003DMG400005120	PMDH2	Glyoxisomal malate dehydrogenase	-0.7381907549	0	-1.6893179348	-1.7000899572	0	0	-1.184861395	0
PGSC0003DMG402002094		Transcription factor, partial	0	0	0	-1.3963739622	0	0	-1.3111363544	0
PGSC0003DMG400001821		Conserved gene of unknown function	4.6908877692	2.6359729537	0	4.8851782563	3.8424787536	0	3.2689789596	0
PGSC0003DMG400022574		ATP binding protein	-1.0819116133	0	0	2.1788821669	0	0	0	1.5430817603
PGSC0003DMG400002885		Serine-threonine protein kinase, plant-type	1.4116498526	1.7047331929	0	2.0727434962	0	0	0	0
PGSC0003DMG400001142		Gene of unknown function	-1.2338520277	0	0	-1.4970182434	0	-1.0460399547	0	0
PGSC0003DMG400010035	PSBO	Oxygen-evolving enhancer protein 1, chloroplastic	-1.4811276037	0	0	-2.1843958186	0	0	0	0
PGSC0003DMG400017778		Conserved gene of unknown function	-1.5628243354	0	0	-2.0712903248	0	0	-2.1409603823	0
PGSC0003DMG400025627		Protein COBRA	-2.1360039977	0	-1.9428565935	2.9092577681	0	0	0	1.5624167638
PGSC0003DMG400030568	BAT1	GABA-specific permease	1.1279188144	0	0	2.1445870644	0	0	0	0
PGSC0003DMG400028175		Cytochrome P450 76A2	1.5972232189	0	0	2.7645696621	0	3.2816845024	1.7219270036	0
PGSC0003DMG402028489		Conserved gene of unknown function	-1.2798149178	0	0	-1.1405499293	0	0	-0.5197583643	0
PGSC0003DMG400015562		UPA23	0	2.6034130821	0	4.0391536677	0	2.6048780733	3.8798845355	0
PGSC0003DMG400000340		MYB transcription factor	-1.6448329665	0	-1.2348137565	-2.2133168621	-1.3278501092	-1.7607963955	-2.8587901112	-1.631186
PGSC0003DMG400027893		Avr9/Cf-9 induced kinase 1	2.3579377722	0	0	3.2043478813	0	1.5255080067	2.7491138258	0
PGSC0003DMG400006048		Conserved gene of unknown function	-1.1983328168	0	-0.902507064	-1.8149470972	0	0	0	0
PGSC0003DMG400014532	CCB1	Conserved gene of unknown function	-0.8183811649	0	0	-1.2415208123	0	0	-1.1411215403	0
PGSC0003DMG400008187		Class II small heat shock protein Le-HSP17.6	0	0	0	-2.6986472712	1.9834344417	1.7063898334	1.7979852595	2.9818744754
PGSC0003DMG400029498		PLE	-0.8878905249	-0.9184321145	0	-1.43444079	-0.7408262573	0	-1.073725511	-0.7327205922
PGSC0003DMG400022775		CMPG1b	0	0	0	5.1236501093	-3.4739860135	0	-2.4246792124	0
PGSC0003DMG400026128		Pre-mRNA-splicing factor cwc24	1.3236628345	0	1.5459009596	2.176257124	0	0	1.1538575008	0
PGSC0003DMG400015190		AMP dependent CoA ligase	1.5188400346	0	0	1.6601248266	0	0	1.4611786067	0
PGSC0003DMG400023425		Conserved gene of unknown function	-1.1211020552	-0.8413593447	0	-1.1878718511	-0.6630117121	-0.9537102372	0	0
PGSC0003DMG400003776		Conserved gene of unknown function	-0.6590120409	0	-1.5587709732	-1.4832335412	0	0	-1.4524850158	0
PGSC0003DMG400013751	PETC	Cytochrome b6-f complex iron-sulfur subunit, chloroplastic	-1.4909529397	0	0	-1.4621938041	0	0	-0.8973189967	0
PGSC0003DMG400005035		ARF GAP-like zinc finger-containing protein ZIGA3	1.1684228206	0	1.0760378614	1.3098418218	1.007111751	0	1.8536211889	0
PGSC0003DMG400004639		Photosystem II 5 kDa protein, chloroplastic	-1.6485814458	0	0	-2.0327502851	0	0	-1.4748929167	0
PGSC0003DMG400017534		ESC	8.3127711047	0	0	5.4300976205	8.3439946968	0	9.7859470822	3.8579974565
PGSC0003DMG400006708		HSR203J protein	2.7466777868	2.9967314895	2.0109783566	3.9445689203	0	2.3477266947	3.0604820349	2.273954916
PGSC0003DMG400025084		Peroxidase 4	2.4401369358	0	5.2023811623	5.3242830871	3.4076377609	5.336851211	6.4596715848	3.3520721497
PGSC0003DMG402011224		N-acetyltransferase	-0.6029015597	-0.7451622609	-1.2653707512	-1.164114044	0	-0.837651903	-0.7348367436	-0.916909055
PGSC0003DMG400022134		Salicylic acid-induced protein 19	-1.2423761457	0	-1.969545251	2.3695528063	0	0	0	0
PGSC0003DMG400029497		Glucosyltransferase	1.0676561623	0	0	-2.4176074826	1.5305626586	0	0	0
PGSC0003DMG400020510		Ubiquitin-protein ligase	0	-1.8654105746	0	-2.2792228665	0	-1.2847937193	-1.2239503517	0
PGSC0003DMG400015897		Abscisic acid receptor PYL4	2.1257372096	0	0	3.6101104339	0	0	0	0
PGSC0003DMG400012852		Cellulose synthase CslG	0	0	0	3.3765825106	0	1.7277003844	3.3102050185	0
PGSC0003DMG400009439		UDP-glucoronosyl/UDP-glucosyl transferase family protein	2.8097316845	0	3.3089031141	5.0211423229	2.3777051734	4.1462312466	4.3890461034	0
PGSC0003DMG400018545	TAP38	Protein phosphatase	-0.9636277122	0	-1.0500881513	-1.9278213122	0	0	0	0
PGSC0003DMG400006663		ASR3	2.6436678722	0	0	2.8845056485	1.536329378	0	3.922745194	0
PGSC0003DMG402011155		Gene of unknown function	-0.8882603566	0	-2.17681807	-1.9675312695	0	0	-1.0225263404	0
PGSC0003DMG402017962		ATP binding / microtubule motor	-2.3276349079	0	0	-2.3626875226	0	0	-2.6597909371	0
PGSC0003DMG400010022		Patatin 3	1.6424096189	2.0473655865	0	3.1994691672	0	0	0	0
PGSC0003DMG402012192		Zinc finger protein	-1.8982818332	-1.909274578	0	-2.6562162533	0	0	0	-1.3210260994
PGSC0003DMG400020154		Photosystem I reaction center subunit IV A isoform 2	-1.2311581126	0	0	-1.9356851819	0	0	0	0
PGSC0003DMG400026181		Transcription factor	3.3244496867	0	0	1.8999890911	2.8451906905	1.6718117881	4.7125731192	2.2926866902
PGSC0003DMG400004676		Hydroxyproline-rich glycoprotein (HRGP)	0	0	0	3.9756052991	0	2.0186575061	4.9643182929	4.0020984446
PGSC0003DMG400001195		Outer envelope membrane protein	0.6950157539	0	0	1.3420604713	1.2128262776	0.8856151829	1.3616935102	0.8528330805
PGSC0003DMG400005869	CRR21	PPR motif protein	-1.2635415377	0	0	-1.743686623	-0.989493992	0	-1.808582585	0
PGSC0003DMG400002243		Gene of unknown function	1.3536832115	-1.6074257436	0	-2.5741101822	0	-1.23587895	0	0
PGSC0003DMG400020834		Serine-threonine protein kinase, plant-type	2.4531213242	3.7325940675	4.2433289174	4.02504506	3.2473058019	3.1512243759	2.069498401	3.4187270568
PGSC0003DMG400023269		Gene of unknown function	8.0213691625	3.7812929718	0	6.7837371854	7.1685714967	0	8.0263822371	3.9470032207
PGSC0003DMG400011902		Pirin	2.3861892894	0	0	3.0462024165	0	2.0721440704	2.2333309809	0
PGSC0003DMG400026337		Gene of unknown function	-1.1465009481	0	-1.1246492687	-1.5299550557	0	0	0	0
PGSC0003DMG400017167		Protein kinase 1	5.683834431	1.7441093234	4.1125041	3.2055218344	4.0860328837	0	3.8289780234	0
PGSC0003DMG400017407		Ribulose-1,5 bisphosphate carboxylase/oxygenase large subunit N-methyltransferase, chloroplast	-0.627382428	0	-1.3174390299	-1.1327438304	-0.5823278023	0	0	0
PGSC0003DMG400005492		Phenylalanine ammonia-lyase	0	0	0	8.0578758349	0	0	7.444416812	5.2989232179
PGSC0003DMG400013115		Lectin	11.3801271762	7.7439713365	0	10.3653723176	7.7097470208	8.2671028104	10.646336446	6.1154554928
PGSC0003DMG400023028		Calcium-binding protein	2.0296906617	0	0	3.9001163488	0	3.2257436356	2.0811093036	2.2435547748
PGSC0003DMG400006946		Glycosyltransferase UGT90A7	-1.3718735837	0	0	-2.0535128902	0	0	0	0
PGSC0003DMG400031101		Xyloglucan endotransglycosylase	-2.7214938777	2.4679706447	-2.7361693051	4.4979905073	0	0	0	0
PGSC0003DMG402005074		Adenylyl-sulfate reductase	1.4307824526	1.8374353742	0	2.4596566646	1.5355680014	1.9660950036	1.712843563	2.1866331792
PGSC0003DMG400014646		Nucellin	1.8957709404	0	0	2.1593080404	0	1.2924618915	1.1477340643	0
PGSC0003DMG400015687		Conserved gene of unknown function	3.760366935	2.3950810559	0	2.8151997362	0	2.5304435533	0	2.9172721448
PGSC0003DMG400014778		Tyramine hydroxycinnamoyl transferase	3.2432955602	3.4231663794	0	4.5429054707	0	3.4195942792	2.1678840176	0
PGSC0003DMG400018178		Histone deacetylase	0	0	0	2.035176294	0	0	1.1002461018	0
PGSC0003DMG400018942		Autoinhibited calcium ATPase	-2.1740960057	0	0	3.1924130393	0	0	-2.4582891399	0
PGSC0003DMG400013485		ATP-citrate synthase	1.8009701608	0	0	3.1796628653	0	2.1790238031	0	0
PGSC0003DMG400028448		Conserved gene of unknown function	1.4002830202	1.6752451283	0	2.1632249231	0	1.1060444257	0	0
PGSC0003DMG400015899	CRR3	Conserved gene of unknown function	-3.4293418165	0	0	-2.3410690354	-1.4322330615	0	-1.899647323	0
PGSC0003DMG400031148		Oxidoreductase	1.4793809849	0	0	1.8813132809	2.0696544698	1.1556649157	3.0380896748	1.7443395325
PGSC0003DMG400026417	CCL	UPA22	-3.1800683926	0	0	-3.0553394217	0	0	-3.5224419848	-2.0315303075
PGSC0003DMG400008639	NDF2	Galactose mutarotase	-4.7955792214	0	0	-3.2549965111	-2.280257181	0	-4.8333022346	0
PGSC0003DMG400007149		Phosphoglycerate mutase	-0.8919296158	0	-1.5586322174	-1.2459006649	-0.8976983376	0	-1.0992594399	0
PGSC0003DMG400007658	HCF173	Dihydroflavonal-4-reductase	-1.3668165688	0	-1.3383431758	-2.1497739939	0	1.2612850096	0	0
PGSC0003DMG400025954		Conserved gene of unknown function	-1.4445489307	-1.2700144984	-2.8879439562	-2.1405741922	0	0	-2.3287535638	0
PGSC0003DMG400026436		Serine-threonine protein kinase, plant-type	0	2.3660686502	0	3.5783841941	0	0	2.5702185667	1.8793987199
PGSC0003DMG402022475		Phototropin-2	-1.6646411786	0	-1.7223472952	-1.4191415217	-0.9969906019	0	-1.7971436111	0
PGSC0003DMG400015123		Gene of unknown function	-1.6457191308	0	-1.292144934	-1.830522086	-0.8254822205	0	0	0
PGSC0003DMG400029194		Abscisic acid receptor PYL4	2.4501724491	0	3.0673294943	2.8738313388	2.0597523574	0	2.5625288392	1.8847383475
PGSC0003DMG400010655		Phosphoric diester hydrolase	-0.7321871409	0	-1.1208670136	-1.0644782129	-0.7594163493	0	-1.3322374223	0
PGSC0003DMG400021394		Kinase	3.1079377526	4.9632746828	0	5.1848594335	0	4.8209294191	0	3.0091463944
PGSC0003DMG400028817		Glycine rich protein-interacting protein	-2.7811290641	0	-3.685934305	-3.1956780826	-2.2343139557	0	-2.8198524071	-2.551968176
PGSC0003DMG400003696	emb2184	50S ribosomal protein L31	-0.6500981648	0	-1.428141071	-1.232648654	-0.5973445925	0	-1.219893464	0
PGSC0003DMG400029491		Zeatin O-xylosyltransferase	0	-1.5566847614	0	-4.0388149537	1.7533509234	0	0	0
PGSC0003DMG402025689		Conserved gene of unknown function	-1.4811622334	0	-2.0681071694	-2.5250034137	0	0	-2.6931000927	0
PGSC0003DMG400001621		Phospholipase C	-1.9292330083	0	0	-2.6747985864	0	0	0	0
PGSC0003DMG400030341		17.6 kDa class I heat shock protein	-1.1193786473	0	0	-2.2565384324	0	0	-1.3071831813	0
PGSC0003DMG400006448		Caffeoyl-CoA O-methyltransferase	-2.021253667	0	-3.6457729215	-2.5137783374	-1.9878008726	0	-2.6286017258	0
PGSC0003DMG400012243		Conserved gene of unknown function	-1.7018319236	-1.0989148314	0	-1.3762296034	-0.7118304156	-1.1415414904	-1.176274544	-0.8953169597
PGSC0003DMG400029074	ATAZG1	Purine permease	-1.0976684541	0	0	2.4361532053	0	0	0	0
PGSC0003DMG400006394		DNA binding protein	3.0868539044	2.3624973622	0	3.2556970422	0	0	0	0
PGSC0003DMG400009080		Triacylglycerol lipase	0	0	0	2.9199094307	2.4652747698	0	3.1228659071	0
PGSC0003DMG400006858		Subunit A of ferredoxin-thioredoxin-reductase	-0.923779332	-0.7418822564	-1.2136015336	-1.3333333078	0	0	0	0
PGSC0003DMG402002397		Protein bem46	-1.100125324	-0.9818998295	-1.0729473032	-1.4200691729	-1.1219520059	-0.9344140173	-1.7921916619	0
PGSC0003DMG400026127		Beta-ketoacyl-coa synthase family protein	1.8813261936	1.6659757787	0	2.1429007139	0	0	0	0
PGSC0003DMG400018150	CUE1	Phosphate/phosphoenolpyruvate translocator	1.7658996979	0	1.1755936236	2.3775545067	0	1.2316435023	0	0
PGSC0003DMG400013649		Auxin:hydrogen symporter	3.7960393177	0	0	4.1515559393	0	3.5202440531	2.7757563298	0
PGSC0003DMG400015299		Gene of unknown function	-1.7471502521	0	-2.1336264919	-2.2340909521	-1.0918573209	0	-1.8350113352	-1.0088483554
PGSC0003DMG400014228		Inositol polyphosphate multikinase	2.5819686355	3.5871615301	0	3.8739800452	0	2.8607177367	0	0
PGSC0003DMG400032121		Short chain alcohol dehydrogenase	4.4421417876	4.1556834247	0	5.6632481634	0	3.9752480626	3.783816256	3.7835750549
PGSC0003DMG400017870		Auxin:hydrogen symporter	-4.72376696	0	0	-4.2768132651	-3.2494958008	-2.4663418565	-2.2870070085	-4.2719139191
PGSC0003DMG400008676		DNA-damage-inducible protein f	1.1810310023	0	0	1.744685966	0	1.57258684	0.9539446818	1.0441190562
PGSC0003DMG400002261		Conserved gene of unknown function	-3.1502026128	0	0	4.0511084487	0	0	1.8965274734	0
PGSC0003DMG400017231		Transcription factor TSRF1	2.7759503982	3.6635620979	0	5.3572752058	0	5.8222481227	4.6708202076	0
PGSC0003DMG400023753		PAP fibrillin	-1.0979630825	0	-1.363434615	-1.8893331289	0	0	-1.0785504288	0
PGSC0003DMG400046292		Conserved gene of unknown function	-2.9429883505	0	-2.6441349336	2.9610525904	-1.9753077358	0	0	0
PGSC0003DMG400004783		P-rich protein EIG-I30	2.8376958228	0	0	5.7082368921	7.0398426812	5.35942773	4.3000320838	4.7757133615
PGSC0003DMG400014120	SDF2	Stromal cell-derived factor 2	1.0356340453	0	1.0748422131	1.2127499177	0.7288371148	0.6278277024	0	0
PGSC0003DMG400010422		Pentatricopeptide repeat-containing protein	-2.1284418509	0	0	-2.743880797	0	0	-3.8952219283	0
PGSC0003DMG400010738		E3 ubiquitin ligase	-1.161095584	0	-1.1862255614	-1.9216054784	0	0	0	0
PGSC0003DMG400002518		Conserved gene of unknown function	4.1842779979	2.456175241	3.3464976988	4.0724953383	3.8289892015	2.5130339283	4.7412401654	3.2787288024
PGSC0003DMG400030812	SHKA	Phospho-2-dehydro-3-deoxyheptonate aldolase 1, chloroplastic	1.2461913533	0	2.001361319	2.6630320441	0	1.6980976613	1.5785863125	0
PGSC0003DMG400003938		P69E protein	2.7978016077	0	0	4.00261105	0	2.7331284036	0	0
PGSC0003DMG400002830		Zinc finger protein	-1.6924779405	0	0	-1.8677945784	0	-1.1376869301	-1.5380627209	0
PGSC0003DMG400005010		Peptidase C45, acyl-coenzyme A/6-aminopenicillanic acid acyl-transferase	-1.3015200843	0	-3.1775969021	-1.9050218796	-1.7318121363	0	-2.6451210291	-1.0655494927
PGSC0003DMG400019110	CHS2	Chalcone synthase 2	-2.7974104346	0	-4.4629340365	-3.8035545214	-2.1653023644	0	-2.9064269771	0
PGSC0003DMG400018240	RCI2B	Low temperature and salt responsive protein	-1.0008128246	0.7923313885	0	1.4536763785	0	0	0	0
PGSC0003DMG400018031		Cell wall peroxidase	4.8679177747	3.9134359453	0	6.7588506839	0	0	0	0
PGSC0003DMG400027156		Dihydrolipoyl dehydrogenase	1.0160476921	0	0	1.3545880845	0	0	0.6815642259	0
PGSC0003DMG400000204		Thylakoid membrane phosphoprotein 14 kDa, chloroplast	-1.0733908251	0	0	-1.4376973192	0	0	0	0
PGSC0003DMG400021324	PUB24	Spotted leaf protein	2.5777037611	3.3776169671	3.7259795208	3.9505227611	2.6902938772	4.0414948236	2.0023760793	3.1282257323
PGSC0003DMG400017284		Receptor-like kinase	1.3224976143	1.7351278068	0	2.0936807086	0	1.5806343404	0	2.0556062724
PGSC0003DMG400000396		Spotted leaf protein	1.7848593898	0.7870780908	0	1.3120435485	0	0	0.8390969801	0
PGSC0003DMG400022088		Transketolase, chloroplastic	-1.5310203374	0	0	-2.0239575621	0	0	-1.3025234786	0
PGSC0003DMG400002166		Glutathione S-transferase	0	2.8098585197	0	3.0420752803	0	2.8990069056	1.3973932403	2.7697222811
PGSC0003DMG400021397		Gene of unknown function	-1.9125251669	-1.1676595379	-2.0582281798	-2.0268828706	0	0	0	0
PGSC0003DMG400019879		Conserved gene of unknown function	2.5114760329	3.4771676768	0	5.2337847007	0	6.1984449503	3.1196677394	0
PGSC0003DMG400033084		Chlorophyll a/b-binding protein (cab-12)	-1.6541690031	0	-2.2620645491	-2.9199312128	0	0	-1.5931312395	0
PGSC0003DMG400009103		WRKY transcription factor	5.3298591854	5.6742638842	0	5.2819836572	1.9601374809	4.9078710204	0	4.7819668844
PGSC0003DMG400021026		Conserved gene of unknown function	2.7967171551	0	0	4.1163185994	0	2.8571597552	4.8887006741	0
PGSC0003DMG400030026		Ubiquitin-protein ligase	0	0	0	5.5314685461	2.98452485	0	4.3381009318	5.059723754
PGSC0003DMG400005818		GTP binding protein	-3.1126526797	-1.5633740916	0	-2.1507449888	-1.2443940484	-2.1968117075	0	-2.079474231
PGSC0003DMG400026006		3-phosphoshikimate 1-carboxyvinyltransferase, chloroplastic	1.2246360009	0	0	2.3085535587	0	1.3501319852	0	0
PGSC0003DMG400032199		Peroxidase	0	0	0	2.8431151304	1.6949746517	3.2511503678	1.7535460557	2.6384982606
PGSC0003DMG400000025		Acetyl-coenzyme A carboxylase carboxyl transferase alpha	-1.0969426799	0	-1.3690225988	-1.394869763	-1.0559383881	0	-1.8376786946	-1.0683259912
PGSC0003DMG402030469		Cinnamic acid 4-hydroxylase	1.4924489297	0	0	2.8269388621	0	1.9540345595	1.5660116818	0
PGSC0003DMG400032814		AGG2	2.1525774278	0	2.1997841384	3.5436665327	0	0	2.8180990537	0
PGSC0003DMG400004952		Branched-chain amino acid aminotransferase	2.3299481908	3.0198350289	0	3.4771429553	0	2.9999073992	0	3.9917644407
PGSC0003DMG400005756		Gene of unknown function	-1.2282115095	-1.3557589741	0	-2.2021284961	0	0	0	-1.0744464614
PGSC0003DMG400028490	ATPLMT	Phospholipid N-methyltransferase	0	0	0	1.3942123085	0	0	1.1241261173	0
PGSC0003DMG400016441		WRKY protein	3.4137411915	2.734693048	0	3.9131843192	0	0	4.1063331901	2.7717810325
PGSC0003DMG400009497		ABC-type Co2+ transport system, permease component	-1.8876931462	0	0	-1.8550408268	0	0	-1.5861227013	0
PGSC0003DMG400028533		Nucleosome-binding protein	-0.776330439	0	-0.9529501632	-1.1790292012	0	0	-1.1102081588	0
PGSC0003DMG401013152		Conserved gene of unknown function	-2.1457504214	0	0	-1.5822565191	0	0	-2.0068509483	0
PGSC0003DMG400006320		Conserved gene of unknown function	9.1657982906	2.9107539778	9.6738906928	4.6009723498	6.9143	0	8.5187702274	0
PGSC0003DMG400009968		25 kDa protein dehydrin	-1.2278965374	0	-1.8182135585	-2.2306741258	0	0	0	0
PGSC0003DMG400002176		Glutathione S-transferase	0	0	0	4.0026651487	0	2.9047474433	3.1272784349	3.1040735544
PGSC0003DMG400005468		ATP binding protein	2.2290005732	2.1105447937	0	2.8862758431	0	1.7036358285	0	0
PGSC0003DMG402007970	COR27	Conserved gene of unknown function	-2.6014925861	0	0	-1.5614686576	-1.4159667348	0	-3.2329826229	-1.8717112457
PGSC0003DMG400028327		Conserved gene of unknown function	-1.6080620451	0	0	-1.7223251102	-0.9192626203	-1.0274531474	-1.6855887612	-1.2472968166
PGSC0003DMG402021549		Phenylalanine ammonia-lyase	-1.2026245723	0	0	2.1155572975	0	1.0678570709	0	1.1722846446
PGSC0003DMG401010896		Isoform 2 of Putative E3 ubiquitin-protein ligase XBAT35	-0.8642934332	0	-2.1759110643	-1.8483955271	0	0	-0.8518569966	0
PGSC0003DMG400025858		C2H2L domain class transcription factor	0	0	0	-1.7837526482	0	0	-2.5086996831	-0.9978790887
PGSC0003DMG400009882		Nucleoredoxin	-0.946527452	0	-1.3832189106	-1.6112616605	0	0	0	0
PGSC0003DMG400000779		Extensin (ext)	-2.6677796362	0	0	3.8009431922	2.3095829927	4.5420085174	5.7084482243	8.173988388
PGSC0003DMG400024644		101 kDa heat shock protein	-1.7096739742	0	0	-1.9929688191	1.9357565173	2.3635670263	3.9026389757	3.9639454263
PGSC0003DMG400001223		NAC domain protein	3.0659663576	3.2430773656	6.7317278581	3.9497738597	2.9291133965	3.4342708634	1.788759456	2.448593653
PGSC0003DMG400000327		Ultraviolet-B-repressible protein	-1.0603098493	0	-1.0488933081	-1.7259282254	0	0	0	0
PGSC0003DMG400037933		N-hydroxycinnamoyl-CoA:tyramine N-hydroxycinnamoyl transferase THT1-3	-2.6594844192	0	0	4.1365355471	0	2.4319897655	0	0
PGSC0003DMG400012434		Sodium/calcium exchanger family protein	1.2682925949	0	0	1.297806333	0	0	0	0
PGSC0003DMG400010333		Glutathione transferase	0.9459350198	0	0	1.8063185512	0	1.2251074523	1.3330103528	0
PGSC0003DMG400027180		Anthocyanin 5-aromatic acyltransferase	5.3840684074	3.2462818488	3.6461615158	5.8366335498	0	5.2629737583	6.2876776182	0
PGSC0003DMG400003999		ATP binding protein	-1.3919624496	0	0	2.6807930496	0	0	0	1.3838290174
PGSC0003DMG400011558		Transcription factor LIM	-0.7334659058	0	0	-1.292882107	0	0	-1.1870041912	0
PGSC0003DMG400018965		Early nodulin	8.8020344518	4.7387431698	0	7.1285757894	0	0	0	0
PGSC0003DMG400005465		Cytochrome b5	1.0078329715	0	1.0113254067	1.5233135386	0	0	0.8249398537	0
PGSC0003DMG400016156		Serine/threonine-protein kinase SAPK1	-1.7243838779	-1.7295352756	-5.8913287416	-3.0850993254	-2.0455937706	0	-3.5499513633	-2.8155893227
PGSC0003DMG400027976		Hypoxia induced protein conserved region containing protein	-2.5245840851	2.2553640198	3.1785645636	3.5817743205	0	-1.9734831656	0	0
PGSC0003DMG400016849		Protease Do-like 2, chloroplastic	-2.0820826519	0	0	-1.1393047474	-1.2438921654	0	-2.2163341822	-0.8325898831
PGSC0003DMG401024842		Conserved gene of unknown function	2.642195867	0	0	3.9062980865	2.7147629188	4.6741134777	5.6062797399	4.0279140823
PGSC0003DMG400025537		Non-specific lipid-transfer protein	-1.2592307734	0	-1.0292631705	-2.1200466301	0	0	1.3295083533	1.5859237639
PGSC0003DMG400004574		UDP-glucose:glucosyltransferase	0	0	0	-2.0801689828	0	0	-1.1553425065	0
PGSC0003DMG400019718		Amine oxidase	1.6356157424	1.7111605331	0	2.1866812561	0	0	0	0
PGSC0003DMG400014271		(S)-N-methylcoclaurine 3'-hydroxylase isozyme	0	2.4429767004	0	3.3383157804	0	2.2100814341	2.4221136863	0
PGSC0003DMG400029879		Mechanosensitive ion channel domain-containing protein	0	0	0	-2.4712878186	0	0	-1.4311516894	0
PGSC0003DMG400009787		Leucine-rich repeat resistance protein	-0.7881256327	-0.9352905248	-1.1071244227	-1.4263341287	0	-0.8459473412	0	0
PGSC0003DMG400014339		Remorin	-0.9394731037	-0.9695830472	-1.2053463334	-1.7042292614	0	0	0	-0.9809418871
PGSC0003DMG401009425		Tonoplast intrinsic protein, alpha (Alpha-TIP)	-1.424131558	0	0	-1.6115037652	0	0	-1.4198124715	0
PGSC0003DMG400024771		Conserved gene of unknown function	0	4.0694665652	0	4.1861093136	-2.2333757943	0	-2.1475606714	0
PGSC0003DMG400013965		Transcription factor R2R3-MYB	-2.5039333178	0	-1.273284996	-2.5393933602	0	0	-2.0638419462	0
PGSC0003DMG400009703		WRKY transcription factor	3.8695076226	1.6910107999	4.7101524899	2.8486182484	3.4078068306	2.0106770339	5.1599339298	2.5297919817
PGSC0003DMG400006547		Conserved gene of unknown function	0	0	0	-1.7420993369	0	-1.3356647084	-1.2403246102	-1.6750726166
PGSC0003DMG400007795		Haloacid dehalogenase superfamily protein	-1.2805820269	0	0	-1.4916981647	0	0	-1.5458718855	-0.768213562
PGSC0003DMG400004788		Thylakoid lumenal protein, chloroplastic	-0.7875583277	0	-1.5958344916	-1.2756092233	-0.7716319625	0	-1.3790099303	0
PGSC0003DMG400027021		Chloroplast-specific ribosomal protein	-1.0348492842	0	-2.3006914681	-1.6237444106	0	0	-1.6938547299	0
PGSC0003DMG400014639		Gene of unknown function	0	-1.6630140001	0	-1.8061761946	-1.3651711901	-1.7398280241	-1.4551596911	-2.9111248194
PGSC0003DMG401025066		Conserved gene of unknown function	0	0	0	-1.3006490025	0	-1.7691923724	-1.4815956994	-1.746141011
PGSC0003DMG400016471		Conserved gene of unknown function	4.1271888312	4.7741821264	0	4.9745786219	0	0	0	0
PGSC0003DMG400030359	PDX1	Pyridoxine biosynthesis protein isoform A	2.0847934513	1.4140010454	0	2.1316678421	0	2.23031305	1.581368501	1.2426718689
PGSC0003DMG400035878		Fatty acid desaturase	6.4219920139	0	0	3.695300703	4.7324877732	0	3.8825009579	3.8401270626
PGSC0003DMG402018777		LEDI-5c protein	1.4062396836	0	1.3712022147	2.8764433237	0	2.2664551122	2.0264509914	0
PGSC0003DMG400015235		Ubiquitin-protein ligase	1.8580241693	2.9141083553	0	3.749724553	2.0833761817	2.5964630482	1.7338327435	3.4108365856
PGSC0003DMG400015561		UPA23	0	2.3020047075	0	3.0488185972	0	2.3675815349	2.1668697415	0
PGSC0003DMG400023402		Ethylene receptor	1.2079654813	1.3653588951	0	1.7330902141	0	0	1.1776531571	0
PGSC0003DMG400014709		Myosin XI-2	0.5427423068	0	1.1383004975	1.0052358128	0	0	0	0
PGSC0003DMG400005108		Conserved gene of unknown function	3.74222878	0	0	7.6060854956	4.572216284	4.5579422349	7.755257481	9.3318708465
PGSC0003DMG400004337		MTN3	7.051018004	6.2315788812	0	7.8734389567	0	0	5.4798075018	0
PGSC0003DMG400011470		FKBP-type peptidyl-prolyl cis-trans isomerase	-1.3900381666	0	0	-1.9629638988	0	0	0	0
PGSC0003DMG400014273		Cytochrome P450	0	0	0	3.2438636034	0	1.9764785188	2.0330902325	0
PGSC0003DMG400001960		ABA 8'-hydroxylase CYP707A1	1.4142907303	0	0	2.0847629074	0	1.7848436162	2.9980768008	2.0291595028
PGSC0003DMG400011846		Rhodanese-like family protein	-0.8337435963	0	-1.2031056041	-1.1729050399	-0.7417544478	0	-0.67783125	0
PGSC0003DMG400025957		Conserved gene of unknown function	0	0	0	-1.6369828935	1.0476585231	0	1.6484697396	1.1611567973
PGSC0003DMG400031819	ERS1	Ethylene receptor homolog	2.9071667558	1.7346084703	0	1.8815329206	0	1.6889954999	2.0929804074	0.9909842857
PGSC0003DMG400029419		Syringolide-induced protein 14-1-1	-2.813022821	0	0	2.3949206679	0	0	0	0
PGSC0003DMG400011926		Rpi protein	0	0	0	1.5830991092	0	0	-1.1859037751	0
PGSC0003DMG400028830		Myb-like DNA-binding domain, SHAQKYF class family protein	0	3.5868087496	0	4.8914641655	0	2.801042166	4.2373442822	3.6109558459
PGSC0003DMG400008100		KiTH-2	0	0	0	3.7906299093	0	2.5260586434	2.3964635893	3.4248645465
PGSC0003DMG400008202		Calmodulin binding protein	-1.7940092499	2.848594067	0	3.6708211672	0	3.1101108602	0	2.3156417442
PGSC0003DMG400018534		Cytochome b5	0.940143671	0	1.3603499962	1.5216442498	0	0	0.9970484551	0
PGSC0003DMG400006839		Subtilase	1.349160445	0	0	2.3497597935	0	0	0	0
PGSC0003DMG400000422	SCPL51	Retinoid-inducible serine carboxypeptidase	0	0	0	-1.6458833904	0	-1.2780830538	-1.3754935131	-1.2215024796
PGSC0003DMG400001657		Conserved gene of unknown function	4.1947061897	0	0	2.437614931	1.8791750189	2.4143316324	1.2928867792	3.5224889634
PGSC0003DMG400000521		Cinnamoyl-CoA reductase	0	0	0	1.7714908649	0	1.8732627471	1.3817444455	1.0980045349
PGSC0003DMG400009068		ATP binding protein	1.9015487149	0	0	2.118679031	0	0	1.4732204039	0
PGSC0003DMG400006903		B12D	3.8989502468	2.062330025	0	2.3917217629	1.2518133489	0	0	0
PGSC0003DMG400000922		Myb-like DNA-binding domain, SHAQKYF class family protein	-1.3710589145	0	0	2.7084004615	0	0	3.925046102	3.6570564803
PGSC0003DMG400017556	NPQ4	Photosystem II 22 kDa protein, chloroplastic	-1.4993305375	0	-2.393984395	-3.0111992568	0	0	-2.7005936833	0
PGSC0003DMG400031835		Spermine synthase	-1.0101173916	0	0	-1.3441339269	0	-0.8877048385	0	0
PGSC0003DMG400000120		Dof18	0	0	0	-1.5080155411	0	0	-2.8904961604	-1.0013449954
PGSC0003DMG400024661		Brassinosteroid LRR receptor kinase	1.9195210101	0	1.4881555598	2.9084782398	0	0	1.8262689872	0
PGSC0003DMG400021512	ACBP3	Acyl-CoA-binding protein, acbp	-0.7648411586	-1.1455072584	-1.5026637727	-1.3441149846	0	-0.9595912232	0	-0.9326989614
PGSC0003DMG400032821		Conserved gene of unknown function	-1.6177039976	0	-2.8351658348	-2.716369984	0	0	0	0
PGSC0003DMG402014864		DNA helicase homolog	-1.2337703535	0	0	-2.3946170617	0	0	0	0
PGSC0003DMG400023458		Phenylalanine ammonia-lyase	-2.3283651286	0	0	2.6868769602	-1.6253174166	0	0	0
PGSC0003DMG400030006		PAR-1b protein	2.1207010945	2.0124539382	2.3667339557	3.1379943661	2.5148163249	3.2493334694	3.7688556816	3.6737076184
PGSC0003DMG400008262		Nitrite reductase	1.845436828	1.2971747056	0	1.645791298	0	0.9850859289	1.0213479732	0
PGSC0003DMG400001435		Conserved gene of unknown function	-2.290942035	0	0	-1.1525061965	-0.6774716023	0	-1.1114682543	0
PGSC0003DMG400022750		HMG-CoA synthase	1.3889876271	0	0	1.9034659097	0	1.3239939157	0	0
PGSC0003DMG400022391		ATP binding / carbohydrate binding / kinase/ protein kinase/ protein serine/threonine kinase/ protein tyrosine kinase/ sugar binding	1.8210694344	1.8941530233	1.9200141456	2.9718395422	0	1.9522468222	2.5540185037	1.6623871127
PGSC0003DMG400036004		Fatty acid desaturase	6.7205229518	0	0	4.332202734	4.4747519733	2.4649968193	4.1906367126	5.603824526
PGSC0003DMG400006502		Receptor-kinase	1.6705047671	1.729550603	0	2.535936225	1.4063363601	2.6018946461	3.5723630606	2.4807730816
PGSC0003DMG400021848		Glucan endo-1,3-beta-glucosidase, basic vacuolar isoform GLB	3.5349253223	0	0	4.903348443	0	3.3635999363	0	0
PGSC0003DMG400022075		Cytochrome P450	-2.1254693703	-1.5245326464	0	-1.6598250002	0	0	0	-1.2154900237
PGSC0003DMG400003289	CYP98A3	P-coumarate 3-hydroxylase	1.4448265279	0	0	2.4085860736	0	0	1.1805445217	0
PGSC0003DMG400004299	NF-YB3	Ccaat-binding transcription factor subunit A	-1.0642698327	-0.8615403373	-0.6965158337	-1.3282184694	0	0	0	0
PGSC0003DMG400035783		Auxin-induced protein 6B	3.0949508165	3.1209469503	0	3.3707181542	0	0	0	0
PGSC0003DMG400002914		EIN3-binding F-box protein 1	1.1847534066	2.3396753825	0	2.0141387863	0	1.9288643833	1.1342423086	0
PGSC0003DMG400019167		ATP binding protein	-1.1107897838	2.1398491417	0	2.2615311398	0	0	-1.5987667168	1.2873271477
PGSC0003DMG400025932		F-box and wd40 domain protein	0	0	0	2.986930426	0	0	1.4510628303	0
PGSC0003DMG400004800		Gene of unknown function	2.2171123748	1.9620344061	4.2888236027	3.0612291395	0	0	2.1552286151	0
PGSC0003DMG400004532		Chloroplast ferredoxin I	-2.572449444	0	0	-3.6669636527	0	0	1.7044864408	2.0669497492
PGSC0003DMG400014777		Tyramine hydroxycinnamoyl transferase	0	3.7307939246	0	4.7459553456	0	3.1478265092	2.4962040179	3.1021522178
PGSC0003DMG400005456		Protein phosphatase 2c	-1.7422993836	0	-1.3787881164	1.9202031986	0	0	-1.0269330905	0
PGSC0003DMG400029788		Farnesyl pyrophosphate synthase	1.5771972966	0	1.5816919492	2.0795149131	0	1.4118293955	0	0
PGSC0003DMG400018483		Binding protein	-0.8787110517	0	-1.2350430009	-1.7462672388	0	0	0	0
PGSC0003DMG400011323		Lipid binding protein	3.051556505	0	3.6187226963	4.2789620208	5.173892066	4.4072508827	0	4.3634453774
PGSC0003DMG400013469		Conserved gene of unknown function	6.3016166071	5.4009720737	3.3530033737	5.866213161	0	3.4388919996	5.3977782362	0
PGSC0003DMG400039862		Pentatricopeptide repeat-containing protein	-0.9366646581	0	0	-1.8620574418	0	0	-1.1301116484	0
PGSC0003DMG401002164		Glutathione S-transferase	0	2.9423192122	0	3.9283611922	-2.4844325392	2.8326347293	0	2.9347755885
PGSC0003DMG400002014		Avr9/Cf-9 rapidly elicited protein 76	-3.2464567151	0	-3.1454006999	3.8220854454	0	0	-1.8216022042	0
PGSC0003DMG400030212		Nitrate reductase	2.3651316881	3.2903511241	0	3.333264895	3.6314936558	0	0	0
PGSC0003DMG400004417		'chromo' domain containing protein	-0.9716771164	-1.0387107867	-1.3468433026	-1.8250644359	0	-1.2137995863	0	0
PGSC0003DMG400024282		Fortune-1	-2.1344539807	0	0	-1.4220436843	-0.9256532271	0	-2.0404540821	-0.9963682412
PGSC0003DMG400004890		Conserved gene of unknown function	1.5040380449	0	0	2.4512832825	1.7382302003	1.6928431758	2.4501657494	0
PGSC0003DMG401000527	CYP38	Peptidyl-prolyl cis-trans isomerase	-1.5343316428	0	0	-1.2167213798	0	0	-1.387548503	0
PGSC0003DMG400009365		AT-hook DNA-binding protein	1.3719931339	1.3689670665	0	2.2702285053	0	0	1.2896044683	0
PGSC0003DMG400022923		Cold-inducible protein	-2.2714863572	0	0	4.4748449855	0	0	0	0
PGSC0003DMG400000067		Late embryogenesis (Lea)	-1.3407238137	0	0	1.5391781155	0	0	0	0
PGSC0003DMG400007000		1-O-acylceramide synthase	-1.2439179768	0	0	-1.6065271509	0	0	0	0
PGSC0003DMG400010045	TCP1	TCP protein	0	0	0	-3.2489501168	2.0407959881	0	0	0
PGSC0003DMG400000597	AtTCP14	Transcription factor	-1.3055273912	-0.9927129043	-1.4172813881	-1.590679854	0	0	-0.8829604292	0
PGSC0003DMG400025442		Gene of unknown function	0	0	0	3.4249192394	3.9191679106	1.8619402539	5.5187434804	4.0024869467
PGSC0003DMG402000594		Flavonol synthase/flavanone 3-hydroxylase	0	0	0	-2.2179904745	1.3015444468	0	1.9986243283	0
PGSC0003DMG400022914		F-box and wd40 domain protein	2.6667294142	0	0	3.5935236511	2.793106876	2.8621644505	4.2001620581	3.7018430432
PGSC0003DMG400025193		Dehydration-responsive protein RD22	-1.6789840558	0	0	-2.0089532543	0	0	0	0
PGSC0003DMG400005783		Plant cell wall protein SlTFR88	0	0	0	5.009294409	0	4.0638545665	4.4515483514	4.2165561675
PGSC0003DMG400008000		L-asparaginase	1.9609268673	0	2.2428400302	3.17895722	0	1.907284233	0	0
PGSC0003DMG400000919		Nodulin family protein	0	0	0	-1.0851925833	0	-1.2230223431	-1.1184382282	-1.0352976509
PGSC0003DMG400021499		Ctp synthase	-2.1055496376	0	0	1.9352972925	0	1.0721141684	1.0955713038	1.2628296932
PGSC0003DMG400028394		Ribulose-1,5 bisphosphate carboxylase/oxygenase large subunit N-methyltransferase, chloroplastic	-1.6051163081	0	0	-1.7160343204	0	0	-1.2295590295	0
PGSC0003DMG400013091		Disease resistance protein Gpa2	-0.9282185373	0	-1.1743938668	-1.7514485196	0	0	-1.0630232124	0
PGSC0003DMG400047074		BURP domain-containing protein	-1.7747127656	0	0	-2.6080411296	2.2813973782	0	2.7479781444	0
PGSC0003DMG400002350		Ethylene-responsive transcription factor	-1.3009170832	0	0	2.2810976567	0	0	0	0
PGSC0003DMG400018925		Polyphenol oxidase B, chloroplastic	-11.6370242414	0	0	-4.7229170334	-4.100783087	0	-11.8060028382	-3.3174605831
PGSC0003DMG400003518		Conserved gene of unknown function	-2.3437800447	2.9334766168	0	3.7805992254	0	0	0	0
PGSC0003DMG400012191		Phosphoglycerate mutase	-3.1898875253	0	0	-2.5743708774	0	0	-3.0120125952	0
PGSC0003DMG400021116		UDP-glucoronosyl/UDP-glucosyl transferase family protein	1.3208759055	0	0	2.6031834311	0	0	1.5517971866	0
PGSC0003DMG400027773	CPFTSY	Cell division protein ftsy	-0.7718318051	-0.8965385746	-1.1891496122	-1.4609056128	0	0	0	0
PGSC0003DMG400017330		Serine-threonine protein kinase, plant-type	1.436287889	1.9337400939	2.2748835932	2.7512456055	0	0	0	0
PGSC0003DMG400028382	STP-1	Alpha-1,4 glucan phosphorylase L-2 isozyme, chloroplastic/amyloplastic	-1.2301927452	0	0	-1.514810169	0	0	-3.8288234958	-0.8521710279
PGSC0003DMG400022300		Trigger factor	-1.8830682948	0	0	-1.091215053	-1.4847658344	-0.7019933117	-1.8239249351	-0.8666669216
PGSC0003DMG401000094		Conserved gene of unknown function	-1.2824651799	-1.429784707	-1.00966181	-1.7704643394	0	-1.0925268252	0	0
PGSC0003DMG400005407	CITRX	Thioredoxin-like protein CITRX, chloroplastic	-1.0480636971	0	0	-1.0447157036	0	-1.0619446925	-1.2337016088	-0.8641535765
PGSC0003DMG400023470		Conserved gene of unknown function	5.5308455134	4.293414326	6.3731518589	5.3161156624	0	3.5697276168	6.7444423773	3.5081128725
PGSC0003DMG400007816		UDP-glucuronate 5-epimerase	-1.6754908004	0	-3.8240411173	2.8434711171	0	0	0	0
PGSC0003DMG401002262		ATP-binding cassette transporter	-2.2031084796	0	0	1.3246091286	0	0	0	0
PGSC0003DMG401003517		Conserved gene of unknown function	2.7864842064	4.7232034569	0	5.5829265204	0	3.6020214367	3.4959734658	3.3238559793
PGSC0003DMG400029159		Conserved gene of unknown function	-1.3653158061	0	-1.5701737278	-1.933229666	0	0	-1.2343456119	0
PGSC0003DMG400010149		Conserved gene of unknown function	-2.6276028585	0	0	4.2769316557	0	2.9324019097	5.4507098255	4.9457043413
PGSC0003DMG400017007		MAR-binding protein	-1.5435082451	0	-1.3847549666	-1.4603020094	0	0	-0.7389213813	0
PGSC0003DMG400014772		Tyramine hydroxycinnamoyl transferase	2.7169539168	0	0	3.787304937	0	0	3.7321894465	2.2657621477
PGSC0003DMG400035711	FdC2	Ferredoxin-1	-1.4052724305	0	0	-1.1825623099	0	0	-1.222471108	0
PGSC0003DMG400030004		Conserved gene of unknown function	-1.1579002639	-0.9017639729	0	-1.333050672	-1.0653992162	-0.8764072982	0	-0.7576099994
PGSC0003DMG400003913		Serine protease	0	0	0	2.3046541913	0	0	-2.5590507734	0
PGSC0003DMG400004738	ATSCO1	Elongation factor G	-1.1924315984	0	0	-1.3696618052	0	0	-1.3333028744	-0.9838592892
PGSC0003DMG400012318		WRKY transcription factor	2.9144310933	0	0	4.3070828296	0	0	0	0
PGSC0003DMG400020618		Tropinone reductase homolog	3.3195224785	2.8768969652	0	3.284564457	0	1.8860035372	0	0
PGSC0003DMG400003358		Exostosin	0	0	0	7.2426554949	3.6780197508	5.6599406883	6.818054539	6.3999024899
PGSC0003DMG400006045		RING-H2 finger protein ATL1L	0	-2.5205234399	0	-3.4047855211	0	-1.8270706183	2.923375521	-3.1710894663
PGSC0003DMG400031748	NSL1	Conserved gene of unknown function	1.1790218651	0	0	1.4081025165	0	0	0	0
PGSC0003DMG401025899		Serine carboxypeptidase 1	-1.3040626316	0	-2.4387829432	-1.551271456	-1.0642648343	0	-1.9718130653	0
PGSC0003DMG400029704		30S ribosomal protein S5	-1.8675103619	0	0	-1.1317145895	-0.7570428837	-0.7089676166	-1.2575305758	0
PGSC0003DMG402031287	GC1	Cell division inhibitor	-0.7074294887	0	-1.9372826033	-1.3834392241	0	0.735440604	-1.2073121147	0
PGSC0003DMG402013013		Protein binding / signal transducer	-1.4060254625	0	0	-1.6282243236	0	1.1062880243	0	0
PGSC0003DMG400005002		GTP binding protein	0	0	0	4.3770148016	0	0	2.612630428	0
PGSC0003DMG400029718		DNA binding protein	3.3962392975	4.931474227	0	5.5671705011	0	4.5115795942	3.4107982188	3.2990801967
PGSC0003DMG400002129		Gene of unknown function	-1.1045461596	0	0	-1.0168259636	0	0	0	0
PGSC0003DMG401027811		Receptor-kinase	0	0	0	-1.8150919365	-1.0696548305	0	-1.7812684325	-1.0936108301
PGSC0003DMG400019623		U box	8.2310702566	0	7.1183017609	4.4837308075	7.2771218064	0	8.0525770709	2.8232012314
PGSC0003DMG402019042		Cytochrome P450 like_TBP	0	0	0	2.9918537285	2.5878734949	0	0	3.2907912008
PGSC0003DMG400000210		Mitochondrial carrier	1.3055532147	0	0	1.1729324663	0	0.9054429308	0.9015074602	0.8323875239
PGSC0003DMG400012117		Valacyclovir hydrolase	1.7304754428	2.0402315267	7.9632333591	3.1692471982	3.8857561021	3.0488150504	3.5481826183	3.3077148672
PGSC0003DMG400016462		Conserved gene of unknown function	-7.1342587649	0	0	-3.5043481406	0	0	-5.6836075669	-2.2034963124
PGSC0003DMG400025470		Aspartic proteinase nepenthesin-1	1.6170068406	0	0	2.6656066439	0	0	0	0
PGSC0003DMG400003641		Gast1	-2.5797733568	4.28041746	0	4.6248785655	0	0	0	0
PGSC0003DMG400007200		VQ	-1.5763128154	0	0	1.8596629812	0	1.1815210294	0	1.602541657
PGSC0003DMG401004779		Cytochrome P450	1.4599539485	-1.0709170815	0	-1.4486391116	1.6389850127	0	1.0834863978	0
PGSC0003DMG400003519		Conserved gene of unknown function	-1.4617450944	0	0	2.5507215829	0	1.6383912826	2.1345166799	2.2280013737
PGSC0003DMG400025168		Lipid binding protein	6.0972271314	0	0	4.0291468897	5.5170040398	4.1567111947	0	4.6051923456
PGSC0003DMG400029430		ARGOS	2.395320964	3.0658304485	2.4848986602	3.6066916758	0	3.209208827	3.0641736702	0
PGSC0003DMG402007628		Early nodulin	1.0920238067	0	0	2.0845294376	0	0	0	0
PGSC0003DMG400012795		Cytochrome P450	2.0927401818	2.1579238916	0	2.9182419114	0	2.5356285605	1.5017551594	0
PGSC0003DMG400018158		Conserved gene of unknown function	-1.2994783059	0	0	-1.8187479375	0	0	-1.3238845401	0
PGSC0003DMG400030565		Fructose-bisphosphate aldolase	0.9154280197	0	1.0657265225	1.4423946818	0	0.9186022229	1.0956002817	0
PGSC0003DMG400030882		Plant viral-response family protein	1.2525479377	0	0	1.3638199727	0	0	0	0
PGSC0003DMG400027338		UDP-glucose:glucosyltransferase	0	2.5806859753	0	4.2601165208	0	3.7822165232	3.5534594665	3.5708729751
PGSC0003DMG400007238		Gene of unknown function	-6.2985078596	0	0	-2.030646371	0	0	0	0
PGSC0003DMG400046676	PEX11B	Peroxisomal biogenesis factor	-4.9216610861	0	0	-3.6007308049	-2.3858145611	0	-2.2154811565	0
PGSC0003DMG400022953		Pyruvate decarboxylase	5.3219840083	2.5731343188	0	2.8061215918	0	-2.2986070839	0	-2.0689387076
PGSC0003DMG400028988		Conserved gene of unknown function	-2.3260348986	0	0	4.6517208503	0	0	0	0
PGSC0003DMG400025345		Conserved gene of unknown function	-0.6973785162	0	-1.3384919843	-1.1620802128	0	0	-0.9054246087	0
PGSC0003DMG400014513		Pentatricopeptide repeat-containing protein	-1.341835788	0	-2.2557984905	-2.1611350526	0	0	-1.7852155323	0
PGSC0003DMG400006796		Gene of unknown function	-2.2806872474	-1.6125332625	0	-2.5926217382	0	0	1.1669145259	0
PGSC0003DMG401011536		Anthocyanin acyltransferase	-2.4978856541	0	-5.3419764154	-3.0201250036	-2.2811579532	0	-3.159282567	0
PGSC0003DMG400000759		Geraniol 10-hydroxylase	1.1102359173	0	0	2.1215381767	0	1.9793436942	1.1797431755	2.204949836
PGSC0003DMG400007223		GTP-binding protein	1.3986204556	0	0	1.9058657712	0	0	1.260008872	0
PGSC0003DMG400011435		Transcription factor	-1.2942182992	0	-1.2857319481	-1.312313543	-1.2725456778	-0.9034272922	-1.0717406455	-1.4180694022
PGSC0003DMG400018793		One-helix protein	-1.5928547946	0	-2.8402220274	-2.5318751717	0	0	0	0
PGSC0003DMG400021144	PSAF	Photosystem I subunit III	-1.1237773987	0	0	-1.5644221768	0	0	0	0
PGSC0003DMG400004747		Extensin	5.4562304421	8.2820269263	0	12.5696986506	6.2229287957	10.317931524	0	12.5251255214
PGSC0003DMG400033046		Dof zinc finger protein	-0.9483258199	0	2.1502012289	1.4120213803	2.0247065854	2.5507342381	1.6041694968	3.053805789
PGSC0003DMG400003563	F3H	Flavanone 3 beta-hydroxylase	-2.6174009018	0	-5.1048316565	-2.8332840511	-1.8970603465	0	-2.9034701228	0
PGSC0003DMG400006978		Nodulin	-1.2251555593	0	-0.9090682739	-1.1894408606	0	0	0	0
PGSC0003DMG400028177		Pyruvate kinase	0.9065716239	0	1.1933969137	1.2125932946	0	0	0	0
PGSC0003DMG400017432		Multidrug resistance-associated protein 2, 6 (Mrp2, 6), abc-transoprter	1.6055664196	1.8087127054	0	2.8798606177	0	3.2615196581	0	0
PGSC0003DMG400002074		Pectinesterase	3.5861085466	0	0	3.0851187965	2.5644732217	1.8644464739	4.6764819557	4.4759404835
PGSC0003DMG400027596		Alpha-hydroxynitrile lyase	-1.2547204184	0	0.9292120467	-1.5418851125	0	0	0	0
PGSC0003DMG401031070		UV-induced sesquiterpene cyclase	-1.6387039283	0	-1.499680883	-1.6956471864	0	0	0	0
PGSC0003DMG400029292		Cadmium-induced protein AS8	-0.5815649154	0	-0.5667276512	-1.0479969793	-0.6858954475	0	-1.214278607	0
PGSC0003DMG400000021		Carbonyl reductase	-1.4147452201	0	-1.1847933872	-1.7942380284	0	0	0	0
PGSC0003DMG400002364		Hydroxyproline-rich glycoprotein (HRGP)	0	8.8751369847	0	12.2765641491	0	10.6240402819	5.5593066856	11.689160965
PGSC0003DMG400028235		Hin1	4.1185385913	0	0	4.0331653977	3.1758129733	0	4.4918265107	0
PGSC0003DMG400000782		Extensin (ext)	0	0	0	3.9198711476	0	3.8628303489	5.4221592166	5.572053435
PGSC0003DMG400018631		Gene of unknown function	-1.2229806528	-1.1526643564	-1.201792547	-1.6198774649	0	0	0	0
PGSC0003DMG402009997		Conserved gene of unknown function	-1.2211267226	0	0	-2.3049372901	0	0	0	0
PGSC0003DMG400026220		Major pollen allergen Ory s 1	0	0	0	5.0155501694	2.7863545961	3.8658581897	2.553210089	0
PGSC0003DMG400017299		Xyloglucan endotransglycosylase	-3.7489414212	0	-3.5886754141	4.0308292782	0	0	-2.0033413155	0
PGSC0003DMG400026264		Homeobox-leucine zipper protein	0	0	0	-1.673265604	0	-1.0859557333	-1.0471381278	-1.9871655338
PGSC0003DMG400021582	ATBIOF	7-keto-8-amino pelargonic acid synthase	-1.1455485848	0	0	1.580076791	-1.1215023136	0	-1.2360600857	-1.0228911962
PGSC0003DMG400016121		Anthocyanidine rhamnosyl-transferase	2.3590506373	0	0	3.3816832697	0	0	2.8813020645	0
PGSC0003DMG400020259		Lipase	0	0	0	-2.7106367902	1.8179960791	0	0	0
PGSC0003DMG400002099		Mitochondrial carrier protein	1.6067051934	0	1.4199345479	2.5436110248	0	0	0	0
PGSC0003DMG400042481		Circadian clock coupling factor ZGT	-2.042371079	-2.2840836717	-2.6649049343	-3.0305912499	0	0	0	0
PGSC0003DMG400012004		Gene of unknown function	-0.8675031796	0	-1.1240285691	-1.5788055541	0	0	0	0
PGSC0003DMG400013499		Pto disease resistance protein	-2.1724465847	0	0	-1.7899590675	-1.2236460785	0	-2.925890853	0
PGSC0003DMG400014224		Amino acid binding protein	-1.3812388682	0	-2.4569710216	-1.6405649867	-1.1680434407	0	-1.4802923695	0
PGSC0003DMG400013132		Conserved gene of unknown function	-1.8938129582	0	0	-1.9825287528	0	0	-1.8412675849	0
PGSC0003DMG400022055	NS2	Aspartyl-tRNA synthetase	0	0	0	2.0967621695	2.0645547513	1.8520770395	1.5162375763	2.3391768222
PGSC0003DMG400012550		2-nitropropane dioxygenase	0	0	0	2.0114767595	0	2.1502185569	1.9966581386	1.3124552193
PGSC0003DMG400022950		Ribosomal protein S6 kinase	1.1683693251	1.5954407439	0	1.8216532545	0	0	0	0
PGSC0003DMG400019824		JA-induced WRKY protein	2.2155738127	3.2071928207	0	3.8171215349	0	3.1926035363	2.6736605445	0
PGSC0003DMG400003192		Receptor-like kinase CHRK1	0	1.8586631771	0	2.6410286091	0	1.6472337389	1.311156212	2.1303925712
PGSC0003DMG400021603		Hydroxyproline-rich glycoprotein (HRGP)	1.7338347024	0	0	2.171787509	1.3540682753	1.6478008173	3.6158312822	1.8570478293
PGSC0003DMG400022263		Fructose-bisphosphate aldolase	-2.3622769809	0	-4.1062322018	-2.9617747253	-2.7571862067	0	-3.2925480046	-1.6091148752
PGSC0003DMG400025455	PFK6	Phosphofructokinase	2.9179614963	2.8527978294	0	2.9126871825	0	0	0	0
PGSC0003DMG400029863		Conserved gene of unknown function	0	3.4936446686	0	4.572628414	0	4.8651562715	3.5357450291	0
PGSC0003DMG400028412		Hypothetical repeat protein	2.5308215747	5.8808859413	2.8110122312	7.4504600054	0	4.3445382636	2.5644876997	0
PGSC0003DMG402012324		Polygalacturonase	3.4228878017	0	0	1.4563112462	1.489871014	0	2.7678738376	1.6763124707
PGSC0003DMG400003353		NBS-LRR resistance protein	3.1034142666	0	0	5.0820440591	0	5.9574682302	5.222171929	6.2489923037
PGSC0003DMG400023511		ATEXO70H2	4.1646003617	2.7910115987	9.0345340436	3.550780561	4.8512209914	4.672283439	5.4885731906	5.2594492296
PGSC0003DMG400028651		Microsomal omega-6-desaturase	-4.5735939043	0	0	-7.1768069549	-3.9851563359	0	-7.5234002173	-4.254997937
PGSC0003DMG400018062		UDP-glucuronosyltransferase	-1.3573734053	0	-1.3133645524	1.4838863124	0	1.268577171	-1.6991764315	0.9245858971
PGSC0003DMG400022481		Heat shock protein DnaJ	1.6803188988	0	3.4361417648	2.2571805188	1.7658964094	1.8754055034	2.2223920363	1.6910112843
PGSC0003DMG400004573		Anthocyanin 5-O-glucosyltransferase	-2.6309001576	0	-5.187424069	-2.9980748668	-2.3795530034	0	-3.2731767448	0
PGSC0003DMG400003123		Fructose-bisphosphate aldolase	-1.5440414415	0	0	-2.515316659	-1.7424450103	0	-1.4708858959	0
PGSC0003DMG400032498		Protein kinase	1.7310858728	2.1579656759	0	2.8160694992	0	2.4776003846	0	0
PGSC0003DMG400003625		COL domain class transcription factor	3.3558980856	0	0	1.4905299256	3.7103142414	2.4495454991	3.7684311116	3.2165385584
PGSC0003DMG400018131		CYP71AU1	2.949634369	1.9172690716	0	2.4751769795	0	0	2.0500990302	0
PGSC0003DMG400023619		ERF transcription factor 5	-2.3308142643	-1.8288765325	-2.0038718963	-1.8920045202	0	0	0	1.3036127832
PGSC0003DMG400007993	AR781	Pheromone receptor	1.1201537686	0	0	1.296944665	0	0	0.8727836412	0
PGSC0003DMG400014311		CRT binding factor 3	-7.3296972649	0	-5.0601264585	6.9694755556	0	0	-4.3547205001	0
PGSC0003DMG400016973		F-box and wd40 domain protein	1.3808086866	0	1.2421715058	2.1621476422	0	0	-1.7060644032	0
PGSC0003DMG400003313		Serine-threonine protein kinase, plant-type	1.6607602435	0	0	2.3176701061	0	2.3153271275	2.4719408593	0
PGSC0003DMG400011350		OrfB protein	0	0	0	3.7934534028	3.3933511768	2.1441869587	0	5.277350946
PGSC0003DMG401010796		Conserved gene of unknown function	-1.7899761309	0	-0.9993265136	1.5036665177	-1.6727901272	0	-1.4582207441	0
PGSC0003DMG402025899		Serine carboxypeptidase	-0.9144920703	0	-2.2104468108	-1.3438017406	0	0	-1.3196792324	0
PGSC0003DMG400004430		GDP-mannose transporter	3.3201645571	3.759411582	0	3.9125388877	0	2.7894737705	0	0
PGSC0003DMG400014732		Spotted leaf protein	3.7219080318	6.4122827126	5.000629081	7.2633985638	0	6.1874605424	5.1396194532	5.7385429061
PGSC0003DMG400031031		Alpha-l-fucosidase	-0.9309832442	0	0	-1.7996642564	0	0	-1.2074480289	-1.0545503519
PGSC0003DMG400027174	ATHPP2C5	Protein phosphatase 2c	-4.0366495025	0	-4.4941333573	3.9391390307	-2.8953160819	0	-2.892495436	0
PGSC0003DMG400026515	BBX32	COL domain class transcription factor	0	0	0	2.1906804736	2.6383368026	2.8861078901	2.6621573717	2.4097931139
PGSC0003DMG400035141		Conserved gene of unknown function	1.3692700827	0	0	-1.5018550185	0	0	0	0
PGSC0003DMG401018646		O-methyltransferase	-2.26475924	0	0	-2.9305443964	0	-1.8710560295	0	-1.6030031028
PGSC0003DMG400018644		Protein kinase	1.3879905837	1.4128777831	1.3136086433	2.2047477076	0	1.3395113344	0	0
PGSC0003DMG400004151	PY	Thiamine biosynthesis protein ThiC variant L1	0	0	0	-1.7632051229	0	0	-1.2755750801	0
PGSC0003DMG400033928		Peptidase S41 family protein	1.2651152338	0	0	1.6640658335	2.7287113482	3.2367451547	3.1181383814	2.630779652
PGSC0003DMG401017962		Gene of unknown function	-2.3930096648	0	0	-2.2143909858	0	0	-2.1223331006	0
PGSC0003DMG400019937		Dehydration-responsive protein RD22	9.7884326991	0	0	9.2520171001	10.3657154031	0	12.623411776	0
PGSC0003DMG400020071	MYB15	MYB8	-3.8636175337	-2.2076684387	0	-2.8552364081	0	-2.2908306696	0	0
PGSC0003DMG400025949		Conserved gene of unknown function	-1.3664531085	0	-1.051474386	-1.1780335421	0	0	0	0
PGSC0003DMG402028252		Beta-fructofuranosidase	3.9677626196	2.3548923329	2.7288573165	3.3742034553	0	0	0	0
PGSC0003DMG400007634		Serine-threonine protein kinase, plant-type	1.8679590303	0	0	2.554319419	0	2.2979203296	2.3213062945	0
PGSC0003DMG400025616		UDP-galactose transporter	1.9726604401	0	1.5682605158	1.8960257404	0	0	0	0
PGSC0003DMG400027475		CONSTANS	1.8275049495	0	2.3278382931	2.1897170245	4.1291206799	4.0488776848	2.930293671	3.3947184505
PGSC0003DMG400002782		Oxygen-evolving enhancer protein 1, chloroplastic	-0.6079756677	0	-1.0871029029	-1.1048223557	0	0	-0.7278176767	0
PGSC0003DMG400002732		VQ motif-containing protein	1.961461126	0	0	2.9130493032	0	2.5636053322	2.4339554594	1.9481459487
PGSC0003DMG401011155		Gene of unknown function	-0.8689819007	0	-2.1079202354	-1.5648259585	-0.8545829209	0	-1.2750181399	0
PGSC0003DMG400019270		Conserved gene of unknown function	-2.5058191565	-1.6677741157	0	-2.3101927309	0	0	0	0
PGSC0003DMG400009244		Gibberellin-regulated protein 1	-1.8828914647	1.6642262294	0	2.4527906108	0	0	-2.4043073742	0
PGSC0003DMG400028166		DNA binding protein	-1.6865179847	0	0	-1.6292605095	0	0	0	0
PGSC0003DMG400019526		Zinc finger protein	-2.0247404846	2.4094690993	0	3.4978923275	0	1.9978921719	0	2.4091530711
PGSC0003DMG400033065		HIPL1 protein	3.7902562812	0	3.5726331081	3.5235714155	3.5522909521	0	4.0807269696	0
PGSC0003DMG404000594		Flavonol synthase/flavanone 3-hydroxylase	0	0	0	-2.3827714819	0	0	1.6090385606	0
PGSC0003DMG400028078	EGY2	Metalloendopeptidase	-2.577674753	0	0	-1.4400151364	-0.8571225645	0	-1.1315817636	0
PGSC0003DMG400015526		An Arabidopsis thialiana chromosome BAC genomic sequence	1.0118733382	0	0	-1.8147506865	0	0	1.0649817105	0
PGSC0003DMG400021188	AAE14	Acyl-activating enzyme 14	-0.8901050353	0	-1.1348371508	-1.3839455579	-0.9220748137	0	-1.1368858156	0
PGSC0003DMG400027712		TIR1	-1.9183329871	-1.9660770594	-1.3803632569	-2.2312602524	0	0	0	0
PGSC0003DMG400008927	MEE40	Pentatricopeptide repeat-containing protein, chloroplastic	-1.1143680339	0	0	-1.2244377785	-1.1770618798	-0.7182861275	-1.7339123504	-0.934461373
PGSC0003DMG400021454		NHL25 (NDR1/HIN1-LIKE 25)	2.2800544358	0	0	3.7438781626	0	3.1393750527	3.0641218704	2.7317828501
PGSC0003DMG400006841		SBT4B protein	0	0	0	2.4201856391	0	2.508632207	1.4082664909	1.412806328
PGSC0003DMG400001823		Ent-kaurenoic acid oxidase	-1.6192983038	0	0	2.1508102609	0	0	0	0
PGSC0003DMG402026661		Conserved gene of unknown function	-0.9366716712	0	-1.3185906862	-1.7713569782	0	0	0	0
PGSC0003DMG400017958		Nucleotide pyrophosphatase/phosphodiesterase	0.9164391251	-1.1256658947	2.9791984053	-1.6677052645	0	-1.8031397965	0	-1.8625699137
PGSC0003DMG400011972		Glucosyltransferase	0	0	0	2.5698980065	0	2.4048692443	2.1337958118	3.4277293942
PGSC0003DMG400000794		Extensin (ext)	0	0	0	3.6478701277	3.3480800179	4.1579376944	5.9491684302	6.2617487201
PGSC0003DMG400010304	SIR	Sulfite reductase	1.0569050572	0	0	1.3744441921	0	0.8813774958	0.7125369256	0
PGSC0003DMG400002697		Stress-associated protein 8	0	2.4965524702	0	3.5010051592	0	2.5255524783	2.5281836581	0
PGSC0003DMG400011745		VQ motif-containing protein	1.4549882876	1.6811747429	0	2.4111291473	0	1.5998258577	1.9708941716	0
PGSC0003DMG400008960		Cytochrome P450	-1.6457927235	-1.8580467605	0	-2.0656665515	0	0	0	0
PGSC0003DMG400022199		Wax synthase isoform 3	0	0	0	1.3893703911	1.4559640886	1.6871396753	2.593141532	2.4911777787
PGSC0003DMG400010745		Ubiquitin-protein ligase	-1.3093189824	-1.8371715858	0	-1.5105885878	0	-1.2257603124	0	-0.9697371907
PGSC0003DMG400023598		Conserved gene of unknown function	-0.8466241386	0	-2.7697590051	-1.67193911	-1.3049561233	0	-3.0526327641	0
PGSC0003DMG400011792		ATP binding protein	-2.2502006318	2.4725444272	0	3.9831674069	0	3.5632525141	0	3.3478758422
PGSC0003DMG400030300		Gene of unknown function	-1.1995474597	0	0	-2.2418042921	0	0	0	0
PGSC0003DMG400017278		Receptor-like kinase	-1.0397425638	2.0082346961	0	1.8360948896	-1.3787944429	0	0	0
PGSC0003DMG400019315		Sulfate/bicarbonate/oxalate exchanger and transporter sat-1	1.8158321343	0	0	2.4103923658	0	2.0614773674	4.1471021446	1.3455016244
PGSC0003DMG400031860		Conserved gene of unknown function	-1.1006779939	0	-1.4565154201	1.8174273972	-1.2790054765	1.4928035664	0	1.0427386854
PGSC0003DMG400007690		RING-H2 finger protein ATL3K	0	0	0	-2.6269386544	0	0	1.500041188	0
PGSC0003DMG400001373		Phospholipase C	-1.4753069714	0	0	1.8281610283	0	1.485390572	1.9091304105	3.6563247063
PGSC0003DMG400028462	PUB17	ACRE 276	-1.1813305773	0	-1.4865949105	1.8146321435	-1.1960084721	0	-1.336633231	0
PGSC0003DMG400006995		PRIB5 protein	1.8783534087	1.6614417839	1.512846627	2.4862718713	0	1.9931985803	1.9621032251	1.7660197257
PGSC0003DMG400013461		Chlorophyll a-b binding protein 3C, chloroplastic	-1.3179266801	0	0	-2.0625625746	0	0	0	0
PGSC0003DMG400030440		Thylakoid soluble phosphoprotein	-1.098578371	0	-2.3207651932	-1.8129598244	0	0	-1.3423673275	0
PGSC0003DMG401030920		Cucumber peeling cupredoxin	1.5086313525	2.2900341512	0	2.9126042276	0	1.76989945	0	0
PGSC0003DMG400019111		S-adenosyl-L-methionine:salicylic acid carboxyl methyltransferase 1	-3.7833808161	0	0	-5.5092837808	0	0	-4.4092307481	-2.7718185856
PGSC0003DMG400019734	PFK2	Phosphofructokinase	0	0	0	-2.1011729118	0	0	1.6573223894	1.302604766
PGSC0003DMG400015196		Conserved gene of unknown function	-2.8873505461	-2.2861151586	0	-3.1915787424	0	0	2.1556609383	0
PGSC0003DMG400015641		Ribosomal protein L3 family protein	-1.4951100748	0	0	-1.1540014317	0	-0.7104279571	-0.7491569373	0
PGSC0003DMG400007536		Photosystem II reaction center W protein, chloroplastic	-0.8532525957	0	-1.0175318522	-1.4987723621	0	0	0	0
PGSC0003DMG400022647		Conserved gene of unknown function	10.2128570281	0	0	4.6420109076	0	0	7.2432897414	0
PGSC0003DMG402028574	TLP18.3	Thylakoid lumen 18.3 kDa protein	-1.003113584	0	-1.9085294533	-1.6867899366	0	0	-1.482497402	0
PGSC0003DMG400014232		Calnexin	1.47255117	0	1.1840575039	1.374479068	0	0	0	0
PGSC0003DMG400019601	SOS3	Calcineurin B 04	0	1.8773551884	0	3.0237701299	0	0	1.5695972052	0
PGSC0003DMG400003701	AtbZIP44	BZIP domain class transcription factor	1.1964722729	0	0.9299966087	1.3366991991	0	1.0314119957	1.5267367907	0
PGSC0003DMG400015548		Peroxidase 15	5.0418609605	2.6910134392	0	3.958280028	5.1573779261	0	5.2024532001	2.9382206708
PGSC0003DMG400011246		Glyceraldehyde-3-phosphate dehydrogenase	1.1582709225	0	1.0155613091	1.4639274693	0	0.9802901547	0	0
PGSC0003DMG400008846		P-type trefoil	-0.8526488837	0	-1.041495423	-1.3531436481	-0.8437919556	0	-0.7451539004	0
PGSC0003DMG400001345		Pentatricopeptide repeat-containing protein	-1.1127572239	0	0	-1.2708917554	0	0	-1.6616979105	-0.7303425444
PGSC0003DMG400025447		Gene of unknown function	-1.9523502036	0	0	2.597825383	0	0	0	2.4462958052
PGSC0003DMG400001604		Conserved gene of unknown function	-2.7277357171	0	-3.8720002225	2.5307704796	-3.7757101822	0	-2.8927797401	0
PGSC0003DMG400046434		Cell surface glycoprotein	-1.3728292274	0	0	-2.2451871966	0	-2.791606338	0	-1.8337574551
PGSC0003DMG400009916		FK506 binding protein	-1.1720438566	0	0	-1.3342289166	0	0	-0.9944534489	0
PGSC0003DMG402011260		Conserved gene of unknown function	-1.622970019	0	0	-1.124059522	-1.2263048127	-0.9200071976	-1.4095150894	-0.7048622324
PGSC0003DMG400021360		U-box protein	-2.9318778549	6.930449167	0	7.8659745611	-4.5875977576	0	0	0
PGSC0003DMG400017889		Pentatricopeptide repeat-containing protein	-4.1020806777	0	0	-2.4129053382	0	0	-4.6580356117	-1.2743299752
PGSC0003DMG400013314		THAP domain-containing protein 4	0.7847057802	0	0	1.1313431651	0.7052319862	0	1.0471291192	0.7105564238
PGSC0003DMG400017772		Arabinogalactan-protein	0	2.9691161174	0	3.640606656	-2.0995048661	0	0	0
PGSC0003DMG401026002		Gene of unknown function	2.698719187	0	0	3.023164345	2.9271635369	2.5242612286	4.4343746388	5.0964121046
PGSC0003DMG402024140		PAE	3.3622863264	0	0	3.4226329436	3.0217980315	4.9255286373	5.3157509467	2.8893018942
PGSC0003DMG400011475		Pentatricopeptide repeat-containing protein	-0.9698351896	0	-1.0501292606	-1.7270620824	0	0	-1.3885912731	0
PGSC0003DMG400023622		Peroxisomal small heat shock protein	-0.8771175263	-0.9782380021	0	-1.60102596	0	0	1.0415756595	1.3296688782
PGSC0003DMG400006015		Gene of unknown function	-1.379983047	-1.2090682937	0	-1.5459652678	0	-0.9392999257	0	0
PGSC0003DMG400006872		Thylakoid lumenal 19 kDa protein, chloroplast	-1.7465528211	0	0	-1.4589043439	0	0	-0.9021676727	0
PGSC0003DMG400038332		Subtilisin-like protease	1.1970367258	0	0	1.8898246113	1.4502111538	2.4351198902	2.0063103876	1.3159274861
PGSC0003DMG400044116		Beta-glucan-binding protein 4	0	0	0	1.978000872	0	1.5054680256	1.0596996134	0
PGSC0003DMG400017317		Nematode resistance	1.3519241269	1.4029708629	0	2.1545585548	0	0	0	0
PGSC0003DMG400020984		Gene of unknown function	-1.0494290126	0	-1.2297384705	-1.1384363426	-0.6740388558	0	-0.6192477987	0
PGSC0003DMG400014391	PMI1	Conserved gene of unknown function	-1.4221320004	0	-1.6474560412	-2.1225247614	0	0	0	0
PGSC0003DMG400005103	IKU2	Proline iminopeptidase	1.6396617918	1.4335127782	0	2.0630151498	0	1.2324571962	1.7583666353	0
PGSC0003DMG400012087		AP2/ERF domain-containing transcription factor	3.8452453046	5.1377587769	0	4.540096512	3.5403129611	4.7033033109	4.220974052	4.256457576
PGSC0003DMG400002328		Adipocyte plasma membrane-associated protein	-0.7155914811	0	-1.2837305321	-1.2648701121	0	0	0	0
PGSC0003DMG400024987		Cysteine proteinase	3.6073655443	3.1347956286	0	4.4632510738	0	0	0	0
PGSC0003DMG400021112		Reticuline oxidase	-2.8095497656	0	0	-3.1896804228	0	0	0	0
PGSC0003DMG400010638		S-adenosylmethionine-dependent methyltransferase	0	0	0	3.5766906031	0	2.924798412	2.9291890233	0
PGSC0003DMG400031325		Nectarin 5	10.0644528668	7.9510316253	10.0730550835	11.7540344473	10.8493121115	9.4320552961	11.3209513208	9.030492129
PGSC0003DMG400018622		AlaT1	-1.1519712912	0	0	-1.3276715944	0	0	-1.0840069747	-0.8601262522
PGSC0003DMG402002771		Anaerobic basic leucine zipper protein	0	0	0	1.9286455196	1.2659599278	0	2.9022981621	0
PGSC0003DMG400033873		Conserved gene of unknown function	-1.7758661868	0	0	-1.6403287961	0	0	0	0
PGSC0003DMG400005051		Conserved gene of unknown function	10.3725628266	10.6585801168	0	13.6332367815	0	9.3937980164	0	0
PGSC0003DMG400031248		MRP-like ABC transporter	-0.5758255789	0.9809211763	0.7252454159	1.0748122453	0	0.644086958	1.3124423677	1.4622028677
PGSC0003DMG400016723		Acyl:coa ligase acetate-coa synthetase	-0.9908659431	0	-1.4305372205	-1.8474096204	0	0	-3.1738088881	0
PGSC0003DMG400002559		D-glycerate 3-kinase, chloroplast	-1.39893205	0	0	-1.1668194329	0	0	-0.5950060117	0
PGSC0003DMG400033099		Short chain dehydrogenase	2.3310609219	1.5073524294	0	2.233668937	0	0	1.3331449278	0
PGSC0003DMG402024842		Conserved gene of unknown function	0	0	0	5.536467247	0	6.3326774493	3.0842770165	5.3765397245
PGSC0003DMG400022977		EIX receptor 1	6.536632126	3.1703110654	0	4.6897429419	0	3.0391493503	0	0
PGSC0003DMG400009142		Callus-expressing factor	1.3896824031	0	2.1231686776	1.4738541437	0	0	0	0
PGSC0003DMG400031836		Primary amine oxidase	-2.1376774796	1.3438911752	0	1.956553207	0	2.3593681571	0	0
PGSC0003DMG400025843		Anthranilate N-benzoyltransferase protein	2.5150498791	0	0	11.517886488	2.2975489791	8.1095031695	4.4202921921	10.432494314
PGSC0003DMG400026185		S-locus-specific glycoprotein S6	1.3197224241	1.4642297386	0	1.2934636749	0	1.3299087655	0	1.3484272321
PGSC0003DMG400033038		Isochorismate synthase	-1.5776072948	0	0	-1.4918063374	0	0	0	0
PGSC0003DMG400029800		Conserved gene of unknown function	-1.2645665589	0	0	-2.2020211149	0	0	0	0
PGSC0003DMG400019643		Enoyl-CoA hydratase/isomerase family protein	0	0	0	2.8672964892	0	0	3.025081172	1.8494528759
PGSC0003DMG400013460		Chlorophyll a-b binding protein 3C, chloroplastic	2.2031280982	1.3064345186	0	1.7335941478	3.5230828198	5.0241865165	2.5122668349	5.185928762
PGSC0003DMG400014872		Alcohol dehydrogenase	-0.9153534891	0	-1.5368345459	-1.4105377632	0	0	-0.9337811925	-0.8333708572
PGSC0003DMG400021358		U-box protein	-4.295284896	3.7896855716	0	5.6426618839	0	0	0	0
PGSC0003DMG400025034		Thioredoxin	-1.5773912718	0	0	-1.5131077045	0	0	0	0
PGSC0003DMG401025150		Conserved gene of unknown function	-1.5607202031	0	-2.3448568847	-2.6684812826	0	0	-1.4031783084	0
PGSC0003DMG400006321		Conserved gene of unknown function	12.1896208758	0	12.1344192316	3.9884842371	11.3865429648	3.3479749632	10.3210216041	0
PGSC0003DMG400023738		Conserved gene of unknown function	-1.6709369663	0	0	-1.5061279421	0	0	-1.9186641895	-0.8886230252
PGSC0003DMG400028390		Gene of unknown function	-1.6610655643	0	0	-1.7720463168	0	0	0	0
PGSC0003DMG400023343		Conserved gene of unknown function	1.6134614435	0	0	2.4902951208	0	0	0	0
PGSC0003DMG400025265		Gene of unknown function	3.7113714731	0	0	5.1651720642	0	3.6843697758	4.1117408919	3.7412110771
PGSC0003DMG400008345		Alpha-xylosidase	0	0	0	5.5414089212	0	0	2.2103964095	3.922834818
PGSC0003DMG400009947		Subtilisin-type protease	1.5585013721	0	0	-2.3877511778	1.6705690519	0	2.0856152785	0
PGSC0003DMG401007406		Fatty acyl-CoA reductase 1	2.9185882801	0	0	4.2591267089	0	0	5.2044804209	0
PGSC0003DMG400015355		Monooxygenase	2.4790917521	0	0	3.287543008	0	0	0	0
PGSC0003DMG400019872		Adenylyl-sulfate reductase	1.4578952596	0	1.4209888988	2.4012161949	2.0682444736	2.8129101115	3.1749735939	2.9727724635
PGSC0003DMG400012824		Conserved gene of unknown function	-1.5832149556	-1.7236723623	-2.1597317344	-1.8399037703	0	0	-1.7067030147	0
PGSC0003DMG400033632		Cf-2.2	-1.8429064208	2.3666647711	0	2.8178883191	0	2.1404158215	0	2.6391060871
PGSC0003DMG400021343		White-brown-complex ABC transporter family	-1.1568540235	-1.2642518082	0	-2.0081086827	0	1.3408830656	1.1100025802	0
PGSC0003DMG400011639		Amino acid transporter	-3.0726112225	0	0	2.823513953	0	2.4477950369	0	3.4247178592
PGSC0003DMG400006530		Conserved gene of unknown function	-1.6975570574	-1.5095703206	-2.0468950814	-2.2585052818	-1.7069066755	0	-1.4756125093	0
PGSC0003DMG400007134		Tonoplast intrinsic protein	-2.3731648089	0	0	-2.1127016834	0	0	0	0
PGSC0003DMG400006764		Cytokinin oxidase/dehydrogenase	2.9188162422	0	0	2.0395839876	0	0	0	0
PGSC0003DMG400020541		Protein phosphatase 2C	-3.6192594832	0	-3.3198643248	3.7711911546	0	0	-2.9453672227	0
PGSC0003DMG400036797		Subtilase	0	0	0	-3.0450827876	1.7220005148	0	3.4838104666	2.0522558518
PGSC0003DMG400019944		Conserved gene of unknown function	-1.8827378215	-1.0966062107	-1.3297743003	1.4433628128	-1.8929500693	0	0	0
PGSC0003DMG400025014		Conserved gene of unknown function	0	0	0	-1.133367321	-1.1618105299	-0.8544799062	-0.9709929339	-0.9811211135
PGSC0003DMG400021325		U-box protein	-3.054890592	0	-4.7254079463	4.4521871961	-3.8881526531	0	-2.4618976277	0
PGSC0003DMG400013606		UDP-glucosyltransferase	0	-1.3017853172	0	-1.6618661489	0	-2.051520158	-1.087244723	-2.3199650219
PGSC0003DMG400032801		Proton-dependent oligopeptide transport family protein	0	0	0	-2.0455175767	0	0	-1.214585252	0
PGSC0003DMG400016317		LEAUX=ARABIDOPSIS auxin-regulated protein homolog	-1.1992513303	0	0	-1.4461297065	0	-1.179760552	-0.8910386982	-0.9198211371
PGSC0003DMG400014867		Peroxidase	1.8960434378	0	0	2.8895134152	0	0	2.2128986445	0
PGSC0003DMG400025786		DJ-1 family protein	-0.7954385778	0	-1.3196986241	-1.1596078092	-0.8891596015	0	-1.2346629202	-0.7173484841
PGSC0003DMG400008751	ENP	Conserved gene of unknown function	-1.0551300551	0	0	1.2925615145	0	0	0	0
PGSC0003DMG400010215		Cysteine protease	-1.4672847603	0	0	-2.7980000327	0	-1.725921342	0	0
PGSC0003DMG400029328		Ring finger protein	-1.5641916981	-1.7821529593	0	-2.1501990304	0	0	0	0
PGSC0003DMG400032538		PsbP domain-containing protein 2, chloroplastic	-1.3431432581	0	0	-1.4816378556	0	-1.0064585878	-0.9342400247	0
PGSC0003DMG400010591		SLAC-homologous 1 protein	5.1294716615	0	5.9966980582	5.1131639665	0	0	4.9947129945	0
PGSC0003DMG402009171		AP2 domain-containing transcription factor	-7.2159676064	0	0	2.8601222121	0	0	0	0
PGSC0003DMG402025869		C2 domain-containing protein	-2.8322307383	0	-2.3620727642	2.7655085449	0	0	-1.5555842421	0
PGSC0003DMG400024895		Lactoylglutathione lyase	-2.8437679949	0	0	-2.5587804477	0	0	0	0
PGSC0003DMG400027330		Self-pruning interacting protein 1	-1.0143571377	-1.091856813	-1.0096252591	-1.0637781766	-0.9212571657	-1.3082433833	-0.5780176306	-1.1529416249
PGSC0003DMG400008183		BHLH transcription factor PTF1	-0.7831084771	0	-1.1916712668	-1.4471038842	-0.9408534523	0	-1.1192262947	0
PGSC0003DMG400014178		GDP-mannose 4,6-dehydratase	1.1555335616	1.4055224267	1.0533786463	2.0205204643	0	1.466449485	0	0
PGSC0003DMG400021691		Lipid binding protein	0	0	0	-3.5935702716	0	0	1.7696387906	0
PGSC0003DMG400005078		Conserved gene of unknown function	3.3985967457	5.7536647103	0	7.6093524114	0	5.2757750232	3.8092207552	0
PGSC0003DMG400008185		Cc-nbs-lrr resistance protein	-1.1544065389	0	-0.9566107051	-1.5668179268	0	-1.1855989398	0	0
PGSC0003DMG400008611		Pentatricopeptide repeat-containing protein	-1.7192330857	0	0	-1.4823320608	0	0	-2.1122711909	0
PGSC0003DMG400014347		PAR-1c protein	1.6176619155	0	1.8462284795	2.589448769	3.7425059366	3.1838749902	4.5489346738	4.1894489666
PGSC0003DMG400009042		CP12	-5.5249135676	0	0	-4.1001078837	0	0	-3.5723660388	0
PGSC0003DMG400023384	CPZ	Ribonuclease z, chloroplast	-1.2730516887	0	0	-1.0478837597	-0.8800557915	-0.7718628812	-1.4105694015	-0.9659332212
PGSC0003DMG400002167	PRP1	Glutathion S-transferase	1.1790022973	0	-1.8657080094	2.1123834	0	2.6194017479	2.0789071976	2.711851658
PGSC0003DMG400000319		Conserved gene of unknown function	1.6742845831	0	-2.0717829016	3.7096954916	0	0	2.3920296691	0
PGSC0003DMG400008347		Pentatricopeptide repeat-containing protein	-1.9166702742	0	0	3.8918220745	0	0	2.460650033	2.5377326022
PGSC0003DMG400017592		P70 protein	-1.0450770287	0	-1.1052541242	-1.1932837289	0	0	0	0
PGSC0003DMG400024428		Conserved gene of unknown function	0	0	0	2.9198837099	2.2129934297	0	0	3.3204173765
PGSC0003DMG400023250		NBS-LRR resistance protein	0	0	0	-1.7258164338	-2.1046228589	0	0	0
PGSC0003DMG400024958		Avr9/Cf-9 rapidly elicited protein 189	-1.2584375089	0	0	1.5879277798	-1.2333701037	0	-1.1290681753	0
PGSC0003DMG400001623		Disease resistance response protein	0	0	0	3.0136412504	0	0	1.9285625128	0
PGSC0003DMG400004652	AGT	Serine-pyruvate aminotransferase	-1.8522994287	0	-3.8843743881	-2.8140187082	0	0	0	0
PGSC0003DMG400006661		ASR4	-1.9302621841	-1.5704892447	0	-2.3271647783	0	-2.1021299424	0	-1.8073608512
PGSC0003DMG400023731		Glycosyltransferase	-1.5965662255	0	-3.7720456993	2.9386826368	-2.2731839677	0	0	0
PGSC0003DMG400026237		Glycoprotein homolog	-1.0974076855	-0.9219408423	0	-1.096262606	0	-1.1074571565	-0.7610254558	0
PGSC0003DMG400016695		Chlorophyll a-b binding protein 50, chloroplastic	-1.7713141289	0	-1.9403782591	-2.2945450164	0	1.3236610329	-1.948750421	0
PGSC0003DMG400019257	THI1	Chloroplast thiazole biosynthetic protein	1.2682225612	0	0	-2.2752544631	2.020060786	0	0	0
PGSC0003DMG400012569		Ring finger protein	0	0	0	2.0714456557	0	1.386367078	2.1470928336	1.5449411766
PGSC0003DMG400006024		Cytochrome P450	-1.5275777907	0	0	-1.9015408829	0	0	-1.4381706246	0
PGSC0003DMG400005826		Conserved gene of unknown function	1.0205636071	0.7169749197	0	1.0094368107	0	0	0.7019264549	0
PGSC0003DMG400009268		Proteinase inhibitor	-2.5161912698	0	-2.7434556059	-2.7125283498	2.5090357297	0	0	0
PGSC0003DMG400013546		Sucrose synthase 2	2.0766009115	1.0561307595	0	1.5816333294	0	-1.3666619349	1.2203806109	0
PGSC0003DMG400021634		ACL062Cp	0	0	0	4.7974612793	3.5867028138	5.0876215675	5.2105497245	5.7878132855
PGSC0003DMG401005047		Receptor protein kinase	1.9803568467	0	3.4033102708	2.9024820344	0	0	2.8933941774	0
PGSC0003DMG400007982		UDP-glucosyltransferase	-0.9798242971	0	-1.3923822528	-1.5131929029	0	0	-1.1333509665	0
PGSC0003DMG401009997		Heat shock protein	-1.1356762182	0	0	-1.9683861922	0	0	1.3314286232	0
PGSC0003DMG400000248		HB1	0.9538720504	-1.8406179719	0	-1.6723668056	0	0	2.3571190289	0
PGSC0003DMG400033636		Cytochrome P450	1.7110964089	0	0	2.5170539164	0	0	2.2115324123	2.2038798211
PGSC0003DMG400042313		Conserved gene of unknown function	0	0	0	2.6756061392	2.9107294805	0	0	3.2973836997
PGSC0003DMG400025214		Ankyrin repeat-containing protein	1.9696121195	0	0	2.8228333931	0	1.9733559591	2.341415328	0
PGSC0003DMG400016538		Conserved gene of unknown function	2.710784049	0	0	3.7958267356	3.8345699537	0	0	4.4566578412
PGSC0003DMG400008427		Tetracycline transporter	-1.5531269078	0	-1.5139793106	-1.6779598066	0	0	-2.7118682862	0
PGSC0003DMG400011214		Conserved gene of unknown function	-1.7211230681	0	-1.5774709147	-2.2977062989	0	-2.0922680814	0	0
PGSC0003DMG402006147		Short-chain alcohol dehydrogenase	0.8527456552	0	0	1.1819552166	0	0	1.3729104671	0
PGSC0003DMG400032182		Non-specific lipid-transfer protein	1.8516900702	0	0	1.7520198505	1.2185860532	0	0	0
PGSC0003DMG400027705		Gene of unknown function	-2.1119762725	0	0	-2.4309678003	0	0	0	0
PGSC0003DMG400022641		Reductase 2	1.1077619497	1.2034996713	0	1.4768865998	0.9044008993	0	0	0
PGSC0003DMG400022525		RING-H2 finger protein ATL4M	0.6981696299	0	2.486147143	1.0353167107	0	-1.2883459193	0	-0.907908686
PGSC0003DMG400017100		Branched-chain amino acid aminotransferase	0.9213779649	0	0	1.1943363458	0.7511082285	0.9113810606	1.1913622678	0
PGSC0003DMG400028107		50S ribosomal protein 5, chloroplastic	-2.1146210424	0	0	-1.1679827566	-0.8916614015	0	-1.4639515794	0
PGSC0003DMG400016155	GCL1	7-transmembrane G-protein-coupled receptor	-0.9408566665	0	0	-1.3347218277	0	0	-1.6784299343	0
PGSC0003DMG400016438		Conserved gene of unknown function	8.2707164479	0	0	11.0534896762	0	0	0	0
PGSC0003DMG400001076		Hsr201 protein	4.1682945037	0	0	2.995579022	3.1562435379	0	2.272739706	0
PGSC0003DMG401001494		TSI-1 protein	5.0623886095	0	5.014127741	4.9118120874	9.8391847659	3.2765941909	9.9694447818	5.4864154372
PGSC0003DMG400000048	PCAS-2	Cysteine synthase	2.0993334452	0	0	3.0467384785	0	3.4363983265	2.3002386285	0
PGSC0003DMG400004808		Mitochondrial small heat shock protein	-1.2256988456	-0.7613443881	-0.9545707648	-1.0524533171	1.2111203918	2.1642994587	2.7180951818	3.3633353662
PGSC0003DMG400011033		Abscisic acid receptor PYL4	1.3596994515	1.2940961037	1.5252771098	1.7775912708	0	0	-1.273304736	0
PGSC0003DMG400028984		Conserved gene of unknown function	3.4504720854	3.6824495116	0	3.9306039199	0	0	0	0
PGSC0003DMG401008909		Metallothionein type 2 B	-1.3579711285	0	0	-1.0949016657	0	0	0	0
PGSC0003DMG400016191		Anthocyanidine rhamnosyl-transferase	-1.820179529	0	-6.0280170529	-2.2213678663	-2.4313028433	-2.1108725166	-3.8696095063	-2.2132856855
PGSC0003DMG400021287		Chlorophyll a-b binding protein 8, chloroplastic	-1.0785118383	0	0	-1.5049115131	1.0170559719	1.3280022329	0	1.2563921101
PGSC0003DMG400027283		AT-HSFB3 (Arabidopsis thaliana heat shock transcription factor B3)	4.7662308075	0	2.4702840764	3.1382709163	2.825187507	0	4.6669196531	0
PGSC0003DMG400021326		U-box protein	-4.5135205944	3.0808939758	0	4.5606777369	-3.0634898669	0	0	0
PGSC0003DMG400006569		DNA binding protein	1.1958924398	0	0	1.7120035273	0	0	0	0
PGSC0003DMG402029631		Pleiotropic drug resistance protein 1	3.9661079634	0	3.9524738857	5.5955960617	0	5.5557083399	6.2867171814	0
PGSC0003DMG400021727		Photosystem II oxygen-evolving complex protein 3	-1.0980587627	0	-1.3462530267	-1.3907510043	0	0	-0.8072264558	0
PGSC0003DMG400030673		Gene of unknown function	-1.4780081129	0	0	2.2770356896	0	0	0	0
PGSC0003DMG402010991		Cytochrome P450 hydroxylase	-1.0601199482	0	0	-1.8643511142	0	0	-1.4310217424	0
PGSC0003DMG400005339		Conserved gene of unknown function	2.4548444995	0	3.8926642037	4.1160296149	0	0	5.2530521231	2.897704974
PGSC0003DMG400022295		Conserved gene of unknown function	3.7337367109	0	0	4.591426311	3.8283384603	3.9202555241	0	3.6883928813
PGSC0003DMG400008123		Blind	5.2777357942	0	0	4.6341966423	6.184033726	0	7.081052029	3.2438192453
PGSC0003DMG400010554		CYP72A54	-0.647298936	-0.8048358406	0	-1.2132118127	-1.0874405461	0	-1.6362696643	-0.8469914153
PGSC0003DMG400021416		Conserved gene of unknown function	0	0	0	-1.7265302327	0.9623125988	0	1.1621047622	0
PGSC0003DMG400033667		Serine-threonine protein kinase, plant-type	1.7561728713	0	0	2.5609127286	0	2.3839965218	2.0200198596	0
PGSC0003DMG400027125	SBPASE	Chloroplast sedoheptulose-1,7-bisphosphatase	-1.0117748505	0	-1.0740005672	-1.6491759212	0	0	-1.29394711	0
PGSC0003DMG400028152		Hin1	3.1413986464	0	0	3.7479294349	2.3214585821	0	3.7529607098	0
PGSC0003DMG400009671		Plant-specific domain TIGR01615 family protein	1.4820307281	1.9033616238	0	2.1434636414	0	0	0	0
PGSC0003DMG400018113		R2r3-myb transcription factor	-1.5549426935	0	0	-1.6628141968	0	-1.0295703138	0	0
PGSC0003DMG401026447		F-box family protein	-1.3247689881	0	0	-2.5579962216	0	0	1.6815976583	0
PGSC0003DMG400002724		Conserved gene of unknown function	-1.7050119012	-1.5063975082	0	-2.1652824118	0	0	2.7201562415	2.5547742145
PGSC0003DMG400016529		Uncharacterized Cys-rich domain	1.655739919	2.0364961857	0	3.0237317824	0	0	0	0
PGSC0003DMG400021808		Conserved gene of unknown function	-0.7720599715	-0.9291489548	-1.9015189091	-1.3866814391	-0.8178363806	-0.9125034371	-1.0849659993	0
PGSC0003DMG400031063		Malate dehydrogenase	-0.828740377	0	-1.2251505305	-1.3559615871	-0.8500271193	0	-0.900403776	0
PGSC0003DMG400000318		Conserved gene of unknown function	4.0973157881	5.7484333268	0	7.1926959652	0	0	3.3651804289	0
PGSC0003DMG400033634		Fatty acid desaturase	0	0	0	3.2073719664	0	2.3911837028	1.9397115592	5.2588289729
PGSC0003DMG400026930		Flavonoid glucoyltransferase UGT73N1	-6.5365807847	0	0	3.6317496292	0	2.7809636658	2.2162647325	2.3034470318
PGSC0003DMG400022682		Translocation transactivator/inclusion body protein	0	-2.0164704655	0	-2.5692590336	0	0	1.7521863979	0
PGSC0003DMG400003229		Conserved gene of unknown function	-0.7900428126	0	0	-1.2025475264	0	0	-1.9936182671	-0.9163856913
PGSC0003DMG400003965		Conserved gene of unknown function	-1.2528902708	0	0	-1.4765919494	0	-1.1932719308	-1.8694560788	0
PGSC0003DMG400010113		Gene of unknown function	5.2855185657	4.1197781191	0	4.8981432753	0	0	0	0
PGSC0003DMG400006452		Chlorophyllase	4.3977894002	4.3566943604	0	4.010098275	0	0	0	0
PGSC0003DMG400041767		Elongation factor TuB, chloroplastic	-1.2904354857	0	0	-1.1706632476	-0.8537756563	-0.8425759632	-1.3266148067	-0.814996336
PGSC0003DMG400030982		Polygalacturonase non-catalytic subunit AroGP3	0	0	0	-1.9305548934	0	0	1.2320433535	0
PGSC0003DMG400027781		Conserved gene of unknown function	0	3.5802548503	0	4.9374973648	-3.1515242002	0	0	0
PGSC0003DMG400008840		Protein phosphatase 2C 23	1.2702926766	0	1.1152519732	1.5482091414	0	0.9200813726	1.7035870269	0
PGSC0003DMG400008878		Conserved gene of unknown function	1.64194537	1.1924937326	0	1.7882096742	0	0	1.0280636905	0
PGSC0003DMG400012492		Serine protease	3.9271965339	0	3.5198663242	3.0885737911	2.353218407	0	2.9848332069	0
PGSC0003DMG400011433		Promoter-binding protein SPL9	0	0	0	-1.1742638005	0	0	-1.0498605473	0
PGSC0003DMG400029728		DNA binding protein	0	0	0	-2.2058029023	-2.0657584977	-1.9727358239	-3.0358900483	-2.1788608296
PGSC0003DMG400023985		Ferredoxin-3, chloroplast	1.7165975391	2.1076820753	0	2.7026025325	0	2.3686706709	1.8020895709	0
PGSC0003DMG400030483		Gene of unknown function	0	0	0	3.7014058733	0	0	-3.4436172875	-3.1408018062
PGSC0003DMG400021569		UDP-glucosyltransferase	-1.849145787	-1.8482872932	0	-1.8026363757	0	-1.0999702549	0	0
PGSC0003DMG400003848		Sugar transporter	-1.4725188068	0	0	1.6088011988	0	0	0	0
PGSC0003DMG400015446		Gibberellin receptor GID1	-1.4136909838	0	-2.6831985501	-2.5094737221	-1.6872562194	0	-3.0883089431	0
PGSC0003DMG400018452		ATP binding protein	-1.9274742839	0	-1.7815061728	1.8345096013	-1.0721917369	2.0054609564	0	2.5501868337
PGSC0003DMG400022700		Forkhead-associated domain-containing protein	-0.796008133	0	-1.2068904352	-1.3050015819	0	0	-0.7214603436	0
PGSC0003DMG401008870		Rac GTPase activating protein 1	-1.6403557958	-1.0075545224	0	-1.5574902105	0	0	0	0
PGSC0003DMG400005550		Cytochrome c biogenesis protein family	-1.6359918305	0	0	-1.1329180738	0	0	-1.5149772244	-0.7445901236
PGSC0003DMG400003950		Pentatricopeptide repeat-containing protein	-0.7180302006	0	0	-1.0205397678	-1.0647619276	0	-1.3937623292	-1.3698223985
PGSC0003DMG400019195		Conserved gene of unknown function	-1.5319892938	0	0	2.0841213449	0	0	0	0
PGSC0003DMG400033945		F-box family protein	-0.8790922572	0	0	1.5792807724	0	0	1.0420141753	0
PGSC0003DMG400020264		Conserved gene of unknown function	2.1762782966	2.5539649334	0	2.1666351363	0	-1.4306228732	0	0
PGSC0003DMG400028972		Conserved gene of unknown function	6.7105444103	0	6.6332117302	3.6180728807	5.0699692657	2.5349717217	5.3369228287	0
PGSC0003DMG400002013		Transcription factor DcMYB4	0	0	0	2.2121191705	0	1.5371250442	1.7365774365	2.1851322061
PGSC0003DMG400019619		OJ991214_12.13 protein	-1.9816809906	-0.9819232894	-2.4857759321	-1.5320984423	-0.920260348	0	-1.7655659668	0
PGSC0003DMG400030470		RAB6-interacting protein	0	2.9761892939	0	3.5103356706	0	0	2.4375143114	0
PGSC0003DMG400025433		Conserved gene of unknown function	0	0	0	-1.2374613735	0	0	-1.0739613662	-1.2733371431
PGSC0003DMG400007123		Phytosulfokine peptide	-1.1086764615	0	0	-1.355146411	-0.8303880034	0	0	0
PGSC0003DMG400024699		Conserved gene of unknown function	4.1601540245	0	0	3.7574867138	0	0	2.319791741	3.3027277885
PGSC0003DMG400024863		Cytochrome P450 hydroxylase	-1.233418254	-1.6328536375	-1.401215454	-1.4491569115	0	-0.9299766128	0	0
PGSC0003DMG400027176		Transcription factor	-1.3910359227	0	-1.7370075862	2.4521638243	0	0	0	0
PGSC0003DMG400021763		Nonspecific lipid transfer protein	0	0	0	-1.306112325	1.2636691424	0	1.6590176142	0.9418238313
PGSC0003DMG400003257		Taxane 13-alpha-hydroxylase cytochrome P450	0	0	0	3.0833043992	2.6492573008	2.6583936302	2.6956341466	1.8549643429
PGSC0003DMG400019268		Organic cation transporter	-2.947107062	0	-4.1564859902	-2.7084386689	0	0	0	0
PGSC0003DMG400030409		Conserved gene of unknown function	-4.8873821274	0	0	3.2582302505	-3.8594254298	0	-3.3698959655	0
PGSC0003DMG400009405		Ring finger protein	0	0	0	3.2744011268	0	2.4403439184	1.9802557363	2.5179557469
PGSC0003DMG400029271		Conserved gene of unknown function	2.5531381945	0	0	2.9797798643	0	2.7638023466	2.2440848159	1.8703621524
PGSC0003DMG400006904		Gene of unknown function	0	4.2380621125	0	4.2444703607	-2.8271471246	0	0	0
PGSC0003DMG400008585	PSB28	Photosystem II reaction center psb28 protein	-1.4924464162	0	0	-1.1902919803	0	0	-1.1268599342	0
PGSC0003DMG400008300		Chlorophyll a/b binding protein	-2.2528199502	0	0	-1.9628976514	0	1.23915393	0	1.7470279338
PGSC0003DMG400013399		Conserved gene of unknown function	1.0499746901	0	0	1.4214886401	0.8617195961	0	1.0861193063	0.9475933726
PGSC0003DMG400003115		Chloroplast methionine sulfoxide reductase B2	-2.1001958058	0	0	-2.2154898537	0	0	-1.5307731156	0
PGSC0003DMG400005092		F-box and wd40 domain protein	2.2336262465	0	0	2.6036734688	1.9286990906	1.8719336901	3.7952053763	1.9498964074
PGSC0003DMG400026261		ATERF-2/ATERF2/ERF2	6.716431218	6.2073333602	0	6.3885122142	0	4.1096076532	5.7267845061	0
PGSC0003DMG400005649		Calmodulin-binding protein	-2.6541827246	0	-2.6172826792	3.1681704359	0	2.662001365	-1.7951554887	0
PGSC0003DMG400005656		Beta-mannosidase	0	0	0	1.4909658768	0	0	-1.735576026	0
PGSC0003DMG400008711		Avr9/Cf-9 rapidly elicited protein 76	-3.0382425031	0	-2.5080659119	3.0717288906	0	0	0	0
PGSC0003DMG400007597		Cationic amino acid transporter	-4.2522501744	0	0	-1.972560002	-1.5654267378	-1.7439788852	-2.8930932919	-2.4442138034
PGSC0003DMG400027457		GDU1	0	0	0	-2.0568790389	0	0	-1.2463134367	0
PGSC0003DMG400029745		Actin-101	1.0386485936	1.2529779179	0	1.6569701088	0	1.5832923097	0	0
PGSC0003DMG400033570		MADS transcriptional factor	-1.0818058418	0	0	-1.0526272313	0	0	0	0
PGSC0003DMG400030840		Ribonucleoprotein, chloroplast	-1.8594912868	0	0	-1.0196836716	-0.9493931514	-0.8239981274	-1.4194302813	-0.8981008593
PGSC0003DMG400025877		Twi1 protein	1.8125350857	0	0	2.8335390822	0	0	2.9010202325	0
PGSC0003DMG400024539	ATEXO70E2	ATEXO70E2	-1.1095987766	0	-1.6820137113	1.493256922	0	1.0229856966	0	0.9357532724
PGSC0003DMG400002171		Glutathione S-transferase T2	2.3987380634	0	0	3.1195430621	3.5142569835	2.9926681611	5.4327449677	3.6532991002
PGSC0003DMG400029380	TSBtype2	Tryptophan synthase beta chain	0.9458958769	0	0	1.1182431589	0.9141178472	1.5059812632	1.4712771752	1.1565175839
PGSC0003DMG400005744		RAB11F	-1.0648570411	-1.224094373	-1.519347046	-1.0398484338	-0.8636538904	-0.9274445964	-0.5886166088	0
PGSC0003DMG400013512		Conserved gene of unknown function	-2.1813278521	0	-3.3721491297	-10.8099514655	0	0	-4.741692749	-2.2761949811
PGSC0003DMG400030994		Polygalacturonase-1 non-catalytic subunit beta	-2.1020017298	1.5530050488	0	2.138513136	0	2.3749283973	0	2.1528595565
PGSC0003DMG400003095		Leucoanthocyanidin dioxygenase	-1.8660111211	-1.9127373582	0	-1.6871316996	-1.2281780447	-1.1182934931	-1.3060080675	-1.0671533555
PGSC0003DMG400007427		Calcium ion binding	-1.5810735588	0	0	-1.9275468099	0	0	-1.2852162169	0
PGSC0003DMG400014394	GDC1	Conserved gene of unknown function	-2.2741529883	0	0	-1.3221488641	-1.1963834049	0	-1.5582659068	0
PGSC0003DMG402002270		Mutt domain protein	-2.8998875212	0	0	-2.2931969944	0	0	-3.1231511434	0
PGSC0003DMG400008761		R2R3 transcription factor MYB108 1	-1.5333784607	0	0	2.090924944	0	0	1.1953070692	0
PGSC0003DMG400017495		Conserved gene of unknown function	-1.4203697373	-1.0571764537	0	-1.5255028535	0	-2.4571017769	0	-1.2859514952
PGSC0003DMG400045602		Pentatricopeptide repeat-containing protein	0	0	0	-1.1282593033	-1.2821908378	-0.9891980561	-1.6345493935	-1.0759129604
PGSC0003DMG402009291		LrgB-like family protein	-1.1262444059	0	0	-1.2622728114	0	0	-0.8488297691	0
PGSC0003DMG400013392		CBL-interacting protein kinase 20	-0.7716779428	0	0	-1.3574124421	0	0	-2.545569011	-0.8039629727
PGSC0003DMG400011606		Conserved gene of unknown function	-2.2606634734	0	0	-1.284220145	0	0	0	-0.7655480658
PGSC0003DMG400010092		Cinnamoyl-CoA reductase	-3.023082874	0	-4.7568021559	-2.8324872756	0	1.800282033	-2.6542463307	0
PGSC0003DMG402030595		Conserved gene of unknown function	-4.9781535594	0	-4.4990645684	4.0934325294	-2.5333363216	0	-4.6702025778	0
PGSC0003DMG400004826		Dehydration-responsive element binding protein 6	-2.089977209	0	0	-2.913251111	0	0	0	0
PGSC0003DMG400017204		Oligopeptide transporter	0	0	0	1.9909639161	0	0	1.5942481654	0
PGSC0003DMG400041032		Gene of unknown function	0	0	0	-3.3466370235	0	0	1.4673588998	0
PGSC0003DMG400000099		Pentatricopeptide repeat-containing protein, mitochondrial	-1.0243396485	0	-1.912911949	-1.8248051868	0	0	-1.7807094575	0
PGSC0003DMG401015527		Serine-threonine protein kinase, plant-type	4.2841012932	2.673252168	0	3.5750005012	2.7661593722	2.2064625893	2.9613104934	0
PGSC0003DMG401024510	ENO1	Enolase	1.2303678389	0	1.3949877353	1.9491662737	0	1.1974917555	0	0
PGSC0003DMG400000317		Arabinogalactan peptide 22	5.7001275713	9.5249922049	4.5721527706	11.0170324284	0	7.2504280221	0	0
PGSC0003DMG400008822		Kinase	-1.5835544854	0	0	1.9482815874	0	0	0	0
PGSC0003DMG400009525		UDP-glucose:glucosyltransferase	0	0	0	2.7005753171	0	0	2.1342342656	0
PGSC0003DMG400011294		MYB transcription factor MYB114	4.6367317743	0	0	2.8965618191	3.6647630782	2.672094765	5.3453953176	4.8550690583
PGSC0003DMG400015611	ZFP5	C2H2L domain class transcription factor	5.2719691587	0	0	3.222620083	2.6537712904	0	5.6791808099	0
PGSC0003DMG400031347		Amino acid transporter family protein	-2.7606226656	0	0	-1.3774619118	0	0	0.7752581526	0
PGSC0003DMG400026404		Fragment	1.1949521809	1.341083825	0	1.7666306563	0	0	0	0
PGSC0003DMG400005701		Peptidyl-prolyl cis-trans isomerase B, ppib	-0.949416562	0	-1.3867268158	-1.5351622982	0	0	-1.1304442624	0
PGSC0003DMG401016309		Non-specific lipid-transfer protein	0	0	0	1.8799469482	0	1.4841245436	1.2667995168	1.461502179
PGSC0003DMG400018544		Luminal-binding protein 5	1.8902401829	0	1.2965660517	1.507919647	0	0	0	0
PGSC0003DMG401003010		Conserved gene of unknown function	-1.0594804416	0	0	-1.1434204794	0	0	-0.6571705832	0
PGSC0003DMG400010525		Cytochrome P450	1.9865941405	1.7445249663	0	2.2491837214	0	0	1.5090453838	0
PGSC0003DMG401000923		NIM1 2	1.0264731179	0	0	1.2992541793	0	0	0	0
PGSC0003DMG400029572		Conserved gene of unknown function	1.7834099488	0	0	1.3600523206	0	0	1.2422214597	0
PGSC0003DMG400013176		DUF26 domain-containing protein 2	4.515136836	0	7.5752729436	2.9815301294	4.5313050159	2.2011514829	6.9485842894	2.9782276126
PGSC0003DMG400014229		Ebna2 binding protein P100	1.0942139304	0	1.0122610518	1.0259672547	0	0	0	0
PGSC0003DMG401028586	MVK	Mevalonate kinase	1.4020678812	1.2475978668	0	1.6906728606	0	1.4694392367	0	0
PGSC0003DMG400031230		Ribosomal protein S6 kinase	1.30371959	0	0.6943209619	1.1747222456	0	0.7862225153	0	0
PGSC0003DMG400019266		50S ribosomal protein L24, chloroplastic	-1.8565700588	0	0	-1.0885622768	-0.7386000594	0	-1.3644189678	0
PGSC0003DMG400027281		Conserved gene of unknown function	-1.0661475176	0	0	-1.7888807683	0	0	-1.098067621	0
PGSC0003DMG400016187		HVA22 e	-1.3955370192	-1.460912993	0	-1.5277427461	0.934068725	0	1.1693812806	0
PGSC0003DMG400011797		GTP binding protein	10.1198703995	0	0	6.1203258714	7.7428657696	0	6.4754778772	0
PGSC0003DMG400004203		Gene of unknown function	-1.110968066	0	-1.1183327795	-1.3007551455	0	0	-0.9316003645	0
PGSC0003DMG400018133		Cytochrome P450 71A4	-1.0958683183	0	-1.7365233438	-1.2254975139	-1.0824653569	0	0	0
PGSC0003DMG400032817		Squamosa promoter binding	-1.4715675646	0	-1.1900138492	-1.9838342064	0	0	0	0
PGSC0003DMG400018276		Germin	0	0	0	1.3692369342	0	0	1.1282040748	0
PGSC0003DMG400028970		DC1 domain containing protein	9.326820977	0	9.9646341457	4.0779713083	9.8208886261	4.39013356	8.3252721761	3.3227326092
PGSC0003DMG400030979		Polygalacturonase non-catalytic subunit AroGP3	-1.373987715	0	0	-2.2276056383	0	0	0	0
PGSC0003DMG400045121		Basic 7S globulin 2 small subunit	0	0	0	3.3782197416	0	0	6.1993512047	2.5901167866
PGSC0003DMG400028544		Acyl-protein thioesterase	0	0	0	-1.3307607359	-1.176249037	-1.6428381524	0	0
PGSC0003DMG401023899		Conserved gene of unknown function	2.721192758	0	0	4.7294324414	0	0	0	0
PGSC0003DMG400002730		Conserved gene of unknown function	1.1612086347	0	0	1.8165078817	0	0	0	0
PGSC0003DMG400002201	FC1	Ferrochelatase	1.3851718214	1.1886450898	0	1.6632519045	0	0	0	0
PGSC0003DMG400020937		Copia-type polyprotein	1.8849541783	2.0807970044	1.4449867388	2.6964357353	0	0	2.4419745227	0
PGSC0003DMG400008538		Dehydration-responsive element binding protein 3	-1.7710880457	-1.3446493579	0	-1.438858503	0	-1.7825221341	0	-0.989921702
PGSC0003DMG400024419		Cembratrienol synthase 2a	0	0	0	-3.5386941989	1.637969651	0	0	0
PGSC0003DMG401016617		Cytochrome P450	0	0	0	2.8081801604	0	0	2.2194821937	2.5511366306
PGSC0003DMG400007073		Epidermis-specific secreted glycoprotein EP1	1.7875463304	0	0	3.0090369054	0	0	0	0
PGSC0003DMG400043512		Cytochrome P450	1.7405072412	0	2.7423251044	2.6067438192	1.8171036435	0	2.7439459992	1.7196732697
PGSC0003DMG400014620		Conserved gene of unknown function	7.0220239172	9.775232806	0	10.8562011451	0	9.3539897158	5.2441099905	8.098847884
PGSC0003DMG402004779		Cytochrome P450	0.8223458744	0	0	-1.1959193482	1.2147635214	0	1.0790665602	0
PGSC0003DMG401027064		ATP binding protein	1.8405922401	0	0	1.8631744278	0	0	0	0
PGSC0003DMG400028757		Fiber protein Fb15	-1.4426423481	0	0	-1.9661667948	0	0	0	0
PGSC0003DMG400018135		Cytochrome P450 71A4	1.0568363892	0.8627700822	0	1.2607991673	0	1.6346365054	1.7048184169	1.5147593948
PGSC0003DMG400007328		Rhythmically-expressed protein 2 protein	1.7591354449	1.8048425447	0	1.3705920409	0	-1.0016565172	0	0
PGSC0003DMG400004629		Epoxide hydrolase 1	-1.1050693188	0	-1.2441722036	-1.633366148	0	0	0	0
PGSC0003DMG400010682		Thylakoid lumenal 21.5 kDa protein, chloroplast	-2.0827462395	0	0	-1.0426772945	-0.7057981172	-0.6728052635	-1.7557312303	0
PGSC0003DMG400004478		Conserved gene of unknown function	0	0	0	2.5705987604	0	1.9372065677	3.6059986657	2.4943717825
PGSC0003DMG400022436		Serine/threonine-protein kinase PBS1	1.6761840825	0	1.7546125892	1.5006505733	0	0	1.6178067526	0
PGSC0003DMG400012325	SP1L5	SP1L	-2.0370173399	-1.2728690752	0	-1.6383529835	0	0	0	0
PGSC0003DMG400007577		Cytoplasmic dynein light chain	-1.1604554343	0	-3.0979139378	-1.9036000878	0	0	-1.387829402	0
PGSC0003DMG400030121		Malic enzyme	-1.2945109211	0	0	1.3316887818	0	0	0	0
PGSC0003DMG400010044		GNS1/SUR4 membrane family protein	0.9759977035	-1.0572136587	0	-1.4705317471	1.014524023	-1.2560962423	0	0
PGSC0003DMG400004150		Protein disulfide isomerase	1.160799748	0	1.0297838363	1.5034680229	0	1.0498161949	0	0
PGSC0003DMG400005633		Conserved gene of unknown function	-1.1344525882	0	0	-1.7671110548	0	0	-1.4185959747	0
PGSC0003DMG400027637		Glutathione S-transferase T5	1.6410410326	0	0	1.0716620114	1.5297225103	1.2506108361	2.7148330296	2.545062233
PGSC0003DMG400012380		ATEXO70E1	-1.2489461668	0	-2.3564756932	2.1459580772	-1.4539712392	0	0	0
PGSC0003DMG400044171		P69E protein	2.4724583384	0	0	2.6387195424	0	1.8133155683	0	0
PGSC0003DMG400010489		Receptor serine/threonine kinase	-1.7096244775	0	-2.3815623475	1.7936047288	0	0	0	1.6525790082
PGSC0003DMG400027155		Protein phosphatase 2c	-1.9564105984	0	-1.936799128	1.9044440459	-1.7512383404	0	-1.8235838168	0
PGSC0003DMG400014899		Transporter	1.2913796471	0	0	1.0330442483	0	0.9787619234	1.0842151268	0.7547060746
PGSC0003DMG401015537		Ptpla domain protein	-1.1352878901	0	-0.9496683755	-1.4136058028	0	0	-1.0919844082	0
PGSC0003DMG400001139		Carboxyl-terminal proteinase	-1.1599715019	0	0	-1.3779245957	-0.9966913798	-0.9242792154	-1.1798785287	0
PGSC0003DMG400020123		AAA ATPase containing von Willebrand factor type A	-1.1341512423	0	-0.7908600847	-1.0605229794	0	0	0	0
PGSC0003DMG400000757		Salicylic acid-binding protein 2	-2.2369184614	0	0	1.7671085833	0	0	1.1249567282	2.3457698446
PGSC0003DMG400010572		RNA-binding region-containing protein	3.9195850253	3.9293364323	0	3.4322183707	3.1653308327	0	4.1868739539	2.5581253611
PGSC0003DMG400025668		ATP binding protein	5.0979915591	0	4.0093164722	3.0822818394	3.1965936293	0	3.2338825965	0
PGSC0003DMG400001434		WRKY transcription factor-c	0	2.4795752305	0	1.9872577282	-1.529966912	0	-1.491247132	0
PGSC0003DMG402023841		Sterol desaturase	3.5264869732	0	0	3.2367033842	3.8814067454	2.1176024482	5.4086303576	3.5777619267
PGSC0003DMG400024531	PPL1	Thylakoid lumenal 25.6 kDa protein, chloroplast	-1.9673554953	0	0	-1.3933321534	-0.8576729954	0	-2.1404324023	0
PGSC0003DMG401018424		Chalcone reductase	-1.7383426359	0	0	-1.38156588	0	0	-0.8522422133	0
PGSC0003DMG400029432	PAM68	ABC-type Co2+ transport system, permease component	-1.0087633712	0	0	-1.0909447968	0	0	-0.9408057216	0
PGSC0003DMG400003660		Amine oxidase	-1.008765646	0	0	-1.0220097845	0	0	-0.7984007949	0
PGSC0003DMG400004796		Extensin	3.9059496993	0	3.7341791218	5.4086518882	3.5291085651	0	0	6.430151461
PGSC0003DMG400003105		Glutamyl-tRNA reductase	-0.93457379	0	0	1.3733818874	-1.1233631643	0	0	0
PGSC0003DMG400007565		Cytochrome P450	3.125390302	0	0	1.8157959296	0	1.7108191263	0	2.0866572161
PGSC0003DMG400006854	ATPAO1	Polyamine oxidase	2.4197370145	0	0	1.6803043735	0	0	0.9454625396	0
PGSC0003DMG400032555		NAC domain protein	2.5302024949	2.5665654785	0	3.0675669356	0	1.9665872098	1.8308871107	0
PGSC0003DMG400008907		Protein kinase	1.0581399405	1.1067131383	0.8348669029	1.4030630926	0	0	0	0
PGSC0003DMG400021292		Gibberellin 2-oxidase 3	-1.7524861057	0	0	-2.9175880415	0	0	0	0
PGSC0003DMG400001441	DND1	Cyclic nucleotide-gated ion channel	-0.8877779594	0	0	-1.4411365831	0	0	-1.1826319683	0
PGSC0003DMG402030099		Prosystemin	-2.4759096477	0	-1.8438810979	-2.034859538	0	0	-1.2129352665	0
PGSC0003DMG400029837	ILL6	IAA-amino acid hydrolase	0	-0.7878383246	0	-1.0357925724	-1.2590138429	-1.3709435188	0	-1.7375118851
PGSC0003DMG400023027		Calcium-binding protein	2.2033698037	0	0	2.7146769024	-3.2009423595	1.8235101598	0	0
PGSC0003DMG400021264		Phosphoenolpyruvate carboxylase	0.925070167	1.0623490888	0.8293299567	1.1120416193	0.7570592811	1.0552353572	1.2135987581	0.9092880011
PGSC0003DMG400009686		Bacterial spot disease resistance protein 4	-1.0337243013	0	0	1.5561923725	0	0	0	0
PGSC0003DMG400000851		Conserved gene of unknown function	-1.012542177	0	0	-1.1958935704	0	-0.9523495372	0	0
PGSC0003DMG400014787		Gene of unknown function	-2.3809132005	0	-1.4472136874	-1.9503747462	0	0	1.3999053473	0
PGSC0003DMG400010095		Conserved gene of unknown function	-1.6000064948	-1.3277965888	0	-1.5215124914	0	0	0	0
PGSC0003DMG400027881		Gene of unknown function	0	3.630187217	0	4.5759472848	0	0	4.0348975233	0
PGSC0003DMG400023282		Leucine-rich repeat transmembrane protein kinase	1.1780586427	0.8949974317	0	1.154526097	0	1.0953887402	0.9188460074	0
PGSC0003DMG400029794		Coated vesicle membrane protein	1.0186597049	0	0	1.259865848	0	0	0	0
PGSC0003DMG400005763		Conserved gene of unknown function	0	0	0	-2.8717780442	0	0	-2.0997041496	-1.8002260283
PGSC0003DMG402019589		Neoxanthin synthase	-1.9033950504	0	0	3.5639613515	0	0	0	0
PGSC0003DMG400022633		Ubiquitin-protein ligase	-1.1660071863	0	-0.9067349175	1.4611974531	0	0	0	0
PGSC0003DMG400009326		Conserved gene of unknown function	-1.634061703	-1.298863434	0	-1.5088494273	0	0	0	0
PGSC0003DMG400000335		Cytokinin oxidase/dehydrogenase 2	2.0911933998	3.536335334	0	3.8837280065	0	2.5371041553	0	0
PGSC0003DMG400008569		Peptidyl-prolyl cis-trans isomerase	-1.5411257345	0	0	-1.1990282891	-0.884400488	-0.8216690581	-2.2429250229	-0.9150978619
PGSC0003DMG400023843		Fatty acid desaturase	6.1176295296	7.6584896451	3.0409961263	10.5601290422	7.1347129705	11.462244412	7.3072432998	12.4381621983
PGSC0003DMG400011072		Ribulose bisphosphate carboxylase/oxygenase activase 1, chloroplastic	-1.6865845598	0	-2.0716322805	-2.2372138019	0	1.7591437978	0	0
PGSC0003DMG400028818		Transcription factor	-1.351479956	0	0	-1.0418701466	-1.5182649039	0	-2.7043015555	-1.8206206256
PGSC0003DMG400012742		GNS1/SUR4 membrane protein	1.8887609426	0	0	-2.8509627169	0	0	0	0
PGSC0003DMG400018514		ATP binding protein	1.2431776704	0	1.070561395	1.3706733461	0	0	0	0
PGSC0003DMG400013779	ATR2	NADPH-cytochrome P450 oxidoreductase	1.2359281696	1.7212891703	1.2307933203	1.9654193629	0	1.2780820994	1.3258703388	0
PGSC0003DMG400013293		UPF0497 membrane protein 14	-2.3567772034	0	-1.562921565	-1.6010716906	0	0	0	0
PGSC0003DMG401026043		NRC1	1.4558505638	0	0	1.2935066631	0	1.0892275818	0.9184108729	1.1386806365
PGSC0003DMG400026484		Gene of unknown function	-1.1460130451	0	0	-1.7255617997	0	0	0	0
PGSC0003DMG400026154		Receptor kinase	1.4609124911	0	0	1.5721505265	0	1.5058972806	1.9382534983	2.1441673549
PGSC0003DMG400006106		Acylamino-acid-releasing enzyme	-1.0176267358	0	-0.8384988198	-1.4654397744	0	0	-0.9427296488	0
PGSC0003DMG400028357		Conserved gene of unknown function	-1.0906303999	0	-1.3232167316	-1.6181517715	0	-1.6050986772	-1.3656852576	0
PGSC0003DMG400020777		Gene of unknown function	-2.238598933	0	0	3.568313838	0	0	0	3.9543790538
PGSC0003DMG400030548		Myb-like transcription factor 6	-2.9283000931	0	-7.1545611764	-3.5717899004	-2.7097729861	0	-4.0930524781	0
PGSC0003DMG400010099		Conserved gene of unknown function	-1.1488706521	-1.2059727865	0	-1.3842093075	0	0	0	0
PGSC0003DMG400008138		Glucosyltransferase	1.3775131204	0	1.5249441527	1.917502701	1.3391481946	0	2.4448291752	0
PGSC0003DMG402003606		Conserved gene of unknown function	1.2519527435	0	0	1.9045777965	0	0	0	0
PGSC0003DMG400008950		Calmodulin binding protein	4.1470799851	0	5.6389264282	2.8278437235	3.2681278691	2.4076985124	4.7507935634	1.8668381017
PGSC0003DMG400028751		Conserved gene of unknown function	1.8825904	0	0	2.1262800008	0	0	0	0
PGSC0003DMG400011726		MAP kinase phosphatase 1	1.1767866924	0	1.1183364903	1.7029744822	0	0	0	0
PGSC0003DMG400030332		Protein phosphatase 2C	-1.9527947846	0	-1.6448607615	-2.4219661703	0	0	1.7966095224	0
PGSC0003DMG400011811		Ferredoxin--NADP reductase, root-type isozyme, chloroplastic	1.1617157481	0	1.5454770401	1.6116960018	1.1264314038	0	0	0
PGSC0003DMG400015219		Miraculin	2.1878079051	0	0	3.472794374	5.2301065303	0	7.039250434	2.6107241536
PGSC0003DMG401011400		Beta-glucosidase	0.9631411574	0	0	1.3494430078	1.2765257272	1.9088402002	1.7960692829	1.046997929
PGSC0003DMG400012648		MYB transcription factor	0	0	0	2.5368124474	0	2.0433782277	2.8389760038	0
PGSC0003DMG400013146		Endo-beta-mannanase	-0.8157522584	0	-0.7918903234	-1.2487207909	0	0	-1.4015463916	0
PGSC0003DMG400011203		Conserved gene of unknown function	-2.9979633378	0	0	-1.1380157829	-2.6105468264	-1.6444474631	-3.5242820431	-1.8538718276
PGSC0003DMG400029583		Conserved gene of unknown function	-1.0736924633	0	-2.5955857765	-2.1465357562	0	0	-2.6632848018	0
PGSC0003DMG400010096		Conserved gene of unknown function	-1.1711243599	0	0	-1.2488395592	0	0	0	0
PGSC0003DMG400024627		GRP 2	2.432807266	2.0532870713	2.4458565923	2.3847804174	2.7140595919	2.0662347372	2.5984010322	1.8853111517
PGSC0003DMG401022886		Inter-alpha-trypsin inhibitor heavy chain	-1.037187042	0	0	-1.3503777759	0	0	0	0
PGSC0003DMG400005805	PSAN	Photosystem I reaction center subunit	-1.2779330708	0	-1.0814633391	-1.2774532523	0	0	0	0.8299469225
PGSC0003DMG400010439		CHP-rich zinc finger protein	0	0	0	3.0151843074	-2.2604407573	0	-1.9236043273	0
PGSC0003DMG400040994		Ring finger protein	-1.251794708	0	0	-2.074883081	0	0	0	0
PGSC0003DMG400021493		50S ribosomal protein L34	-1.4156258713	0	0	-1.0264426033	-0.9017724952	-0.6567746013	-1.2634141251	0
PGSC0003DMG400003243		Gene of unknown function	-2.7319148946	0	-3.2506405228	-2.2431824614	-1.7722774896	0	-2.8230532943	0
PGSC0003DMG400002172		Glutathione S-transferase T2	0.9250679876	0	0	1.061389134	1.4828330479	1.7618274917	2.1335313558	1.6312869734
PGSC0003DMG400005631		AP2/ERF domain-containing transcription factor	-1.0519446805	-1.1052800282	-1.5962715169	-1.5659809727	0	0	0	0
PGSC0003DMG400002321	ACO1	ACC oxidase	6.9988153379	2.0780620628	0	2.4669917436	0	-4.5609202598	0	-2.2438429271
PGSC0003DMG400026170	CYCP2;1	Nuc-1 negative regulatory protein preg	-2.4379542616	0	0	-3.254171926	0	0	-2.0831267964	0
PGSC0003DMG400016831		Conserved gene of unknown function	-0.7555010283	0	0	-1.0566661345	0	0	-1.015626227	0
PGSC0003DMG400017842		Cinnamoyl-CoA reductase	-3.4886583781	0	-2.0326687562	2.6374909067	0	0	0	0
PGSC0003DMG400004477		Lachrymatory-factor synthase	0	0	0	4.2138441243	0	0	2.2184659757	3.986108769
PGSC0003DMG400010759		Gene of unknown function	2.2737311923	0	1.8939898382	2.947204731	0	0	0	0
PGSC0003DMG400008013		Thioredoxin	-0.6769965035	0	-1.5859731644	-1.0376799935	0	0	-1.4500503975	0
PGSC0003DMG400027897		UPF0308 protein, chloroplastic	-1.5697748172	0	0	-1.6496016331	0	0	-0.9734388941	0
PGSC0003DMG400019284		Myosin VIII-B	-0.648097423	0	-1.6873661305	-1.0369282008	-0.7492104035	-0.6638305045	-1.0707542684	0
PGSC0003DMG400016497		Conserved gene of unknown function	-2.2842872565	-1.835799352	-4.2215927959	-2.6393027906	-2.2373005485	-1.8550003748	-1.7658332806	0
PGSC0003DMG400023397		Conserved gene of unknown function	-1.248895255	0	0	-1.975544335	0	0	-1.4609704071	0
PGSC0003DMG400030594		ATP synthase subunit beta	0	0	0	-1.4574330566	1.0546273607	0	0	0
PGSC0003DMG400011748		Gene of unknown function	-2.1837912362	0	0	-2.2056849909	0	0	0	0
PGSC0003DMG400013928	CCR4	Cytokinin-regulated kinase 1	-1.9761537527	0	-1.6782861619	1.5940430055	0	0	-1.1188970133	0
PGSC0003DMG401001531		Conserved gene of unknown function	1.9371610434	1.8569897792	0	2.5550298666	0	1.8893990091	0	0
PGSC0003DMG400032793	AT-HSFA9	Heat stress transcription factor HSFA9	-3.1802597637	0	0	-2.5914007709	0	0	2.5188606579	0
PGSC0003DMG400029690		UPF0497 membrane protein 1	5.6906357688	0	0	3.553926991	4.8002072666	0	5.0519395357	0
PGSC0003DMG400031832	MSS1	Hexose transporter	2.2257643971	0	0	2.1290350365	0	0	1.6692261078	0
PGSC0003DMG400009434		VQ motif-containing protein	3.2564246228	3.2501820579	0	3.8581697755	0	0	0	3.2219782539
PGSC0003DMG400001460		Ninja-family protein Os03g0419100	1.4352814282	0	0	1.1225807342	0	-1.2072657905	0	0
PGSC0003DMG400018235		Nitrate transporter	-2.5639228691	0	0.9783322399	-1.7083423192	0	0	0	0
PGSC0003DMG400021356		U-box protein	-6.1589999315	4.377455523	0	5.708220068	0	0	-3.3921365864	0
PGSC0003DMG401024517	SPPA	Protease	-1.2743994469	0	0	-1.1287635212	0	0	-0.9641348033	0
PGSC0003DMG400006924		Lipase	1.4633866295	0	0	1.8225517259	2.5428645976	0	0	2.3308869127
PGSC0003DMG400006797		Glutamate/malate translocator	-1.8053614352	0	0	-1.8556933743	0	0	1.3765382268	0
PGSC0003DMG400011336		Hypoxia-responsive family protein	1.9823500686	1.7645121391	0	2.092215221	0	0	0	0
PGSC0003DMG400013427		Polcalcin Jun o	2.774234977	0	0	3.8653466434	0	0	0	0
PGSC0003DMG400024961		WRKY domain class transcription factor	0.8417406602	0	1.0794795626	1.3000964802	0	0	0.9202186463	0
PGSC0003DMG400012200		Conserved gene of unknown function	0	0	0	1.5397999772	0	1.351415583	1.2801447456	0
PGSC0003DMG400006538		Conserved gene of unknown function	-2.2300822133	0	-1.5532999105	-1.915897437	-1.9598806776	0	-1.4424434779	0
PGSC0003DMG400015896		Conserved gene of unknown function	0	0	0	3.1627557064	3.2213199874	2.5027587398	2.7817326368	4.3469331417
PGSC0003DMG400010166		Anthocyanin permease	-1.9726418871	0	-4.4512653531	-2.0482413873	-2.1588849774	0	-2.7424819572	0
PGSC0003DMG400005620		OLE-5	-2.0343995784	-1.5458171183	-1.716697615	-1.9299743508	0	0	1.7749363747	1.1351096488
PGSC0003DMG400010470		Subtilase	-1.8661792979	0	-2.0524486846	-2.4504013577	1.5767561706	0	3.1097723818	1.7333575157
PGSC0003DMG400024774		Conserved gene of unknown function	1.549720374	0	0	2.1945718135	0	0	1.8387328121	2.0410746226
PGSC0003DMG400005528		DNA binding protein	-1.0513813075	0	0	-1.4579466973	0	0	0	0
PGSC0003DMG400005822		Potassium channel tetramerization domain-containing protein	-1.4638310282	0	0	2.3436577986	0	0	0	0
PGSC0003DMG400031868		Conserved gene of unknown function	0	0	0	-1.5970252301	0	0	-1.3182095618	0
PGSC0003DMG400011355		UPF0497 membrane protein 6	-3.2067866849	0	0	1.6753145082	-2.8454384143	-1.7150075237	-2.1139795676	0
PGSC0003DMG400015705		Conserved gene of unknown function	5.8356159128	0	4.3422989984	10.0620478807	0	0	0	0
PGSC0003DMG400002662		Conserved gene of unknown function	0	0	0	1.8557356287	1.8891781731	0	0	0
PGSC0003DMG400017905		Conserved gene of unknown function	1.9384707933	0	0	1.5174237407	1.6319442787	1.7127990124	2.0762725404	1.5179780828
PGSC0003DMG402032158	MEE11	F-box protein family	-1.5313456692	0	0	-1.4296373941	-1.0126992615	0	-1.213441343	0
PGSC0003DMG400003054		UDP-Glc-4-epimerase	-2.5419581951	-1.3513172982	0	-1.6408832447	0	0	-1.5256137204	0
PGSC0003DMG400027185		Hydrolase	0	0	0	2.4065490109	0	2.9584102364	1.6912406505	0
PGSC0003DMG400027916		Inositol-3-phosphate synthase	-1.9685324613	0	0	-2.0538501234	0	0	0	0
PGSC0003DMG400013803		Serine-threonine protein kinase, plant-type	-1.1544208232	0	0	1.8930467247	0	0	0	0
PGSC0003DMG401016626		Dopamine beta-monooxygenase	-1.4523885355	0	-1.8540047684	-1.7104049227	0	0	0	0
PGSC0003DMG400003731		Conserved gene of unknown function	-0.7204258071	0	-1.415303033	-1.2124402224	-0.8468169819	0	-2.2595558813	0
PGSC0003DMG400011277		Conserved gene of unknown function	-1.2237994347	0	-2.1771922815	-1.8666069826	-1.2000826119	0	-1.6147292235	0
PGSC0003DMG400030134		MLO1	2.3918965121	1.9274367723	1.354823985	2.2856299351	0	0	1.5152694494	0
PGSC0003DMG400030810		Conserved gene of unknown function	-2.8608247122	0	-4.8697142912	3.3521451228	0	0	0	0
PGSC0003DMG400016145		Transcription factor bHLH96	3.2113113998	0	5.3141153394	3.4705127817	0	0	3.6957851678	0
PGSC0003DMG400011607		Conserved gene of unknown function	-9.5903590414	0	-5.0588000879	6.3300862937	0	0	-5.1813670784	0
PGSC0003DMG402018816	YLMG2	YGGT family protein	-1.9622524489	0	0	-1.5157276557	0	0	-1.5013626895	0
PGSC0003DMG400019217		AN2	-3.0501484154	0	-4.276046111	-3.2836757734	0	0	0	0
PGSC0003DMG400027703		Alphavirus core protein family	1.1293640883	0	0	1.5834906082	0	1.1259813972	1.841891148	0
PGSC0003DMG400028971		Conserved gene of unknown function	6.6826190275	2.9179999787	6.5638006945	3.7118368229	6.0439538937	3.2328497293	5.2556953757	0
PGSC0003DMG400029492		Glucosyltransferase	0	0	0	-2.3072942296	2.2076196763	0	1.5914231265	0
PGSC0003DMG400022779		Conserved gene of unknown function	0	0	0	1.9519784195	1.3046933522	0	2.2120960911	1.3133949132
PGSC0003DMG400018351		NADPH:protochlorophyllide oxidoreductase	-1.1162151792	0	0	-1.2145296855	0	0	-0.7557386436	0
PGSC0003DMG400028337		Gene of unknown function	-3.5446893629	0	-5.0342061279	2.9272995881	-3.643576261	0	-3.0002771407	0
PGSC0003DMG400004626		Major allergen Pru ar 1	8.2382593047	0	0	7.1441813745	11.1297651738	6.6957496951	9.244031533	7.1569709932
PGSC0003DMG400032122	ZKT	Binding protein	-1.0146872318	0	-1.0014121203	-1.2620898184	0	0	0	0
PGSC0003DMG400006887		Gene of unknown function	0	4.3985541208	0	5.0081627923	-3.4648881557	0	0	0
PGSC0003DMG400010049	ATCSLC04	Transferase, transferring glycosyl groups	-1.5137883426	0	-2.7761009827	2.347364618	0	0	0	0
PGSC0003DMG400027198		GRAS family transcription factor	1.0166077048	0	0	1.1899450138	0	0	1.2441467838	0
PGSC0003DMG400005056		Sphingosine kinase	1.459803414	0	0	1.0175726075	1.0671024054	0.6930703283	2.2721046052	1.019811136
PGSC0003DMG402017241		Desacetoxyvindoline 4-hydroxylase	0	0	0	-2.3846894214	2.33654675	0	3.6419196089	0
PGSC0003DMG400005401		Sigma factor binding protein 1	0	0	0	3.1865951333	0	2.3071028635	2.3560359435	0
PGSC0003DMG400021821		Conserved gene of unknown function	-1.1560767895	-1.3580560532	0	-1.7888288929	0	0	0	0
PGSC0003DMG402011297		Pseudo-response regulator 9	2.26890994	0	0	1.523959557	3.2871163984	3.0069457545	2.9070250351	3.1122244894
PGSC0003DMG400006867		Conserved gene of unknown function	0	0	0	-1.2515444627	0	0	1.1106677827	0
PGSC0003DMG400019894		Conserved gene of unknown function	0	0	0	1.9181113437	0	0	1.6939024555	1.5632540813
PGSC0003DMG400043830		Autoinhibited calcium ATPase	-3.5662772486	0	0	2.4440117044	0	0	-2.4847834412	0
PGSC0003DMG400000049		Ccr4-not transcription complex	1.1329330623	0	0	1.1935781366	0.9560063392	0	0	0
PGSC0003DMG400015286		Miraculin	0	0	0	12.3408707229	6.5979616427	9.6642153562	7.9893044265	0
PGSC0003DMG400020646		ER lumen protein retaining receptor	-1.0735528012	0	0	-1.1250556661	0	0	0	0
PGSC0003DMG400028119		MYB domain class transcription factor	1.4786190327	0	0	1.6997674713	1.2153959494	0	2.5117600913	1.338522608
PGSC0003DMG400011399	NLA	Ubiquitin-protein ligase	1.0046121203	0	0	1.1420994197	0.8080297152	0	0.7851757678	0
PGSC0003DMG400030829		Phi-1 protein	-3.6439533151	0	-3.9300614755	3.2494178525	0	0	-2.5301125405	0
PGSC0003DMG400022949		Alpha-hydroxynitrile lyase	8.5151459296	0	0	3.2880745915	0	3.1913138532	0	0
PGSC0003DMG400020638		Conserved gene of unknown function	-1.367442708	0	0	-1.9777295272	0	0	0	-1.4192873105
PGSC0003DMG403011204		Conserved gene of unknown function	-1.1009470645	0	-3.7892314225	-2.0901504792	-1.459490898	0	-3.1696049308	-1.9603183699
PGSC0003DMG400010897		Myosin XI	-1.4039472278	0	0	-1.4381985853	-1.5275822066	-1.9936157161	-1.6451009518	-2.7750331263
PGSC0003DMG400028958		Multicopper oxidase	1.011287665	0	-0.9209000125	-1.1241137842	0.8524556874	0	0	0
PGSC0003DMG400024285		Peroxidase 44	0	0	0	4.5059719934	0	3.1187223514	4.9197554473	5.2048288539
PGSC0003DMG400016345		Conserved gene of unknown function	-1.7069263937	-1.6253829992	-1.8079981994	-1.9102345866	-1.3982752673	-1.8664167486	0	-1.2308122892
PGSC0003DMG400020888		White-brown-complex ABC transporter family	0	0	0	1.8892856465	0	0	-1.7155607849	1.6308844956
PGSC0003DMG400018300		Gene of unknown function	1.2150800052	0	0	-1.2646457065	0	0	0	0
PGSC0003DMG400016419		Cytokinin riboside 5'-monophosphate phosphoribohydrolase LOG7	-2.6075561586	0	0	2.1011302073	0	0	1.8588740943	0
PGSC0003DMG400015538		GTP cyclohydrolase II	-0.7560550972	0	-1.6725132234	-1.2288763575	0	0	0	0
PGSC0003DMG400016287		Desacetoxyvindoline 4-hydroxylase	0	0	0	1.1904304563	0	0	1.2806571117	0.8912863593
PGSC0003DMG400015969		RNA binding protein	-1.1070556757	0	0	-1.0728403281	0	0	-1.0522619025	0
PGSC0003DMG400024577		Actin binding protein	0	0	0	1.5154606744	0	0	1.3962908801	1.0768889004
PGSC0003DMG400007559		DNA binding protein	-2.4461308401	0	0	-1.3423405827	-2.0115994865	-1.3173210819	0	-1.3264690058
PGSC0003DMG400011793		ATP binding protein	-1.0872896821	0	-3.2944182736	-1.7048517733	-1.4900189094	0	-4.3742508746	0
PGSC0003DMG400023193		Short chain alcohol dehydrogenase	-2.6662886504	0	0	3.4417442783	0	0	-2.6839905637	0
PGSC0003DMG400010618		Conserved gene of unknown function	1.8638945428	0	0	2.3189833597	0	1.6756388556	4.2126502751	1.9429986636
PGSC0003DMG400004735		Conserved gene of unknown function	0	0	0	-1.1910566263	1.1694593698	0	0	0
PGSC0003DMG400000987		Conserved gene of unknown function	5.6698533612	0	0	4.9992715759	0	0	5.0001700626	0
PGSC0003DMG400006354		Flavonoid 3-hydroxylase	-2.0485916111	0	0	-1.3666075477	0	0	-1.1189524192	0
PGSC0003DMG400017309	AIR3	Xylem serine proteinase 1	1.7728487756	0	1.8097285829	1.715378415	1.4381888345	0	1.8867263123	0
PGSC0003DMG400003805		Oxidoreductase	0	0	0	1.4352368862	0	1.6203799235	1.0046281148	0
PGSC0003DMG400032183		Conserved gene of unknown function	-0.8042441029	0	-1.7883273637	-1.2737817669	0	0	-1.183656057	0
PGSC0003DMG400012224	NDF4	Electron carrier	-9.5263375007	0	0	-2.6748941186	-2.376956215	-1.6975526748	-6.5252864963	0
PGSC0003DMG400010724		ERF transcription factor 4	2.0300052438	3.7807770307	0	3.3453105624	0	4.2336475514	2.8792213416	2.3664322816
PGSC0003DMG400009623		Cytochrome P450 71D7	0	0	0	10.1700222756	0	8.6270722106	5.589126785	8.1002432547
PGSC0003DMG400006395		Pentatricopeptide repeat-containing protein	-2.0724083349	0	0	-1.2512870948	-1.6726437123	0	-2.2815073365	-1.025048951
PGSC0003DMG400013111		Ubiquitin-protein ligase	4.3282728677	0	0	6.3096402868	3.4606420203	6.7213330787	6.3581136671	0
PGSC0003DMG400030804		UDP-glucose:glucosyltransferase	1.8671187009	0	0	-3.1850955852	0	0	0	0
PGSC0003DMG400039430		Conserved gene of unknown function	0	0	0	2.3809054406	2.6323879363	0	0	3.2949651737
PGSC0003DMG400029628		Conserved gene of unknown function	0	0	0	1.9321426587	1.8716388957	1.7234317749	3.2245003709	2.1111958697
PGSC0003DMG400027019		Polygalacturonase-1 non-catalytic subunit beta	3.6785367993	0	0	3.9299178644	2.9714085755	0	0	0
PGSC0003DMG400008163		Calcium-binding allergen Ole e	0	1.2049797548	0	1.5617105865	0	0	1.8901998985	1.0988621219
PGSC0003DMG400030985	SGS3	Protein SUPPRESSOR OF GENE SILENCING 3	-1.2435213545	0	0	-1.2766441085	0	0	0	0
PGSC0003DMG400001614		SAUR family protein	0	0	0	-2.8932859688	0	0	-4.268715644	0
PGSC0003DMG400011618		Patellin-6	-1.1881531383	0	0	-1.0887242441	0	-1.0195782093	0	0
PGSC0003DMG400028221		Tropinone reductase I	1.96137986	0	0	1.7281970326	3.058849078	2.6465334667	5.1282577042	2.6617054175
PGSC0003DMG400011251		S-locus-specific glycoprotein S6	3.6042179907	0	0	4.560066662	0	0	0	0
PGSC0003DMG400010285		Ethylene response factor 10	0	2.2969391972	0	3.0569355083	0	3.0130159786	3.5344528684	0
PGSC0003DMG400033567		Leucoanthocyanidin dioxygenase	-1.2989837498	0	-2.0130615326	-1.9154523968	0	0	0	0
PGSC0003DMG400030198		AT.I.24-7 protein	-1.3056410212	0	0	-1.7281831842	0	0	0	0
PGSC0003DMG400003813		ATP binding protein	1.7211316596	0	0	1.9615252102	0	0	0	0
PGSC0003DMG400013815		Nitrate transporter	1.0288906365	0	0	-1.4327172095	0	0	0	0
PGSC0003DMG400025978		Zinc ion binding protein	-1.5744127559	0	-0.8244913524	-1.1299309128	-0.8150412299	0	-2.3305885644	0
PGSC0003DMG400026233		Mutt domain protein	-1.1103504128	0	-1.246566236	-1.5616305142	0	1.0909198231	0	0
PGSC0003DMG400025254	UPM1	S-adenosyl-L-methionine-dependent uroporphyrinogen III methyltransferase	1.3944153809	0	1.5531506576	1.7556997547	0	1.1902133676	0	0
PGSC0003DMG400024664		Conserved gene of unknown function	-1.8010702504	-1.7404679017	0	-1.7819896329	0	0	0	0
PGSC0003DMG400001743		Conserved gene of unknown function	-1.5744926029	0	0	-2.0444918169	0	-1.6293700511	-1.7062183474	-2.1058844099
PGSC0003DMG400014798		Conserved gene of unknown function	0	0	0	-1.4625187014	0	0	-1.6086079956	0
PGSC0003DMG400000791		Photoperiod responsive protein	-2.1063561429	0	-2.1642713471	2.422751869	-1.647206464	0	-1.8615650912	0
PGSC0003DMG400021785		UDP-glucuronosyltransferase	0	0	0	1.725450966	0	0	2.1040510234	1.4351309907
PGSC0003DMG400019770		Gene of unknown function	-1.361501707	0	0	-1.1867029153	0	0	0	0
PGSC0003DMG402025066		Short-chain dehydrogenase/reductase	-2.2510300192	0	0	-1.525950954	0	0	-3.3910061042	-1.4258774754
PGSC0003DMG400027527		CCaMK	0.9445229151	0	0	1.1257680292	0.8776121751	0	1.0481238933	0
PGSC0003DMG401023841		Sterol desaturase	5.9423074968	0	0	3.4818913978	6.5514030245	0	6.5393983307	2.5949930461
PGSC0003DMG400008087		Glycosyl transferase family 2 protein	3.0013274893	8.0879575298	0	10.0221547669	0	0	0	0
PGSC0003DMG400015670		Calmodulin-binding heat-shock protein	0	0	0	2.0590470441	0	2.0334956323	1.4764036053	0
PGSC0003DMG400014594		Ethylene response factor	1.9446583825	0	1.4146356305	2.1420977765	0	2.0778592481	2.8117125527	0
PGSC0003DMG401018368		Indole-3-acetic acid-amido synthetase GH3.5	0	0	0	-1.1903144793	0	-0.9425848605	-1.1973475298	0
PGSC0003DMG400027761		Conserved gene of unknown function	-0.9108829523	0	-1.357482315	1.2543355619	0	1.4668519153	0	1.2199890149
PGSC0003DMG400019229		Actin binding protein	3.8394796348	0	0	2.5692262526	6.2629993135	3.7591974798	8.1918553703	5.2812562959
PGSC0003DMG400006322		Conserved gene of unknown function	8.5997506445	0	8.2507604411	6.4675228932	8.5789248667	0	7.8706398239	0
PGSC0003DMG400045140		Gene of unknown function	-1.9714311297	0	0	-2.7857654051	0	0	0	0
PGSC0003DMG400011046		PHAP2B protein	-1.1867276632	0	-1.4650276964	-1.2753047669	0	-0.9290369458	-1.7258282067	0
PGSC0003DMG400025924		2-oxoglutarate-dependent dioxygenase	1.2057492812	0	0	1.4348534204	2.2084913067	2.4390435146	2.3540214642	2.2837615917
PGSC0003DMG400017542		Cinnamoyl-CoA reductase	-1.0646005609	0	-2.8309878686	-1.2461546151	-0.9480445897	0	-1.2955811928	0
PGSC0003DMG400009178		Pectinesterase	0	0	0	2.2134885242	2.0026384171	1.8918948757	1.8054682572	2.7949685468
PGSC0003DMG400006012		Conserved gene of unknown function	4.2021484904	0	0	4.6660985192	0	0	4.7429050329	0
PGSC0003DMG400015360		Thioredoxin m(Mitochondrial)-type	-0.8499085582	0	-1.4071026954	-1.0716916706	0	0	-0.639657083	0
PGSC0003DMG400018328		Proteinase inhibitor type-2 CEVI57	-1.7722261198	0	0	2.5094384161	0	0	3.1327310021	3.1184117899
PGSC0003DMG400007839		Extensin	7.7127106378	0	6.9702222249	3.9958886891	0	0	8.259248648	0
PGSC0003DMG400008977		Pre-mRNA-splicing factor cwc24	1.1728832301	0	0	1.7388932042	0	0	0	0
PGSC0003DMG400016063		Conserved gene of unknown function	-2.1285120044	0	-2.4722262244	-2.1820628913	0	0	0	0
PGSC0003DMG400030971		Conserved gene of unknown function	-1.7985220382	0	0	-1.3666841021	0	0	-1.87279073	0
PGSC0003DMG400042320		Basic 7S globulin 2 small subunit	0	0	0	10.046544202	4.4958800754	0	4.9075779321	8.1048547255
PGSC0003DMG402003636		Endo-1,4-beta-glucanase	-1.0767335381	0	0	-1.0880088259	0	0	0	0
PGSC0003DMG400007999		Nbs-lrr resistance protein	0	1.0554740476	0	1.3285306076	0	0.9200901576	1.1946146096	0
PGSC0003DMG400039685		Cytochrome P450 hydroxylase	0	0	0	-1.7808921828	0	0	-1.5492694811	0
PGSC0003DMG400026077		Calcium-dependent protein kinase	-3.4574229531	0	0	-2.0536461543	0	0	-2.0562840712	0
PGSC0003DMG402020784		Gene of unknown function	1.8405874549	0	0	1.492837907	2.9085429801	2.3648126706	3.1852584799	1.8312601266
PGSC0003DMG402004611		MYB transcription factor	0	0	0	3.2256053698	0	3.0268104284	2.0612146618	0
PGSC0003DMG400019204	AC75	Actin	1.1304367954	0	0	-1.9991178321	0	0	0	-2.1987420066
PGSC0003DMG400005476		Ocs element-binding factor	1.5670966357	0	1.0995757186	1.4625788338	1.7360866764	1.5952454635	3.9348427473	1.6430641395
PGSC0003DMG400021359		U-box protein	-3.1699527292	0	0	10.0978861339	-3.8919417971	0	-3.1751355665	0
PGSC0003DMG400009621		Cytochrome P450	3.0423012818	2.357537314	0	2.829126242	0	0	2.1101496433	0
PGSC0003DMG400026970		P40	1.0757138734	0.8023095073	0	1.0117480776	0	0	0	0
PGSC0003DMG400024537		Basic 7S globulin 2 small subunit	0	0	0	1.8825675219	0	1.7198335779	2.9248350457	2.2619700634
PGSC0003DMG400032820		Protein phosphatase 2c	1.4467108505	0	0	1.5603462204	0	0	0	0
PGSC0003DMG400017261		Gene of unknown function	6.374110608	2.2718278883	0	2.9707215273	0	-4.299321278	0	0
PGSC0003DMG400000383	HCF101	Mrp protein	-1.0629685807	0	0	-1.2105530048	0	0	-0.9561013246	0
PGSC0003DMG400024763		Conserved gene of unknown function	1.1117693675	0	0	-1.6417162619	0	-1.2155894795	-1.416616779	-1.2367869785
PGSC0003DMG401000586		Subtilase family protein	1.6890720534	0	0	-1.642974514	2.1599045968	0	0	0
PGSC0003DMG400016996	ATNRT2.5	Nitrate transporter	-3.1996947883	0	0	2.6795050055	0	0	0	0
PGSC0003DMG400008453		Conserved gene of unknown function	0	0	0	-2.0875621669	0	0	-1.4244457707	0
PGSC0003DMG400022366		Structural constituent of cell wall	6.6511172424	0	0	9.6909389844	0	0	0	0
PGSC0003DMG400029028		2-oxoglutarate-dependent dioxygenase	0	0	0	2.2264723304	0	2.4557707243	2.0466076872	3.3337998404
PGSC0003DMG400024982	MEE59	Conserved gene of unknown function	2.6892814371	0	0	1.2913337366	0	0	1.5314529016	0
PGSC0003DMG400008598		Conserved gene of unknown function	-1.2438604513	-1.3345137132	-1.5381196776	-1.6649380221	0	0	0	0
PGSC0003DMG400012223		Soluble inorganic pyrophosphatase	0	0	0	2.9283604732	0	0	2.537416952	2.9646525025
PGSC0003DMG400006368		Cytochrome P450 92B1	0	0	0	4.255399355	0	0	5.8077348103	0
PGSC0003DMG400026998		IS10 transposase	-0.7061822612	0	-1.2711534226	-1.1262585698	0	0	0	0
PGSC0003DMG400014051		Drought-induced protein 1	-1.6739721376	0	0	1.7444428987	0	1.3273208143	0	0
PGSC0003DMG400023360		WRKY transcription factor	-1.6350446994	0	0	-1.3788249776	0	0	-2.170596315	-1.0279413959
PGSC0003DMG400015328		P69F protein	6.7233859076	0	0	7.1633993688	0	0	0	0
PGSC0003DMG400003955		Pentatricopeptide repeat-containing protein	0	1.4966627569	0	1.8131893953	0	0	1.593926946	0
PGSC0003DMG400006908		Glycosyltransferase UGT90A7	1.5925462817	0	0	1.2547631698	1.5266505139	0	2.428182939	1.2729548579
PGSC0003DMG400028986		ATP binding protein	0	0	0	-1.4413070982	0	-1.286237347	-2.1369947035	0
PGSC0003DMG400024998		Conserved gene of unknown function	5.0435574531	2.8328263291	0	2.7811518379	0	0	4.4116814987	0
PGSC0003DMG400016733		Acyl:coa ligase acetate-coa synthetase	-1.2720197544	0	-1.9466497883	-1.4417205332	0	0	-2.1910848561	0
PGSC0003DMG400002309		Xyloglucan endo-transglycosylase	-2.1334722848	0	-2.5326664905	2.800415063	0	0	0	0
PGSC0003DMG400027654		Glycolate oxidase	-2.5369465658	0	0	-1.9782525332	-1.5462285982	0	-1.7947708027	0
PGSC0003DMG400019584	RBCS-1	Ribulose bisphosphate carboxylase small chain 1, chloroplastic	-1.8387012153	0	0	-1.5316766778	0	0	-1.7418620007	0
PGSC0003DMG400010495		Conserved gene of unknown function	-1.5284320264	0	-1.6963664944	1.6584424865	-1.4879299117	0	0	1.2248322354
PGSC0003DMG400007490		Gene of unknown function	0	-0.9498336161	0	-1.165619802	0	0	1.0218263079	0
PGSC0003DMG400014823		Xyloglucan endotransglucosylase-hydrolase XTH3	-2.6884322651	0	-3.1342236029	3.2982825507	0	0	0	0
PGSC0003DMG400044276		RRNA intron-encoded homing endonuclease	0	0	0	2.5209939569	1.7333384509	0	0	2.2319193994
PGSC0003DMG400010761		Gene of unknown function	-2.9939183028	0	0	2.1338957489	0	0	0	0
PGSC0003DMG400005734		FK506 binding protein	-1.4314574182	0	0	-1.0395498583	0	0	-1.4269217063	0
PGSC0003DMG400024275		Gamma aminobutyrate transaminase isoform3	1.2307966301	0	2.2062975669	1.3781267789	2.1422647135	1.7523371225	2.54423321	0
PGSC0003DMG400000830	CLE12	CLE12	-2.0421609461	0	0	-1.9430006997	0	-1.5716957187	0	0
PGSC0003DMG400019516		Chitin-binding lectin	-3.9891998681	0	0	-2.8352779305	0	0	-4.1472564557	0
PGSC0003DMG400013982		Proline transporter 1	1.082191414	0	0	1.1902034675	0	0	0	0
PGSC0003DMG400028030		Conserved gene of unknown function	0	0	0	-1.5729476911	0	0	1.0799260136	0
PGSC0003DMG400001330		Zinc finger protein	2.1537158907	0	0	1.1098853302	0	0	2.6887257272	0.9174280908
PGSC0003DMG400015356		NADPH:protochlorophyllide oxidoreductase	-1.0727353385	0	0	-1.5623030258	0	0	-1.1293532748	0
PGSC0003DMG400000767		Short-chain dehydrogenase	-1.2553222604	0	0	-1.3898838917	0	0	0	0
PGSC0003DMG400019120		Oxidoreductase	2.741258705	0	-4.1552405773	-3.5642750549	0	-5.9520860661	3.115546727	-7.0605246197
PGSC0003DMG400021284		Conserved gene of unknown function	-1.2265621865	-1.4266709504	0	-1.6147689508	0	0	0	0
PGSC0003DMG400022968		Gene of unknown function	0	0	0	-1.190521026	0	0	1.4816704706	0
PGSC0003DMG400001329		Zinc finger protein	0	0	0	2.6939831942	0	0	3.3016756467	0
PGSC0003DMG400023405		Protein 2	2.4849074011	0	1.8839374602	2.0930342935	1.6106907327	0	3.507212436	0
PGSC0003DMG400020049		Outer envelope membrane protein	0	0	0	1.4444177239	2.2011402265	1.8300302431	3.5419042647	2.7656818693
PGSC0003DMG400001380		Pollen Ole e 1 allergen and extensin	3.2592151185	0	0	2.1910601693	3.1054388178	0	2.2074580395	1.512872933
PGSC0003DMG400016480		Conserved gene of unknown function	-1.7247685078	0	-1.3007705284	-1.8458752849	0	0	-2.1974583007	-2.0447046436
PGSC0003DMG401015311		Fiber protein Fb34	-2.3594300745	0	0	-1.7557842427	0	0	0	0
PGSC0003DMG400016284		Ethylene receptor	2.3277709825	1.7379070305	0	1.6714332234	0	0	1.9132001519	0
PGSC0003DMG402021334		Electron transporter	-1.9395666765	0	-1.5857756226	-1.4775817741	-1.8716617974	-1.4773754137	-2.1278540301	-1.5617387412
PGSC0003DMG400012111	WAXY	Granule-bound starch synthase 1, chloroplastic/amyloplastic	3.6915890933	0	0	2.3457337461	3.1882768041	2.7685277333	1.778805233	3.6101177446
PGSC0003DMG400007464		Gene of unknown function	-1.363266604	0	0	-1.4112076674	0	0	0	0
PGSC0003DMG401007955	ALC	ALCATRAZ/SPATULA	-2.2072602582	1.628230254	0	1.8703506509	0	0	0	0
PGSC0003DMG400027211		Phytochrome B2	0.8319579942	0	0	1.0111055715	1.9214450309	1.4121969913	1.9871461793	1.314127569
PGSC0003DMG400024164		Gene of unknown function	-1.8536746396	-1.1958513776	-0.9638402652	-1.2596529143	-0.9505579772	0	0	0
PGSC0003DMG400006604		Apetala 2	-2.2466128248	-1.4887004045	0	-1.573168678	-1.1178139309	-2.0124991844	-2.3485289569	-1.2568597782
PGSC0003DMG400006137		Membrane protein	2.6296154303	7.4635355243	0	9.3095962434	2.438432125	10.4418480445	2.7983193141	10.2056655711
PGSC0003DMG402004193		Gene of unknown function	-1.3768445608	0	0	-1.006178403	0	0	0	0
PGSC0003DMG402005796		Brain protein 44	-2.4046838594	0	0	1.3585717381	0	0	0	0
PGSC0003DMG400024344		Anthocyanidin 3-O-glucosyltransferase	-2.6451773006	0	-3.940069087	-2.3700174436	0	0	-2.5553734637	0
PGSC0003DMG400010503		Ubiquitin-protein ligase	-1.8295020145	0	-1.3621982774	1.3997773676	-1.1188697551	0	0	0
PGSC0003DMG400000349		Myb	-1.5514614998	0	0	3.3607714776	0	0	0	2.8179784295
PGSC0003DMG402013876		S-locus-specific glycoprotein S6	0	0	0	1.9522433662	0	1.6657141001	1.2697499149	1.7021769592
PGSC0003DMG400012326		Conserved gene of unknown function	-1.6528020829	0	-0.885823524	-1.2994830011	0	0	0	0
PGSC0003DMG400028801		ATP binding protein	-1.1936949784	0	0	-1.3545117063	0	0	0	0
PGSC0003DMG400011406		Glutaredoxin	1.6462969528	1.6418935999	0	1.994973875	0	-2.0227933078	0	0
PGSC0003DMG400022059		Cytochrome P450	9.51911107	0	0	4.2149476253	0	0	7.3575327292	0
PGSC0003DMG400036713		Glyceraldehyde-3-phosphate dehydrogenase	-2.1425045881	0	0	-2.6461796763	-1.9258617147	0	-2.2894319611	0
PGSC0003DMG400030925		Conserved gene of unknown function	3.5243284298	0	0	3.4516213226	3.0808239728	0	5.8395850583	0
PGSC0003DMG400002507	ADOF2	Zinc finger protein	-1.1017077026	0	-1.5384599208	1.3165357285	0	0	0	0
PGSC0003DMG400024594		Glycosyltransferase UGT90A7	1.9035961143	0	0	2.3773660685	0	0	1.6356542409	0
PGSC0003DMG400007799		Integral membrane protein	0	0	0	1.922676315	0	0	1.0682173106	2.2423492613
PGSC0003DMG400018446		Cinnamyl alcohol dehydrogenase	-1.0481827571	0	-3.4237848373	-1.7221097106	-2.057530997	0	-3.6806072583	0
PGSC0003DMG400031015	ATGT18	Xyloglucan galactosyltransferase KATAMARI1	3.2634242577	0	2.412554794	2.9712075052	0	2.0926274782	2.8452783143	0
PGSC0003DMG400019137		18.1 kDa class I heat shock protein	0	0	0	-3.1194990057	2.5998990594	0	0	0
PGSC0003DMG400000811		RAV transcription factor	-1.8234637698	0	0	2.1974867425	0	0	0	0
PGSC0003DMG400027749		UPF0497 membrane protein PIMP1	5.4603189187	0	4.3736051864	3.703419322	3.1056791476	2.6517021545	2.7698968947	0
PGSC0003DMG400015557		ZPT2-13	-4.1789843067	0	0	5.0714120141	0	0	0	0
PGSC0003DMG401015792		Short-chain dehydrogenase	-1.5609891954	0	0	-1.18856532	0	0	0	0
PGSC0003DMG400007463		Phospholipid-transporting ATPase 9	1.6970338141	1.0988641314	0	1.3240454619	1.6675975945	1.5162445706	1.767923572	1.9280563969
PGSC0003DMG400009116		Membrane receptor 1	-3.2994727797	0	-4.3513808721	3.7963005741	-3.2192683406	0	-4.604780588	0
PGSC0003DMG400011520		Rpi protein	-1.0935546332	0	0	-1.0776949094	0	0	0	0
PGSC0003DMG400025185		AT14A	-1.1742872113	0	0	1.1256809384	0	0	-1.2078797215	0
PGSC0003DMG400031521		Tospovirus resistance protein B	0	0	0	-1.965742796	0	0	-2.0358727656	0
PGSC0003DMG400002804		USP	3.1392347094	1.511136911	0	1.9643475287	0	-3.2440286815	0	-2.2487751587
PGSC0003DMG400011213		Eukaryotic translation initiation factor 3 subunit	-0.9940860906	0	-1.1927978099	-1.2418634699	-1.031818603	0	-1.5227594366	-0.9014382579
PGSC0003DMG400022677		UPF0497 membrane protein 10	2.9450929954	0	-1.8114353244	2.0929516146	0	0	0	0
PGSC0003DMG400005843		Conserved gene of unknown function	2.4897300153	0	0	2.3380637605	0	0	2.4638359409	0
PGSC0003DMG400001078	HPL1	Fatty acid hydroperoxide lyase	-1.2937446749	0	-2.708130446	-1.8747683402	0	0	0	0
PGSC0003DMG400013116		Tom	2.5742365999	0	0	2.6797981566	2.9511442893	2.6305556934	4.3700948121	1.9638472198
PGSC0003DMG400022365		Beta-galactosidase	0	0	0	-1.586579348	0	0	-1.4969328396	0
PGSC0003DMG400035647		Disease resistance response protein	-1.1670463353	0	-2.2062317502	-1.6443317266	0	0	0	0
PGSC0003DMG400006111		Phosphatidate cytidylyltransferase	-1.8311820535	0	0	-1.3259875481	0	0	-1.3433658134	0
PGSC0003DMG400017119		Flavonoid glucoyltransferase UGT73E2	-1.3072420225	0	0	-1.8513542135	0	0	0	0
PGSC0003DMG400025007		NADPH:protochlorophyllide oxidoreductase	-1.4800711152	0	0	-1.2005202852	-0.9960732586	0	-1.9871236921	0
PGSC0003DMG400025136		Conserved gene of unknown function	-1.3366446552	0	0	-1.3445315658	0	0	0	0
PGSC0003DMG400023814		Kinase family protein	0	0	0	1.7144134529	0	0	1.3116259479	0
PGSC0003DMG400022063		WRKY1a transcription factor	1.417619525	0	0	1.7422918195	0	0	1.3467768841	1.4009221026
PGSC0003DMG400019963		ATP binding protein	0.8866808343	1.0772024322	1.1176006367	1.2873252361	0	0	0	0
PGSC0003DMG400014325		Sugar isomerase domain-containing protein	-2.5947688831	0	0	-2.030386113	0	-2.3216830496	-1.8080678116	-3.5630818193
PGSC0003DMG400040532		Gene of unknown function	1.4310100734	0	0	-1.2634126774	0	0	0.9615496819	0
PGSC0003DMG400015799		Conserved gene of unknown function	-1.8431234863	0	-3.3303128755	-2.5952857823	0	0	0	0
PGSC0003DMG400015535	MBD7	Methyl binding domain protein	0.8339659823	0	0	1.0330233021	0.9195520463	0	-1.4202657554	0.8607249831
PGSC0003DMG400031486		Conserved gene of unknown function	-1.5240003022	0	0	1.4163606928	0	0	0	1.5982661258
PGSC0003DMG400034395		Gene of unknown function	0	-2.0277976114	0	-2.4274919311	3.8728515575	0	3.9902056951	0
PGSC0003DMG400023980		Gene of unknown function	-3.2139642635	0	-4.7730432885	3.1143221331	0	0	-3.482972117	2.3673384963
PGSC0003DMG400008830		NAD-dependent epimerase/dehydratase	-1.2038616594	0	0	-1.0485884156	0	0	0	0
PGSC0003DMG400011132	ALDH11A3	NADP-dependent glyceraldehyde-3-phosphate dehydrogenase	-1.3842371412	0	0	-1.6229423138	0	0	0	0
PGSC0003DMG400004090		Peroxidase	-4.466545936	0	-3.5188697988	3.412761	0	0	3.7832428525	4.0646286889
PGSC0003DMG400006326		DC1 domain containing protein	8.4579949831	0	6.755271242	2.6786036378	6.8278031659	2.6756287123	5.7737698619	0
PGSC0003DMG400012141		Ubiquitin	1.389832472	1.9826855559	0	1.4059752425	0	1.6365340537	0	1.4170033144
PGSC0003DMG400009208		Mate efflux family protein	2.7108278901	0	0	1.2924217803	1.1818863477	0.9438993875	0.8843614271	0
PGSC0003DMG402018475		ABA 8'-hydroxylase CYP707A1	-2.97285936	2.7827885986	0	3.008013589	0	0	0	0
PGSC0003DMG400010173		Avr9/Cf-9 rapidly elicited protein 140	-1.4863043668	0	0	2.0987893791	0	2.335400342	0	0
PGSC0003DMG400022656		Zinc finger family protein	1.4610737767	0	0	1.9095155711	0	0	0	0
PGSC0003DMG400019445		ATP-binding component of a transport system	4.9954540153	0	0	4.1128765411	0	0	6.7389796584	4.0413993887
PGSC0003DMG400009700		Conserved gene of unknown function	-1.8155481394	0	0	-1.5434902955	0	-1.2864342678	0	0
PGSC0003DMG400000456	RPL9	50S ribosomal protein L9, chloroplastic	-1.9980216413	0	0	-1.1029080417	-1.0867462892	0	-1.4476235667	0
PGSC0003DMG400027134		Conserved gene of unknown function	0	0	0	-5.5780266085	0	0	-8.2457371608	-2.4823122548
PGSC0003DMG400014334		Gene of unknown function	-0.9183520008	0	-1.1581872435	-1.4808682213	0	-1.4890932775	0	0
PGSC0003DMG402025647		Hydrolase	-1.7543924664	0	0	-1.7594929335	0	0	-3.3484973649	0
PGSC0003DMG400010809		21kD protein	-3.4229274848	0	0	-1.8017340315	0	-2.1991437327	0	0
PGSC0003DMG400017034		Curculin-like (mannose-binding) lectin family protein / PAN domain-containing protein	-1.7696690447	0	-1.2020244544	-1.3893424343	0	0	-1.0353158654	0
PGSC0003DMG402009815		Major latex	-1.8570761008	0	0	2.2115938275	0	0	0	2.2312910532
PGSC0003DMG400015165		2-deoxyglucose-6-phosphate phosphatase	-1.6938903843	0	0	-1.0194247534	-0.7623292281	0	-1.4453414269	0
PGSC0003DMG400026945		UPF0497 membrane protein 8	0	0	0	2.888362321	0	0	2.2046144192	0
PGSC0003DMG400024569		Rhicadhesin receptor	3.3717767441	0	0	3.2661203887	3.4440056148	2.6306777068	6.8545395841	4.6761746792
PGSC0003DMG400011624		Conserved gene of unknown function	-1.4201528056	0	-1.7009646924	1.1200302877	0	0	0	0
PGSC0003DMG400021802		Scarecrow	-2.1517889166	0	-1.8471920066	2.0362280944	0	0	-1.3309300896	0
PGSC0003DMG401010599		CYP72A58	0	0	0	-2.8429996059	0	0	-7.1671327916	0
PGSC0003DMG400016503		Acyltransferase	1.4814983643	0	0	1.7973009919	0	0	0	0
PGSC0003DMG400041789		Conserved gene of unknown function	0	0	0	2.3643952316	1.9988070417	0	0	2.1519918992
PGSC0003DMG400030533		Wall-associated kinase	-1.5173997263	0	0	-1.6082808026	0	0	0	0
PGSC0003DMG401022475		Phototropin-2	-1.8857563372	0	-1.3735999316	-1.5899648545	-1.2437154005	0	-1.8555906914	0
PGSC0003DMG400010427		Kinase	-1.0497630128	0	0	1.4382573378	0	0	1.5767579804	1.6511539881
PGSC0003DMG400005279		Peroxidase	1.7100016308	0	0	1.9499334256	1.6843980209	1.5691917711	2.4482812243	1.4077173625
PGSC0003DMG400011632		Chloroplast small heat shock protein class I	-1.9146330056	0	-1.6396150674	-2.3644075045	0	0	0	3.400874276
PGSC0003DMG401017804		RNA binding protein	-1.8571302509	-2.098272156	-2.5592567615	-2.4676365666	1.7895866658	0	2.580295752	0
PGSC0003DMG400025336		Nitrate transporter NRT1-5	0	0	0	1.4426081729	0	1.0722520155	1.008174037	0
PGSC0003DMG400002134		Clathrin assembly protein	-3.2655694373	0	0	2.4020199578	0	0	0	0
PGSC0003DMG400014368		PAR-1c protein	2.2463538322	0	2.2925921292	2.3306381342	4.3036376316	2.6433827684	5.1262862432	4.3888545808
PGSC0003DMG400014609		ATRAD3	0	0	0	1.7555298926	0	1.4494506396	2.2796497577	0
PGSC0003DMG400013425		Lipase	-1.5470664433	0	0	-1.6536563742	0	0	0	0
PGSC0003DMG400031827		Conserved gene of unknown function	-3.3238117546	0	0	-2.928100115	0	0	0	0
PGSC0003DMG400004521		Leucine-rich repeat-containing protein	0	0	0	-1.3558171468	0	0	-1.05116868	-0.9616151258
PGSC0003DMG400011326		Ring finger protein	-2.3692136281	0	-3.7434842331	3.0738603473	0	0	0	0
PGSC0003DMG400021866		Aminotransferase family protein	2.1124138558	0	0	2.0972512818	1.9449098739	0	0	0
PGSC0003DMG402030499		Conserved gene of unknown function	0	0	0	-1.0631869375	0	0	-1.2561336413	-1.0510626849
PGSC0003DMG400018407		Zinc finger protein	-1.0102374682	-1.5761658624	0	-1.0666416131	0	0	1.5083770082	0
PGSC0003DMG400001747		C2H2L domain class transcription factor	-1.0041659932	-0.8824365115	0	-1.101295444	0	-1.0001524017	-1.1516081986	0
PGSC0003DMG400030608		Calcium-binding protein CML24	-1.3250838785	0	-1.6709792641	1.3770889462	0	0	-1.0642842299	0
PGSC0003DMG400007994		Tuber-specific and sucrose-responsive element binding factor	-3.4213662164	0	0	2.6520373041	0	0	0	0
PGSC0003DMG400009672	OEP16	Pom14 protein	0	0	0	-1.5282226602	2.076766079	0	1.5020526569	0
PGSC0003DMG400039484		Low molecular weight heat-shock protein	-1.704414805	0	0	-1.6221139803	0	0	0	0
PGSC0003DMG402006935	WRKY72	Avr9/Cf-9 rapidly elicited protein 126	0	0	0	9.2629933222	0	8.9082061365	5.2515957036	10.2590308292
PGSC0003DMG400001016		Conserved gene of unknown function	2.8236531467	2.0454338928	0	2.107740404	0	2.0014084159	0	2.0844987671
PGSC0003DMG400029735		Lectin-receptor kinase 3	1.2756657356	0	0	1.3940004193	0	0	0	0
PGSC0003DMG400008358		Small basic intrinsic protein 1-2	1.0890292126	0	0	1.4272740644	0	0	0	0
PGSC0003DMG402023899		Early-responsive to dehydration 7	2.1461047338	0	0	2.104022442	0	0	1.4573667729	0
PGSC0003DMG400020645		Conserved gene of unknown function	-0.7500665628	0	-2.245509048	-1.0732904479	-1.2663081258	-0.7961003863	-2.2126273248	0
PGSC0003DMG400017757		Arabinogalactan-protein	-2.275990985	0	0	2.7190703432	-2.0137542401	0	0	0
PGSC0003DMG400009830		Ureide permease	-1.501545305	0	0	-1.0827846129	0	0	-1.0108153879	0
PGSC0003DMG400019188		Chloroplast fructose-1,6-bisphosphatase I	-1.7567379078	0	0	-1.2714199346	-1.0996997013	0	-2.4092148157	0
PGSC0003DMG400030964		Purple acid phosphatase	7.0244411135	0	0	3.0261891882	0	0	0	0
PGSC0003DMG400016144		Conserved gene of unknown function	0	0	0	-1.6402370018	0	-1.8246068014	-1.9196972406	-2.8906063761
PGSC0003DMG400005172		NBS-coding resistance gene analog	1.8541887628	0	0	1.6204658342	0	0	0	0
PGSC0003DMG400026543		Pleiotropic drug resistance protein 2	2.5782072768	0	6.8001665098	2.5573666489	2.3052408416	2.5662084834	2.1255272033	2.1585121594
PGSC0003DMG400020205		Conserved gene of unknown function	-2.9156756576	0	0	-1.9219956512	0	0	-1.3582150783	0
PGSC0003DMG400003574		Ccaat-binding transcription factor	-2.3663088945	0	0	2.900126338	-2.3981705428	0	0	0
PGSC0003DMG400017569		Protein disulfide-isomerase	1.0273500069	0	0	1.0668221619	0	0	0	0
PGSC0003DMG402027085		Conserved gene of unknown function	-1.3120940284	0	-1.4828719966	-1.1746962939	0	-1.3424526617	-1.48570979	0
PGSC0003DMG400012020		Pectin methlyesterase inhibitor protein 1	2.7226563178	0	-2.3914275041	2.8345842172	-2.8422582558	0	0	-3.1933220937
PGSC0003DMG400016291		Phosphoenolpyruvate carboxylase kinase 2	0	0	0	-1.3760473341	0	0	-1.0724538154	0
PGSC0003DMG401000506		Alpha-DOX2	0	0	0	2.7806441166	0	0	3.6601810586	2.8499206796
PGSC0003DMG400023797		Embryo-specific 3	-1.4812958499	0	0	-1.313414382	0	0	1.6384968021	0
PGSC0003DMG400001631		Proline-rich protein	-3.8707276707	0	0	-2.6889912856	0	0	0	0
PGSC0003DMG400000311		Protein cbxX, chromosomal	1.158194904	1.6245040761	0	1.3363323491	0	0	0	0
PGSC0003DMG400022034		Conserved gene of unknown function	-2.678544843	-1.6453839024	-2.4440764138	-1.9742087895	-1.6412318815	-2.0343835599	0	0
PGSC0003DMG400023801		Armadillo repeat-containing protein	-1.1557855526	0	-1.0997165107	-1.2642701311	0	0	0	0
PGSC0003DMG400030696		Conserved gene of unknown function	0	0	0	-1.2622588173	0	-0.9117512363	-1.3092174493	0
PGSC0003DMG402015022		Sesquiterpene synthase	0	0	0	-1.5245830067	1.305013661	0	0	0
PGSC0003DMG400007562	ATSBT1.3	SBT2 protein	1.1054308766	0	0	1.1103171745	0.9094988549	0	0	1.2220086633
PGSC0003DMG400002212		Conserved gene of unknown function	-6.0011620638	0	0	-1.8346321605	0	0	0	0
PGSC0003DMG400005890	PSAO	16kDa membrane protein	-1.0264928981	0	-1.4349183423	-1.3325542863	0	0	0	0
PGSC0003DMG400006221		Conserved gene of unknown function	2.5311234913	0	0	1.6020341667	0	0	0	0
PGSC0003DMG400017246		1-aminocyclopropane-1-carboxylate oxidase homolog	2.1201480272	0	1.6152598061	1.3868405754	1.8986273085	2.3199860714	4.2785298783	2.8875823864
PGSC0003DMG400014310		AP2 domain CBF protein	-5.9220966058	0	-8.2552011664	4.7579235659	0	0	-4.6135143354	0
PGSC0003DMG400014009		Cytochrome P450	1.719914967	0	0	2.028978455	0	1.5337918	3.9772838079	2.2886704836
PGSC0003DMG400021027		ARGOS	0	0	0	9.4131939662	0	0	10.1741176194	6.8893156556
PGSC0003DMG400003531		Dhn1 protein	-1.2798263816	0	-4.7475033204	-1.6269970155	0	-1.7828283887	0	-1.5023923701
PGSC0003DMG400007343		Cytochrome P450-dependent fatty acid hydroxylase	0	0	0	-3.8872628363	-9.2198223709	-12.1836092376	-9.1670134886	-12.4659817872
PGSC0003DMG400005388		Basic helix-loop-helix protein BHLH5	0	0	0	1.4618445838	-1.3111972157	0	0	0
PGSC0003DMG400003032		Cytochrome P450	0	0	0	-1.3465374327	0	0	-1.5938219639	0
PGSC0003DMG400025108		Gene of unknown function	-4.0341851797	0	0	-1.7926926185	-1.7513969437	0	0	0
PGSC0003DMG400010585		Sesquiterpene synthase	3.9524794901	0	0	3.3368883168	0	0	4.3068296458	0
PGSC0003DMG400009973		Conserved gene of unknown function	-2.3012667692	2.9598337053	0	3.0529180594	0	0	2.4028529919	0
PGSC0003DMG400025874		UDP-glucose:glucosyltransferase	-2.2519729278	0	0	5.5161089833	0	4.8829985524	0	6.6265071725
PGSC0003DMG400034710		Purine transporter	-1.0008023018	0	-0.95687667	-1.2692249816	0	0	0	0
PGSC0003DMG400001251		Cytochrome P450	7.342136401	0	0	3.6250080641	0	0	4.6170717742	0
PGSC0003DMG400016744		Short chain alcohol dehydrogenase	1.4064888209	1.6910328062	0	1.246308804	0	0	0	0.9736458602
PGSC0003DMG400006945		Conserved gene of unknown function	1.4156250872	0	0	1.5001708151	0	0	0	1.4707833154
PGSC0003DMG400006735		DNAJ heat shock N-terminal domain-containing protein	-1.4759409517	0	0	-1.3044866367	0	0	-1.6316507384	0
PGSC0003DMG400006023		Cytochrome P450	0	0	0	-1.7762874336	0	0	-3.5543940977	0
PGSC0003DMG400022315		Conserved gene of unknown function	1.5312308856	0	0	2.0564823598	0	1.6804725825	3.0287004368	0
PGSC0003DMG400026277		Leucoanthocyanidin dioxygenase	-5.0366954656	0	0	3.568891169	0	0	0	0
PGSC0003DMG400002165		Glutathione S-transferase	2.8216915328	0	2.324132625	3.3997669487	3.9357131863	4.4349128796	5.4909669614	5.8911336187
PGSC0003DMG400029804		ATFP4	4.3439822693	0	0	8.8534160499	6.1775778298	8.7099212894	9.1570488903	10.8486280257
PGSC0003DMG400014509		BURP domain-containing protein	-2.2083800681	-1.1606923582	0	-1.2150355357	0	-1.1124548068	0	-1.384851174
PGSC0003DMG400019772		Neryl diphosphate synthase 1	0	0	0	-2.8888968008	2.2425185393	0	0	0
PGSC0003DMG400019123		Pectinesterase inhibitor	0	0	0	-1.3941171297	0	0	1.5325409814	0
PGSC0003DMG400008438		Metal ion binding protein	-4.4016071019	0	-3.3385506633	2.7458457075	-3.7088162952	0	-3.5494979052	0
PGSC0003DMG400017645		Serine/threonine-protein kinase PBS1	-1.434958909	0	0	-1.255436108	0	0	-1.5807024944	0
PGSC0003DMG402025083		Peroxidase	0	0	0	1.6789098715	0	2.3081065695	2.1897314182	1.4141666818
PGSC0003DMG400011476		Thioredoxin 1	0	0	0	-1.7992904415	0	0	-1.5830551535	0
PGSC0003DMG400010504		Conserved gene of unknown function	-1.6773484116	0	0	1.2005713431	-0.8979444562	0	0	1.3904599263
PGSC0003DMG400001773		Lectin receptor kinase	-1.4335707505	-1.0556004248	0	-1.1492826487	0	0	0	0
PGSC0003DMG400029719		Rnf5	0	-1.1129356378	0	-1.1150803312	0.8241951812	0	1.8685828171	0
PGSC0003DMG400006458		Leucine rich repeat protein	1.4452866763	0	0	1.2904965523	0	1.3974703933	0	2.817308618
PGSC0003DMG400025667		Gene of unknown function	-1.6259827494	0	-1.4575043413	-1.6652820605	0	0	0	0
PGSC0003DMG400016198		Purine permease	-1.3729529414	0	-1.3119760252	-1.1410303371	-0.9168721401	0	-0.9137827166	0
PGSC0003DMG400012254		Luminal-binding protein	1.7862364645	0	1.4845542531	1.1707118128	0	0	0	0
PGSC0003DMG400033050		Conserved gene of unknown function	1.4554150951	0	0	-1.3482483155	0	0	0	0
PGSC0003DMG400007643		Cytochrome P450	0	0	0	-2.8286381287	0	-2.0188338325	-2.1446396449	0
PGSC0003DMG400027259		Glucosyltransferase	0	0	0	-1.0603625943	0	-1.540953773	-1.7992933461	-1.1590763853
PGSC0003DMG400026184		Conserved gene of unknown function	1.4915448856	1.1896299955	0	1.2480280596	0	0	0	1.2189000432
PGSC0003DMG400023930		ATEXO70H4	-4.2412667801	0	0	1.8046196761	0	0	1.5259234067	0
PGSC0003DMG400022341		Suberization-associated anionic peroxidase 2	1.7128087774	0	0	1.4267653741	0	0	2.8458412626	1.7343656358
PGSC0003DMG400030809		Phi-1 protein	-3.518678234	0	-5.0647399749	2.7888776035	-2.7296766555	0	-2.5540101198	0
PGSC0003DMG400021856		Glutaredoxin	4.3983857619	0	0	2.2246243316	0	0	2.9132223184	0
PGSC0003DMG400004617		Invertase inhibitor	-2.0793280548	-1.6784258379	-1.5481016206	-1.7054619915	0	0	0	0
PGSC0003DMG400023390		Conserved gene of unknown function	0	0	0	-1.4238383822	0	-1.562182349	-2.559516764	-2.0204405632
PGSC0003DMG400024219		Inositol-1,4,5-triphosphate-5-phosphatase	1.4163141423	0.8411976485	0	1.0208681874	0.7723320858	0	0	-0.9587646965
PGSC0003DMG401029631		Pleiotropic drug resistance protein 1	1.7010299778	0	1.2939597905	1.6881567447	0	0	1.2663078347	0
PGSC0003DMG400009699		Guanylate kinase	1.1932893141	1.2526136598	0	1.4069430263	0	0	0	0
PGSC0003DMG400004766		GEM 5	-1.406744621	0	0	2.0026274212	0	0	0	0
PGSC0003DMG402025807		Conserved gene of unknown function	2.9549130757	0	7.4380146372	3.3164940243	0	0	2.2200633906	2.5065680677
PGSC0003DMG400028520		WRKY transcription factor 1	-1.9877243142	0	0	2.1658675787	0	0	0	0
PGSC0003DMG400024643	TT7	Flavonoid 3'-monooxygenase	-1.324673653	0	-1.5477257406	-1.0946997758	0	1.0462819546	-1.0641200274	0
PGSC0003DMG400012024		O-methyltransferase	-1.9998045175	0	0	-2.0866496344	0	0	0	0
PGSC0003DMG400010963		Conserved gene of unknown function	0	0	0	-1.3870547653	0	0	-1.3045772944	0
PGSC0003DMG400025927	MEE14	Conserved gene of unknown function	-1.4081481153	0	0	-1.1634145843	0	0	-1.5906111102	0
PGSC0003DMG400000850		Conserved gene of unknown function	-1.1008939516	0	-2.3411572188	-1.1520469293	0	-0.9670132374	0.7852920135	-1.1201558408
PGSC0003DMG400024100		Conserved gene of unknown function	-3.6609312924	0	-3.483058557	2.120306594	-2.4431066273	0	-3.1123217269	0
PGSC0003DMG400031034		Gene of unknown function	0	0	0	-1.4824444396	0	-1.3795014443	-1.630582962	-1.812664058
PGSC0003DMG402026407		Monoglyceride lipase	0	0	0	8.9100846851	0	0	6.8525302897	8.0477853093
PGSC0003DMG400016889		GNS1/SUR4 membrane family protein	0	0	0	1.8693201135	0	0	1.3273226771	0
PGSC0003DMG400026187		Nbs-lrr resistance protein	-1.1804548187	0	-1.4412552463	-1.1147795358	0	0	-1.4144880008	0
PGSC0003DMG400018789		Pepper esterase	1.5794787434	0	0	1.7402911212	1.6971492965	0	2.7597225805	0
PGSC0003DMG402002121		Glycine-rich protein	3.217976417	0	0	3.7557788318	4.3863295874	5.2617559242	9.4831428468	3.5096808936
PGSC0003DMG400015237	AZG2	Purine permease	2.6662253917	0	0	1.4924306226	0	0	2.2216068077	0
PGSC0003DMG400019189		Fructose-1,6-bisphosphatase	-2.1170317222	0	-3.8184959078	-2.8978288649	0	0	0	0
PGSC0003DMG400031454		UDP-glucose:glucosyltransferase	3.2395653714	0	0	3.0475910807	0	3.3246162271	4.3937297174	2.3830656434
PGSC0003DMG400009021	ATGA2OX4	Gibberellin 2-oxidase	0	0	0	3.13178616	0	0	-3.0153511187	0
PGSC0003DMG400027238		Remorin, C-terminal region	0	-1.3162520332	0	-1.3931987046	0	0	1.1724650617	0
PGSC0003DMG400018379		Wound induced protein	3.5166671758	3.4709732778	0	2.9926491809	0	0	0	0
PGSC0003DMG400017832		Kinesin	-2.021093596	0	0	-1.8479501508	0	0	-1.7758990981	0
PGSC0003DMG400028159		Transcription factor	-1.7374044137	0	0	1.6051271997	0	0	0	0
PGSC0003DMG400015767		Myb-like transcription factor	-1.7771672041	0	0	-1.3666792953	-1.0897450682	0	-2.6983380312	-1.4572416366
PGSC0003DMG400005909		Regulator of gene silencing	-3.4033429928	0	0	3.0795573377	0	0	0	0
PGSC0003DMG400010209		Ubiquitin-protein ligase	1.2678210595	0	0	1.7974341396	0	0	1.7805773221	0
PGSC0003DMG400027075		Conserved gene of unknown function	0	0	0	2.1038605356	0	1.66528257	3.1697296689	0
PGSC0003DMG400029623		Salicylic acid/benzoic acid carboxyl methyltransferase	-3.0366435559	0	0	-3.0895025127	0	0	0	0
PGSC0003DMG400003912		P69F protein	0	0	0	2.7259585422	0	0	-4.0274748704	0
PGSC0003DMG400004670		Xyloglucan endo-transglycosylase	-2.0682671802	0	0	2.9752975033	0	2.3196242561	-2.8260077831	0
PGSC0003DMG400031395		Oxygen-evolving enhancer protein 2, chloroplastic	-1.7300980065	0	0	-1.9816603293	0	0	0	0
PGSC0003DMG402004406		Protein kinase APK1B, chloroplast	1.3689423919	0	0	1.5837396292	0	0	0	0
PGSC0003DMG400011692		Nitrate transporter	0	0	0	-1.4225621711	0	0	-1.0210788063	0
PGSC0003DMG400026100		Conserved gene of unknown function	-1.1055753711	0	-0.9645499746	-1.2152350233	-1.0763261764	0	-0.9061714903	0
PGSC0003DMG400004748		Extensin	0	0	0	5.0467410925	9.0131632681	0	0	5.845081369
PGSC0003DMG400020719		Glycine/D-amino acid oxidases	-1.0481438575	0	-3.8658969542	-1.3318569473	0	0	-3.4653281887	0
PGSC0003DMG400028160		F-box protein	1.1835301419	1.7246618928	2.7718225936	1.6427236591	0	0	0	0
PGSC0003DMG400031758		Phospholipase A1	-7.2886457491	0	0	-4.3103503918	-3.1657979706	-3.380712661	0	0
PGSC0003DMG400010112		Conserved gene of unknown function	4.8891202505	2.2892143459	0	2.2241826146	0	-4.2732570103	0	-2.1265023213
PGSC0003DMG400009037		Multidrug resistance protein ABC transporter family protein	-2.1391438667	0	0	1.731403212	2.4503298547	2.3929011125	0	3.7233143088
PGSC0003DMG400016590	2016-09-02	Stress enhanced protein 2	-2.2027628907	0	0	-1.7054915436	0	0	0	0
PGSC0003DMG400003087		Pentatricopeptide repeat-containing protein	0	0	0	-1.2056939565	-1.0802101952	-1.0340054954	-1.4714813709	-1.0585008607
PGSC0003DMG400011548		Zinc finger DNA-binding protein	-2.6332521718	0	-4.424812112	3.5401587141	0	0	0	0
PGSC0003DMG400005933		Conserved gene of unknown function	0	0	0	1.4067865434	0	0	1.3932358972	0
PGSC0003DMG400018468		Conserved gene of unknown function	0	0	0	-1.1248177054	-0.8324158661	-1.2092591116	-1.4885125162	-1.5708856676
PGSC0003DMG400020724		Conserved gene of unknown function	2.4497054101	0	0	8.5508535944	1.6988443469	0	5.905257498	12.287118744
PGSC0003DMG400003939		Serine protease	-1.1130562918	0	0	1.5429584781	0	0	0	0
PGSC0003DMG400040086		Regulator of ribonuclease activity A	0	0	0	-1.9520657299	0	0	-2.4230131144	0
PGSC0003DMG400012089		Type I serine protease inhibitor	-2.2532206946	-3.2061776003	0	-3.5454896167	0	0	-3.022198702	0
PGSC0003DMG400010221		Phospholipase A1	-1.2626708323	0	0	-1.8361445653	0	-3.0861893395	0	-3.1512735499
PGSC0003DMG400021364	CP33	33 kDa ribonucleoprotein, chloroplastic	-0.7811330015	0	-1.9801325752	-1.0109441271	0	0	-1.3588164425	0
PGSC0003DMG400026966		Lemir	7.4866003624	0	0	10.27879475	8.1560830361	0	9.7873316948	0
PGSC0003DMG400004737		P-rich protein EIG-I30	5.016606111	0	0	2.5359833758	7.7463138808	2.6661819075	6.9080884691	0
PGSC0003DMG400024604		Calmodulin	0	0	0	9.4195333632	0	0	3.9538720292	0
PGSC0003DMG400032207		Lipoxygenase	-7.1686747582	0	0	-6.2014347698	0	0	0	0
PGSC0003DMG400015775		Ribosomal protein L25	0	0	0	-1.112596017	1.168699115	0	1.0223982367	0
PGSC0003DMG400013329		Zinc finger protein	1.1037208552	0	0	-1.0451173015	0	-1.2192081155	0	-0.8836288385
PGSC0003DMG400003269		Conserved gene of unknown function	-1.1847498603	0	0	-1.1951466173	0	0	-0.6312753776	0
PGSC0003DMG400000732		Hydrolase, alpha/beta fold family protein	-1.6601764212	0	0	2.1925027824	0	0	0	0
PGSC0003DMG400026576		DNA binding protein	2.676336399	0	0	3.7134316828	0	0	0	0
PGSC0003DMG400009761		Cytochrome P450	-1.1050596542	-1.2910263548	-1.0974462297	-1.3789117558	0	0	0	0
PGSC0003DMG400015793		Short-chain dehydrogenase	-1.9161520256	0	0	-1.3550735496	0	0	-1.9094346206	0
PGSC0003DMG402012862		Elicitor inducible beta-1,3-glucanase NtEIG-E76	1.5944750919	-1.0790234763	0	-1.302852793	1.1394378056	-1.9051339633	0	0
PGSC0003DMG400014267		Multidrug resistance pump	2.710905711	2.4158049014	3.388545805	1.8827398221	0	0	0	0
PGSC0003DMG400015536		MYB1-2	-1.7709349024	-1.2774380089	0	-1.52996046	0	0	0	0
PGSC0003DMG400024820		MAP3Ka	-3.0846810978	0	0	2.5519710361	-2.7222100736	0	-3.7632664554	0
PGSC0003DMG400002387		O-methyltransferase	1.3708889093	0	0	1.313612076	2.1002350059	0.9876487288	2.5053999419	1.5129381419
PGSC0003DMG400005661		Conserved gene of unknown function	0	0	0	1.7168175316	0	1.6224644868	1.5733961472	0
PGSC0003DMG400000828		DNA binding protein	-0.8220289338	0	-2.2621227371	-1.0932650805	-1.3618958447	0	-2.2410519831	-1.0713158159
PGSC0003DMG400006497	TBL34	Conserved gene of unknown function	-3.3175588332	-1.1349953149	-1.9716392917	-1.3571176096	0	-1.1042868137	0	0
PGSC0003DMG400014260		Gene of unknown function	0	0	0	2.3673281803	-2.2757198511	0	0	0
PGSC0003DMG400014213		ATP binding protein	-2.6693642848	0	0	2.1744274723	0	0	-1.7885222316	0
PGSC0003DMG402026767		Delta 1-pyrroline-5-carboxylate synthetase	-1.0116720555	0	0	-1.1463542305	0	0	0.9973219732	0
PGSC0003DMG401003156		Glycosyltransferase, CAZy family GT2	0	1.0663267351	0	1.2841924379	0	0	1.7541302745	1.24535912
PGSC0003DMG400020779		Ribosomal protein S1	0	0	0	2.583112962	4.0753996561	0	0	4.6363035203
PGSC0003DMG400024171		Tis11	-1.2217612216	0	0	-1.010034995	0	0	0	0
PGSC0003DMG400004612		ABA-induced MYB transcription factor	10.3967592091	0	0	9.2853856895	0	0	0	0
PGSC0003DMG400009177	ATPME1	Pectinesterase 3	-1.2983398962	1.4716798545	0	1.6360395976	0	0	0	0
PGSC0003DMG400001969		Carotenoid cleavage dioxygenase 4	1.3856534323	0	0	-1.6839462985	1.9964192301	0	0	0
PGSC0003DMG400029193		Conserved gene of unknown function	-2.1774210512	0	-2.8035880174	-2.4865254531	0	0	0	0
PGSC0003DMG400011205		Receptor kinase	0	0	0	8.7951420139	0	0	3.4297179411	0
PGSC0003DMG400004951		Branched-chain-amino-acid aminotransferase	7.0894629959	7.7703747825	0	8.8187857459	4.2221911266	0	3.6207178561	0
PGSC0003DMG400007682		SRF-type transcription factor family protein	-1.9015128147	-1.3056817112	0	1.2163452973	0	-1.2526651943	-1.7903448945	-1.1124767917
PGSC0003DMG400024441		Sesquiterpene synthase	0	-1.6675579887	0	-1.2548296321	1.6826875554	0	1.1246343197	0
PGSC0003DMG400015482		Transcription factor bHLH63	-1.6934667587	0	0	-1.3883637846	-1.3509327418	-1.5590913898	-1.9943931795	-1.1435001998
PGSC0003DMG400023574		BRASSINOSTEROID INSENSITIVE 1-associated receptor kinase 1	-2.0653779364	0	0	-1.4107592818	-1.2524125856	0	-1.7312556574	0
PGSC0003DMG400007335		Apyrase 3	-2.6311913813	0	0	-1.9215945827	0	0	0	0
PGSC0003DMG400010900		Cytosolic acetoacetyl-coenzyme A thiolase	1.1630596649	0	0	1.5521391999	0	1.5066472866	0	0
PGSC0003DMG401010883		R2r3-myb transcription factor	4.1885512058	0	0	3.5098882017	3.3963035584	4.9339228794	3.8248092444	5.265541731
PGSC0003DMG400015290		Proteinase inhibitor type-2 CEVI57	0	0	0	9.4752044988	0	0	9.4368002109	9.4300562029
PGSC0003DMG400016811		Gene of unknown function	2.0138199842	0	3.5809461944	1.8342008115	1.6367043786	0	2.8750509856	0
PGSC0003DMG400020828		RabA2	1.3402746505	1.5085482736	0	1.0768341748	0	0	0.853690775	0
PGSC0003DMG400009113		Gene of unknown function	-2.7186065426	0	-1.4765915671	1.691382547	-1.8235395011	0	-1.8382674501	0
PGSC0003DMG400032519		Pentatricopeptide repeat-containing protein	-3.3673274996	0	0	-1.7870341953	-2.6596787556	0	-2.7296589565	-1.8607802346
PGSC0003DMG401004392		Multidrug resistance protein ABC transporter family	0	0	0	1.2492915333	0	0	1.3617042288	1.4071581208
PGSC0003DMG400002423		Transferase, transferring glycosyl groups	3.4641230079	3.3711659015	5.2861613703	3.688141992	0	3.4686575719	3.0401391637	0
PGSC0003DMG400007674		Gene of unknown function	0	0	0	-1.866679485	-2.0272577456	0	0	-2.1521343106
PGSC0003DMG400017831		Kinesin	-1.507598295	0	0	-2.2822923283	0	0	-2.2203167285	0
PGSC0003DMG400010102		Gene of unknown function	0	0	0	-1.3004824477	0	0	1.4907732293	0
PGSC0003DMG400029495		Glucosyltransferase	-2.4602134881	0	0	-1.9103657056	0	0	0	0
PGSC0003DMG400017628		WRKY transcription factor	4.7954116388	0	4.3084145995	2.5820674167	4.8970949665	0	6.7960403408	2.0387202512
PGSC0003DMG400025755		RING-H2 finger protein	0	0	0	1.4976710116	0	1.2307167864	1.4087022056	0
PGSC0003DMG401018708		Aldehyde oxidase	-1.0322312961	0	0	-1.0285534456	0	0	0	0
PGSC0003DMG400000591		Gene of unknown function	0	0	0	1.9883062293	0	0	2.8146420866	2.0188972667
PGSC0003DMG400045223		Conserved gene of unknown function	-1.4545341929	0	0	-1.2343307595	-1.1044421618	0	-2.3381740063	0
PGSC0003DMG402010883		MYB transcription factor MYB139	3.2381815415	0	0	-2.6827523205	4.5237310208	0	2.7685828495	0
PGSC0003DMG400019408		WRKY transcription factor	-1.5867470538	0	0	2.057397184	0	0	0	0
PGSC0003DMG400007271		Gene of unknown function	-1.6459580173	0	0	-2.1869874869	0	0	0	0
PGSC0003DMG400021784		UDP-glucuronosyltransferase	0	0	0	2.6427265818	0	0	2.6831538783	2.7757421335
PGSC0003DMG400004078		Conserved gene of unknown function	-1.8913977909	0	0	-1.8972091094	0	0	-1.6513860397	0
PGSC0003DMG400000778		GK17577	-3.2771634041	0	0	4.5119137653	0	0	5.4429257956	9.010224399
PGSC0003DMG400019570		ELF4	-1.0449110454	-1.0189341767	0	-1.0064653615	0	0	-1.2558002403	-1.1437363819
PGSC0003DMG400027225		Conserved gene of unknown function	-3.3178796769	2.2059902773	-2.2211539784	2.2847744375	0	0	0	1.9152219175
PGSC0003DMG400029339		ARF domain class transcription factor	-1.01859255	0	0	-1.2957728558	-1.1401616572	-1.0336587863	-0.9959805723	0
PGSC0003DMG400022624		Glutathione s-transferase	-1.4778939896	0	0	-1.3157174764	0	0	-1.1644550479	0
PGSC0003DMG400010114		Methyltransferase family protein	-1.2804934768	0	0	-1.1703798086	0	0	0	0
PGSC0003DMG400029404		Conserved gene of unknown function	0	0	0	4.1120285389	0	0	4.2981220963	0
PGSC0003DMG400019245		Conserved gene of unknown function	3.7132685127	1.7689915862	0	1.8604530457	0	-2.6734482319	0	0
PGSC0003DMG400020288		Conserved gene of unknown function	-0.8538067511	0	-1.9308370393	-1.1906786755	-0.9189138111	0	-2.5317312554	0
PGSC0003DMG400013802		Serine-threonine protein kinase, plant-type	0	0	0	2.1074942308	-2.0283095413	0	0	0
PGSC0003DMG400017756		Arabinogalactan-protein	1.9847148351	0	0	1.6942751329	0	0	1.9229303642	1.6900256471
PGSC0003DMG400025582		Ethylene-responsive transcription factor ERF114	3.9387882448	0	3.6741130414	2.2157973186	4.2137761443	1.8542514471	5.3472503682	2.5568588255
PGSC0003DMG400001495		Ribonucleoprotein, chloroplast	0	0	0	1.3636063264	0	0	1.9370959469	1.7359421868
PGSC0003DMG400021545		Conserved gene of unknown function	-1.0324465546	0	0	1.2960078139	0	0	2.2849257739	0
PGSC0003DMG400005760		Sulfate transporter	-1.1572137745	0	0	-1.2546194806	0	0	-0.9806283517	0
PGSC0003DMG400016768		PHD-finger family protein	0	0	0	5.125087316	0	0	7.3647758685	0
PGSC0003DMG400027617		Conserved gene of unknown function	-1.1347049996	0	0	-1.4407737825	0	0	2.5088096045	1.1760559792
PGSC0003DMG400012615		Methyltransferase	-3.4356229808	0	0	-2.1607953028	0	0	-1.824449838	0
PGSC0003DMG400021152		Alcohol dehydrogenase	2.4806300562	0	1.601683145	-1.4521775611	0	0	0	0
PGSC0003DMG400020060		Interferon-induced guanylate-binding protein	1.4136553626	0	0	1.6505301058	0	0	1.2888823501	1.5063631283
PGSC0003DMG400001396		Avr9/Cf-9 rapidly elicited protein 231	-3.7506979773	0	-3.8884890746	3.5176484657	0	0	-3.3103926812	0
PGSC0003DMG400018752		Serine-threonine protein kinase, plant-type	2.8616795741	0	1.9209443435	2.0098417602	0	0	2.5345454854	0
PGSC0003DMG400005503		Conserved gene of unknown function	-0.8475898818	0	-1.0185524681	-1.1891391795	0	0	0	0
PGSC0003DMG401026555		Conserved gene of unknown function	1.3787458228	0	0	1.205149557	1.5406137542	0	2.3158979599	0
PGSC0003DMG400028185		Metal ion binding protein	-1.6732040741	0	-2.9612643101	1.8038568415	0	0	-1.6907788225	0
PGSC0003DMG400013088		Neutral invertase	0	0	0	1.0174284561	0	1.1719839911	1.2514398583	0
PGSC0003DMG400011971		Glucosyltransferase	0	0	0	1.2104750658	0	0	2.2535084923	1.2173710048
PGSC0003DMG400016891	AT5PTASE11	Inositol polyphosphate 5-phosphatase	2.8435533047	0	0	2.5401306609	3.9721525944	0	5.0327707264	2.625602432
PGSC0003DMG401029918		Conserved gene of unknown function	-1.0429033739	0	0	-1.2006107957	0	0	0	0
PGSC0003DMG400002153		Zinc finger protein	-1.1068665667	0	-1.3143744116	1.0592147472	-1.2916129887	0	-1.4613363015	0
PGSC0003DMG400020487		Phospholipase A1	0	0	0	1.8053382392	-1.8679263267	0	-1.5150524468	0
[truncated: 2,213 more rows]
