# Supplementary material for: RNA-seq Profiling Reveals Defense Responses in a Tolerant Potato Cultivar to Stem Infection by Pectobacterium carotovorum ssp. brasiliense
Source: Front Plant Sci. 2016 Dec 20;7:1905. doi: 10.3389/fpls.2016.01905 (PMC5167753; doi:10.3389/fpls.2016.01905)
Supplement: Table S5 — Cultivar-specific differentially expressed genes. [file Table5.XLSX]

## Sheet: BP1_specific
			Log2 Fold Changes (inoculated samples compared to mock-inoculated controls)
GeneID	Gene_name	Gene_Description	6hpi	12hpi	24hpi	72hpi
PGSC0003DMG400019620	N/A	UMP synthase	-	-1.43850504153737	-1.56130425482822	-1.82614607455662
PGSC0003DMG400020370	N/A	Integrin-linked protein kinase	-	-	-1.06622704064186	-1.33044121476109
PGSC0003DMG400022426	N/A	Receptor kinase	-	-	1.38490855881134	1.11500876455098
PGSC0003DMG400018521	N/A	WD-repeat protein	-	-	-1.35482242343468	-1.7752711114587
PGSC0003DMG400025065	N/A	Holocarboxylase synthetase	-	-	-1.06117443154683	-1.36950280710072
PGSC0003DMG400022057	N/A	Conserved gene of unknown function	-	-	1.24683940959093	2.13012908872856
PGSC0003DMG400005689	N/A	Receptor protein kinase	1.4914130342618	1.71812223613285	2.16302005295433	2.61859089163854
PGSC0003DMG400022258	ATSIP1	Alkaline alpha-galactosidase seed imbibition protein	-	1.10411781323032	1.46015112986178	1.74889076757369
PGSC0003DMG400031329	N/A	Gene of unknown function	-	2.89427496267496	3.23736830954864	3.145022051105
PGSC0003DMG402016434	N/A	Conserved gene of unknown function	-	-	-1.0301727998253	-1.76154430761032
PGSC0003DMG400012553	N/A	Caspase	-	-	-1.01821907282851	-1.5381178629403
PGSC0003DMG402000668	N/A	Nitrate transporter NRT1.1	-	-1.29823745769544	-1.75669510271601	-1.33439414479642
PGSC0003DMG400011296	N/A	Harpin-induced 1	-	-	-1.1715372590212	-1.32810764351823
PGSC0003DMG400027192	N/A	Zinc ion binding protein	-	-	-1.15356805084907	-1.11003309587218
PGSC0003DMG401031172	N/A	PRA1 family protein F3	1.67477338297346	1.59484564283592	2.74180567304452	3.34880477824345
PGSC0003DMG400013604	N/A	UDP-glucosyltransferase	-	-1.08958352012483	-1.46131271399915	-1.46135403655674
PGSC0003DMG402004292	N/A	NOI	-	1.71598579517088	2.1478662713737	3.48037397769535
PGSC0003DMG400026500	LHCB5	Type I (26 kD) CP29 polypeptide	-	-	1.56533678062012	1.87586704517012
PGSC0003DMG400011630	N/A	Chloroplast small heat shock protein class I	-	-2.9310670363058	-	2.71773323958391
PGSC0003DMG400001544	N/A	Conserved gene of unknown function	-	-1.22621506351835	-	1.7782920796811
PGSC0003DMG400014954	N/A	Cytochrome P450	-	3.34446873693951	6.24574382893662	5.74975608798742
PGSC0003DMG400009182	N/A	H+/Ca2+ exchanger 2	1.35329695392585	-	1.56941321702151	1.40891446053325
PGSC0003DMG400010877	N/A	Gene of unknown function	-	-1.80240904961394	-1.95739732437045	-1.84294673050649
PGSC0003DMG400012342	N/A	Conserved gene of unknown function	-	1.13397559461339	1.93113326756494	1.35582581578095
PGSC0003DMG400013286	N/A	Ubiquitin-protein ligase	-	-	-1.42173416721089	-1.25537469420068
PGSC0003DMG400013603	N/A	UDP-glucosyltransferase	-1.69831716197176	-1.7124737247651	-2.03754407930797	-2.01579793623595
PGSC0003DMG400001770	N/A	Mitochondrial SBP40	-	-	-1.12655201493821	-1.12143659775574
PGSC0003DMG400009509	N/A	Heat shock protein 83	-	-	1.35890205167767	1.45491328519374
PGSC0003DMG400026101	N/A	Heat shock protein 70 (HSP70)-interacting protein	-	-	-1.58910614750056	-1.54715858453525
PGSC0003DMG400027128	N/A	Binding protein	-	-	1.44379389892217	1.41279093462706
PGSC0003DMG400031519	N/A	Conserved gene of unknown function	-	1.69524591872706	-	1.63909683833194
PGSC0003DMG400012712	GPDHC1	Glycerol-3-phosphate dehydrogenase	-	-1.24724664277832	-1.08280187183492	-1.30934304225338
PGSC0003DMG400017523	N/A	Conserved gene of unknown function	-	-1.36707820805734	-2.52547494205748	-2.39470633058251
PGSC0003DMG400011659	N/A	Caspase	-	-	-1.52818221096132	-1.51744196852066
PGSC0003DMG400034831	N/A	ORF107c	-	2.22085844922207	-	3.20230710211326
PGSC0003DMG400017908	N/A	Conserved gene of unknown function	-	-	1.01358363352538	1.16412190139183
PGSC0003DMG400020680	N/A	Sesquiterpene synthase	-	6.66221722323555	-	6.35926819643694
PGSC0003DMG400011145	N/A	Conserved gene of unknown function	-	-	-1.11989763834734	-1.37842315767926
PGSC0003DMG400033882	N/A	Acidic endochitinase	-	-	1.44907237344715	2.73756033528524
PGSC0003DMG400008461	N/A	Pollen tube RhoGDI2	1.75706548571279	3.12045225519568	1.51332024944737	2.53124609265183
PGSC0003DMG401024480	N/A	Conserved gene of unknown function	-	1.93954385140347	-	1.46348632461847
PGSC0003DMG400030340	N/A	17.6 kD class I small heat shock protein	-	-2.80247423962656	-2.16792079586294	-2.73708233354175
PGSC0003DMG400014736	N/A	Serine-threonine protein kinase, plant-type	2.15057756292567	1.72669246631068	2.55603012108142	2.55271291259299
PGSC0003DMG400017286	N/A	Receptor-like kinase	1.76267348366712	2.09837472923005	1.56188829909726	1.8960486712808
PGSC0003DMG400018614	N/A	Conserved gene of unknown function	-	-1.32317894585029	-1.14978396893357	-1.56810696796338
PGSC0003DMG400031495	N/A	Senescence-associated protein	-	3.11529292750034	-	3.30181006418059
PGSC0003DMG400027586	N/A	Serine-threonine protein kinase, plant-type	-	-	1.61234967038737	2.58356713720377
PGSC0003DMG400024106	N/A	Auxin-induced protein 5NG4	-2.8030957538613	-5.74654356502977	-3.13049963113295	-4.04997936349042
PGSC0003DMG400031778	N/A	Histone H3.2	-	-	1.06155842521531	1.94439541883282
PGSC0003DMG400014214	N/A	Conserved gene of unknown function	-	-	-1.23329780453736	-1.60065937157294
PGSC0003DMG400002133	N/A	Purine transporter	-	-1.57732498236467	-1.03647711584981	-1.26829484536929
PGSC0003DMG400025109	N/A	Gene of unknown function	-	-	2.52663238658958	3.61565785341634
PGSC0003DMG400003155	4CL3	4-coumarate:CoA ligase	1.53049905279505	3.07802882076006	1.704977647714	1.84710401536226
PGSC0003DMG400019307	N/A	DWARF27	-	-	-1.76113860624661	-3.60136537182703
PGSC0003DMG400024720	N/A	Drm3	-	-	1.76189292401908	1.59674545513918
PGSC0003DMG400040729	N/A	FERONIA receptor-like kinase	1.07708063810265	1.09189677092535	-	1.6919629219589
PGSC0003DMG400012293	N/A	Methanol inducible protein	-	-	-1.18995801714169	-1.65115156891119
PGSC0003DMG400020948	N/A	Conserved gene of unknown function	-	1.19396321434398	-	1.38787016119511
PGSC0003DMG400046276	N/A	Conserved gene of unknown function	-	3.31711519036273	-	3.44189335772175
PGSC0003DMG400020685	N/A	Protein argonaute PNH1	-	-	1.13469443488556	1.32692840779737
PGSC0003DMG400008677	N/A	NAC domain protein	-	-	2.67423926013316	4.26974468565693
PGSC0003DMG400000537	N/A	Guanosine-3',5'-bis(Diphosphate) 3'-pyrophosphohydrolase	-	-	1.75284048471017	1.3354210851875
PGSC0003DMG400002392	N/A	Auxin response factor 7	-	-1.14677971082295	-1.11300765601246	-1.48403019117263
PGSC0003DMG400011554	N/A	Ubiquitin-protein ligase	-	1.67002916362023	-	2.38245596072651
PGSC0003DMG400030962	N/A	Pentatricopeptide repeat-containing protein, chloroplastic	-	-	-1.02169560787176	-1.00661021073208
PGSC0003DMG400017312	N/A	Zinc finger family protein	-	-1.20658157028625	-1.02949145106082	-1.2354014502318
PGSC0003DMG400015354	N/A	Conserved gene of unknown function	-	-	1.81394623419236	2.73642181830387
PGSC0003DMG402017288	N/A	Strictosidine synthase	2.208397206893	-	2.52652764736791	2.81809816874942
PGSC0003DMG400010351	N/A	Serine-threonine protein kinase, plant-type	2.6649642839968	3.40574598479193	2.90041481079919	3.92066156189204
PGSC0003DMG400006515	N/A	RNase H family protein	-1.43667798022646	-1.25575348920254	-1.6666355051028	-1.93793129032872
PGSC0003DMG400030063	N/A	Ascorbate peroxidase	1.00879164534085	-	1.4487246013872	1.15826298962877
PGSC0003DMG400011974	RPT2	BZIP domain class transcription factor	1.16283793425533	1.31442054670801	1.2484766370294	1.41305600407915
PGSC0003DMG400012426	GCR2	Abscisic acid ABA receptor	-	-1.22876501651919	-	-1.1301896796955
PGSC0003DMG400030170	N/A	Stem-specific protein TSJT1	-	-	1.30213957746685	1.16790856798063
PGSC0003DMG401021297	N/A	Conserved gene of unknown function	-	-	-1.38851013801801	-1.39604961023422
PGSC0003DMG400006161	N/A	Conserved gene of unknown function	1.47382630639123	-	-	1.88700149091218
PGSC0003DMG400023267	N/A	Zinc finger protein	-	-2.0581879378448	-	-1.70553177940111
PGSC0003DMG400002682	N/A	Phytosulfokine peptide	-1.19430256201675	-1.51888483599878	-1.17148590008523	-1.02759626107635
PGSC0003DMG400029922	N/A	Conserved gene of unknown function	-	1.35868814945384	-	2.25907089772784
PGSC0003DMG400030497	N/A	Resistance protein PSH-RGH6	1.14178802396927	1.96326254069681	1.12080940882893	1.6124128988439
PGSC0003DMG400000996	N/A	Receptor-kinase	-	-	1.37912038919917	1.65159484839433
PGSC0003DMG400016908	N/A	Serine-threonine protein kinase, plant-type	1.39101718770739	1.40749715690801	1.38285387492329	1.52802248924955
PGSC0003DMG400004712	N/A	Fringe	-	5.43127242744646	4.61946923395629	4.79950787526272
PGSC0003DMG400013417	N/A	Chlorophyll a-b binding protein 3C, chloroplastic	-	-	2.64155503577943	2.53949693009092
PGSC0003DMG401009389	PDCB5	Hydrolase, hydrolyzing O-glycosyl compounds	1.06776594879665	-	-	1.14319468030824
PGSC0003DMG400020833	N/A	Serine-threonine protein kinase, plant-type	-1.28705201760783	-1.35511300452258	-	-2.23592383351433
PGSC0003DMG402002164	N/A	Glutathione-S-transferase	2.0144975541437	1.99469510688499	-	2.20680770207903
PGSC0003DMG400014627	N/A	Glutathione S-transferase	-	1.34307479788756	-	1.2081374109241
PGSC0003DMG400017433	N/A	Glyceraldehyde 3-phosphate dehydrogenase	-	1.70597016227417	1.31918784937384	1.04124732253044
PGSC0003DMG400005390	N/A	Calmodulin-binding protein	3.51415684838829	3.69070761270954	4.210188097852	4.29246377121765
PGSC0003DMG400002290	ERD4	Early-responsive to dehydration 4	-	-1.3961364749904	-	-1.31279131537328
PGSC0003DMG400008337	N/A	MYB21	2.18960351749288	1.91032880653442	3.77576328114696	3.09275094394274
PGSC0003DMG400002168	N/A	Glutathione S-transferase	3.15821478584489	3.18843660154776	3.66795592732549	3.5066558168004
PGSC0003DMG400018177	N/A	Pentatricopeptide repeat-containing protein	-	-	-1.01700629686532	-1.11308907264427
PGSC0003DMG402014734	N/A	P-coumaroyl quinate/shikimate 3'-hydroxylase	-	2.57805926260635	-	4.07611976191789
PGSC0003DMG400012628	N/A	Oleosin	-	3.99058098383562	-	5.9359920565235
PGSC0003DMG400009034	N/A	Conserved gene of unknown function	-	-	1.14077708073777	1.07663194701407
PGSC0003DMG400014717	N/A	Hcr2-0A	-	-	-1.88228014919944	-1.80139774223148
PGSC0003DMG400006369	N/A	AP2/ERF domain-containing transcription factor	-	1.8839035271775	-	-2.39258995040836
PGSC0003DMG400028609	N/A	Gene of unknown function	-	3.0327000328537	-	3.88853114829164
PGSC0003DMG400016473	N/A	Glycine-rich protein	-	-1.63704818410415	-	2.18002987558819
PGSC0003DMG400004000	N/A	ATP binding protein	-	2.77890501743673	1.84919358250921	2.50128584675657
PGSC0003DMG400020346	N/A	Pentatricopeptide repeat-containing protein	-	-	-1.05998774665553	-1.15270696391717
PGSC0003DMG401018777	N/A	12-oxophytodienoate reductase 1	-	2.03714887106524	-	1.96494571808404
PGSC0003DMG400004291	N/A	Oligopeptide transporter	-	-1.40510645881657	-	-1.24465444776377
PGSC0003DMG400002570	N/A	Conserved gene of unknown function	-1.67453633429233	-1.24514069387599	-1.80157097045119	-1.22706741657712
PGSC0003DMG400015345	N/A	Conserved gene of unknown function	-	-	2.00181990075692	2.26410691634649
PGSC0003DMG400005464	N/A	Rhodanese-like domain containing protein	-	-1.22661088746698	1.59068579629426	1.29532515035298
PGSC0003DMG400013022	N/A	Calcium-transporting ATPase 2, plasma membrane-type	1.73671963580633	1.46563107710615	1.71129965464763	1.39659809079683
PGSC0003DMG402030700	N/A	Ubiquitin-protein ligase	1.86407816881736	1.26043007124579	2.07247790223509	1.69092479465454
PGSC0003DMG400009664	N/A	SM10-1	-	-1.02969720797537	-	-1.65476406307246
PGSC0003DMG400006709	N/A	CXE carboxylesterase	3.72173189358679	3.84893482137456	3.25147318374277	2.5410667329611
PGSC0003DMG400023344	N/A	Chlorophyll a-b binding protein 6A, chloroplastic	-	-1.00009176212262	1.4952892331074	1.38913954317377
PGSC0003DMG400005541	N/A	Hcr2-0A	-	3.1755877505269	-	4.00816002187623
PGSC0003DMG400018485	N/A	Dehydration-responsive element-binding protein 2D	-	-1.50178289786691	-3.62226833104131	-2.29862165291256
PGSC0003DMG402004392	N/A	Multidrug resistance protein ABC transporter family	1.20126766475526	1.45037490213175	-	1.38254596952173
PGSC0003DMG400020461	N/A	Conserved gene of unknown function	-	-	-1.01940728994021	-1.26082785808087
PGSC0003DMG402006195	N/A	Conserved gene of unknown function	-	-	-1.04597831611967	-1.28509188455354
PGSC0003DMG400001700	N/A	Conserved gene of unknown function	-	2.25400640981912	-	1.00999046936071
PGSC0003DMG400013255	N/A	ERF transcription factor 5	-1.20198686954337	-	-	1.13769747527214
PGSC0003DMG401012679	N/A	Allene oxide cyclase	-1.20304545635797	-1.91643034278987	-1.88767238309442	-1.30878573539493
PGSC0003DMG400000140	N/A	ATP binding protein	-	-1.44931351125318	-1.59043061346315	-1.37779515216356
PGSC0003DMG400027077	N/A	R2r3-myb transcription factor	-	-1.24756740920462	-	-1.84085055610928
PGSC0003DMG400041071	N/A	Kinase	-	1.35093658142479	1.13431551020593	1.28569644234107
PGSC0003DMG400002490	N/A	EPIDERMAL PATTERNING FACTOR 3	-	-	-1.08806862296574	-1.22050087053766
PGSC0003DMG400022370	N/A	Diphosphonucleoside phosphohydrolase	-	-1.06452858638356	-1.2446127381658	-1.55932922204704
PGSC0003DMG400035478	N/A	Conserved gene of unknown function	-	1.56946963280094	1.50983220667888	1.28989115673466
PGSC0003DMG400005039	N/A	Monosaccharid transporter	-	-2.19503960216392	-	-3.42394744819858
PGSC0003DMG400022043	N/A	DNA binding protein	8.72507463273456	10.6483368145195	7.8205277443606	9.24387123470845
PGSC0003DMG400012918	N/A	Cc-nbs-lrr resistance protein	-	-	1.08392154638491	1.17955868855132
PGSC0003DMG400003548	N/A	Fructose-bisphosphate aldolase	-	-1.06441036747474	-	1.56368695662273
PGSC0003DMG400005975	N/A	Wall-associated kinase	2.61216145055428	2.84475377182133	1.34814554375647	1.75245946148328
PGSC0003DMG400013436	N/A	Histone H2A	-	1.30448897280148	1.31774097665919	1.54989965186546
PGSC0003DMG400026607	N/A	Gene of unknown function	-	-1.20566188485543	-1.10947003398621	-1.03719297417685
PGSC0003DMG400030426	N/A	17.6 kD class I small heat shock protein	-	-1.78819643080811	-	1.60986770876958
PGSC0003DMG400029288	EMB3006	Conserved gene of unknown function	-	-	1.03407173105824	1.33957815518751
PGSC0003DMG400021726	HSA32	Furin	-	-2.69175843661662	-	1.43445325963857
PGSC0003DMG400009255	ATHSP22.0	Small heat-shock protein homolog protein	-	-	2.35775964058695	3.08888242059038
PGSC0003DMG400014678	N/A	Serine/threonine-protein kinase cx32	1.95943364195014	2.21404976380613	1.20014575353368	1.5408062515103
PGSC0003DMG400040850	N/A	Chloroplast lumen common family protein	-1.07578976548383	-	-1.1933717441824	-1.00677315589511
PGSC0003DMG400005590	N/A	Disease resistance protein	2.07862645843838	2.34079095321335	1.45733004419021	1.83767992393682
PGSC0003DMG400027842	N/A	Gene of unknown function	-	-1.581262663325	-	1.4405412369019
PGSC0003DMG400009992	N/A	Glyceraldehyde-3-phosphate dehydrogenase B subunit	-	-1.35670131869733	1.42466014067	1.07895794504569
PGSC0003DMG401030350	N/A	Zinc finger family protein	-	-	-1.20649435456016	-1.14879819116859
PGSC0003DMG402031520	N/A	Cytochrome P450	-	-1.0129971110748	-	1.04758769608323
PGSC0003DMG400013130	N/A	Conserved gene of unknown function	1.88386296930146	1.49517187899005	1.14845689300866	1.22255343334552
PGSC0003DMG400022815	N/A	Protein kinase	-1.74252757284847	-1.45625818780076	-1.09533078846276	-1.11294203280454
PGSC0003DMG400026199	N/A	Beta-amylase	-	-3.02681128530582	-	-2.09592067128945
PGSC0003DMG400032785	N/A	Conserved gene of unknown function	-	1.18931874085904	-	1.32274774926641
PGSC0003DMG400013888	N/A	Avr9/Cf-9 rapidly elicited protein 20	3.66296713708741	6.07360053382134	4.47271715607618	3.65048044590583
PGSC0003DMG400025443	N/A	Gene of unknown function	-	4.84529086165828	-	5.06135372160346
PGSC0003DMG400004038	RALFL34	Rapid alkalinization factor 3	-	2.66774557828375	-	3.41046126655849
PGSC0003DMG401000287	N/A	Myo-inositol oxygenase	-2.30896502142672	-	-	2.66150154627398
PGSC0003DMG400008523	N/A	S-locus lectin protein kinase family protein	-	1.65356467851638	-	1.07057239870364
PGSC0003DMG400018853	N/A	Sugar transporter	-	1.11412487353456	-1.39672285316726	-1.24835823471097
PGSC0003DMG400002438	N/A	Gene of unknown function	-	-	-1.00921418699142	-1.28548064886735
PGSC0003DMG400018905	N/A	Transactivator factor	-	-1.48510297747033	-	-1.06848670955763
PGSC0003DMG400016493	N/A	Gene of unknown function	2.97208095454022	2.91581218063321	4.57434298342942	3.34985905770576
PGSC0003DMG400004731	N/A	Gene of unknown function	-1.0889782420616	-	-	-1.11312966876697
PGSC0003DMG400028897	N/A	Beta-carotene hydroxylase	1.08414863874765	1.47443650266183	1.42701658943623	1.24634443605091
PGSC0003DMG400011633	N/A	WRKY-type transcription factor	4.95438875834153	5.70668443951431	4.12346651230678	2.59916792567979
PGSC0003DMG402017989	N/A	Cyclic nucleotide-gated calmodulin-binding ion channel	-	1.1801889678968	1.16431273409696	1.20562670795008
PGSC0003DMG400015100	N/A	9-cis-epoxy-carotenoid dioxygenase 2	-	-1.89116395010784	-	-1.4673439685289
PGSC0003DMG400023957	N/A	Prephenate dehydrogenase	2.26279553052369	3.65056563060109	1.99081103501069	1.97707616786433
PGSC0003DMG400004264	N/A	Thaumatin	4.1093676959573	3.76720022066712	-	3.38079669059904
PGSC0003DMG400035459	N/A	Plastid CUL1	-	2.56607900427887	-	2.28855883239559
PGSC0003DMG400017177	N/A	Germin subfamily 1 member 19	-	-2.19411797109288	-	-1.58379767888157
PGSC0003DMG400045494	N/A	O-methyltransferase	-	-2.11117201404766	-2.56703989760567	-2.57486269804024
PGSC0003DMG400017322	N/A	CYP72A56	-1.13495977328013	-1.27881858779623	-	-1.16407277196464
PGSC0003DMG400004396	N/A	Kinase	-	3.17989812109636	-	2.43520205411161
PGSC0003DMG400024258	N/A	Receptor protein kinase zmpk1	-	4.27577102132027	-	2.49674129933798
PGSC0003DMG400036126	N/A	NT16 polypeptide	-	3.33679996913764	-	4.58535524006244
PGSC0003DMG401010026	N/A	Geraniol 10-hydroxylase	-	-1.65033808156782	-	-1.80889537013411
PGSC0003DMG400019828	N/A	Conserved gene of unknown function	1.33022220450616	-	-	1.37067535484108
PGSC0003DMG400023441	N/A	Osmotic stress-activated protein kinase	-	3.41069750296267	-	2.82114263775809
PGSC0003DMG400025752	N/A	LOB domain-containing protein	-	-	1.30346382434272	1.24676532930426
PGSC0003DMG400046252	N/A	Conserved gene of unknown function	-2.95953483614048	-	-1.11921268239258	-1.19159434986236
PGSC0003DMG400030029	N/A	Peptide-N4-(N-acetyl-beta-glucosaminyl)asparagine amidase A	-	1.12783944345834	-	1.03629664830619
PGSC0003DMG400041682	N/A	Gene of unknown function	-	2.75135170958742	-	3.07137639713626
PGSC0003DMG400020608	N/A	DNA-binding protein 3	2.86441954953684	2.10584442752175	-	2.50665461156441
PGSC0003DMG400025558	N/A	ATP binding protein	-	2.23289453671609	-	1.98119629139984
PGSC0003DMG400038263	N/A	Gene of unknown function	-	-2.17956825989209	-	-1.53514062456216
PGSC0003DMG400018486	N/A	AP2/ERF domain-containing transcription factor	-	-3.16275751956416	-3.3856289279324	-2.32600354934755
PGSC0003DMG400033884	N/A	WRKY transcription factor 27	-	1.16413164801327	-	1.17027651284813
PGSC0003DMG402006401	N/A	Hexose transporter HT2	-	1.04609569300181	-	1.19741865007459
PGSC0003DMG400005515	N/A	Ascorbate oxidase	4.02949466325701	5.00146094825291	3.13651998147968	2.62849483428774
PGSC0003DMG400028404	N/A	Conserved gene of unknown function	-	7.17697780929615	-	7.89238583399114
PGSC0003DMG400007035	N/A	Conserved gene of unknown function	-1.30335836926541	-	-1.08913389122757	-1.08440799744622
PGSC0003DMG400017768	N/A	Glycosyltransferase	-	-	-1.49512630967294	-1.78920928726932
PGSC0003DMG400000787	N/A	White-brown-complex ABC transporter family	-	7.51582281904374	-	8.98505154763633
PGSC0003DMG400021265	N/A	BCS1 protein	2.92636717854434	2.31433767053274	2.57264975857885	2.71271678838416
PGSC0003DMG400046768	N/A	Pollen-specific kinase partner protein	-	-	1.5551164326409	1.57810828843705
PGSC0003DMG400018174	N/A	Short-chain dehydrogenase	-1.72951334692724	-2.60857973511409	-1.38609569270974	-1.4619935167875
PGSC0003DMG400029050	N/A	Aromatic amino acid decarboxylase 1B	4.92818983448102	6.55182396184549	3.82080743512916	2.64969521844481
PGSC0003DMG400013101	N/A	Ethylene-induced esterase	-	-1.88001612438355	-1.25678570833919	-1.1887135565381
PGSC0003DMG400002163	N/A	Glutathione S-transferase	-	3.48820250258159	2.73722033763229	2.90461827395113
PGSC0003DMG400027055	N/A	RNA binding protein	-	11.0901958197977	-	8.66813219155445
PGSC0003DMG400027945	N/A	RIN4c protein	1.06633069410016	2.35355598870878	1.32854617481567	1.1274684390701
PGSC0003DMG400028622	N/A	Acyl-protein thioesterase	-	-1.50048832486217	-	-1.12500725515131
PGSC0003DMG400027223	N/A	Gene of unknown function	-	-2.21833299469442	-	-2.10951462408522
PGSC0003DMG401000914	N/A	Penicillin-binding protein	-	-1.29116543028019	-	-1.29744653276419
PGSC0003DMG400004910	N/A	Avr9/Cf-9 rapidly elicited protein 141	2.32406452755426	2.31025875162491	-	1.57170378344047
PGSC0003DMG400025672	N/A	HECT; Ubiquitin	-	3.74183795502363	-	2.05662027684655
PGSC0003DMG400013589	N/A	DNA binding protein	-	-1.4774877589066	-	-1.01513423440724
PGSC0003DMG400009325	N/A	MAPKKK14	-	2.01334284354374	-	1.93487248591745
PGSC0003DMG400021567	N/A	UDP-glucosyltransferase	-	-1.37969894845976	1.14039991287718	1.15917009572484
PGSC0003DMG400004721	N/A	F-box domain-containing protein	-	6.25866784441428	-	7.36722660005997
PGSC0003DMG400024055	N/A	Nematode resistance	-	1.1745898604124	-	1.05430614376019
PGSC0003DMG400008493	N/A	Receptor ser thr protein kinase	-	2.21241110912382	-	-1.94252854205171
PGSC0003DMG400012355	N/A	Conserved gene of unknown function	2.30781799488313	4.59445055001753	2.14748843028816	2.34782828868805
PGSC0003DMG400008056	N/A	Gene of unknown function	-1.37486233089679	-2.12308724562579	-	-1.30422047558505
PGSC0003DMG400004388	N/A	Conserved gene of unknown function	-	-	-1.80649449934514	-1.5249449590979
PGSC0003DMG400029484	N/A	Defensin J1-2	-	5.3926956570594	-	3.17917208700186
PGSC0003DMG400027452	N/A	Gene of unknown function	-	5.37770380718548	-	4.54191019531698
PGSC0003DMG400026901	2MBCD	2-methylacyl-CoA dehydrogenase, mitochondrial	-	1.76539844133679	-	1.56054776739987
PGSC0003DMG400019627	N/A	Disease resistance protein Gpa2	-	2.29837465691182	-	1.15010722662821
PGSC0003DMG400031771	N/A	O-methyltransferase	-	2.02880741866179	2.02446918234797	1.46507091259766
PGSC0003DMG400028094	N/A	Gene of unknown function	-	6.07011177695304	-	7.09571537352327
PGSC0003DMG400009937	N/A	Conserved gene of unknown function	-	-1.64377394990333	-	-1.05625296556176
PGSC0003DMG400040663	N/A	Sulfotransferase	-	-1.90462513066515	-	-2.39933266678115
PGSC0003DMG400019799	N/A	Blight resistance protein SH10	-	1.2837141049765	-	1.12151080372367
PGSC0003DMG400004401	N/A	Kinase	-	1.5221298510438	-	-1.67049012263905
PGSC0003DMG401010492	N/A	Acidic class II 1,3-beta-glucanase	2.33333205639683	4.37300044417185	2.47215411734446	2.19881657594666
PGSC0003DMG400020028	N/A	Specific tissue protein 2	-	-	1.54039796220047	1.51407073643602
PGSC0003DMG400030508	N/A	By genscan and genefinder	-	7.29564968236358	-	4.83190449539679
PGSC0003DMG400045370	N/A	Basic 7S globulin 2 small subunit	4.4043251640067	5.82297922121322	3.83934693134229	2.58995798577973
PGSC0003DMG400026522	N/A	Avr9/Cf-9 rapidly elicited protein 141	-	8.34729322220798	-	7.00072579047285
PGSC0003DMG400025390	RAP2.7	Apetala 2	-	-1.631511131318	-1.32950417672025	-1.04320404544571
PGSC0003DMG400034813	N/A	RRNA intron-encoded homing endonuclease	-	2.38669178149639	-	2.11311012296886
PGSC0003DMG400026190	N/A	Root phototropism protein	1.39818746803543	1.38543301922049	-	1.36291544712962
PGSC0003DMG401004858	N/A	Ran GTPase binding protein	-	1.19087853688765	-	1.24673408196052
PGSC0003DMG400005410	N/A	NAD(P)H:quinone oxidoreductase	-	1.94246958921918	2.16980430329982	1.9236714429142
PGSC0003DMG400015481	N/A	Gene of unknown function	-	-	-1.45075221379245	-1.17986247071326
PGSC0003DMG400027468	N/A	Leucine-rich repeat family protein	-	6.6010844308379	-	7.0011008720562
PGSC0003DMG400001832	N/A	Conserved gene of unknown function	-1.71881627124746	-	-	-1.53815597102238
PGSC0003DMG400025444	N/A	Gene of unknown function	-	3.13537794327758	-	2.8144777824613
PGSC0003DMG401012985	N/A	Glycosyltransferase	-	-1.8379397136343	-	-1.64569515554933
PGSC0003DMG400021342	N/A	Calcium-dependent protein kinase 20	-	-1.47247232937505	-	-1.20478858735154
PGSC0003DMG400010668	N/A	B3 domain-containing protein	1.70411169487843	1.63483414651717	2.0522760615988	1.4231153231101
PGSC0003DMG400027965	N/A	ORF64c	-	2.8032496125556	-	1.95079943288708
PGSC0003DMG400002227	N/A	Copper ion binding protein	-	11.0022698021495	-	6.89782653627406
PGSC0003DMG400033642	N/A	2,4-dienoyl-CoA reductase	-	1.95476418467676	-	1.352641267121
PGSC0003DMG400020525	N/A	CBS domain containing protein	-	-1.72197119305117	-	-1.79527239754614
PGSC0003DMG400027914	N/A	Ascorbate oxidase	3.47745543383699	4.81859959404786	2.83570636430622	2.21536074537164
PGSC0003DMG400030637	N/A	Conserved gene of unknown function	-	10.892724813633	-	7.00608593136083
PGSC0003DMG400015930	N/A	Gene of unknown function	-	-2.29215054235875	-	-1.22696416279825
PGSC0003DMG401017989	N/A	Cyclic nucleotide-gated ion channel 1	-	-	1.18119785362252	1.01480783026502
PGSC0003DMG400011680	N/A	DOF domain class transcription factor	-	-1.0332255906013	-1.31172074298457	-
PGSC0003DMG400027543	N/A	Sodium/potassium/calcium exchanger	-	-1.05684040685952	-1.47440248703659	-
PGSC0003DMG400023675	N/A	Conserved gene of unknown function	-1.2307863462374	-1.16786092266678	-1.37499458720128	-
PGSC0003DMG400013474	N/A	Conserved gene of unknown function	-1.21599878530036	-1.09811124155486	-1.75655362245516	-
PGSC0003DMG400000917	N/A	Phosphatidylinositol-4-phosphate 5-kinase	-	-1.05851860094291	-1.14059931224277	-
PGSC0003DMG400010645	N/A	Cellular retinaldehyde-binding/triple function, C-terminal	-	-1.13220831439916	-1.05957146080967	-
PGSC0003DMG400027854	N/A	Conserved gene of unknown function	-	-1.13041768089142	-1.33478571819104	-
PGSC0003DMG400020720	MMT	SAM (And some other nucleotide) binding motif	1.18157330758892	1.0346520472716	1.42162876541436	-
PGSC0003DMG400011754	N/A	Gamma aminobutyrate transaminase isoform1	-	1.04767239902288	1.22657124422642	-
PGSC0003DMG400038172	N/A	Auxin-induced SAUR	1.32479428771717	1.18957248640349	1.27856380472599	-
PGSC0003DMG400002549	N/A	Tha8	-1.10667629176279	-1.65014914141786	-1.19820037098398	-
PGSC0003DMG400017485	N/A	DNA binding protein	-	1.22259098291784	1.2392563536911	-
PGSC0003DMG400014824	N/A	Glycerol-3-phosphate transporter	1.19764217279917	1.59917374993435	1.59202323686301	-
PGSC0003DMG400025409	N/A	DNA binding protein	-1.3433618974334	-1.26238682504332	-1.19300412602115	-
PGSC0003DMG400024781	N/A	GRAS4	3.0878054803574	3.79015669531112	3.7905559100425	-
PGSC0003DMG400031746	N/A	Gene of unknown function	-2.29570274870228	-1.29016113109562	-3.02800237208416	-
PGSC0003DMG400014560	ENDO_2	Bifunctional nuclease	-	-2.9454768792789	-2.92923710146191	-
PGSC0003DMG402030679	N/A	Calcium lipid binding protein	-	-1.21821409503559	-1.01229176491043	-
PGSC0003DMG400014959	N/A	Acyltransferase	-	8.70894737813959	7.06565897408128	-
PGSC0003DMG400015460	N/A	Sugar transporter	-	1.22243053298437	1.21250544221494	-
PGSC0003DMG400031457	N/A	Phenylalanine ammonia-lyase 1	5.15857726682734	5.48595414227426	4.36467342894044	-
PGSC0003DMG400005935	N/A	J domain-containing protein spf31	-1.03883651143186	-	-1.10418379807266	-
PGSC0003DMG400008357	N/A	Patatin B2	-	-1.02003133111938	-1.59080818523172	-
PGSC0003DMG401015894	ATAMT2	Amt2	1.81056528862363	2.17789984460838	2.25000380914443	-
PGSC0003DMG400000251	N/A	Adenosine 3'-phospho 5'-phosphosulfate transporter	-	2.15745546161307	2.44652832196711	-
PGSC0003DMG400013856	N/A	Vacuolar invertase	-	-1.35835634828426	1.0945221506286	-
PGSC0003DMG400025875	N/A	Conserved gene of unknown function	-1.27806029209829	-1.59987483652066	-1.67056339539837	-
PGSC0003DMG400022405	N/A	NADH dehydrogenase	-	2.50099714705086	2.39605223715775	-
PGSC0003DMG400009707	N/A	Purine transporter	-	-1.33288163673448	-1.91009399870397	-
PGSC0003DMG400035415	N/A	Gene of unknown function	-1.83581529412439	-1.287509496628	-1.9340132187531	-
PGSC0003DMG400010660	CSD1	Superoxide dismutase [Cu-Zn] 2	-	1.3621866126	1.09804414241742	-
PGSC0003DMG400029276	N/A	GDU1	-	-2.1069665359915	-1.69882540375528	-
PGSC0003DMG401010988	N/A	AT hook motif family protein	-1.19526135798347	-	-1.00069553749997	-
PGSC0003DMG403027860	N/A	Gene of unknown function	-	-1.24532761563901	-1.32818913865074	-
PGSC0003DMG400017334	N/A	Heat shock factor protein	2.9613788150379	3.09910286326174	2.53708939271176	-
PGSC0003DMG400018651	N/A	Amino acid transporter	2.85515759360697	3.16642935767968	3.11838890641464	-
PGSC0003DMG400028838	N/A	Gene of unknown function	2.07235488368139	2.68601072962764	2.02287933751193	-
PGSC0003DMG400028287	N/A	S-adenosylmethionine synthase	1.41103372661902	1.66738510472252	1.48463911116563	-
PGSC0003DMG400026824	N/A	Conserved gene of unknown function	-	-1.16414657463982	-1.15999784983637	-
PGSC0003DMG400001848	N/A	Major pollen allergen Ory s 1	-	3.7452204848453	3.52142267537226	-
PGSC0003DMG400014272	N/A	(S)-N-methylcoclaurine 3'-hydroxylase isozyme	2.86148625680448	3.89665813091868	2.64446210781897	-
PGSC0003DMG400016679	N/A	Armadillo/beta-catenin repeat family protein	3.30366823861208	3.34436097322219	2.88097354859894	-
PGSC0003DMG400029662	N/A	Gene of unknown function	-1.09613692271405	-	-1.2047333895331	-
PGSC0003DMG400019873	PAD4	Phytoalexin-deficient 4-2 protein	-	1.33654441906945	1.56568014817425	-
PGSC0003DMG402001401	N/A	Conserved gene of unknown function	-	-1.69538818635959	-1.49469731572384	-
PGSC0003DMG400030056	N/A	Cytosolic ascorbate peroxidase 1	-	1.21980802112221	1.22219823464065	-
PGSC0003DMG400010812	N/A	Conserved gene of unknown function	-	1.47881159995429	-2.46267948005436	-
PGSC0003DMG400022516	N/A	Extensin Dif10	-	-1.13222629512171	-1.73025405677256	-
PGSC0003DMG400004696	N/A	ATP:citrate lyase	-	2.47185739024762	1.80649799773636	-
PGSC0003DMG400005245	N/A	Caspase	-	2.55830803049095	2.24601437077473	-
PGSC0003DMG400017763	N/A	Serine/threonine-protein kinase SAPK1	-1.13601921794245	-	-1.05846903384422	-
PGSC0003DMG400007603	N/A	I-box binding factor	-1.323030185785	-1.33351951863325	-1.26794323900492	-
PGSC0003DMG401026994	N/A	Short-chain dehydrogenase	-	-1.48776817559904	-2.11401698478462	-
PGSC0003DMG400018406	N/A	Gene of unknown function	-1.15454861631328	-1.06762606499721	-1.03928233726216	-
PGSC0003DMG400010444	N/A	Conserved gene of unknown function	-	3.07036258811876	2.22598319772328	-
PGSC0003DMG400013243	N/A	Potassium channel TORK1	2.19103165460481	1.82973962044272	2.51226999097439	-
PGSC0003DMG400035559	N/A	Conserved gene of unknown function	-	-1.12699076748633	-1.2326232998416	-
PGSC0003DMG400004860	N/A	Auxin-regulated dual specificity cytosolic kinase	3.07584745176728	4.21651215254329	2.6585512646818	-
PGSC0003DMG400021414	N/A	N-acetyl-glutamate synthase	-	1.56292837538102	1.40071283738975	-
PGSC0003DMG400001474	N/A	Amino acid transporter	-	1.51209157266113	1.06622422558894	-
PGSC0003DMG400002695	ZPR3	Conserved gene of unknown function	-	-1.57845122996954	-2.06485531530161	-
PGSC0003DMG400014343	N/A	Copper ion binding protein	-	-1.70290338444333	-1.41244167879347	-
PGSC0003DMG400003477	N/A	Nodulin	-	-1.2626121572772	-1.0359295383492	-
PGSC0003DMG400018472	N/A	Transcription factor	-1.15777079415878	-1.45209601208277	-1.01288230493985	-
PGSC0003DMG400030058	ATMPK3	MAP kinase	2.50919078540709	2.64650089125927	2.49664986962542	-
PGSC0003DMG400021381	N/A	EIL1	-	1.2862262593797	1.07013341293718	-
PGSC0003DMG400030411	N/A	Fasciclin-like arabinogalactan protein 9	-	-1.10836952410838	-1.07217809949109	-
PGSC0003DMG401030469	N/A	Cinnamic acid 4-hydroxylase	-	2.4081286698161	1.74254166739525	-
PGSC0003DMG400006525	N/A	Conserved gene of unknown function	-1.37237751591193	-1.31086200583247	-1.23674187454414	-
PGSC0003DMG400003986	N/A	Structural molecule	1.29344089851564	-	1.1151895726595	-
PGSC0003DMG400004132	N/A	N-acetyltransferase	-1.08506677639948	-	-1.10047807616012	-
PGSC0003DMG400034632	N/A	Glucosyltransferase	-	2.63701931376771	2.46789935109458	-
PGSC0003DMG400029746	N/A	Actin-101	1.21754861290955	1.43575396979178	1.35240567888417	-
PGSC0003DMG400029079	N/A	Conserved gene of unknown function	-	-1.01410024837484	-1.22459424135794	-
PGSC0003DMG400004935	N/A	Conserved gene of unknown function	-	-1.36789918583953	-1.14539307037385	-
PGSC0003DMG400017946	N/A	S locus glycoprotein	1.04900204972985	1.07060963234603	1.2411770308992	-
PGSC0003DMG400007532	N/A	Bypass1	-	1.35566244986068	1.50327646150524	-
PGSC0003DMG400006643	WUN1	Gene of unknown function	1.13026654886654	-	1.22200145737383	-
PGSC0003DMG400015720	N/A	Gene of unknown function	-1.33532131363967	-1.7314833635501	-1.09239155033685	-
PGSC0003DMG402017953	N/A	Leucine-rich repeat protein	-	-1.47263624676776	-1.00691168944648	-
PGSC0003DMG400025126	N/A	Phospholipid-transporting ATPase 9	-	1.97829142265315	1.22861457279452	-
PGSC0003DMG401020664	N/A	Binding protein	2.29695125951631	-	2.46691537601763	-
PGSC0003DMG400028261	N/A	Fructose-bisphosphate aldolase	-	1.23935794906932	1.24022806455917	-
PGSC0003DMG400020377	N/A	70 kDa subunit of replication protein A	-1.15767845504641	-	-1.33626407609344	-
PGSC0003DMG400022413	N/A	Calmodulin binding protein	-	1.14973459453215	1.11543185536667	-
PGSC0003DMG400004012	N/A	Nicotinate phosphoribosyltransferase	-	1.70412252476463	1.423910331978	-
PGSC0003DMG400020343	N/A	AER	-	1.62076475476263	2.04531019238376	-
PGSC0003DMG400001508	N/A	Ammonium transporter 1 member 1	-	1.52620540217668	1.39180231518805	-
PGSC0003DMG400029860	N/A	Gene of unknown function	-	2.39666260944378	1.76272474391811	-
PGSC0003DMG400017509	LOL1	LOL1 (LSD ONE LIKE 1)	1.15211690413966	-	-1.35829930772878	-
PGSC0003DMG400018110	N/A	Alliin lyase	-	1.91385499520925	2.39176255096885	-
PGSC0003DMG400002273	N/A	Gene of unknown function	-	2.42341661965111	2.52640282783457	-
PGSC0003DMG400014223	4CL2	4-coumarate--CoA ligase 2	1.71646441173965	2.74747732692806	1.70851594881285	-
PGSC0003DMG400012487	N/A	Conserved gene of unknown function	-	-1.41098329767972	-1.92662538290346	-
PGSC0003DMG400028666	MAP3KA	MAP3Ka	1.11714548338554	1.3931821549493	1.00822163717881	-
PGSC0003DMG400024462	N/A	Axonemal dynein light chain	1.37808952776828	2.12246070007198	1.56781467750068	-
PGSC0003DMG400018102	N/A	Calmodulin-binding protein	2.71542812245704	4.35993591753679	2.44820752526383	-
PGSC0003DMG400026518	N/A	Avr9/Cf-9 rapidly elicited protein 141	-	1.76891774435822	1.65710026582281	-
PGSC0003DMG400032273	N/A	N-acetyltransferase	2.18449619707464	3.51882001921529	2.22544492913192	-
PGSC0003DMG400028214	ATCBR	NADH:cytochrome b5 reductase	-	2.73352065365155	1.2600990566169	-
PGSC0003DMG400025274	N/A	Littorine mutase/monooxygenase	-	-1.81227950894563	-1.67712168140122	-
PGSC0003DMG400019646	N/A	Protein bem46	-1.08193691567077	-1.58500677833761	-1.23600129162325	-
PGSC0003DMG400030906	N/A	Glucosyl transferase	-1.11837877748082	-1.72577424815891	-1.12702202200115	-
PGSC0003DMG400013886	N/A	S-locus-specific glycoprotein S6	1.76371745315191	1.9218957671877	1.87887501488226	-
PGSC0003DMG400030675	N/A	Gene of unknown function	-1.21708580300671	-2.52610377219434	-1.37621678264493	-
PGSC0003DMG400003936	N/A	Primary amine oxidase	-	-1.53929402288041	1.605046126673	-
PGSC0003DMG400014225	ERD1	ERD1 protein, chloroplast	-	1.62458267150416	1.17210568927293	-
PGSC0003DMG400007122	N/A	Arogenate dehydratase	-	2.73390572539883	1.71581362129827	-
PGSC0003DMG402018380	N/A	Diacylglycerol kinase	-	1.52148142976521	1.10866088567354	-
PGSC0003DMG400031848	N/A	CXE carboxylesterase	-	2.11828041484816	1.83056974102454	-
PGSC0003DMG400030280	N/A	Gene of unknown function	-	-1.50020722423307	-1.11132275182353	-
PGSC0003DMG400031850	N/A	2-Hydroxyisoflavanone dehydratase	-	2.64631695132176	2.6280645491015	-
PGSC0003DMG402021564	PAL-1	Phenylalanine ammonia-lyase	2.20788300802438	3.21349788954501	1.86695037728201	-
PGSC0003DMG400017190	N/A	1-aminocyclopropane-1-carboxylate oxidase homolog	-	2.21678572334582	1.96537083640148	-
PGSC0003DMG400012193	N/A	Conserved gene of unknown function	-	2.71975848789198	2.52675687844861	-
PGSC0003DMG400021248	N/A	Glycolate oxidase	-	-1.58673041154388	1.3385612326123	-
PGSC0003DMG400016292	N/A	THM18 protein	-1.05409682857264	-	-1.1594796806908	-
PGSC0003DMG400018182	N/A	Ring finger protein	1.95454837707949	3.2009018413813	2.03541743631715	-
PGSC0003DMG400030683	N/A	Arogenate dehydrogenase	1.94778798584069	2.82053102911471	1.93709954946053	-
PGSC0003DMG400002288	N/A	Gene of unknown function	-	-1.47858180234279	-1.02919455706327	-
PGSC0003DMG400030749	N/A	Conserved gene of unknown function	-	-1.13598560981848	-1.10583747406845	-
PGSC0003DMG400021719	DYT1	DNA binding protein	-	3.24371198643474	2.98725776119887	-
PGSC0003DMG400000270	N/A	O-methyltransferase	-	-1.82908846443224	-2.43803042747115	-
PGSC0003DMG400026178	N/A	DNA cross-link repair protein pso2/snm1	-	-1.11472681374999	-1.11875364556381	-
PGSC0003DMG400026591	N/A	Conserved gene of unknown function	-1.36395967263617	-2.62047922897378	-1.42508840551785	-
PGSC0003DMG400028165	N/A	Calmodulin binding protein	-	2.0475699236853	1.45661996670767	-
PGSC0003DMG400017936	N/A	Late embryogenis abundant protein 5	-	2.99253276208743	2.53068805183839	-
PGSC0003DMG400025613	N/A	Protein kinase APK1B, chloroplast	-	1.08349956534947	1.00129171677171	-
PGSC0003DMG400023461	N/A	Chlorophyll a-b binding protein 6A, chloroplastic	-	-1.24063727793835	1.07519297239102	-
PGSC0003DMG401021549	N/A	Phenylalanine ammonia-lyase	1.49414096291092	2.74790248701003	1.51767752583671	-
PGSC0003DMG400007258	N/A	Tyrosine specific protein phosphatase and dual specificity protein phosphatase	1.60554171834189	1.41132942765961	1.23498093026203	-
PGSC0003DMG400031105	N/A	Hydroxyproline-rich glycoprotein GAS31	3.61394603319959	5.71361602170179	3.67452557349715	-
PGSC0003DMG400017319	N/A	CYP72A56	-	-2.2334888406581	-1.5157255306469	-
PGSC0003DMG400025931	XLG2	GTP-binding protein alpha subunit, gna	-	1.40240524727539	1.00067608988384	-
PGSC0003DMG400002879	N/A	Conserved gene of unknown function	-	2.03668666179166	1.86707396204334	-
PGSC0003DMG400031494	N/A	Small molecule transporter	-	-1.50511687151599	-1.30015233535435	-
PGSC0003DMG400017237	N/A	Desacetoxyvindoline 4-hydroxylase	1.17144812239302	-	1.01455591698044	-
PGSC0003DMG400028611	N/A	Peroxisomal membrane protein pmp34	-	1.52956339470225	1.05745981645719	-
PGSC0003DMG400012571	ATGCH	GTP cyclohydrolase II / 3,4-dihydroxy-2-butanone-4-phosphate synthase	1.74424725984601	1.62505810426118	1.68862000776927	-
PGSC0003DMG400010509	N/A	Axi 1 protein	2.9217746838789	3.61248461961086	1.95410129937671	-
PGSC0003DMG400031502	N/A	Histidine decarboxylase	-	-1.28068556687332	-1.25912621542682	-
PGSC0003DMG400001247	N/A	Adenylate kinase B	-	2.44578482273915	1.21457579577525	-
PGSC0003DMG400014829	N/A	Ubiquitin-protein ligase	-	-1.47186392892492	-1.0799711801334	-
PGSC0003DMG400021925	N/A	SET protein, phospatase 2A inhibitor	-	-1.43781831421221	-1.24650808232092	-
PGSC0003DMG400032575	N/A	HJTR2GH1 protein	-	-1.50934429852089	-1.26101809080662	-
PGSC0003DMG400022337	N/A	Gene of unknown function	3.58327334033686	5.61354970716028	2.83770937651517	-
PGSC0003DMG400044422	N/A	Gene of unknown function	-2.61519597118815	-2.46286289934336	-1.3169551212794	-
PGSC0003DMG400012142	N/A	Conserved gene of unknown function	-	-1.03713297797445	-1.20239319035332	-
PGSC0003DMG400024148	N/A	Serine-threonine protein kinase, plant-type	-	2.00642373441435	1.84277377564345	-
PGSC0003DMG400028282	ATMYB27	AtMYB27	10.3378003841341	11.9340988537315	7.6130340420495	-
PGSC0003DMG400013763	N/A	Ankyrin repeat-containing protein	-	2.7739938082437	1.82797888995559	-
PGSC0003DMG401010558	N/A	WRKY-A1244	-2.57954621597006	-2.32795763482954	-1.56783557394774	-
PGSC0003DMG400006214	N/A	Caffeoyl-CoA O-methyltransferase 5	-	1.38667706736317	1.14698586005201	-
PGSC0003DMG400007713	N/A	Conserved gene of unknown function	2.23247219539269	2.65622579954275	1.84358798251378	-
PGSC0003DMG400000854	N/A	Conserved gene of unknown function	-	-1.04323850904261	-1.10215459405123	-
PGSC0003DMG400001333	N/A	Calcium ion binding protein	2.37718964392823	3.21201508835388	2.22062966679211	-
PGSC0003DMG400000460	N/A	RING-H2 finger protein ATL57	-	-1.11420927996914	-1.02647719931862	-
PGSC0003DMG401007615	N/A	Urea active transporter	-	1.84321556814343	1.87499376712919	-
PGSC0003DMG401001903	N/A	Cytochrome P450	-	-1.84948552030013	1.77939626982204	-
PGSC0003DMG402026432	N/A	NBS-coding resistance gene protein	1.45517162578098	-	1.32951985970368	-
PGSC0003DMG400009527	N/A	UDP-xylose phenolic glycosyltransferase	-	1.47435430378086	1.4330154250455	-
PGSC0003DMG400011249	N/A	F-box family protein	2.29908165219311	3.01961338515056	2.04944991892808	-
PGSC0003DMG400022575	N/A	Conserved gene of unknown function	-	-1.43108740304173	-1.26174695413046	-
PGSC0003DMG400013201	N/A	Receptor protein kinase	5.27905990132919	8.08193678989717	4.26367954717391	-
PGSC0003DMG400032136	N/A	Conserved gene of unknown function	-	1.74715733408117	1.05284874541874	-
PGSC0003DMG400020757	N/A	Membrane protein	1.6424736705758	2.41448550756826	1.29881326104893	-
PGSC0003DMG400014168	RBOHC	Respiratory burst oxidase homolog protein C	-	1.33225761337268	1.16886106667593	-
PGSC0003DMG400001992	N/A	Disease resistance protein BS2	1.22089351381059	1.82819024879399	-	-
PGSC0003DMG400009704	N/A	Purine transporter	-1.88342844837319	-3.69410170397642	-	-
PGSC0003DMG400008692	N/A	Troponin C, skeletal muscle	-1.11892139982547	-1.90063992694197	-	-
PGSC0003DMG400023040	N/A	Conserved gene of unknown function	-1.0264781573637	-2.23837518081961	-	-
PGSC0003DMG400009409	N/A	UDP-glucosyltransferase	1.10103500670952	1.91060714868636	-	-
PGSC0003DMG400007163	N/A	Transmembrane protein	1.13366962535421	1.43563279490047	-	-
PGSC0003DMG400029489	N/A	UDP-glucosyltransferase	-1.31818454243781	-2.95677090027281	-	-
PGSC0003DMG400021327	N/A	U-box protein	3.82088318407755	5.65350363795464	-	-
PGSC0003DMG400018221	N/A	ATRAD3	1.2045637339289	2.1310065687373	-	-
PGSC0003DMG400028846	N/A	Avr9/Cf-9 rapidly elicited protein 132	3.35476350482141	4.4691066301297	-	-
PGSC0003DMG400025134	N/A	Cystathionine gamma synthase	1.11777184583998	1.34809029899157	-	-
PGSC0003DMG400013696	N/A	Cytochrome P450	3.19338709484428	4.17666980012509	-	-
PGSC0003DMG400032792	N/A	Calmodulin-binding protein	5.34177747170611	6.19173542886402	-	-
PGSC0003DMG400014390	N/A	Transmembrane protein 14	1.3464200402091	1.97236985798551	-	-
PGSC0003DMG400028339	N/A	Late blight resistance protein	2.04970334437472	2.86186872804999	-	-
PGSC0003DMG400022151	N/A	Chaperone protein DNAj	1.68819866152571	2.2562283859843	-	-
PGSC0003DMG400010592	N/A	Sesquiterpene synthase	-1.43098811801602	-2.29729797739469	-	-
PGSC0003DMG400004439	N/A	Non-imprinted in Prader-Willi/Angelman syndrome region protein	1.46010674600709	2.34285256962322	-	-
PGSC0003DMG400030661	N/A	ATP binding protein	1.09331238640456	1.71944172827419	-	-
PGSC0003DMG400012167	N/A	Multidrug resistance protein ABC transporter family	1.02277141832691	1.51507235382991	-	-
PGSC0003DMG400001307	N/A	Conserved gene of unknown function	1.35638418095385	1.77518545056737	-	-
PGSC0003DMG401023991	N/A	Conserved gene of unknown function	1.26821895493909	2.15472293001476	-	-
PGSC0003DMG400047346	N/A	BRASSINOSTEROID INSENSITIVE 1-associated receptor kinase 1	1.42523394874337	2.59366876369629	-	-
PGSC0003DMG400008593	N/A	Flavonoid glucoyltransferase UGT73E2	-1.25763159609877	-1.95745787196098	-	-
PGSC0003DMG400027046	N/A	DC1 domain containing protein	2.58816272458624	3.40636711378617	-	-
PGSC0003DMG400024600	N/A	Conserved gene of unknown function	1.71491738454375	2.20864225401444	-	-
PGSC0003DMG400010222	N/A	Phospholipase A1	-1.31227559579272	-2.40727074196637	-	-
PGSC0003DMG400024150	N/A	Receptor protein kinase	1.55373236357439	2.74411039577367	-	-
PGSC0003DMG400012655	N/A	Conserved gene of unknown function	3.27587430101226	4.04663283979608	-	-
PGSC0003DMG400006639	N/A	Kinase family protein	1.39742614502958	2.31544466561231	-	-
PGSC0003DMG400016247	N/A	Acyl-[acyl-carrier-protein] desaturase, chloroplastic	1.36663730686261	1.4768546487235	-	-
PGSC0003DMG400005540	N/A	TCH	1.07772811065515	1.50311081940452	-	-
PGSC0003DMG400028789	N/A	Conserved gene of unknown function	2.45247172984733	3.69250569296477	-	-
PGSC0003DMG400021573	N/A	Conserved gene of unknown function	-1.13412489896498	-1.97410814298058	-	-
PGSC0003DMG400020909	N/A	ATP binding protein	1.73500920801996	2.27364570616918	-	-
PGSC0003DMG400028145	N/A	Syntaxin	1.21867573357672	1.64245276505612	-	-
PGSC0003DMG400017223	N/A	Protein 2	1.89666283849308	3.33880711455234	-	-
PGSC0003DMG400019155	N/A	F-box family protein	-1.12863759832918	-1.30722613933806	-	-
PGSC0003DMG400025509	N/A	Protein kinase	1.40054033975057	1.30629422869054	-	-
PGSC0003DMG400014705	PIL5	Phytochrome-interacting factor	1.70180670414138	1.66450590718983	-	-
PGSC0003DMG400001444	N/A	Isoform 2 of Probable galacturonosyltransferase 13	1.34598563791659	1.19199709916583	-	-
PGSC0003DMG400032563	N/A	Conserved gene of unknown function	1.82480637673954	2.98050248141235	-	-
PGSC0003DMG400022891	N/A	Beta-ketoacyl-ACP synthase II	1.18170259099627	1.35439557052009	-	-
PGSC0003DMG400026598	N/A	Conserved gene of unknown function	-1.04099710107313	-1.27157385963738	-	-
PGSC0003DMG400014771	N/A	Tyramine hydroxycinnamoyl transferase	3.2973525053983	4.11485718215283	-	-
PGSC0003DMG400010750	N/A	ERF transcription factor	1.13877042212725	1.90730168617532	-	-
PGSC0003DMG400004596	N/A	Soluble diacylglycerol acyltransferase	-1.39066506026752	-1.28993955304442	-	-
PGSC0003DMG400016769	N/A	Double WRKY type transfactor	1.85117843030574	2.98735413389687	-	-
PGSC0003DMG400024494	N/A	Phosphoglycerate mutase	-1.04545400610546	-1.64009714609101	-	-
PGSC0003DMG400011872	N/A	Glucosyltransferase	1.12494508657054	1.68560498520833	-	-
PGSC0003DMG400003662	N/A	Iron ion binding / oxidoreductase/ oxidoreductase, acting on paired donors, with incorporation or reduction of molecular oxygen, 2-oxoglutarate as one donor, and incorporation of one atom each of oxygen into both donors	1.14264196667505	1.53964463564395	-	-
PGSC0003DMG400001721	N/A	ATP binding protein	1.03181026637404	1.51555717594254	-	-
PGSC0003DMG400014034	N/A	Gene of unknown function	-1.04918413683895	-1.24955986072303	-	-
PGSC0003DMG400002618	N/A	Conserved gene of unknown function	1.11013239506617	1.5798507727476	-	-
PGSC0003DMG400007365	N/A	Conserved gene of unknown function	-1.32983323420932	-1.14890174951674	-	-
PGSC0003DMG400019398	N/A	Ubiquitin carrier protein	1.23745997302818	1.56146875134586	-	-
PGSC0003DMG400017758	N/A	Arabinogalactan-protein	3.12123801562537	3.55090080441071	-	-
PGSC0003DMG400024653	N/A	Catalytic/ oxidoreductase, acting on NADH or NADPH	1.12385770069171	1.07645590463725	-	-
PGSC0003DMG400012962	PAN	Transcription factor HBP-1b(C1)	1.66683663472946	2.27929326467452	-	-
PGSC0003DMG400011557	N/A	RCG54054	-1.14830466401403	-1.21535323890127	-	-
PGSC0003DMG401027676	N/A	Conserved gene of unknown function	1.7565274725114	2.07223766630429	-	-
PGSC0003DMG400022152	N/A	Chaperone protein DNAj	1.59622415315524	1.63842832285806	-	-
PGSC0003DMG400020099	N/A	RPM1 interacting protein 4 transcript 2	1.92497062019633	2.15551894367195	-	-
PGSC0003DMG400006270	N/A	Pyruvate decarboxylase	3.83259961358471	5.37864299051048	-	-
PGSC0003DMG401018380	N/A	Diacylglycerol kinase variant A	1.17599783008615	1.71873208678748	-	-
PGSC0003DMG400019162	NCED6	9-cis-epoxycarotenoid dioxygenase	-3.42923325928761	-4.78613691538907	-	-
PGSC0003DMG400003225	N/A	SAUR family protein	-1.33695442825706	-1.29308282468226	-	-
PGSC0003DMG400023508	N/A	Kinase	1.96516492778499	2.33665187205535	-	-
PGSC0003DMG400027742	N/A	Elicitor-responsive protein	1.41805826510132	1.87686139196201	-	-
PGSC0003DMG400016515	N/A	Conserved gene of unknown function	1.33799886796428	1.57672214027906	-	-
PGSC0003DMG400023406	N/A	Light-dependent short hypocotyls 1	-1.43513631350874	-1.66354265695103	-	-
PGSC0003DMG400027074	N/A	Conserved gene of unknown function	2.1577298485454	2.61698145530406	-	-
PGSC0003DMG400002851	N/A	Conserved gene of unknown function	-1.2378075318574	-1.06221315396671	-	-
PGSC0003DMG400002022	N/A	Protein phosphatase 2C 38	1.70473198493081	1.14914213442171	-	-
PGSC0003DMG400030397	N/A	Isoform MYB48-1 of Transcription factor MYB48	-1.75386658752903	-2.25634868975393	-	-
PGSC0003DMG400025844	N/A	Conserved gene of unknown function	2.75002302464058	3.12901156098749	-	-
PGSC0003DMG400009732	N/A	Conserved gene of unknown function	-1.65364916715958	-1.77552630500582	-	-
PGSC0003DMG402008903	N/A	Conserved gene of unknown function	1.7938969265519	2.07748545838972	-	-
PGSC0003DMG400008724	N/A	Oxidoreductase	3.73576823407626	4.29546839253513	-	-
PGSC0003DMG400016699	N/A	Gene of unknown function	2.62055734748337	2.71063960968329	-	-
PGSC0003DMG400006790	N/A	Conserved gene of unknown function	1.78879844406339	1.68052015668023	-	-
PGSC0003DMG400027632	N/A	Gibberellin 2-oxidase 2	2.24230550023674	2.10373642388432	-	-
PGSC0003DMG400021778	N/A	Zinc finger protein	3.50642942892101	3.22286334152994	-	-
PGSC0003DMG402017902	N/A	Boron transporter	1.05572178365675	1.24603954481555	-	-
PGSC0003DMG400025472	N/A	ATP binding protein	2.06989357957246	2.45550555893929	-	-
PGSC0003DMG400028517	N/A	Conserved gene of unknown function	2.93912292463737	2.32513660706618	-	-
PGSC0003DMG400005036	N/A	Cotton fiber expressed protein 1	1.72033956719319	1.83302461101652	-	-
PGSC0003DMG400003036	N/A	Calmodulin binding protein	1.21049565341176	1.23957783243198	-	-
PGSC0003DMG400030361	N/A	Cys-3-His zinc finger protein	1.10299056644518	1.16154007009491	-	-
PGSC0003DMG400001448	N/A	UDP-glucose dehydrogenase 2	1.46311083427393	1.28539324184419	-	-
PGSC0003DMG400025656	N/A	Conserved gene of unknown function	2.5541230209331	2.18591108256346	-	-
PGSC0003DMG400016006	N/A	Pti4	1.96665608572708	2.11281360190585	-	-
PGSC0003DMG400019618	N/A	CCR4-associated factor	1.72097137500331	1.5781020588099	-	-
PGSC0003DMG401020581	N/A	Tir-nbs-lrr resistance protein	2.05656875020506	1.66825517403235	-	-
PGSC0003DMG400004547	PIN2K	Proteinase inhibitor type-2 P303.51	-3.84076210974477	-3.83590963904279	-	-
PGSC0003DMG401030137	NF-YC10	Singapore isolate B (sub-type 7) whole genome shotgun sequence assembly, scaffold_1	-1.09680776424509	-1.00832302539335	-	-
PGSC0003DMG400029546	N/A	Class III peroxidase	1.11672858109806	1.08504416327896	-	-
PGSC0003DMG400009088	N/A	Galactomannan galactosyl transferase	-1.58947329601386	-1.76373645414978	-	-
PGSC0003DMG400011016	N/A	Soul heme-binding family protein	3.28190626032804	2.76287244631679	-	-
PGSC0003DMG400019697	N/A	Organic anion transporter	1.20830477834605	1.18558132064899	-	-
PGSC0003DMG400012653	N/A	LOB domain-containing protein 41	4.14831383464529	3.23893586017362	-	-
PGSC0003DMG400025950	N/A	Gene of unknown function	-1.28703075948011	-1.15678594866417	-	-
PGSC0003DMG400028127	N/A	Methionine synthase	1.01605786371264	1.04219161747659	-	-
PGSC0003DMG400013233	N/A	P-glycoprotein	1.33588752818084	1.24994550160224	-	-
PGSC0003DMG400011585	N/A	Conserved gene of unknown function	-1.23909797887296	-1.12990791371015	-	-
PGSC0003DMG400026554	N/A	Conserved gene of unknown function	-1.05009078370468	-1.10007414109961	-	-
PGSC0003DMG401000943	N/A	Conserved gene of unknown function	1.20449181506822	1.12524974500142	-	-
PGSC0003DMG400018395	N/A	Conserved gene of unknown function	3.54287838384536	2.62115985580007	-	-
PGSC0003DMG400007794	N/A	Xyloglucan endotransglucosylase-hydrolase XTH9	3.31478961488435	2.60604325083825	-	-
PGSC0003DMG400000199	N/A	Gene of unknown function	-1.01819970039125	-1.01815522848083	-	-
PGSC0003DMG400028460	ATOFP5	ATOFP5/OFP5	-1.15809151663481	-1.03279450523742	-	-
PGSC0003DMG400007131	N/A	Histone H2B	-1.51976143785471	-1.37521121192271	-	-
PGSC0003DMG400009378	N/A	DNA binding protein	-1.44464379018081	-1.03508141632157	-	-
PGSC0003DMG400025112	N/A	Conserved gene of unknown function	-1.57570781193034	-1.14921036870862	-	-
PGSC0003DMG400007152	N/A	UDP-apiose/xylose synthase	1.54940202984412	1.09933726000792	-	-
PGSC0003DMG400001642	N/A	Auxin-induced SAUR	1.77164300488453	1.4032968869188	-	-
PGSC0003DMG400007854	N/A	Xyloglucan endotransglucosylase-hydrolase XTH9	3.60881265974326	2.66240440683279	-	-
PGSC0003DMG400000207	N/A	Arabinogalactan peptide 16	3.12993799425932	1.68902760972778	-	-
PGSC0003DMG400021347	N/A	UDP-glucosyltransferase	-1.25297054057771	-	-	-
PGSC0003DMG400013875	N/A	Transcription factor	-1.10718365667614	-	-	-
PGSC0003DMG400001822	N/A	Conserved gene of unknown function	-1.51967183440437	-	-	-
PGSC0003DMG400021611	N/A	Conserved gene of unknown function	-1.22097874669999	-	-	-
PGSC0003DMG400031845	N/A	CXE carboxylesterase	-1.40553030400507	-	-	-
PGSC0003DMG400014982	N/A	Gene of unknown function	-1.136123777226	-	-	-
PGSC0003DMG400018339	N/A	Conserved gene of unknown function	-1.18731423063749	-	-	-
PGSC0003DMG400016548	N/A	Gene of unknown function	-2.08098370447348	-	-	-
PGSC0003DMG400001644	N/A	Auxin-induced SAUR	1.34385989507703	-	-	-
PGSC0003DMG400015498	N/A	Zinc finger, C2H2 type family protein	1.12932908494431	-	-	-
PGSC0003DMG400022851	N/A	Rapid alkalinization factor 2	1.28706947497566	-	-	-
PGSC0003DMG400014597	N/A	Mitochondrial dicarboxylate carrier protein	1.71927471119306	-	-	-
PGSC0003DMG400011057	N/A	Chloroplast lumen common family protein	-1.07821802454333	-	-	-
PGSC0003DMG400015853	N/A	EIN3-binding F-box protein 1	1.19739039561242	-	-	-
PGSC0003DMG401015759	N/A	Ubiquitin carboxyl-terminal hydrolase	-1.02620169751888	-	-	-
PGSC0003DMG402017622	N/A	Conserved gene of unknown function	1.1454935915316	-	-	-
PGSC0003DMG400007359	DIT1	2-oxoglutarate/malate translocator, chloroplast	1.07665289811812	-	-	-
PGSC0003DMG401029997	N/A	Nucleic acid binding protein	-1.05846206383944	-	-	-
PGSC0003DMG402020581	N/A	NBS-coding resistance gene protein	1.15104634082229	-	-	-
PGSC0003DMG400030220	N/A	Protein cbxX, chromosomal	1.21577683967401	-	-	-
PGSC0003DMG400027797	N/A	TIR-NBS-LRR disease resistance	1.18182689310079	-	-	-
PGSC0003DMG400017085	N/A	NRC1	-1.47508073447416	-	-	-
PGSC0003DMG400022828	N/A	Zinc finger, RING-type	-1.0470088660293	-	-	-
PGSC0003DMG400000297	N/A	Senescence-associated protein	-1.06836572822612	-	-	-
PGSC0003DMG400031235	N/A	Protein kinase atsik	1.05136158313142	-	-	-
PGSC0003DMG400007541	EMB1644	Small nuclear ribonucleoprotein SM D3	-1.01316205958479	-	-	-
PGSC0003DMG400007288	N/A	NtSar1 protein	1.0217265069178	-	-	-
PGSC0003DMG400010141	N/A	Stigma expressed protein	-5.60792856431035	-	-	-
PGSC0003DMG400020119	N/A	Gene of unknown function	-1.46917531936373	-	-	-
PGSC0003DMG400024665	N/A	Kinase	3.65320095383196	-	-	-
PGSC0003DMG400015745	N/A	Serine hydroxymethyltransferase	1.09245008972134	-	-	-
PGSC0003DMG400028550	N/A	Gene of unknown function	-1.47714482999296	-	-	-
PGSC0003DMG400016324	N/A	ATBET12	1.52469511743464	-	-	-
PGSC0003DMG400001477	N/A	Conserved gene of unknown function	2.33026914459194	-	-	-
PGSC0003DMG400025137	N/A	UDP-glucose dehydrogenase 2	1.05012013143993	-	-	-
PGSC0003DMG400008148	N/A	YA3	-2.63649818857182	-	-	-
PGSC0003DMG400021796	N/A	GTP-binding protein	1.23495018874976	-	-	-
PGSC0003DMG400031168	N/A	Cyclin-dependent protein kinase	1.41945580626962	-	-	-
PGSC0003DMG400012429	N/A	TPR repeat-containing thioredoxin TTL1	1.12865093409631	-	-	-
PGSC0003DMG400018515	N/A	Conserved gene of unknown function	1.26904877868188	-	-	-
PGSC0003DMG400041311	AP4.3A	Conserved gene of unknown function	-1.17165504835944	-	-	-
PGSC0003DMG400046163	N/A	Conserved gene of unknown function	1.02129614876807	-	-	-
PGSC0003DMG400005974	N/A	Tropinone reductase II	-1.23113552541778	-	-	-
PGSC0003DMG400023708	AC85C	Actin-58	1.12689097810311	-	-	-
PGSC0003DMG400001364	N/A	SP1L	1.46382162802193	-	-	-
PGSC0003DMG400025856	GH3.1	Auxin and ethylene responsive GH3	2.07087404246847	-	-	-
PGSC0003DMG400026463	N/A	Aquaporin TIP2;3	1.82663213618919	-	-	-
PGSC0003DMG400019380	N/A	Arabinogalactan peptide 20	2.5214901191275	-	-	-
PGSC0003DMG400007913	N/A	Inorganic pyrophosphatase	1.11465473150179	-	-	-
PGSC0003DMG400016286	N/A	Enoyl-CoA hydratase/isomerase family protein	-1.91810972631978	-	-	-
PGSC0003DMG400008581	N/A	Receptor protein kinase CLAVATA1	2.83403353736502	-	-	-
PGSC0003DMG400021435	N/A	Protein PHLOEM PROTEIN 2-LIKE A10	-1.00614748945636	-	-	-
PGSC0003DMG401004840	N/A	Phosphatase	1.63834841074664	-	-	-
PGSC0003DMG400015681	N/A	Resistance gene	1.00796051039275	-	-	-
PGSC0003DMG400038469	N/A	Conserved gene of unknown function	1.61257714922611	-	-	-
PGSC0003DMG400029738	N/A	LEXYL2 protein	1.74666152695259	-	-	-
PGSC0003DMG400026391	N/A	Conserved gene of unknown function	2.15288999558027	-	-	-
PGSC0003DMG400020630	N/A	Allergen BRSn20	1.17869990787559	-	-	-
PGSC0003DMG400004318	N/A	Conserved gene of unknown function	1.06205387435777	-	-	-
PGSC0003DMG400012634	N/A	Virulence factor MVIN	1.62099206523712	-	-	-
PGSC0003DMG400022560	N/A	ARO1 1	1.55475398321644	-	-	-
PGSC0003DMG400002090	N/A	Non-race specific disease resistance protein 1 b	-1.08135066470908	-	-	-
PGSC0003DMG400017358	N/A	Receptor-like kinase	1.30202438381782	-	-	-
PGSC0003DMG400009401	N/A	GTP-binding protein	1.05033070613098	-	-	-
PGSC0003DMG400018389	N/A	Conserved gene of unknown function	1.02710237261647	-	-	-
PGSC0003DMG400007960	N/A	Conserved gene of unknown function	1.06732228654429	-	-	-
PGSC0003DMG400002952	N/A	12-oxophytodienoate reductase	-	3.35471361410991	-	-
PGSC0003DMG400008854	N/A	Nodulin	-	-1.49134985747562	-	-
PGSC0003DMG400018372	N/A	Gene of unknown function	-	-1.04861926188438	-	-
PGSC0003DMG400001546	N/A	F-box family protein	-	2.45322882775183	-	-
PGSC0003DMG400001006	N/A	Non-lysosomal glucosylceramidase	-	1.30637840329444	-	-
PGSC0003DMG400024271	N/A	Acetylglucosaminyltransferase	-	1.03477715946459	-	-
PGSC0003DMG401030815	N/A	Alcohol dehydrogenase-like 1	-	-1.45793814181538	-	-
PGSC0003DMG400005612	N/A	Plastidic ATP/ADP-transporter	-	1.52636722953938	-	-
PGSC0003DMG400009963	N/A	Rop guanine nucleotide exchange factor	-	-1.0326910481996	-	-
PGSC0003DMG400030649	N/A	Armadillo/beta-catenin repeat family protein	-	-1.65690558756197	-	-
PGSC0003DMG400030950	IMPL2	Myo inositol monophosphatase	-	-1.02198624377052	-	-
PGSC0003DMG400022506	N/A	Cytidine deaminase	-	1.10772184180956	-	-
PGSC0003DMG400009140	N/A	Gene of unknown function	-	-1.52102818824763	-	-
PGSC0003DMG400033644	N/A	Phospholipid-transporting ATPase	-	-1.31663413439757	-	-
PGSC0003DMG400021709	N/A	Conserved gene of unknown function	-	-1.94447025410884	-	-
PGSC0003DMG400024582	N/A	Aminoaldehyde dehydrogenase 2	-	-1.11758056166381	-	-
PGSC0003DMG400018373	N/A	Conserved gene of unknown function	-	-1.65909215201494	-	-
PGSC0003DMG400028117	N/A	MATE family transporter	-	1.31464871268192	-	-
PGSC0003DMG400004672	N/A	C2 domain-containing protein	-	1.47917360447293	-	-
PGSC0003DMG400030010	N/A	Conserved gene of unknown function	-	1.46285753527418	-	-
PGSC0003DMG400017394	G6PD1	Glucose-6-phosphate 1-dehydrogenase, chloroplastic	-	-1.29644112587888	-	-
PGSC0003DMG400007384	N/A	Conserved gene of unknown function	-	1.92550698255469	-	-
PGSC0003DMG400021917	N/A	Gene of unknown function	-	-1.05786911824989	-	-
PGSC0003DMG400000119	N/A	Conserved gene of unknown function	-	-1.05972867366823	-	-
PGSC0003DMG400012164	N/A	Conserved gene of unknown function	-	3.11162826329431	-	-
PGSC0003DMG400026351	ARPC2A	ARP2/3 complex 34 kDa subunit	-	1.13716630543033	-	-
PGSC0003DMG400019789	N/A	Exostosin family protein	-	1.0298254296147	-	-
PGSC0003DMG401025971	N/A	Vesicle-associated membrane protein	-	1.11180021588602	-	-
PGSC0003DMG400008787	N/A	Ferritin	-	-1.06649865543671	-	-
PGSC0003DMG400008554	N/A	Heat shock protein binding protein	-	-1.07641074503555	-	-
PGSC0003DMG402011400	N/A	Beta-glucosidase	-	-2.32718387440942	-	-
PGSC0003DMG400019989	N/A	Conserved gene of unknown function	-	-1.48194009291547	-	-
PGSC0003DMG400004981	N/A	Conserved gene of unknown function	-	1.13647253854409	-	-
PGSC0003DMG400006296	N/A	Tospovirus resistance protein A	-	-2.19571230652361	-	-
PGSC0003DMG400008591	N/A	O-methyltransferase	-	-2.94865587292868	-	-
PGSC0003DMG400014150	N/A	Kinase family protein	-	-1.51384309914	-	-
PGSC0003DMG400008703	N/A	Aspartic proteinase nepenthesin-1	-	-1.39936200938745	-	-
PGSC0003DMG400000181	N/A	Conserved gene of unknown function	-	1.39245721580146	-	-
PGSC0003DMG400012589	N/A	Cationic peroxidase	-	4.09381933543486	-	-
PGSC0003DMG400024812	N/A	Maltose transporter	-	-1.63222528742647	-	-
PGSC0003DMG400024508	CAS	Extracellular Ca2+ sensing receptor	-	-1.57539023326715	-	-
PGSC0003DMG402018810	N/A	Retrotransposon protein	-	1.70571758946129	-	-
PGSC0003DMG400011816	N/A	Photosystem I reaction centre PSI-D subunit	-	-1.88903600256995	-	-
PGSC0003DMG402022150	N/A	Binding protein	-	1.05445369703927	-	-
PGSC0003DMG400030078	LPA19	Conserved gene of unknown function	-	-1.25864910537498	-	-
PGSC0003DMG400025377	N/A	4,5-DOPA dioxygenase extradiol	-	2.09313284257216	-	-
PGSC0003DMG400027759	N/A	U-box domain-containing protein 16	-	2.90578267233209	-	-
PGSC0003DMG400028213	N/A	Exostosin family protein	-	2.13211650075185	-	-
PGSC0003DMG400023321	N/A	SAL1 phosphatase	-	1.27722821801148	-	-
PGSC0003DMG400013650	N/A	Gene of unknown function	-	-1.71976226330474	-	-
PGSC0003DMG400002213	N/A	Aldehyde dehydrogenase	-	-1.56445081497764	-	-
PGSC0003DMG400019524	N/A	YGL010w	-	1.14770116554243	-	-
PGSC0003DMG400013667	N/A	MLO 8	-	1.69398088780681	-	-
PGSC0003DMG400009205	N/A	F-box family protein	-	1.94828830633539	-	-
PGSC0003DMG400028003	N/A	Gene of unknown function	-	2.20043413407317	-	-
PGSC0003DMG401024894	N/A	Conserved gene of unknown function	-	2.11066819626686	-	-
PGSC0003DMG401005707	N/A	Acireductone dioxygenase	-	-1.09551935133531	-	-
PGSC0003DMG400021194	N/A	Jumonji domain protein	-	1.36929835797661	-	-
PGSC0003DMG400022911	ATMES10	Polyneuridine-aldehyde esterase	-	-1.72974673306318	-	-
PGSC0003DMG402028027	N/A	Transaldolase	-	1.61938285594215	-	-
PGSC0003DMG400019439	N/A	Extensin Dif54	-	3.16955710920347	-	-
PGSC0003DMG400029407	N/A	Conserved gene of unknown function	-	-1.11114099711305	-	-
PGSC0003DMG402005881	N/A	Ferredoxin-3, chloroplast	-	1.80051183457502	-	-
PGSC0003DMG400028982	N/A	Citrate synthase	-	1.56563891914562	-	-
PGSC0003DMG400025881	N/A	Conserved gene of unknown function	-	2.6213346623324	-	-
PGSC0003DMG400037737	N/A	BZIP DNA-binding protein	-	1.17243825313936	-	-
PGSC0003DMG400006155	N/A	Thermal hysteresis protein STHP-64	-	-1.32134216010455	-	-
PGSC0003DMG400016655	N/A	Transporter	-	1.3023128743461	-	-
PGSC0003DMG400002826	N/A	Kelch repeat-containing F-box family protein	-	1.7016957531318	-	-
PGSC0003DMG401003922	N/A	Conserved gene of unknown function	-	-1.25738641106477	-	-
PGSC0003DMG400027233	N/A	ATP binding / carbohydrate binding / kinase/ protein kinase/ protein serine/threonine kinase/ protein tyrosine kinase/ sugar binding	-	2.30755141068345	-	-
PGSC0003DMG402020462	N/A	Conserved gene of unknown function	-	1.52321345768219	-	-
PGSC0003DMG400000954	ATISA2	Isoamylase isoform 2	-	1.03571038494776	-	-
PGSC0003DMG400002019	N/A	Amidase family protein	-	-1.45140819585616	-	-
PGSC0003DMG400027431	N/A	Conserved gene of unknown function	-	1.06451385176864	-	-
PGSC0003DMG400031131	N/A	Conserved gene of unknown function	-	1.77016616868291	-	-
PGSC0003DMG400024440	N/A	Sesquiterpene synthase	-	-2.60636051479442	-	-
PGSC0003DMG400009928	CP12-3	Conserved gene of unknown function	-	-1.44683572979089	-	-
PGSC0003DMG400018360	PSB27	Photosystem II 11 kDa protein	-	-1.65849486313099	-	-
PGSC0003DMG400024155	N/A	Flavonol synthase/flavanone 3-hydroxylase	-	-1.18431377698004	-	-
PGSC0003DMG400011690	N/A	Lysine/histidine transporter	-	-1.02307376081559	-	-
PGSC0003DMG400005285	N/A	Sodium-bile acid cotransporter	-	-1.29157808309702	-	-
PGSC0003DMG400029474	N/A	Cytochrome P450 monooxygenase CYP82E3	-	-1.37681516491494	-	-
PGSC0003DMG400004671	N/A	Synaptotagmin	-	1.50677412871978	-	-
PGSC0003DMG400021909	ATG10	Transporter	-	-1.10777891651399	-	-
PGSC0003DMG400016478	ADT1	Arogenate/prephenate dehydratase	-	1.35384054894979	-	-
PGSC0003DMG402002685	N/A	Conserved gene of unknown function	-	-1.23489327400204	-	-
PGSC0003DMG400003213	N/A	Serine/threonine protein kinase pk23	-	1.05804307064566	-	-
PGSC0003DMG400013804	N/A	Receptor protein kinase	-	1.70965799599578	-	-
PGSC0003DMG400032189	N/A	Metal tolerance protein	-	1.23337756387112	-	-
PGSC0003DMG400017840	N/A	Inositol polyphosphate kinase	-	-1.05938127393621	-	-
PGSC0003DMG400005675	N/A	Conserved gene of unknown function	-	-1.41534398903922	-	-
PGSC0003DMG400031337	N/A	MTERF	-	-1.71172217175656	-	-
PGSC0003DMG400003582	N/A	Dehydroquinate synthase	-	1.64858775836744	-	-
PGSC0003DMG401018293	N/A	Cationic peroxidase 1	-	7.76810976845351	-	-
PGSC0003DMG403008349	N/A	Cc-nbs-lrr resistance protein	-	-1.26404925706769	-	-
PGSC0003DMG400006222	N/A	Conserved gene of unknown function	-	-1.68764748474899	-	-
PGSC0003DMG400031802	N/A	Serine-threonine protein kinase, plant-type	-	1.12674900841063	-	-
PGSC0003DMG400002107	N/A	LRX2	-	1.56498277962688	-	-
PGSC0003DMG400008580	N/A	Conserved gene of unknown function	-	1.74222924203623	-	-
PGSC0003DMG400029355	N/A	Allyl alcohol dehydrogenase	-	-1.18842132168754	-	-
PGSC0003DMG400004436	N/A	Triosephosphate isomerase, chloroplastic	-	-1.36409289312228	-	-
PGSC0003DMG400019135	N/A	DNA binding protein	-	-1.11850061678512	-	-
PGSC0003DMG402024761	N/A	Serine/threonine-protein phosphatase	-	1.10628622344312	-	-
PGSC0003DMG400010070	N/A	Conserved gene of unknown function	-	-1.00906759184056	-	-
PGSC0003DMG400022383	N/A	Conserved gene of unknown function	-	1.41225421076762	-	-
PGSC0003DMG400021628	N/A	Adhesive/proline-rich protein	-	1.15638396890093	-	-
PGSC0003DMG400005926	N/A	Cytochrome P450	-	-1.85459786456157	-	-
PGSC0003DMG400022022	N/A	Photosystem I reaction center subunit IV B isoform 2	-	-1.62223143421329	-	-
PGSC0003DMG400010544	N/A	CMV 1a interacting protein 1	-	-1.40749236508613	-	-
PGSC0003DMG400011817	N/A	Conserved gene of unknown function	-	-1.56201541157566	-	-
PGSC0003DMG400027873	N/A	Dihydrolipoamide succinyltransferase component of 2-oxoglutarate dehydrogenase	-	1.09810027184196	-	-
PGSC0003DMG400008857	N/A	Dcp1-like decapping family	-	-1.16813954183347	-	-
PGSC0003DMG400012228	N/A	Alcohol dehydrogenase	-	2.39572435863371	-	-
PGSC0003DMG400000637	N/A	GTP binding protein	-	-1.3831755536699	-	-
PGSC0003DMG400001776	N/A	Zinc finger family protein	-	-1.36995934200827	-	-
PGSC0003DMG400030767	N/A	Iaa-amino acid hydrolase 4	-	-1.35101179142151	-	-
PGSC0003DMG400017808	N/A	Gene of unknown function	-	-1.07940015754368	-	-
PGSC0003DMG402007034	LAC6	Laccase	-	-1.01409633074472	-	-
PGSC0003DMG400000561	N/A	Transparent testa glabra 1	-	1.40123218166781	-	-
PGSC0003DMG400003618	N/A	Conserved gene of unknown function	-	2.12633902513585	-	-
PGSC0003DMG400032242	N/A	Protein kinase atmrk1	-	1.29383280117453	-	-
PGSC0003DMG400020762	N/A	Conserved gene of unknown function	-	-1.02730942133364	-	-
PGSC0003DMG400023853	PHT4;6	D-galactonate transporter	-	1.0853663344532	-	-
PGSC0003DMG400020356	UCP	Mitochondrial uncoupling protein	-	1.71913051223242	-	-
PGSC0003DMG400013596	ANT	ADP,ATP carrier protein	-	1.01319078103292	-	-
PGSC0003DMG400005352	N/A	Protein kinase APK1B, chloroplast	-	1.59971590814018	-	-
PGSC0003DMG400022601	N/A	Phospholipid-transporting ATPase	-	1.00034001811581	-	-
PGSC0003DMG400025149	N/A	Conserved gene of unknown function	-	-1.27696728165091	-	-
PGSC0003DMG400026107	N/A	Neutral/alkaline invertase	-	1.40277777510888	-	-
PGSC0003DMG400012584	N/A	LIM domain containing protein	-	1.85893370539693	-	-
PGSC0003DMG400017063	N/A	Blight resistance protein T118	-	-1.70015033645176	-	-
PGSC0003DMG400002631	N/A	Peroxisome assembly factor 1	-	-1.09324521203061	-	-
PGSC0003DMG400000926	PSBP	Oxygen-evolving enhancer protein 2, chloroplastic	-	-1.47156297387832	-	-
PGSC0003DMG400008144	N/A	Mitochondrial carrier protein	-	1.5080878970575	-	-
PGSC0003DMG400023327	N/A	ESTs AU057825(S21823)	-	4.88707874972866	-	-
PGSC0003DMG400010273	N/A	Peroxisomal biogenesis factor	-	-1.22980657944817	-	-
PGSC0003DMG400011274	N/A	ATP binding protein	-	1.35217418468398	-	-
PGSC0003DMG400022062	N/A	Aspartic proteinase	-	-1.43239112835672	-	-
PGSC0003DMG400006933	N/A	SET protein, phospatase 2A inhibitor	-	-1.40012661709028	-	-
PGSC0003DMG402005859	N/A	Conserved gene of unknown function	-	-1.49019270641147	-	-
PGSC0003DMG400030507	N/A	Abc transporter	-	-1.5569010414831	-	-
PGSC0003DMG400017809	N/A	Oxidoreductase	-	-1.16306157595924	-	-
PGSC0003DMG400007849	N/A	Enoyl-CoA hydratase, mitochondrial	-	1.38265681005828	-	-
PGSC0003DMG400013757	N/A	Receptor protein kinase	-	6.13555191411561	-	-
PGSC0003DMG400019106	N/A	Type II DNA topoisomerase VI subunit B	-	-1.03145682089911	-	-
PGSC0003DMG400013396	N/A	Flotillin-1	-	-1.20403135778192	-	-
PGSC0003DMG400033893	N/A	Conserved gene of unknown function	-	1.44449152511145	-	-
PGSC0003DMG400026695	N/A	GTPase	-	1.29931285254505	-	-
PGSC0003DMG401026661	N/A	SKIP interacting protein 10	-	-1.44791416873624	-	-
PGSC0003DMG400016268	N/A	Chlorophyllase	-	-1.61207948027642	-	-
PGSC0003DMG400016997	N/A	Pentatricopeptide repeat-containing protein	-	-1.13248285997861	-	-
PGSC0003DMG401029823	N/A	Integral membrane family protein	-	1.37285969892342	-	-
PGSC0003DMG400023445	N/A	Spotted leaf protein	-	2.24712953492528	-	-
PGSC0003DMG400026111	N/A	Lipoate-protein ligase	-	1.25459777969174	-	-
PGSC0003DMG401007838	N/A	1,2-diacylglycerol 3-beta-galactosyltransferase	-	-1.30496332847992	-	-
PGSC0003DMG400006084	N/A	Conserved gene of unknown function	-	-1.31482810912121	-	-
PGSC0003DMG401026519	N/A	Avr9/Cf-9 rapidly elicited protein 141	-	2.07191790966043	-	-
PGSC0003DMG400002629	N/A	Conserved gene of unknown function	-	1.25949096415984	-	-
PGSC0003DMG400001498	N/A	Auxin-responsive protein IAA13	-	-1.35780664501136	-	-
PGSC0003DMG400024743	N/A	Plastid CUL1	-	-1.15399052944139	-	-
PGSC0003DMG400000090	N/A	Ubiquitin carrier protein	-	1.10245454227535	-	-
PGSC0003DMG400012494	N/A	PGR5 1A, chloroplastic	-	-1.69284640500315	-	-
PGSC0003DMG400044580	N/A	Ccaat-binding transcription factor subunit A	-	-1.10944842820562	-	-
PGSC0003DMG400001470	CRLK2	Protein-serine/threonine kinase	-	1.13501094134183	-	-
PGSC0003DMG400027899	N/A	Ubiquitin-protein ligase	-	1.347951509485	-	-
PGSC0003DMG400013356	N/A	GRAS1	-	1.399695631392	-	-
PGSC0003DMG400030801	N/A	Gene of unknown function	-	-1.37540665095264	-	-
PGSC0003DMG402009490	N/A	Gene of unknown function	-	-2.98095423586406	-	-
PGSC0003DMG400031365	N/A	Phenylalanine ammonia-lyase	-	2.08841324850956	-	-
PGSC0003DMG400019612	N/A	Cyclic nucleotide-gated calmodulin-binding ion channel	-	1.03571648629506	-	-
PGSC0003DMG400026373	N/A	Conserved gene of unknown function	-	-1.23719940456299	-	-
PGSC0003DMG400033088	N/A	Synaptosomal associated protein	-	1.33291020249829	-	-
PGSC0003DMG400030981	N/A	Polygalacturonase non-catalytic subunit AroGP3	-	-3.35214218554163	-	-
PGSC0003DMG401001984	N/A	Disease resistance protein BS2	-	1.00820060718563	-	-
PGSC0003DMG400044745	RKF3	Kinase	-	1.56503441830768	-	-
PGSC0003DMG400022061	N/A	Bcr-associated protein, bap	-	1.53981183692609	-	-
PGSC0003DMG400010083	N/A	Stress regulated protein	-	-1.02175290834911	-	-
PGSC0003DMG402012256	N/A	Transcription factor	-	1.02611834649435	-	-
PGSC0003DMG400008269	N/A	Tic62 protein	-	-1.15516038992996	-	-
PGSC0003DMG400004051	N/A	Conserved gene of unknown function	-	-1.21056662094063	-	-
PGSC0003DMG400033060	N/A	Ribosomal-protein S6 kinase	-	1.04398191805301	-	-
PGSC0003DMG400019166	N/A	PDR-type ABC transporter 2	-	2.04957559506552	-	-
PGSC0003DMG403019771	N/A	Cytochrome P450	-	-1.75755139351347	-	-
PGSC0003DMG402015928	N/A	OTU-like cysteine protease family protein	-	1.60911817590184	-	-
PGSC0003DMG400012625	N/A	Lysosomal Cystine Transporter family protein	-	-1.5996052066527	-	-
PGSC0003DMG400020340	N/A	DNA binding protein	-	1.07965802467031	-	-
PGSC0003DMG400001464	N/A	Mitochondrial carnitine/acylcarnitine carrier protein	-	1.05431796220343	-	-
PGSC0003DMG400003566	N/A	ARO1 2	-	1.08830542136846	-	-
PGSC0003DMG400024105	N/A	Conserved gene of unknown function	-	-1.22501690897384	-	-
PGSC0003DMG400029006	N/A	T2-type RNase	-	1.1507779031542	-	-
PGSC0003DMG400028384	N/A	Conserved gene of unknown function	-	-1.52710085959894	-	-
PGSC0003DMG400031476	N/A	Bacterial spot disease resistance protein 4	-	-1.16461526838767	-	-
PGSC0003DMG400027671	N/A	Photosystem I subunit XI	-	-1.46362799620711	-	-
PGSC0003DMG400007338	N/A	Conserved gene of unknown function	-	-1.52742459199723	-	-
PGSC0003DMG400000142	N/A	Copper ion binding protein	-	1.49131712109433	-	-
PGSC0003DMG400000157	N/A	Remorin 2	-	-1.23673228419468	-	-
PGSC0003DMG400025489	N/A	Gene of unknown function	-	-1.31410055404442	-	-
PGSC0003DMG400007196	N/A	Cytochrome P450	-	-1.19426161364087	-	-
PGSC0003DMG400001228	N/A	Cytochrome b5	-	1.61135586381689	-	-
PGSC0003DMG402027501	N/A	Oligopeptide transporter	-	-1.56001803856215	-	-
PGSC0003DMG400008197	N/A	Conserved gene of unknown function	-	1.1645278525899	-	-
PGSC0003DMG400004701	N/A	Calmodulin-binding transcription activator (Camta), plants	-	1.08093633881677	-	-
PGSC0003DMG400038305	N/A	Glucosyl/glucuronosyl transferases	-	-1.93137881326765	-	-
PGSC0003DMG400030318	N/A	Ring zinc finger protein	-	1.4539234369553	-	-
PGSC0003DMG400011598	N/A	Conserved gene of unknown function	-	-1.34969359779563	-	-
PGSC0003DMG400023971	N/A	Calcium/calmodulin protein kinase	-	1.51947467561317	-	-
PGSC0003DMG400030384	N/A	Conserved gene of unknown function	-	-1.37708759225916	-	-
PGSC0003DMG400020559	N/A	Gamma interferon inducible lysosomal thiol reductase family protein	-	-1.24615815895245	-	-
PGSC0003DMG400018283	N/A	Aspartic protease	-	-1.3291082846346	-	-
PGSC0003DMG402003297	N/A	Protein ZINC INDUCED FACILITATOR-LIKE 1	-	2.89861054531767	-	-
PGSC0003DMG401004862	N/A	Gene of unknown function	-	-1.04687916210466	-	-
PGSC0003DMG400028183	N/A	Conserved gene of unknown function	-	2.60742098266008	-	-
PGSC0003DMG400010603	N/A	SNF2 domain-containing protein / helicase domain-containing protein / RING finger domain-containing protein	-	-1.24640443431907	-	-
PGSC0003DMG400009336	N/A	F-box protein	-	1.21562733024284	-	-
PGSC0003DMG400005408	N/A	Transcription factor	-	-1.3255981183248	-	-
PGSC0003DMG400030735	N/A	Zinc finger family protein	-	-1.0636769658861	-	-
PGSC0003DMG400024876	N/A	Cytochrome c	-	1.46804342112909	-	-
PGSC0003DMG400027672	N/A	Photosystem I subunit XI	-	-1.46555504956657	-	-
PGSC0003DMG400011000	MOT1	Putative sulfate transporter	-	-1.8154231007327	-	-
PGSC0003DMG400024444	N/A	Gene of unknown function	-	-2.68623082985682	-	-
PGSC0003DMG400003369	N/A	Conserved gene of unknown function	-	1.2903260718037	-	-
PGSC0003DMG400027997	N/A	Conserved gene of unknown function	-	1.56603860600588	-	-
PGSC0003DMG400001123	AGY1	Protein translocase subunit secA	-	-1.01075874923675	-	-
PGSC0003DMG400007678	N/A	Carboxyl-terminal proteinase	-	-1.05733516250766	-	-
PGSC0003DMG400029277	N/A	GDU1	-	-1.21981028943678	-	-
PGSC0003DMG400028231	N/A	Conserved gene of unknown function	-	-1.53302386370558	-	-
PGSC0003DMG400038589	N/A	Zinc finger family protein	-	-1.51883334671457	-	-
PGSC0003DMG400023414	N/A	LEM3 (Ligand-effect modulator 3) family protein	-	1.04846460231021	-	-
PGSC0003DMG400006846	N/A	Ribosomal protein	-	-1.34304599972548	-	-
PGSC0003DMG400012769	N/A	ESC	-	1.55453418936318	-	-
PGSC0003DMG400028420	N/A	UOS1	-	-1.06182275572738	-	-
PGSC0003DMG400010338	N/A	Leucyl-tRNA synthetase	-	-1.14515484852376	-	-
PGSC0003DMG400027519	N/A	Conserved gene of unknown function	-	1.33298660925677	-	-
PGSC0003DMG400002626	N/A	Photosystem I psaH protein	-	-1.36069237504385	-	-
PGSC0003DMG400000221	N/A	RING-H2 finger protein ATL3K	-	3.0967215078691	-	-
PGSC0003DMG400025992	N/A	Cysteine-type peptidase	-	-1.58346496699888	-	-
PGSC0003DMG400011182	APO2	APO protein 2, chloroplastic	-	-1.19583161452131	-	-
PGSC0003DMG400004474	N/A	Multidrug resistance pump	-	-1.23071323449364	-	-
PGSC0003DMG400022736	KNAT7	Homeobox 2 protein	-	-1.0532853086917	-	-
PGSC0003DMG400031084	N/A	Glucose-1-phosphate adenylyltransferase small subunit, chloroplastic/amyloplastic	-	-1.43069202965489	-	-
PGSC0003DMG400003527	ZAR1	Disease resistance protein RGA2	-	1.42896782380791	-	-
PGSC0003DMG400027744	N/A	Protein kinase APK1B, chloroplast	-	1.49695817181241	-	-
PGSC0003DMG400030496	N/A	Disease resistance protein	-	1.68413271366195	-	-
PGSC0003DMG403027324	N/A	Gene of unknown function	-	-1.11736400378633	-	-
PGSC0003DMG400020498	N/A	Inositol-1,4,5-triphosphate-5-phosphatase	-	2.92547387354443	-	-
PGSC0003DMG400018848	N/A	Gene of unknown function	-	-1.61927690645319	-	-
PGSC0003DMG400009762	N/A	Cytochrome P450	-	1.7025910473938	-	-
PGSC0003DMG400022488	N/A	Protein FRIGIDA	-	-1.35529507961452	-	-
PGSC0003DMG402030515	N/A	TRANSPARENT TESTA 12 protein	-	1.40032430654252	-	-
PGSC0003DMG400003250	N/A	Conserved gene of unknown function	-	3.59505012472277	-	-
PGSC0003DMG400000912	N/A	Transmembrane emp24 domain-containing protein 10	-	1.17567424300907	-	-
PGSC0003DMG400030321	N/A	Metallothionein type 2	-	-1.03998372396697	-	-
PGSC0003DMG400015232	EMB1006	Pentatricopeptide repeat-containing protein	-	-1.22806518805199	-	-
PGSC0003DMG400013040	NOL	Short-chain dehydrogenase	-	-1.02645322796252	-	-
PGSC0003DMG400030991	N/A	Metal-dependent phosphohydrolase HD domain-containing protein	-	-1.88642393255878	-	-
PGSC0003DMG400004456	N/A	Protein dimerization	-	-1.20623059177755	-	-
PGSC0003DMG400003608	CYP722A1	Cytochrome P450	-	1.38781194992454	-	-
PGSC0003DMG400014854	N/A	Conserved gene of unknown function	-	1.30122128770492	-	-
PGSC0003DMG400022893	N/A	Elicitor-inducible cytochrome P450	-	-1.47714998026826	-	-
PGSC0003DMG400013145	N/A	Conserved gene of unknown function	-	-1.11567562136963	-	-
PGSC0003DMG400020174	N/A	Transcription factor	-	-1.9668892292539	-	-
PGSC0003DMG400018134	N/A	Cytochrome P450 71A4	-	-1.89179968979676	-	-
PGSC0003DMG400012138	N/A	N-rich protein	-	1.40772461420605	-	-
PGSC0003DMG400013383	N/A	ATP binding protein	-	1.31711701394831	-	-
PGSC0003DMG402016307	N/A	Transporter	-	1.00713739990693	-	-
PGSC0003DMG402000674	N/A	Receptor protein kinase	-	1.17941771200397	-	-
PGSC0003DMG402005726	N/A	Serine-threonine protein kinase, plant-type	-	1.04526319853721	-	-
PGSC0003DMG400016603	N/A	MAC/Perforin domain containing protein	-	1.71751500914289	-	-
PGSC0003DMG400009529	N/A	UDP-xylose phenolic glycosyltransferase	-	2.8624681157104	-	-
PGSC0003DMG400013545	N/A	Protein kinase APK1B, chloroplast	-	1.1308879173995	-	-
PGSC0003DMG403016981	N/A	Resistance gene	-	-1.11087049921146	-	-
PGSC0003DMG400002564	MFP1	MAR-binding filament 1	-	-1.02801153426174	-	-
PGSC0003DMG400010577	N/A	Kinase	-	1.0394872386305	-	-
PGSC0003DMG400019657	N/A	Glycosyltransferase	-	-1.2891770887006	-	-
PGSC0003DMG400006198	SLP2	Cucumisin	-	-1.08140121109758	-	-
PGSC0003DMG402001731	N/A	Conserved gene of unknown function	-	-1.0448454247966	-	-
PGSC0003DMG401000594	N/A	Flavonol synthase/flavanone 3-hydroxylase	-	-2.71573414130917	-	-
PGSC0003DMG400019888	N/A	Choline monooxygenase	-	-1.06757376570746	-	-
PGSC0003DMG400031231	N/A	Conserved gene of unknown function	-	-1.34776830434707	-	-
PGSC0003DMG400026226	N/A	Small GTP-binding protein	-	1.29867352753812	-	-
PGSC0003DMG400029547	N/A	Beta-1,3-galactosyltransferase sqv-2	-	1.21942448125933	-	-
PGSC0003DMG400001634	N/A	Conserved gene of unknown function	-	-1.66291164511695	-	-
PGSC0003DMG400002619	N/A	Endo-1,4-beta-D-glucanase	-	-1.18234346709412	-	-
PGSC0003DMG400008560	N/A	Conserved gene of unknown function	-	-1.42421935458227	-	-
PGSC0003DMG400020623	N/A	Elicitor-inducible protein EIG-J7	-	-1.1480565134785	-	-
PGSC0003DMG400019267	CRLK1	Serine/threonine-specific protein kinase	-	1.00719049589323	-	-
PGSC0003DMG400029084	N/A	LATD/NIP	-	-1.11192408018346	-	-
PGSC0003DMG402006288	N/A	Tospovirus resistance protein B	-	-1.35182813736546	-	-
PGSC0003DMG402000586	N/A	Cucumisin	-	-1.69876910808662	-	-
PGSC0003DMG400025884	N/A	U-box domain-containing protein 25	-	1.4210244502516	-	-
PGSC0003DMG401000057	N/A	Mitogen-activated protein kinase 4	-	1.22295262337126	-	-
PGSC0003DMG400027196	N/A	Protein phosphatase 2C	-	-1.11285346278563	-	-
PGSC0003DMG400031763	N/A	Conserved gene of unknown function	-	-1.10884231138993	-	-
PGSC0003DMG400012665	N/A	Conserved gene of unknown function	-	-2.01296902979552	-	-
PGSC0003DMG400018626	N/A	Gene of unknown function	-	-1.13140302262524	-	-
PGSC0003DMG400018104	N/A	Cell division cycle protein 48	-	-1.87845440993866	-	-
PGSC0003DMG400025578	N/A	Conserved gene of unknown function	-	1.11763301471463	-	-
PGSC0003DMG400016860	N/A	PDR-type ABC transporter 2	-	4.3648636664037	-	-
PGSC0003DMG400001760	N/A	P70 protein	-	-1.19756787290322	-	-
PGSC0003DMG400046001	N/A	Axi 1 protein from Nicotiana tabacum	-	5.88718160047672	-	-
PGSC0003DMG400029320	N/A	Conserved gene of unknown function	-	1.30520502152263	-	-
PGSC0003DMG400018286	N/A	Vetispiradiene synthase	-	5.4017117355308	-	-
PGSC0003DMG400029516	N/A	Conserved gene of unknown function	-	-1.61421358045991	-	-
PGSC0003DMG400017054	N/A	Fructosamine kinase family protein	-	-1.0904700473886	-	-
PGSC0003DMG400043599	N/A	CHP-rich zinc finger protein	-	-1.04996289906197	-	-
PGSC0003DMG400028985	N/A	Calcium ion binding protein	-	-1.13050401129168	-	-
PGSC0003DMG400010115	N/A	C2 domain-containing protein	-	1.14289078844113	-	-
PGSC0003DMG401017241	N/A	Desacetoxyvindoline 4-hydroxylase	-	-1.75943001776718	-	-
PGSC0003DMG400029483	ATIDD5	C2H2L domain class transcription factor	-	-1.24045140343235	-	-
PGSC0003DMG400009307	N/A	Blight resistance protein T118	-	-1.07066415409676	-	-
PGSC0003DMG400018183	N/A	ATP binding protein	-	1.59791591981155	-	-
PGSC0003DMG400021034	N/A	Serine/threonine protein kinase	-	-1.50107368049463	-	-
PGSC0003DMG400014386	LHCA2	Chlorophyll a-b binding protein 7, chloroplastic	-	-1.41165610075235	-	-
PGSC0003DMG400005913	N/A	EIN3	-	2.00179360792118	-	-
PGSC0003DMG400006081	N/A	Conserved gene of unknown function	-	-1.91830699115651	-	-
PGSC0003DMG400030610	N/A	Conserved gene of unknown function	-	-1.52774480475565	-	-
PGSC0003DMG400004483	N/A	Lysophospholipase	-	1.0475231878398	-	-
PGSC0003DMG401009171	N/A	DNA binding protein	-	2.80609919031401	-	-
PGSC0003DMG400007872	N/A	NBS-LRR protein	-	-1.2165804778969	-	-
PGSC0003DMG400010130	N/A	Conserved gene of unknown function	-	-1.04507466081489	-	-
PGSC0003DMG400042093	N/A	Chloroplast photosystem II subunit X	-	-1.41938168374282	-	-
PGSC0003DMG400022241	PSBR	Photosystem II 10 kDa polypeptide, chloroplastic	-	-1.23233774564181	-	-
PGSC0003DMG401019060	N/A	Sucrose-phosphate synthase isoform C	-	-1.15316657482976	-	-
PGSC0003DMG400002296	N/A	Gene of unknown function	-	-1.24872289264963	-	-
PGSC0003DMG400028634	N/A	Heat shock protein	-	-1.3703018411771	-	-
PGSC0003DMG400002236	N/A	Exostosin family protein	-	-1.14492840479303	-	-
PGSC0003DMG400027063	N/A	Protein transport protein SEC61 subunit gamma	-	1.10560410299928	-	-
PGSC0003DMG400015492	N/A	ATP binding protein	-	1.4837538891311	-	-
PGSC0003DMG400012594	N/A	BRASSINOSTEROID INSENSITIVE 1-associated receptor kinase 1	-	1.19136411122646	-	-
PGSC0003DMG400011531	HCF107	Pre-mRNA splicing factor	-	-1.34703028513233	-	-
PGSC0003DMG400003962	N/A	RING-H2 finger protein ATL1L	-	-2.208917223351	-	-
PGSC0003DMG401001731	APX2	Ascorbate peroxidase	-	-1.57912873190056	-	-
PGSC0003DMG400028579	N/A	Gene of unknown function	-	1.46125995044504	-	-
PGSC0003DMG400011980	ARR11	Two-component sensor histidine kinase bacteria	-	-1.26883973445745	-	-
PGSC0003DMG400028361	UPTG1	Alpha-1,4-glucan-protein synthase [UDP-forming] 1	-	1.08470311750555	-	-
PGSC0003DMG400007301	N/A	TBZ17	-	1.42401015462786	-	-
PGSC0003DMG400027868	N/A	UPF0497 membrane protein 16	-	1.13403736275331	-	-
PGSC0003DMG400024686	AXR4	Protein AUXIN RESPONSE 4	-	-1.01335782965178	-	-
PGSC0003DMG400012857	N/A	Microtubule-associated protein MAP65-1b	-	-1.1112727282087	-	-
PGSC0003DMG400024206	N/A	N protein	-	-1.49740002385609	-	-
PGSC0003DMG400022921	N/A	Methylesterase	-	-1.1015889926121	-	-
PGSC0003DMG401003937	N/A	P69B protein	-	2.96019727302283	-	-
PGSC0003DMG400019882	N/A	UDP-glucose:glucosyltransferase	-	-2.18474038812889	-	-
PGSC0003DMG400014203	N/A	Amino acid transporter	-	1.07972041353873	-	-
PGSC0003DMG400022715	NPC2	Phosphoesterase family protein	-	-1.48207762787881	-	-
PGSC0003DMG400022869	N/A	Membrane protein	-	1.12206434100437	-	-
PGSC0003DMG400009474	N/A	WD-repeat protein	-	-1.31203994151692	-	-
PGSC0003DMG400013592	N/A	Gag/pol polyprotein	-	-1.12172046878169	-	-
PGSC0003DMG403019589	N/A	Conserved gene of unknown function	-	1.08455669338116	-	-
PGSC0003DMG400018551	N/A	Conserved gene of unknown function	-	-1.18738248498734	-	-
PGSC0003DMG400030758	N/A	Nucleic acid binding protein	-	1.20452205080093	-	-
PGSC0003DMG400029920	N/A	Conserved gene of unknown function	-	1.41630638412367	-	-
PGSC0003DMG400025481	N/A	WRKY domain class transcription factor	-	1.21910752091039	-	-
PGSC0003DMG400025121	N/A	6-phosphogluconate dehydrogenase, decarboxylating	-	1.04353373847014	-	-
PGSC0003DMG400032782	SD2-5	S-receptor kinase	-	1.10991024053439	-	-
PGSC0003DMG400026250	N/A	Bax inhibitor	-	1.0136743386999	-	-
PGSC0003DMG400027959	N/A	DNA binding protein	-	-1.02070844821481	-	-
PGSC0003DMG400024217	N/A	Pseudo response regulator	-	-1.84041205318186	-	-
PGSC0003DMG401031022	N/A	AT-hook motif nuclear localized protein 1	-	1.04702861334309	-	-
PGSC0003DMG400004966	LRR_XI-23	Receptor protein kinase CLAVATA1	-	1.3485394396914	-	-
PGSC0003DMG401002685	N/A	Conserved gene of unknown function	-	-1.72110125756198	-	-
PGSC0003DMG400007007	N/A	ATP synthase	-	-1.04512601064189	-	-
PGSC0003DMG400019883	N/A	Chitinase	-	-1.01824782202326	-	-
PGSC0003DMG400011374	N/A	Multidrug resistance-associated protein 2, 6 (Mrp2, 6), abc-transoprter	-	1.08065992432211	-	-
PGSC0003DMG400005130	N/A	Conserved gene of unknown function	-	1.26548008749683	-	-
PGSC0003DMG400013900	N/A	Clathrin coat assembly protein AP180	-	-1.33357929306223	-	-
PGSC0003DMG400013184	N/A	Zinc finger protein	-	-1.19749123484667	-	-
PGSC0003DMG400018095	N/A	Conserved gene of unknown function	-	-1.13434053350271	-	-
PGSC0003DMG400007082	N/A	Conserved gene of unknown function	-	-1.12836449770711	-	-
PGSC0003DMG401000722	GB1	Guanine nucleotide-binding protein subunit beta	-	1.13996109133287	-	-
PGSC0003DMG400024142	N/A	Multidrug resistance pump	-	-1.44099128428435	-	-
PGSC0003DMG401014189	N/A	Conserved gene of unknown function	-	-1.07080907525495	-	-
PGSC0003DMG400001387	N/A	Ocs element-binding factor	-	-1.07220050569002	-	-
PGSC0003DMG400025543	N/A	Gene of unknown function	-	-2.04281458121497	-	-
PGSC0003DMG400001862	N/A	Glycine-rich protein	-	-1.09758571497555	-	-
PGSC0003DMG400005351	N/A	MLO1	-	1.22861208941305	-	-
PGSC0003DMG402013304	N/A	Myosin heavy chain	-	1.06884849101032	-	-
PGSC0003DMG401019388	N/A	DNA binding protein	-	-1.0368500427264	-	-
PGSC0003DMG400015646	N/A	Gene of unknown function	-	-1.17657006311118	-	-
PGSC0003DMG400008271	N/A	Multidrug resistance pump	-	1.24025932645116	-	-
PGSC0003DMG400017965	N/A	Calmodulin	-	1.09103568410252	-	-
PGSC0003DMG400027562	N/A	Transcription factor TGA7	-	-1.30370906684933	-	-
PGSC0003DMG401028709	N/A	Conserved gene of unknown function	-	-1.02644557862251	-	-
PGSC0003DMG400022257	N/A	Oleosin 5	-	-4.19652011983387	-	-
PGSC0003DMG400031088	FUG1	Translation initiation factor IF-2	-	-1.13260119858955	-	-
PGSC0003DMG400028387	N/A	Integral membrane protein	-	-1.00098135276829	-	-
PGSC0003DMG400009877	N/A	Electron carrier/ protein disulfide oxidoreductase	-	1.20997969497991	-	-
PGSC0003DMG400028786	N/A	Conserved gene of unknown function	-	2.37318238898099	-	-
PGSC0003DMG400028980	N/A	PRLI-interacting factor A	-	-1.03764554727962	-	-
PGSC0003DMG400002012	N/A	ATP binding protein	-	1.0335212408743	-	-
PGSC0003DMG400018637	LYM2	Erwinia induced protein 1	-	1.06009881456504	-	-
PGSC0003DMG400013380	ATB'_DELTA	Protein phosphatase 2a, regulatory subunit	-	-1.81815481174352	-	-
PGSC0003DMG400011719	N/A	18.5 kDa class I heat shock protein	-	-1.10200213175298	-	-
PGSC0003DMG400005894	N/A	Helix-loop-helix DNA-binding	-	-1.10355878273871	-	-
PGSC0003DMG400000003	N/A	SPX domain-containing membrane protein	-	-1.67172999440635	-	-
PGSC0003DMG402027023	N/A	Nam 1	-	1.15693569568024	-	-
PGSC0003DMG402014619	N/A	Serine racemase	-	-1.05609758047044	-	-
PGSC0003DMG400001017	N/A	Gene of unknown function	-	-1.03585038767707	-	-
PGSC0003DMG400010587	N/A	Sesquiterpene synthase	-	1.35910803112001	-	-
PGSC0003DMG400010706	N/A	Aluminum-activated citrate transporter	-	6.08337287063194	-	-
PGSC0003DMG400030597	N/A	Eukaryotic translation initiation factor 5	-	1.16694846961942	-	-
PGSC0003DMG400006208	N/A	Plastoquinol-plastocyanin reductase	-	-1.16081319745704	-	-
PGSC0003DMG400008941	N/A	Conserved gene of unknown function	-	-1.37506528607499	-	-
PGSC0003DMG400016122	N/A	Anthocyanidine rhamnosyl-transferase	-	-1.8904402615581	-	-
PGSC0003DMG400005767	N/A	Gene of unknown function	-	-2.43266835427304	-	-
PGSC0003DMG400008488	N/A	Chloroplast pigment-binding protein CP29	-	-1.32440786152303	-	-
PGSC0003DMG400011025	N/A	Mitochondrial substrate carrier family protein	-	1.09818814930746	-	-
PGSC0003DMG400018688	N/A	O-methyltransferase	-	1.37153432530565	-	-
PGSC0003DMG400023205	N/A	Amino acid transporter	-	-1.32430102194149	-	-
PGSC0003DMG400020169	N/A	ER lumen retaining receptor family	-	1.67919798208975	-	-
PGSC0003DMG400028894	N/A	Conserved gene of unknown function	-	-1.40759800107561	-	-
PGSC0003DMG400022156	ATKP1	Kinesin heavy chain	-	-1.19819181718684	-	-
PGSC0003DMG400012498	N/A	Multidrug resistance pump	-	4.83970566528988	-	-
PGSC0003DMG400000326	N/A	Ultraviolet-B-repressible protein	-	-1.48634732042356	-	-
PGSC0003DMG400009960	N/A	Ubiquitin-protein ligase	-	-1.02574125972676	-	-
PGSC0003DMG400031137	N/A	Ripening regulated protein DDTFR8	-	-2.03281274297606	-	-
PGSC0003DMG400027159	ZIP6	ZIP transporter	-	-1.08215718110044	-	-
PGSC0003DMG400013235	N/A	Glutamine synthetase	-	1.17916362114231	-	-
PGSC0003DMG400027157	N/A	R2R3 transcription factor MYB108 1	-	3.85839715835946	-	-
PGSC0003DMG400014956	N/A	17.6 kD class I small heat shock protein	-	3.44571979439258	-	-
PGSC0003DMG400003447	N/A	Conserved gene of unknown function	-	-1.0377818707509	-	-
PGSC0003DMG403025826	N/A	Enoyl-CoA-hydratase	-	-3.46623101126387	-	-
PGSC0003DMG400020699	ISA1	Isoamylase isoform 1	-	-1.09522613931466	-	-
PGSC0003DMG400001438	CM1	Chorismate mutase 1	-	1.66706254555606	-	-
PGSC0003DMG400015513	N/A	Gene of unknown function	-	-1.23619124634753	-	-
PGSC0003DMG400009611	N/A	Acetylcholinesterase	-	-1.95041041344512	-	-
PGSC0003DMG400003436	N/A	RNA-binding protein containing a PIN domain	-	-1.11112241242699	-	-
PGSC0003DMG400035467	N/A	Disease resistance protein RGA2	-	-1.00270326493357	-	-
PGSC0003DMG400013720	MLO15	Mildew resistance locus o 15	-	-1.25205356642391	-	-
PGSC0003DMG400043592	N/A	Basic 7S globulin 2 small subunit	-	4.93786256210862	-	-
PGSC0003DMG402018646	N/A	O-methyltransferase	-	-3.15067496259301	-	-
PGSC0003DMG400012650	N/A	TMV resistance protein N	-	-1.02701689473547	-	-
PGSC0003DMG400010820	N/A	Conserved gene of unknown function	-	-1.40950213428723	-	-
PGSC0003DMG400009526	N/A	UDP-xylose phenolic glycosyltransferase	-	3.54429552518761	-	-
PGSC0003DMG400013405	N/A	THM18 protein	-	2.5572873013585	-	-
PGSC0003DMG401007600	N/A	Pentatricopeptide repeat-containing protein	-	-1.3143229918224	-	-
PGSC0003DMG402018257	N/A	Leucine-rich repeat-containing protein	-	1.10026118419687	-	-
PGSC0003DMG400017327	N/A	Receptor-like kinase	-	-2.13600638701171	-	-
PGSC0003DMG401028457	N/A	Nodulin-26 like intrinsic protein	-	1.3668821427673	-	-
PGSC0003DMG400001628	N/A	Translation initiation factor	-	1.02079102253747	-	-
PGSC0003DMG400032169	N/A	Oxoglutarate malate translocator	-	1.01044582987406	-	-
PGSC0003DMG400013824	N/A	Legumain	-	-2.69525865659726	-	-
PGSC0003DMG400029500	PAP7	Purple acid phosphatase 1	-	1.84027626597907	-	-
PGSC0003DMG403024894	N/A	ATP-dependent RNA helicase	-	-2.21310866110221	-	-
PGSC0003DMG400010387	N/A	Glycine-rich protein	-	-1.28424647400725	-	-
PGSC0003DMG400001081	N/A	NBS-LRR protein	-	1.14736694621578	-	-
PGSC0003DMG400021521	N/A	D5-type cyclin	-	2.82284374749356	-	-
PGSC0003DMG400027611	N/A	Heat shock protein 70	-	-1.57021868420648	-	-
PGSC0003DMG400004404	N/A	Expansin9	-	-1.44250225590027	-	-
PGSC0003DMG400002613	N/A	PDR8/PEN3 (PLEIOTROPIC DRUG RESISTANCE8)	-	1.31564638533525	-	-
PGSC0003DMG400001265	N/A	Gene of unknown function	-	-1.07698140406376	-	-
PGSC0003DMG400007076	N/A	CYP72A58	-	-2.32513994826783	-	-
PGSC0003DMG400023590	N/A	14-3-3 protein isoform 20R	-	1.13639566098861	-	-
PGSC0003DMG400018971	N/A	Lustrin A	-	-2.55952867596947	-	-
PGSC0003DMG401017546	N/A	Alpha,alpha-trehalose-phosphate synthase [UDP-forming] 5	-	-1.05661084700225	-	-
PGSC0003DMG400022954	N/A	Glutamate receptor 2 plant	-	5.83466418565013	-	-
PGSC0003DMG400017753	N/A	14-3-3 protein	-	1.11895336421571	-	-
PGSC0003DMG400000758	N/A	Geraniol 10-hydroxylase	-	1.30140933742651	-	-
PGSC0003DMG400002831	N/A	Conserved gene of unknown function	-	-1.06805042912761	-	-
PGSC0003DMG400015602	N/A	Gibberellin-regulated protein 3	-	3.38741616853672	-	-
PGSC0003DMG400017762	N/A	RING/C3HC4/PHD zinc finger	-	1.86716305150264	-	-
PGSC0003DMG400009927	N/A	Auxin efflux carrier family protein	-	1.13357640034503	-	-
PGSC0003DMG400008739	N/A	Mate efflux family protein	-	1.05096153411671	-	-
PGSC0003DMG400017491	N/A	Plant ubiquilin	-	-1.35918225806155	-	-
PGSC0003DMG400029544	N/A	Ring finger protein	-	1.32937657860835	-	-
PGSC0003DMG400010088	N/A	Glycosyltransferase family GT8 protein	-	-1.33568395588974	-	-
PGSC0003DMG400000200	N/A	Acyl-CoA thioesterase family protein	-	-3.20199479976355	-	-
PGSC0003DMG400012967	N/A	Conserved gene of unknown function	-	1.43138234763167	-	-
PGSC0003DMG400029071	N/A	Conserved gene of unknown function	-	-1.13809806884647	-	-
PGSC0003DMG400008954	CAH1	Carbonic anhydrase family protein	-	-1.23480198998942	-	-
PGSC0003DMG400029885	FER	Kinase	-	1.11930446833855	-	-
PGSC0003DMG400016274	N/A	Protein kinase	-	1.0198810046557	-	-
PGSC0003DMG400020818	N/A	Conserved gene of unknown function	-	-1.3197894397027	-	-
PGSC0003DMG400000022	N/A	(+)-neomenthol dehydrogenase	-	4.401788157723	-	-
PGSC0003DMG400026528	N/A	Conserved gene of unknown function	-	1.08818532810083	-	-
PGSC0003DMG400007293	N/A	Diacylglycerol kinase, alpha	-	1.02778517727063	-	-
PGSC0003DMG400042937	N/A	Resistance protein PSH-RGH6	-	1.62320619609566	-	-
PGSC0003DMG400025862	N/A	UDP-glucose:glucosyltransferase	-	1.25796590038221	-	-
PGSC0003DMG400009308	N/A	Blight resistance protein T118	-	-1.23498984915332	-	-
PGSC0003DMG400010876	N/A	Gene of unknown function	-	3.23727704301352	-	-
PGSC0003DMG400022312	N/A	Zinc finger protein	-	-1.02194645786424	-	-
PGSC0003DMG400007465	N/A	White-brown-complex ABC transporter family	-	-1.10587729928458	-	-
PGSC0003DMG400005790	N/A	Conserved gene of unknown function	-	5.40104437774092	-	-
PGSC0003DMG401013304	N/A	ARF GTPase activator	-	1.23733921919581	-	-
PGSC0003DMG400006806	N/A	ADP/ATP translocator	-	1.40111949371946	-	-
PGSC0003DMG400015613	N/A	F-box and wd40 domain protein	-	-1.09021015928117	-	-
PGSC0003DMG400012527	N/A	Dehydration-responsive element-binding protein 1B	-	2.92081901129711	-	-
PGSC0003DMG400005925	N/A	Cytochrome P450	-	-1.60684445013165	-	-
PGSC0003DMG400029350	N/A	Glycosyltransferase	-	-1.05107250988378	-	-
PGSC0003DMG400005335	N/A	Truncated NBS-LRR resistance protein	-	-1.08407948894253	-	-
PGSC0003DMG402020473	N/A	Conserved gene of unknown function	-	3.14522668181002	-	-
PGSC0003DMG400018332	N/A	DNA binding protein	-	-1.09097366096957	-	-
PGSC0003DMG400031239	N/A	Gene of unknown function	-	2.08102265862268	-	-
PGSC0003DMG401028052	N/A	Cytochrome P450	-	-3.18137879128356	-	-
PGSC0003DMG400019510	N/A	Geranylgeranyl diphosphate reductase, chloroplastic	-	-1.31508204622279	-	-
PGSC0003DMG400026211	N/A	PK11-C1	-	1.05183612920603	-	-
PGSC0003DMG400013256	N/A	ERF transcription factor 5	-	-3.50772472938379	-	-
PGSC0003DMG400036516	N/A	Gene of unknown function	-	-1.4498353196644	-	-
PGSC0003DMG402025397	N/A	Gene of unknown function	-	1.09688855298992	-	-
PGSC0003DMG400022174	N/A	UPA24	-	-1.0716133073459	-	-
PGSC0003DMG400007297	N/A	Protein phosphatase-2C	-	1.06538178174088	-	-
PGSC0003DMG400020799	N/A	Cationic peroxidase 1	-	10.367530944971	-	-
PGSC0003DMG400007828	N/A	C-terminal zinc-finger	-	-1.23267988999347	-	-
PGSC0003DMG400016685	N/A	Receptor protein kinase CLAVATA1	-	-1.02021372185033	-	-
PGSC0003DMG400030998	N/A	Alcohol dehydrogenase	-	-1.09831499104361	-	-
PGSC0003DMG400046427	N/A	Flavonol 4'-sulfotransferase	-	-1.32019294820656	-	-
PGSC0003DMG400019232	N/A	GRAS2	-	1.64897658566573	-	-
PGSC0003DMG400011324	ATVAMP724	Vesicle-associated membrane protein 724	-	1.09566813997712	-	-
PGSC0003DMG400017771	N/A	Arabinogalactan-protein	-	3.14165253805201	-	-
PGSC0003DMG400011865	N/A	Transporter	-	1.72904786210865	-	-
PGSC0003DMG400010490	N/A	Acidic class II 1,3-beta-glucanase	-	3.00577373025764	-	-
PGSC0003DMG401015877	N/A	NBS-LRR protein	-	1.01225882288846	-	-
PGSC0003DMG400035168	N/A	Conserved gene of unknown function	-	6.23240377828284	-	-
PGSC0003DMG400006994	N/A	Protein transport protein Sec61 subunit beta	-	1.23565773524996	-	-
PGSC0003DMG400011857	N/A	Transposon	-	-1.80265238399013	-	-
PGSC0003DMG400015634	N/A	Pollen-specific kinase partner protein	-	9.51222736473359	-	-
PGSC0003DMG400016677	N/A	Conserved gene of unknown function	-	-1.57832579200656	-	-
PGSC0003DMG400004343	N/A	Flavonoid 8-O-methyltransferase	-	-2.53442372595261	-	-
PGSC0003DMG400028467	N/A	Trehalose-6-phosphate synthase	-	1.28680399852915	-	-
PGSC0003DMG400002689	N/A	Receptor kinase	-	-1.28012920029182	-	-
PGSC0003DMG400028307	N/A	Conserved gene of unknown function	-	-1.3033008970918	-	-
PGSC0003DMG400005169	N/A	Conserved gene of unknown function	-	3.08832370496668	-	-
PGSC0003DMG400029434	N/A	Gene of unknown function	-	-2.50635367440213	-	-
PGSC0003DMG400003892	N/A	Molybdopterin-binding	-	1.03545544974231	-	-
PGSC0003DMG400002690	N/A	Pyruvate kinase	-	1.2513976441164	-	-
PGSC0003DMG400012495	N/A	Alpha-expansin 7	-	5.0169275325303	-	-
PGSC0003DMG402016888	LPAT4	1-acyl-sn-glycerol-3-phosphate acyltransferase 4	-	1.16563377132357	-	-
PGSC0003DMG400028073	N/A	Serine/threonine-protein kinase CCR3	-	1.33478097470971	-	-
PGSC0003DMG400009824	N/A	Gene of unknown function	-	-2.37402874867147	-	-
PGSC0003DMG400005019	N/A	Ormdl	-	1.04914253559763	-	-
PGSC0003DMG400010236	N/A	Cysteine protease Cp5	-	-1.0975756127768	-	-
PGSC0003DMG400022495	N/A	Esterase/lipase/thioesterase family protein	-	-1.00651925305501	-	-
PGSC0003DMG400031348	N/A	Transferase family protein	-	-2.12436235734425	-	-
PGSC0003DMG400029910	N/A	Gene of unknown function	-	-1.37567666730875	-	-
PGSC0003DMG400023521	N/A	Amino acid binding protein	-	-1.05273984542805	-	-
PGSC0003DMG400017578	N/A	ESC	-	9.47329863376027	-	-
PGSC0003DMG400016506	N/A	Conserved gene of unknown function	-	-1.49594888179558	-	-
PGSC0003DMG402030920	N/A	Cucumber peeling cupredoxin	-	3.03951207553843	-	-
PGSC0003DMG400028359	N/A	MADS-box transcription factor	-	-1.72407956783627	-	-
PGSC0003DMG400013401	N/A	Ethylene-responsive transcription factor	-	7.2824891972235	-	-
PGSC0003DMG400000717	N/A	Conserved gene of unknown function	-	-1.15148159619729	-	-
PGSC0003DMG400023556	N/A	GRAS1	-	1.18446869274956	-	-
PGSC0003DMG400016541	N/A	Kelch repeat-containing F-box family protein	-	1.77176495964625	-	-
PGSC0003DMG400005276	NFU3	Nitrogen fixation protein nifU	-	-1.2096375884227	-	-
PGSC0003DMG400032160	N/A	Conserved gene of unknown function	-	1.29250141253902	-	-
PGSC0003DMG401004193	N/A	Zinc knuckle family protein	-	-1.12073676769162	-	-
PGSC0003DMG400000731	RD2	Response to dessication RD2	-	1.83323623019406	-	-
PGSC0003DMG400012140	N/A	Zinc finger protein	-	-1.12085539192911	-	-
PGSC0003DMG400023416	N/A	Dehydroascorbate reductase	-	-1.02280455481798	-	-
PGSC0003DMG400022262	N/A	Conserved gene of unknown function	-	-1.11354641421822	-	-
PGSC0003DMG402023624	N/A	Kinase interacting protein 1	-	3.37885881826601	-	-
PGSC0003DMG400015770	ICK1	Cyclin-dependent kinase inhibitor	-	-1.01701847803403	-	-
PGSC0003DMG401029257	N/A	Trans-2-enoyl-CoA reductase, mitochondrial	-	-2.73445935015694	-	-
PGSC0003DMG400014169	N/A	Alpha/beta fold family protein	-	2.85424415466627	-	-
PGSC0003DMG400001161	N/A	MYC transcription factor	-	1.87490615469261	-	-
PGSC0003DMG400006126	N/A	Conserved gene of unknown function	-	1.02461462933296	-	-
PGSC0003DMG400016453	N/A	Secretory peroxidase	-	-1.18428438783341	-	-
PGSC0003DMG400015411	N/A	Subtilisin-like protease preproenzyme	-	4.34839203147926	-	-
PGSC0003DMG402001610	N/A	Auxin-induced SAUR	-	-1.74234443007552	-	-
PGSC0003DMG400013857	ATTPPA	Trehalose 6-phosphate phosphatase	-	1.22940795084808	-	-
PGSC0003DMG400000408	N/A	Xyloglucan endotransglucosylase-hydrolase XTH6	-	-2.06075057571748	-	-
PGSC0003DMG400001846	N/A	Purine permease	-	1.38419700797175	-	-
PGSC0003DMG400011358	N/A	DNAJ heat shock N-terminal domain-containing protein	-	-1.42913474117911	-	-
PGSC0003DMG401009415	N/A	Lectin kinase	-	1.2390592046731	-	-
PGSC0003DMG401030227	N/A	Gene of unknown function	-	-1.0143502017072	-	-
PGSC0003DMG400037697	N/A	AT14A	-	1.07952221746196	-	-
PGSC0003DMG402008349	N/A	Leucine-rich repeat	-	-1.17185806691482	-	-
PGSC0003DMG400011721	N/A	Universal stress protein family protein	-	1.26170858252459	-	-
PGSC0003DMG400028910	N/A	Hydroxyproline-rich glycopeptide	-	-2.3487499885072	-	-
PGSC0003DMG400002123	N/A	Ripening regulated protein DDTFR18	-	1.27456886190757	-	-
PGSC0003DMG400002633	N/A	Gene of unknown function	-	-2.47610512199036	-	-
PGSC0003DMG400012038	N/A	APETALA2	-	-1.12894190175055	-	-
PGSC0003DMG400030408	N/A	Gene of unknown function	-	9.83734653107518	-	-
PGSC0003DMG400007074	N/A	CYP72A58	-	1.00590701424075	-	-
PGSC0003DMG400006824	IQD11	IQ-domain 11	-	-1.87851829160779	-	-
PGSC0003DMG400002366	N/A	Coatomer alpha subunit	-	-1.2074404912666	-	-
PGSC0003DMG400006845	N/A	Subtilase	-	1.43410845578459	-	-
PGSC0003DMG400019410	N/A	Heavy metal-associated domain containing protein	-	-1.00105804069772	-	-
PGSC0003DMG400024914	N/A	Conserved gene of unknown function	-	-1.21876571732418	-	-
PGSC0003DMG400044001	N/A	GATA transcription factor 29	-	-1.49802113916959	-	-
PGSC0003DMG400016751	N/A	F-box family protein	-	3.35177947854398	-	-
PGSC0003DMG400014489	N/A	Xylem serine proteinase 1	-	-1.21211116099821	-	-
PGSC0003DMG401022314	N/A	Conserved gene of unknown function	-	1.38406228377525	-	-
PGSC0003DMG400012481	N/A	Lipid binding protein	-	2.42217610460203	-	-
PGSC0003DMG400013634	N/A	Ctp synthase	-	1.23067043261772	-	-
PGSC0003DMG400021548	N/A	Gene of unknown function	-	-1.06615010754987	-	-
PGSC0003DMG400003543	N/A	Serine-threonine protein kinase, plant-type	-	-1.03109435112092	-	-
PGSC0003DMG400022386	ATALN	Allantoinase	-	1.77406684090213	-	-
PGSC0003DMG400004378	N/A	GDSL esterase/lipase	-	1.91920422022339	-	-
PGSC0003DMG400012609	N/A	TRNA-pseudouridine synthase	-	-1.02931030629532	-	-
PGSC0003DMG400030505	N/A	Conserved gene of unknown function	-	1.14225671047713	-	-
PGSC0003DMG401013731	N/A	Kinase	-	1.44583726986046	-	-
PGSC0003DMG400018461	N/A	Resistance gene	-	-1.19945738260759	-	-
PGSC0003DMG400028508	N/A	Conserved gene of unknown function	-	-3.03815205112906	-	-
PGSC0003DMG401025689	N/A	Conserved gene of unknown function	-	-1.90685470528284	-	-
PGSC0003DMG400009420	N/A	Ring finger protein	-	-1.14406172555654	-	-
PGSC0003DMG400025608	N/A	Gene of unknown function	-	-1.07800315658337	-	-
PGSC0003DMG400020271	N/A	Ubiquitin-protein ligase	-	1.35298643897794	-	-
PGSC0003DMG400002276	N/A	Conserved gene of unknown function	-	-1.11335639184778	-	-
PGSC0003DMG400019853	N/A	Sterile alpha motif domain-containing protein	-	-1.0460987647946	-	-
PGSC0003DMG400018054	N/A	AP2/ERF domain-containing transcription factor	-	4.42794451997457	-	-
PGSC0003DMG400031364	N/A	Adenosine kinase isoform 2S	-	1.03354643990745	-	-
PGSC0003DMG400032496	N/A	Gene of unknown function	-	-1.67508223546701	-	-
PGSC0003DMG402027324	N/A	Nucleotide binding protein	-	-1.09099915729036	-	-
PGSC0003DMG400021279	ATRLP29	Leucine-rich repeat family protein	-	-1.34787453846047	-	-
PGSC0003DMG400012677	N/A	Rhomboid family protein	-	-1.28147950677125	-	-
PGSC0003DMG400013228	N/A	Cembratrienol synthase 2a	-	-3.08631420324094	-	-
PGSC0003DMG400002645	N/A	Conserved gene of unknown function	-	1.24240166885396	-	-
PGSC0003DMG400010995	N/A	Cytochrome P450 hydroxylase	-	-2.36863709910073	-	-
PGSC0003DMG400004015	N/A	Conserved gene of unknown function	-	2.02793261286025	-	-
PGSC0003DMG400011027	N/A	UDP-glucuronosyltransferase	-	3.68208642296086	-	-
PGSC0003DMG400000798	N/A	Cytochrome P450	-	-4.3910227507239	-	-
PGSC0003DMG400027434	CAF1	CRS2-associated factor 1, chloroplastic	-	-1.32396930621322	-	-
PGSC0003DMG400011906	N/A	Tospovirus resistance protein D	-	8.16892006149922	-	-
PGSC0003DMG400029213	N/A	Cytochrome P450	-	-2.90591621207169	-	-
PGSC0003DMG400030656	N/A	ARF GTPase activator	-	1.15632378808527	-	-
PGSC0003DMG400017594	ATSBT6.1	Subtilase family protein	-	-1.04138258918245	-	-
PGSC0003DMG402002501	N/A	Cytochrome P450	-	-4.99552674048902	-	-
PGSC0003DMG400029683	N/A	TNP2, partial	-	-1.05652398641973	-	-
PGSC0003DMG400026860	N/A	Ubiquitin-protein ligase	-	1.02690275926957	-	-
PGSC0003DMG400008261	N/A	Conserved gene of unknown function	-	1.08512133207346	-	-
PGSC0003DMG400012850	N/A	Conserved gene of unknown function	-	-1.00563017180961	-	-
PGSC0003DMG400015650	N/A	Taxadien-5-alpha-ol O-acetyltransferase	-	-1.00328744338793	-	-
PGSC0003DMG400005886	NXS	Neoxanthin synthase, chloroplastic	-	-1.10044943401034	-	-
PGSC0003DMG400029671	N/A	Nudix hydrolase 4	-	-1.96380879720463	-	-
PGSC0003DMG400016550	N/A	Histidine tRNA 5'-guanylyltransferase	-	-1.53560202857775	-	-
PGSC0003DMG402015339	N/A	Conserved gene of unknown function	-	4.08597476568633	-	-
PGSC0003DMG400026778	N/A	Conserved gene of unknown function	-	-1.0509339844624	-	-
PGSC0003DMG400013047	N/A	Transposon protein, Mutator sub-class	-	-1.32918115913848	-	-
PGSC0003DMG400037713	N/A	Conserved gene of unknown function	-	2.19545039608393	-	-
PGSC0003DMG400014737	N/A	Gene of unknown function	-	-1.66266740992762	-	-
PGSC0003DMG400010053	N/A	Pollen coat	-	-8.66485400398317	-	-
PGSC0003DMG400030958	N/A	Zinc finger (B-box type) family protein	-	2.49557219549704	-	-
PGSC0003DMG400023638	N/A	Conserved gene of unknown function	-	2.81139958950002	-	-
PGSC0003DMG400011891	ANAC041	NAC domain protein	-	1.28058209031235	-	-
PGSC0003DMG400004705	N/A	Conserved gene of unknown function	-	1.28764678049014	-	-
PGSC0003DMG400009175	N/A	Conserved gene of unknown function	-	-1.85979073836311	-	-
PGSC0003DMG400016530	SGB1	Sugar transporter	-	-1.00131797382822	-	-
PGSC0003DMG400028053	N/A	Cytochrome P450	-	-2.96186020666745	-	-
PGSC0003DMG400015169	N/A	Esterase	-	1.24198061298875	-	-
PGSC0003DMG400009430	ATAAH	Allantoate amidohydrolase	-	1.33291655098361	-	-
PGSC0003DMG400012158	N/A	Conserved gene of unknown function	-	3.05175942006302	-	-
PGSC0003DMG401004406	N/A	Protein kinase APK1B, chloroplast	-	1.26099884646416	-	-
PGSC0003DMG400019210	N/A	DELLA domain GRAS family transcription factor rga	-	3.55697766321388	-	-
PGSC0003DMG400030201	N/A	Conserved gene of unknown function	-	-1.34230766685518	-	-
PGSC0003DMG400011286	N/A	Conserved gene of unknown function	-	-1.53689179939074	-	-
PGSC0003DMG400002634	N/A	Conserved gene of unknown function	-	-1.72577208079864	-	-
PGSC0003DMG400022713	N/A	L-ascorbate oxidase	-	-1.53086915815018	-	-
PGSC0003DMG400006844	N/A	Subtilase	-	2.2456653776413	-	-
PGSC0003DMG400000093	N/A	Serine-threonine protein kinase	-	-1.65126712158654	-	-
PGSC0003DMG400015555	N/A	Chloroplast-targeted copper chaperone	-	-1.26358455206457	-	-
PGSC0003DMG400026459	N/A	Gene of unknown function	-	-1.33767679319448	-	-
PGSC0003DMG400020774	N/A	Protein MLO	-	2.72732527743307	-	-
PGSC0003DMG400000401	ALB3	Inner membrane protein PPF-1, chloroplast	-	-1.0179552379316	-	-
PGSC0003DMG400007475	N/A	DVL6	-	-1.24235529455525	-	-
PGSC0003DMG400022778	ATTPS6	Alpha,alpha-trehalose-phosphate synthase [UDP-forming] 6	-	-1.28631385952935	-	-
PGSC0003DMG400006804	N/A	Gene of unknown function	-	2.79440400071778	-	-
PGSC0003DMG400025480	N/A	Receptor protein kinase	-	1.06564421489537	-	-
PGSC0003DMG400005215	N/A	Zinc finger protein	-	-1.92249653903902	-	-
PGSC0003DMG402027553	N/A	Conserved gene of unknown function	-	3.35493619776609	-	-
PGSC0003DMG400006510	N/A	Gene of unknown function	-	1.58057041076809	-	-
PGSC0003DMG400003623	N/A	Pectinesterase	-	3.9198070522332	-	-
PGSC0003DMG400013637	N/A	Conserved gene of unknown function	-	-1.55613468726976	-	-
PGSC0003DMG400013199	N/A	Conserved gene of unknown function	-	1.77821452578858	-	-
PGSC0003DMG400005738	ALPHA_DOX2	Alpha-dioxygenase 2	-	-1.03900531796261	-	-
PGSC0003DMG401002501	N/A	Cytochrome P450 probable 6-deoxoteasterone to 3-dehydro 6-deoxoteasterone or teasterone to 3-dehydro teasterone	-	-3.71155057669189	-	-
PGSC0003DMG400008425	N/A	Conserved gene of unknown function	-	-1.22300790631064	-	-
PGSC0003DMG400019077	N/A	Primary amine oxidase	-	-1.30611537067505	-	-
PGSC0003DMG400009605	N/A	Ice binding protein	-	-1.30450596509547	-	-
PGSC0003DMG400016221	N/A	14-3-3 16R	-	1.28457980288239	-	-
PGSC0003DMG400017849	N/A	Zinc-binding protein	-	1.05726841764904	-	-
PGSC0003DMG400019396	N/A	Conserved gene of unknown function	-	-2.23332861249392	-	-
PGSC0003DMG400030120	N/A	Histidine phosphotransfer protein	-	-2.21918036779043	-	-
PGSC0003DMG400011969	N/A	Gene of unknown function	-	-2.08493376415696	-	-
PGSC0003DMG400000559	N/A	Peroxidase 5	-	2.77731507651685	-	-
PGSC0003DMG401011252	N/A	Linalool synthase	-	-3.7865835980185	-	-
PGSC0003DMG400011907	N/A	NBS-coding resistance gene analog	-	7.65668223695817	-	-
PGSC0003DMG400021651	N/A	1-aminocyclopropane-1-carboxylate synthase 4	-	4.26615388444691	-	-
PGSC0003DMG400021609	N/A	Receptor protein kinase	-	1.3335048635426	-	-
PGSC0003DMG400018186	N/A	Conserved gene of unknown function	-	-1.24308723142643	-	-
PGSC0003DMG400014651	N/A	Retrotransposon protein, unclassified	-	-1.08898377151217	-	-
PGSC0003DMG400030140	N/A	Gene of unknown function	-	-1.43177734799221	-	-
PGSC0003DMG400018087	N/A	Conserved gene of unknown function	-	1.76669827547023	-	-
PGSC0003DMG400015222	N/A	Transposase	-	1.0100997109446	-	-
PGSC0003DMG400006680	N/A	Peroxidase 1	-	9.09603287925788	-	-
PGSC0003DMG400015722	N/A	Gene of unknown function	-	-1.00338621042185	-	-
PGSC0003DMG400018262	ANAC034	NAC domain-containing protein	-	1.26973076179799	-	-
PGSC0003DMG400020384	N/A	Conserved gene of unknown function	-	1.10685845704236	-	-
PGSC0003DMG400004693	N/A	DELLA protein GAI1	-	-4.75152053315854	-	-
PGSC0003DMG400002947	N/A	NRC1	-	1.07789346195646	-	-
PGSC0003DMG400023700	N/A	Conserved gene of unknown function	-	1.5420333010013	-	-
PGSC0003DMG400007708	N/A	Cyclin dependent kinase inhibitor	-	-1.11447762351708	-	-
PGSC0003DMG400010629	N/A	Gene of unknown function	-	-1.23638594441938	-	-
PGSC0003DMG400032778	N/A	Conserved gene of unknown function	-	2.2549747696687	-	-
PGSC0003DMG400014685	N/A	Gene of unknown function	-	1.89445329171739	-	-
PGSC0003DMG400017755	N/A	Conserved gene of unknown function	-	2.77959735330879	-	-
PGSC0003DMG400008675	N/A	Gene of unknown function	-	-1.27689890765494	-	-
PGSC0003DMG400010455	N/A	Gene of unknown function	-	1.34336181897823	-	-
PGSC0003DMG400010807	N/A	Gene of unknown function	-	-1.17754388710098	-	-
PGSC0003DMG400030319	N/A	Actin	-	1.96952604196144	-	-
PGSC0003DMG400012753	N/A	Conserved gene of unknown function	-	1.24527398968735	-	-
PGSC0003DMG400004109	XTH33	Xyloglucan endotransglycosylase hydrolase	-	2.56056835363454	-	-
PGSC0003DMG400014455	N/A	Diphosphoinositol polyphosphate phosphohydrolase	-	-4.02648246268058	-	-
PGSC0003DMG400011357	N/A	Glutaredoxin family protein	-	3.6663078509492	-	-
PGSC0003DMG400018197	N/A	Cytochrome P450 71A4	-	1.64282424573984	-	-
PGSC0003DMG400001327	N/A	60S ribosomal protein L34	-	2.63076758326456	-	-
PGSC0003DMG400024478	N/A	Calmodulin-binding protein	-	4.7327180840137	-	-
PGSC0003DMG400025076	N/A	Leucine-rich repeat receptor protein kinase EXS	-	1.51275867137402	-	-
PGSC0003DMG400018724	N/A	Gene of unknown function	-	-1.36788810809862	-	-
PGSC0003DMG402009485	N/A	Periplasmic beta-glucosidase	-	-1.11394758443949	-	-
PGSC0003DMG400012251	N/A	Short-chain dehydrogenase	-	-1.04641188149659	-	-
PGSC0003DMG400008884	N/A	Cytochrome P450	-	-1.41730194001203	-	-
PGSC0003DMG400000680	N/A	Nucleic acid binding protein	-	-1.42867868930159	-	-
PGSC0003DMG400001765	N/A	Conserved gene of unknown function	-	1.11807625491743	-	-
PGSC0003DMG400003537	BGAL3	Beta-galactosidase	-	-1.19760533956328	-	-
PGSC0003DMG400006481	N/A	Ubiquitin carrier protein	-	1.01216752017034	-	-
PGSC0003DMG400003849	N/A	GID1-like gibberellin receptor	-	1.52834903818162	-	-
PGSC0003DMG400018695	N/A	Homoserine dehydrogenase family protein	-	1.06494324638506	-	-
PGSC0003DMG400022983	N/A	Protein CHLOROPLAST IMPORT APPARATUS 2	-	-1.18165939987468	-	-
PGSC0003DMG400013488	N/A	F-box/kelch protein	-	1.84095733286819	-	-
PGSC0003DMG400003421	N/A	SDG14 (SET DOMAIN PROTEIN 14); DNA binding / protein binding / zinc ion binding	-	-1.71551131973172	-	-
PGSC0003DMG400004848	N/A	Heterogeneous nuclear ribonucleoprotein A1	-	-1.28874981125834	-	-
PGSC0003DMG400000265	N/A	Gene of unknown function	-	-1.03414246079983	-	-
PGSC0003DMG400018085	N/A	F-box domain containing protein	-	1.07450620627043	-	-
PGSC0003DMG400046546	N/A	Tir-nbs resistance protein	-	1.50478139562746	-	-
PGSC0003DMG400044560	N/A	Gene of unknown function	-	-3.86687233917911	-	-
PGSC0003DMG400025452	N/A	Gene of unknown function	-	8.12006747234905	-	-
PGSC0003DMG400041302	N/A	Transcription factor	-	-3.36908695138589	-	-
PGSC0003DMG400028473	N/A	Serine-threonine protein kinase, plant-type	-	1.66831277628288	-	-
PGSC0003DMG400029315	N/A	Conserved gene of unknown function	-	1.43140406963672	-	-
PGSC0003DMG400021437	N/A	Gene of unknown function	-	-1.34407407964941	-	-
PGSC0003DMG400015350	N/A	Monooxygenase	-	2.31055529339647	-	-
PGSC0003DMG400035391	N/A	Conserved gene of unknown function	-	3.31775910098074	-	-
PGSC0003DMG401014805	N/A	3-beta hydroxysteroid dehydrogenase/isomerase family protein	-	-1.07369322666036	-	-
PGSC0003DMG400009207	N/A	Conserved gene of unknown function	-	4.3362325034496	-	-
PGSC0003DMG400006524	N/A	Conserved gene of unknown function	-	-1.37042270683109	-	-
PGSC0003DMG400027898	N/A	Cytochrome P450	-	-1.0092804001427	-	-
PGSC0003DMG400045735	N/A	Gene of unknown function	-	-1.44848931549404	-	-
PGSC0003DMG400021540	N/A	CYP81B36	-	3.33556650925675	-	-
PGSC0003DMG400008669	N/A	Conserved gene of unknown function	-	-2.68774192272208	-	-
PGSC0003DMG400013624	N/A	RWP-RK domain-containing protein	-	1.97934419729574	-	-
PGSC0003DMG400023535	N/A	Gene of unknown function	-	-2.95965876453545	-	-
PGSC0003DMG401030325	N/A	Transcription factor	-	1.31516701528068	-	-
PGSC0003DMG400002809	N/A	ATP-dependent DNA helicase Q-like 1	-	1.78405680109759	-	-
PGSC0003DMG400030091	N/A	Conserved gene of unknown function	-	2.60251963523698	-	-
PGSC0003DMG400016788	N/A	Gene of unknown function	-	2.46016502476013	-	-
PGSC0003DMG400013482	N/A	Conserved gene of unknown function	-	1.90472594456013	-	-
PGSC0003DMG400025281	N/A	L-idonate 5-dehydrogenase	-	-1.02398098974041	-	-
PGSC0003DMG400011859	N/A	UPF0497 membrane protein	-	-1.01033365295358	-	-
PGSC0003DMG400007251	N/A	Gene of unknown function	-	-1.8745086069592	-	-
PGSC0003DMG403022167	N/A	Cellulose synthase	-	-1.26224105755883	-	-
PGSC0003DMG400007050	N/A	Virus-specific-signaling-pathway regulated protein	-	1.42440060494906	-	-
PGSC0003DMG400031834	N/A	Protein SSM1	-	-1.83171083870484	-	-
PGSC0003DMG400028226	N/A	PGPS/D7	-	-1.02684701263843	-	-
PGSC0003DMG400006509	N/A	Conserved gene of unknown function	-	1.10633544738784	-	-
PGSC0003DMG400018306	N/A	Conserved gene of unknown function	-	1.19547232637429	-	-
PGSC0003DMG400034877	N/A	DEXH helicase-like repair protein	-	-1.07821888733146	-	-
PGSC0003DMG400001359	N/A	Conserved gene of unknown function	-	-1.38829472627445	-	-
PGSC0003DMG401015590	N/A	Nitrate transporter	-	-1.76966092327054	-	-
PGSC0003DMG402028570	N/A	Phosphoglycerate/bisphosphoglycerate mutase	-	1.41243198669655	-	-
PGSC0003DMG400012811	N/A	Acyl-CoA thioesterase	-	-4.67112457015712	-	-
PGSC0003DMG400007352	N/A	Multidrug resistance protein ABC transporter family	-	-1.66588704668148	-	-
PGSC0003DMG400020295	N/A	Unknow protein	-	2.3365377525478	-	-
PGSC0003DMG400018711	N/A	Carbonyl reductase	-	-1.30726784065	-	-
PGSC0003DMG400015844	N/A	Gene of unknown function	-	-1.30665125160599	-	-
PGSC0003DMG402004883	N/A	Nucleosome assembly protein 1 4	-	1.02787987391609	-	-
PGSC0003DMG400025505	N/A	NAC domain protein	-	-1.01902440617065	-	-
PGSC0003DMG402018696	N/A	Disease resistance protein I2	-	-1.34985660894391	-	-
PGSC0003DMG400043423	N/A	Gene of unknown function	-	-1.34731503749119	-	-
PGSC0003DMG400007510	N/A	Peptide transporter	-	-1.43543626802385	-	-
PGSC0003DMG400046460	N/A	Conserved gene of unknown function	-	-2.31040758302052	-	-
PGSC0003DMG400023807	N/A	Gene of unknown function	-	-1.72333273558373	-	-
PGSC0003DMG400012926	N/A	Protein kinase	-	-1.03669160844799	-	-
PGSC0003DMG400030901	N/A	Gene of unknown function	-	1.17799953993998	-	-
PGSC0003DMG400028349	N/A	Flavonol 4'-sulfotransferase	-	-1.03686538822094	-	-
PGSC0003DMG400017197	N/A	Viral resistance protein	-	2.09870349723997	-	-
PGSC0003DMG400007103	N/A	Virus-specific-signaling-pathway regulated protein	-	2.9328164204874	-	-
PGSC0003DMG400007169	N/A	2,4-dienoyl-CoA reductase	-	-4.02437968569367	-	-
PGSC0003DMG400030216	N/A	Gene of unknown function	-	-1.68958446351454	-	-
PGSC0003DMG400010538	N/A	CYP72A54	-	7.43927067552391	-	-
PGSC0003DMG400039021	N/A	Conserved gene of unknown function	-	2.02815731797965	-	-
PGSC0003DMG400017087	N/A	Disease resistance protein	-	1.82327184091923	-	-
PGSC0003DMG400023779	N/A	Gene of unknown function	-	-1.17473581968361	-	-
PGSC0003DMG401007609	N/A	NBS-LRR resistance protein	-	1.88931552896952	-	-
PGSC0003DMG400025258	N/A	Gene of unknown function	-	-2.66242541566363	-	-
PGSC0003DMG400013114	N/A	Pleiotropic drug resistance protein 1	-	2.03927937653622	-	-
PGSC0003DMG400010440	N/A	Ankyrin repeat-containing protein	-	1.95603049807751	-	-
PGSC0003DMG402012439	N/A	Homeobox protein	-	1.7133978539899	-	-
PGSC0003DMG400023614	N/A	Serine-threonine protein kinase, plant-type	-	-1.76742891674345	-	-
PGSC0003DMG400029952	N/A	Bet v I allergen family protein	-	1.81251831607281	-	-
PGSC0003DMG400007290	N/A	Binding protein	-	-1.53080322525982	-	-
PGSC0003DMG400012972	N/A	Conserved gene of unknown function	-	-1.92272395509201	-	-
PGSC0003DMG400012471	N/A	Conserved gene of unknown function	-	1.02025055568028	-	-
PGSC0003DMG400026660	N/A	Gene of unknown function	-	-1.51909053606757	-	-
PGSC0003DMG400010205	N/A	Conserved gene of unknown function	-	-1.47537371533602	-	-
PGSC0003DMG402028572	N/A	Phosphoglycerate/bisphosphoglycerate mutase	-	1.38834326996192	-	-
PGSC0003DMG400024270	N/A	Conserved gene of unknown function	-	2.23448337791839	-	-
PGSC0003DMG400007029	N/A	1-O-acylglucose:anthocyanin-O-acyltransferase	-	-2.57587313723467	-	-
PGSC0003DMG400023196	N/A	WRKY transcription factor	-	3.60219061860532	-	-
PGSC0003DMG400013120	N/A	Conserved gene of unknown function	-	-1.3600967507739	-	-
PGSC0003DMG400044483	N/A	Cytochrome P450	-	-1.52149847558797	-	-
PGSC0003DMG400010491	N/A	Glucan endo-1,3-beta-D-glucosidase	-	-2.46226319994537	-	-
PGSC0003DMG400007835	N/A	Conserved gene of unknown function	-	1.05859323965823	-	-
PGSC0003DMG400006000	N/A	Receptor kinase	-	1.30474396927058	-	-
PGSC0003DMG400014428	N/A	Protein COBRA	-	1.29550952015304	-	-
PGSC0003DMG400031455	N/A	Late blight resistance protein	-	-1.00125457601392	-	-
PGSC0003DMG400002902	N/A	Receptor kinase 3	-	-2.3415888845214	-	-
PGSC0003DMG400010590	N/A	DEXH helicase-like repair protein	-	-1.39543222061992	-	-
PGSC0003DMG400025547	N/A	Late blight resistance protein	-	-1.13254693339507	-	-
PGSC0003DMG401012773	N/A	Cornichon family protein	-	-1.58251344956188	-	-
PGSC0003DMG400019126	N/A	Lactosylceramide 4-alpha-galactosyltransferase	-	1.92923955819498	-	-
PGSC0003DMG400011130	N/A	Gene of unknown function	-	-1.3149837537519	-	-
PGSC0003DMG400007668	N/A	NBS-LRR resistance protein	-	1.8614808786682	-	-
PGSC0003DMG400004703	N/A	Conserved gene of unknown function	-	1.35773565410002	-	-
PGSC0003DMG400003191	N/A	Receptor-like kinase CHRK1	-	1.77606678969766	-	-
PGSC0003DMG400013742	N/A	Gene of unknown function	-	-1.99830067757591	-	-
PGSC0003DMG400004315	N/A	Ankyrin repeat-containing protein	-	-1.23784481550984	-	-
PGSC0003DMG400018141	N/A	Cytochrome P450 71A4	-	-2.02979376951773	-	-
PGSC0003DMG400006728	N/A	Gene of unknown function	-	-1.16029935028809	-	-
PGSC0003DMG400014589	N/A	Calmodulin binding protein	-	1.32664382290388	-	-
PGSC0003DMG400015284	N/A	EMB2016	-	1.06996990886962	-	-
PGSC0003DMG400009565	N/A	Gene of unknown function	-	-1.11612540383385	-	-
PGSC0003DMG400031331	N/A	Gene of unknown function	-	-1.96135465495483	-	-
PGSC0003DMG400030990	N/A	ATP binding protein	-	1.14681774471254	-	-
PGSC0003DMG400005348	N/A	TIR1	-	2.5871712739299	-	-
PGSC0003DMG400019838	N/A	Gene of unknown function	-	-1.75902575314761	-	-
PGSC0003DMG400004233	N/A	Nodulin protein	-	-1.1383270063851	-	-
PGSC0003DMG400003311	N/A	Conserved gene of unknown function	-	5.2460228850565	-	-
PGSC0003DMG401029877	N/A	Gene of unknown function	-	-1.23753091405754	-	-
PGSC0003DMG400005052	N/A	Disease resistance protein RGA3	-	-1.49504564252413	-	-
PGSC0003DMG400000901	N/A	Gene of unknown function	-	-1.33239041402076	-	-
PGSC0003DMG400020673	N/A	Conserved gene of unknown function	-	-6.80427547370386	-	-
PGSC0003DMG402009385	N/A	Gene of unknown function	-	-1.00684677081671	-	-
PGSC0003DMG400030106	N/A	Glutaredoxin	-	-6.99318988739887	-	-
PGSC0003DMG400028029	N/A	Conserved gene of unknown function	-	-1.62958121991088	-	-
PGSC0003DMG401021564	N/A	Phenylalanine ammonia-lyase	-	1.57660141270367	-	-
PGSC0003DMG400009315	N/A	Cytochrome P450	-	-1.44463422619758	-	-
PGSC0003DMG400021110	N/A	Conserved gene of unknown function	-	-1.11540381285565	-	-
PGSC0003DMG400045026	N/A	Gene of unknown function	-	-1.35116131660504	-	-
PGSC0003DMG402020927	N/A	Gene of unknown function	-	-1.53869800703983	-	-
PGSC0003DMG400019133	N/A	NtEIG-E80 protein	-	2.89033298181328	-	-
PGSC0003DMG400033146	N/A	Gene of unknown function	-	-1.76307256648285	-	-
PGSC0003DMG400000071	N/A	ATRAD3	-	-1.30502315431487	-	-
PGSC0003DMG401010991	N/A	Cytochrome P450 hydroxylase	-	-2.34529028068229	-	-
PGSC0003DMG400018162	SDG14	Trithorax	-	2.3646442345201	-	-
PGSC0003DMG402026747	N/A	Serine-threonine protein kinase, plant-type	-	-1.59575988887314	-	-
PGSC0003DMG400043024	N/A	Integrase core domain containing protein	-	-1.06532647680349	-	-
PGSC0003DMG400031828	N/A	GATA transcription factor	-	-1.06981800791485	-	-
PGSC0003DMG400015386	N/A	Conserved gene of unknown function	-	-1.04040325399501	-	-
PGSC0003DMG400004837	N/A	Conserved gene of unknown function	-	2.73501025658548	-	-
PGSC0003DMG400003817	N/A	RNA-directed DNA polymerase (Reverse transcriptase); Ribonuclease H	-	-1.08026343656396	-	-
PGSC0003DMG401004569	N/A	Hydrolase, hydrolyzing O-glycosyl compounds	-	-1.00416834785548	-	-
PGSC0003DMG400013387	N/A	Gene of unknown function	-	-2.23201428570264	-	-
PGSC0003DMG400029452	N/A	Disease resistance protein	-	1.14629859161737	-	-
PGSC0003DMG400032222	N/A	Extensin Dif10	-	-1.05665460632914	-	-
PGSC0003DMG400012023	N/A	O-methyltransferase	-	-1.94752641896351	-	-
PGSC0003DMG400015283	N/A	Receptor kinase	-	-2.30476268069483	-	-
PGSC0003DMG400033878	N/A	Conserved gene of unknown function	-	-2.61122266377927	-	-
PGSC0003DMG400008120	N/A	Metal ion binding protein	-	1.20780568804573	-	-
PGSC0003DMG401009510	N/A	Polygalacturonase	-	1.35323754574153	-	-
PGSC0003DMG400024613	N/A	Protein ASC1	-	3.21672028485294	-	-
PGSC0003DMG400017732	N/A	Zinc/iron transporter	-	-1.21330376365591	-	-
PGSC0003DMG401026842	N/A	NRC1	-	2.67620269805606	-	-
PGSC0003DMG402005714	N/A	Conserved gene of unknown function	-	-1.19594048433724	-	-
PGSC0003DMG400007098	N/A	Glutenin high molecular weight subunit DY10	-	8.30970993693344	-	-
PGSC0003DMG400010642	N/A	Gene of unknown function	-	-2.18107548451025	-	-
PGSC0003DMG400023643	N/A	Serine-threonine protein kinase, plant-type	-	1.4642013367208	-	-
PGSC0003DMG400008485	N/A	Major latex	-	-1.16564036636082	-	-
PGSC0003DMG400007706	B5_#1	Cytochrome b5	-	-1.41267720596115	-	-
PGSC0003DMG400014470	N/A	MtN19	-	-1.53436604270516	-	-
PGSC0003DMG400042388	N/A	Gene of unknown function	-	-1.98371182230028	-	-
PGSC0003DMG400029950	N/A	Conserved gene of unknown function	-	-1.24463550253765	-	-
PGSC0003DMG400009713	N/A	LOB domain-containing protein	-	4.17314271311785	-	-
PGSC0003DMG400012442	N/A	Conserved gene of unknown function	-	-1.3426955254849	-	-
PGSC0003DMG400023010	IRE	Kinase	-	1.21976998221129	-	-
PGSC0003DMG400021805	N/A	Cinnamoyl-CoA reductase	-	2.3980282172509	-	-
PGSC0003DMG401007500	N/A	Vicilin	-	-1.65371451268155	-	-
PGSC0003DMG400046020	N/A	Ammonium transporter	-	1.20592142857172	-	-
PGSC0003DMG400001762	N/A	Conserved gene of unknown function	-	1.98566446010154	-	-
PGSC0003DMG400039276	N/A	NTGP4	-	-1.50057450188509	-	-
PGSC0003DMG400001706	N/A	RING-H2 finger protein ATL5A	-	1.78066468616675	-	-
PGSC0003DMG401029354	N/A	Trans-2-enoyl CoA reductase	-	-1.91030645595829	-	-
PGSC0003DMG400005542	N/A	Cf-2.2	-	2.08367969752728	-	-
PGSC0003DMG400015591	N/A	Nitrate transporter	-	-1.03478137754596	-	-
PGSC0003DMG400038989	N/A	UDP-glucosyltransferase	-	-1.23276136214644	-	-
PGSC0003DMG400021526	N/A	Transcription factor	-	-1.45703135895021	-	-
PGSC0003DMG400017398	N/A	Snf1-kinase beta subunit, plants	-	-1.23155505429533	-	-
PGSC0003DMG400003788	N/A	Male specific sperm protein	-	2.17285371740363	-	-
PGSC0003DMG400035649	N/A	Gene of unknown function	-	-1.98163531386973	-	-
PGSC0003DMG400005968	N/A	Type I MADS box transcription factor	-	2.15297504235578	-	-
PGSC0003DMG400008737	N/A	Conserved gene of unknown function	-	-1.76152083884511	-	-
PGSC0003DMG400017104	N/A	Gene of unknown function	-	1.19422775036723	-	-
PGSC0003DMG400006693	N/A	Gene of unknown function	-	-2.56934926895834	-	-
PGSC0003DMG400031185	N/A	Tospovirus resistance protein C	-	-6.09613410408375	-	-
PGSC0003DMG400021769	N/A	Conserved gene of unknown function	-	-1.49791367341144	-	-
PGSC0003DMG400028006	N/A	Gene of unknown function	-	-1.75452274385894	-	-
PGSC0003DMG400024689	N/A	Lipoxygenase	-	-6.55923795736361	-	-
PGSC0003DMG400016211	N/A	Conserved gene of unknown function	-	1.61551705752889	-	-
PGSC0003DMG400028899	N/A	Ferric reductase	-	-1.0836046988825	-	-
PGSC0003DMG400019429	N/A	Conserved gene of unknown function	-	1.22173245389093	-	-
PGSC0003DMG400015020	N/A	Protein kinase	-	-1.98467807066277	-	-
PGSC0003DMG400002046	N/A	Aspartic proteinase nepenthesin-1	-	1.62360896205485	-	-
PGSC0003DMG403004568	N/A	Auxin-independent growth promoter protein	-	-1.20095673670457	-	-
PGSC0003DMG400017150	SUVR4	Set domain protein	-	-6.0993966420132	-	-
PGSC0003DMG402006272	N/A	Gene of unknown function	-	-1.20917869669153	-	-
PGSC0003DMG401015074	N/A	Metal ion transporter	-	-1.71874455323104	-	-
PGSC0003DMG400029700	N/A	Proline-rich protein 1	-	-1.25615044537605	-	-
PGSC0003DMG400022068	N/A	Verticillium wilt resistance	-	1.11068845366313	-	-
PGSC0003DMG400006225	N/A	Conserved gene of unknown function	-	-1.39861554066722	-	-
PGSC0003DMG400009304	N/A	Calcium-dependent protein kinase substrate protein	-	1.3103874943753	-	-
PGSC0003DMG400002359	N/A	ATEXO70C1	-	2.49762307128724	-	-
PGSC0003DMG400034469	N/A	Gene of unknown function	-	-1.42942496769685	-	-
PGSC0003DMG400006934	N/A	Thioredoxin fold	-	-2.23235553156341	-	-
PGSC0003DMG400027428	N/A	Sigma factor sigb regulation protein rsbq	-	1.90730096614126	-	-
PGSC0003DMG400022794	N/A	Conserved gene of unknown function	-	-1.66938985541081	-	-
PGSC0003DMG400010547	N/A	OST3/OST6 family protein	-	1.60791118256314	-	-
PGSC0003DMG400023676	N/A	Anthranilate phosphoribosyltransferase	-	1.77640801791414	-	-
PGSC0003DMG400026176	N/A	MYB domain class transcription factor	-	-4.32717673619254	-	-
PGSC0003DMG401026432	N/A	ATP binding protein	-	1.11235211732962	-	-
PGSC0003DMG400013896	ATRMI1	Conserved gene of unknown function	-	1.01079589180143	-	-
PGSC0003DMG400028640	N/A	Conserved gene of unknown function	-	2.12409534466859	-	-
PGSC0003DMG400031201	N/A	Chloroplast lumen common family protein	-	-2.08487979993753	-	-
PGSC0003DMG400008819	RBE	Nucleic acid binding protein	-	6.08171455934253	-	-
PGSC0003DMG400009496	N/A	Hemolysin	-	-2.26741537245478	-	-
PGSC0003DMG400027663	N/A	LOB domain-containing protein	-	-2.32139528607884	-	-
PGSC0003DMG400019787	N/A	Retrotransposon protein	-	-5.89431876934247	-	-
PGSC0003DMG400004785	N/A	Auxin-induced protein X10A	-	1.39103022543074	-	-
PGSC0003DMG402008784	N/A	Conserved gene of unknown function	-	1.11157333274695	-	-
PGSC0003DMG400010752	N/A	AP2/ERF domain-containing transcription factor	-	-1.61091473579903	-	-
PGSC0003DMG400020304	N/A	Conserved gene of unknown function	-	1.54712053440188	-	-
PGSC0003DMG400004174	N/A	Gene of unknown function	-	-1.48602933937072	-	-
PGSC0003DMG400002672	N/A	Gene of unknown function	-	-2.32699899443492	-	-
PGSC0003DMG400022799	N/A	Gene of unknown function	-	3.1657098224563	-	-
PGSC0003DMG400044525	N/A	Gene of unknown function	-	1.19578772157606	-	-
PGSC0003DMG400001323	ANAC094	NAC domain protein	-	-1.37314190251781	-	-
PGSC0003DMG400024262	N/A	Conserved gene of unknown function	-	-1.74539936439805	-	-
PGSC0003DMG400009091	N/A	Conserved gene of unknown function	-	-	1.24132725885977	-
PGSC0003DMG401017754	N/A	Cytochrome C oxidase polypeptide vib	-	-	1.0109072328092	-
PGSC0003DMG400024523	N/A	Transcription factor BIM1	-	-	-1.17675867415742	-
PGSC0003DMG400028374	N/A	Ureide permease	-	-	1.40445530557724	-
PGSC0003DMG400011434	N/A	Conserved gene of unknown function	-	-	-1.09442969341882	-
PGSC0003DMG400007057	N/A	Ribokinase	-	-	1.16370683459604	-
PGSC0003DMG400015806	TMKL1	Serine/threonine-protein kinase PBS1	-	-	-1.42888350607049	-
PGSC0003DMG400000092	N/A	Mitochondrial carrier protein	-	-	1.48380320060941	-
PGSC0003DMG400014803	N/A	Transcription factor	-	-	-1.00031903488266	-
PGSC0003DMG400023184	N/A	Ubiquitin	-	-	-1.23378045038448	-
PGSC0003DMG402032165	N/A	Conserved gene of unknown function	-	-	-1.08294639502488	-
PGSC0003DMG400013187	N/A	Hexokinase 6	-	-	-1.12364560315922	-
PGSC0003DMG400031491	N/A	Molybdopterin cofactor sulfurase	-	-	-1.01571313569484	-
PGSC0003DMG400028810	N/A	Amine oxidase	-	-	1.43033822874204	-
PGSC0003DMG400004501	N/A	BRASSINAZOLE-RESISTANT 1 protein	-	-	-1.16833916236771	-
PGSC0003DMG400018374	N/A	Structural molecule	-	-	-1.14585221429171	-
PGSC0003DMG400028642	N/A	Cytochrome c1-1, heme protein, mitochondrial	-	-	1.00543433204055	-
PGSC0003DMG400011579	N/A	AG-motif binding protein-2	-	-	1.06292967281691	-
PGSC0003DMG400021322	N/A	Digalactosyldiacylglycerol synthase 1	-	-	1.43082814100988	-
PGSC0003DMG400009071	ATMTM1	Mitochondrial carrier protein	-	-	1.01205649873596	-
PGSC0003DMG400011118	N/A	ATPP2-A13	-	-	-1.21296619935296	-
PGSC0003DMG400022368	N/A	Rotenone-insensitive NADH-ubiquinone oxidoreductase, mitochondrial	-	-	1.37218495587934	-
PGSC0003DMG400009958	N/A	Conserved gene of unknown function	-	-	1.23904219926084	-
PGSC0003DMG400029411	N/A	Conserved gene of unknown function	-	-	-1.04701040284881	-
PGSC0003DMG400018729	N/A	Gene of unknown function	-	-	-1.30882622286914	-
PGSC0003DMG400015595	N/A	LATD/NIP	-	-	1.0382855642815	-
PGSC0003DMG400015371	N/A	Chloroplast protein HCF243	-	-	-1.33323012763631	-
PGSC0003DMG400027012	N/A	GDP-L-galactose phosphorylase	-	-	1.12153086007779	-
PGSC0003DMG400021444	SHR	SHORT-ROOT protein	-	-	-1.00123638819677	-
PGSC0003DMG400010617	N/A	F-box family protein	-	-	-1.12728380857673	-
PGSC0003DMG400005471	N/A	6-phosphogluconolactonase	-	-	1.02035195191363	-
PGSC0003DMG400022402	N/A	Hexose transporter 1	-	-	-1.27421264133097	-
PGSC0003DMG400010174	N/A	Peroxisomal membrane 22 kDa family protein	-	-	-1.00094876106155	-
PGSC0003DMG400033112	N/A	Heavy-metal-associated domain-containing protein	-	-	-1.04418913160065	-
PGSC0003DMG400015489	N/A	Transcription factor APFI	-	-	1.05472316003809	-
PGSC0003DMG400004958	N/A	Inositol-tetrakisphosphate 1-kinase 2	-	-	1.32631979835151	-
PGSC0003DMG400014936	N/A	Zinc/iron transporter	-	-	-1.11064967304413	-
PGSC0003DMG400005750	PIN1	PIN1-like auxin transport protein	-	-	-1.15044062296228	-
PGSC0003DMG400010067	N/A	DNA binding protein	-	-	-1.483617161945	-
PGSC0003DMG400019288	N/A	DUF300 family protein	-	-	1.01977499430251	-
PGSC0003DMG400016017	N/A	Fasciclin-like domain-containing protein	-	-	-1.03043116560606	-
PGSC0003DMG400025230	N/A	Potassium transporter	-	-	1.08685090414405	-
PGSC0003DMG400015968	RFC3	Ribosomal protein S6	-	-	-1.02363577316971	-
PGSC0003DMG400005906	N/A	Conserved gene of unknown function	-	-	1.10536469328444	-
PGSC0003DMG400005761	N/A	Gene of unknown function	-	-	1.61823137159673	-
PGSC0003DMG402028569	N/A	Phosphoglycerate/bisphosphoglycerate mutase	-	-	-1.04079818349258	-
PGSC0003DMG400016223	N/A	Peroxidase 17	-	-	1.33246964703726	-
PGSC0003DMG400019275	N/A	Conserved gene of unknown function	-	-	1.28777982656412	-
PGSC0003DMG400002609	N/A	Clavaminate synthase	-	-	1.1021164547282	-
PGSC0003DMG400024541	N/A	Heat shock protein	-	-	-1.17380758324949	-
PGSC0003DMG400026718	N/A	Plasma membrane intrinsic protein PIP2	-	-	-1.35204404150158	-
PGSC0003DMG400001340	N/A	SPX domain-containing protein 4	-	-	2.31659198105893	-
PGSC0003DMG400030628	N/A	Cytochrome-c oxidase	-	-	1.06067916198802	-
PGSC0003DMG400025626	N/A	Fiber protein Fb2	-	-	1.05451894393492	-
PGSC0003DMG400025548	N/A	Small nuclear ribonucleoprotein polypeptide	-	-	-1.20128885839392	-
PGSC0003DMG400018103	N/A	Carboxyl-terminal proteinase	-	-	-1.16759489250154	-
PGSC0003DMG400021675	N/A	Conserved gene of unknown function	-	-	-1.32845227972453	-
PGSC0003DMG400008379	N/A	Auxin efflux carrier	-	-	-1.13837978749108	-
PGSC0003DMG400016962	N/A	Nam 6	-	-	1.0049740219359	-
PGSC0003DMG400001896	N/A	Carbohydrate transporter	-	-	1.07953642199696	-
PGSC0003DMG402005624	N/A	Methyltransferase family protein	-	-	1.11297149042848	-
PGSC0003DMG400029744	N/A	Nodulin	-	-	-2.17785414753757	-
PGSC0003DMG400007857	N/A	Conserved gene of unknown function	-	-	1.04055966716741	-
PGSC0003DMG400030149	N/A	Serine-threonine protein kinase, plant-type	-	-	2.09722230546587	-
PGSC0003DMG400007374	N/A	Extensin	-	-	-1.23480158737233	-
PGSC0003DMG402027256	N/A	Thioredoxin reductase	-	-	-1.06344233076442	-
PGSC0003DMG401005624	N/A	Gene of unknown function	-	-	1.0058238035566	-
PGSC0003DMG400018230	N/A	Pentatricopeptide repeat-containing protein	-	-	-1.01871316226357	-
PGSC0003DMG400001152	N/A	FK506-binding protein	-	-	-1.00253472378407	-
PGSC0003DMG400014708	N/A	Cullin 1A	-	-	-1.05389759319976	-
PGSC0003DMG400025847	N/A	Protein SYM1	-	-	1.36729663996374	-
PGSC0003DMG400028399	N/A	Gene of unknown function	-	-	-1.06701190109112	-
PGSC0003DMG400023685	N/A	ATOZI1	-	-	1.03312722423445	-
PGSC0003DMG400011499	N/A	L-allo-threonine aldolase	-	-	1.03435151554245	-
PGSC0003DMG401017626	N/A	Alpha-amylase	-	-	1.19485942213632	-
PGSC0003DMG400019115	N/A	Endoribonuclease	-	-	1.34806549440693	-
PGSC0003DMG400000613	N/A	Nucleic acid binding protein	-	-	1.00452686204902	-
PGSC0003DMG400018324	N/A	CK25	-	-	-1.21132994705761	-
PGSC0003DMG400001866	N/A	F-box family protein	-	-	1.13128524203896	-
PGSC0003DMG400008111	SYP72	Syntaxin-71	-	-	-1.16345002276276	-
PGSC0003DMG400025188	N/A	Minor allergen Alt a	-	-	1.0004512640648	-
PGSC0003DMG400042570	N/A	Nucleic acid binding protein	-	-	-1.60190024157891	-
PGSC0003DMG400007886	N/A	Glycerol-3-phosphate transporter / glycerol 3-phosphate permease, putative	-	-	1.26183010526769	-
PGSC0003DMG400001678	N/A	Dead box ATP-dependent RNA helicase	-	-	1.08514889122643	-
PGSC0003DMG400025372	N/A	Dof domain, zinc finger family protein	-	-	-1.11315756190433	-
PGSC0003DMG400009871	N/A	Allergen Pru du 2.04	-	-	1.41821331710388	-
PGSC0003DMG400012515	N/A	Conserved gene of unknown function	-	-	-1.09836933448317	-
PGSC0003DMG400024586	N/A	PBng143	-	-	1.81761262695255	-
PGSC0003DMG400009900	N/A	FtsH	-	-	1.15539935197651	-
PGSC0003DMG400022552	N/A	Protein preY, mitochondrial	-	-	1.04771556546187	-
PGSC0003DMG400016197	N/A	AP2/EREBP transcription factor	-	-	-1.64250286524222	-
PGSC0003DMG400025494	N/A	Conserved gene of unknown function	-	-	2.34512702706121	-
PGSC0003DMG400024147	N/A	Serine-threonine protein kinase, plant-type	-	-	-1.76803798893003	-
PGSC0003DMG400002883	N/A	YABBY domain class transcription factor	-	-	-1.11512590793941	-
PGSC0003DMG400019431	N/A	Cation-transporting atpase plant	-	-	2.0257765377279	-
PGSC0003DMG401030700	N/A	Resistance gene	-	-	1.02022034270624	-
PGSC0003DMG400018236	N/A	Pectinacetylesterase	-	-	-1.17539786186705	-
PGSC0003DMG401018799	N/A	Alliin lyase	-	-	1.43660368506159	-
PGSC0003DMG400013810	N/A	Nodulin MtN3 family protein	-	-	1.56451412999153	-
PGSC0003DMG400032272	N/A	N-acetyltransferase	-	-	1.63013629754889	-
PGSC0003DMG400012100	N/A	Major latex	-	-	1.87562797898254	-
PGSC0003DMG400013433	N/A	Conserved gene of unknown function	-	-	-1.16950121952274	-
PGSC0003DMG400038092	N/A	Conserved gene of unknown function	-	-	-1.10409087156687	-
PGSC0003DMG402005482	N/A	Receptor-kinase	-	-	1.02749662861352	-
PGSC0003DMG401011117	N/A	Leucine-rich repeat containing protein	-	-	1.07603305709541	-
PGSC0003DMG402004716	N/A	Conserved gene of unknown function	-	-	1.1898445353151	-
PGSC0003DMG400030701	N/A	NGMTP1	-	-	-	-1.32028946791182
PGSC0003DMG400019313	N/A	Receptor associated protein	-	-	-	1.01329570786002
PGSC0003DMG400003047	N/A	GRAS family transcription factor	-	-	-	1.78366963329338
PGSC0003DMG400015691	DHAR3	Dehydroascorbate reductase	-	-	-	-1.08654339439845
PGSC0003DMG400001985	N/A	DnaJ	-	-	-	1.18751524473512
PGSC0003DMG400016627	N/A	PAKRP1L	-	-	-	2.32837536257341
PGSC0003DMG400023166	N/A	Gene of unknown function	-	-	-	1.23813315320644
PGSC0003DMG401029775	N/A	MAA3	-	-	-	-1.10710048320302
PGSC0003DMG401012907	N/A	Gene of unknown function	-	-	-	1.5558802525073
PGSC0003DMG400031195	N/A	Conserved gene of unknown function	-	-	-	-1.062901127812
PGSC0003DMG400023407	N/A	Rrm-containing protein	-	-	-	1.1172488168868
PGSC0003DMG403018219	N/A	Cinnamoyl-CoA reductase	-	-	-	1.11967832584505
PGSC0003DMG400024936	N/A	LOB domain-containing protein	-	-	-	1.59299863868378
PGSC0003DMG400014563	N/A	Isopentenyltransferase	-	-	-	3.06419990095217
PGSC0003DMG400022709	N/A	GRAS family transcription factor	-	-	-	-1.03429941863504
PGSC0003DMG400021348	N/A	Subtilisin-type protease	-	-	-	1.58922201195414
PGSC0003DMG400024984	N/A	D-type cyclin family 3 subgroup 1	-	-	-	1.47484576430268
PGSC0003DMG401016434	N/A	Conserved gene of unknown function	-	-	-	-1.7288366357971
PGSC0003DMG400018256	N/A	TMV resistance protein N	-	-	-	1.09097961585552
PGSC0003DMG400005914	N/A	EIN3	-	-	-	-1.05358848214753
PGSC0003DMG400003584	N/A	Ubiquitin carrier protein	-	-	-	-1.38958560622182
PGSC0003DMG401006147	HSP89.1	Heat shock protein	-	-	-	-1.07909191260538
PGSC0003DMG400021371	N/A	Pentatricopeptide repeat-containing protein	-	-	-	-1.40059577028875
PGSC0003DMG400020569	N/A	Ubiquitin carrier protein	-	-	-	1.03618783420064
PGSC0003DMG400011423	N/A	Gb protein	-	-	-	1.21174889179863
PGSC0003DMG400006105	N/A	Pentatricopeptide repeat-containing protein	-	-	-	-1.06325086617603
PGSC0003DMG400003462	N/A	Transducin family protein	-	-	-	-1.10596925677883
PGSC0003DMG400015823	N/A	Conserved gene of unknown function	-	-	-	1.23689315332616
PGSC0003DMG400028356	N/A	Nop14	-	-	-	-1.15792476709341
PGSC0003DMG400041652	N/A	Microsomal oleic acid desaturase	-	-	-	4.53594939041287
PGSC0003DMG400026749	N/A	Conserved gene of unknown function	-	-	-	1.49179877440719
PGSC0003DMG400028314	N/A	Asparagine synthetase	-	-	-	-1.01530714431171
PGSC0003DMG400028491	N/A	CBL-interacting protein kinase 6	-	-	-	-1.37885275339249
PGSC0003DMG400039453	N/A	Zeatin O-xylosyltransferase	-	-	-	1.51651517076154
PGSC0003DMG400008511	N/A	NAD(+) ADP-ribosyltransferase-3	-	-	-	-1.34303332541431
PGSC0003DMG400001677	N/A	RING finger	-	-	-	1.28127402687413
PGSC0003DMG400017310	N/A	Pentatricopeptide repeat-containing protein	-	-	-	-1.09307748561462
PGSC0003DMG400013335	IM	Alternative oxidase	-	-	-	-1.02257630251984
PGSC0003DMG400019109	N/A	Delta DNA polymerase	-	-	-	2.3212456799296
PGSC0003DMG400015204	N/A	Conserved gene of unknown function	-	-	-	1.08941988761681
PGSC0003DMG400008659	N/A	ROP	-	-	-	1.22215502714692
PGSC0003DMG400018171	N/A	Receptor protein kinase	-	-	-	-1.1987820138418
PGSC0003DMG400007409	N/A	Conserved gene of unknown function	-	-	-	-1.09912877230299
PGSC0003DMG400030401	N/A	Histone H4	-	-	-	1.40219087442161
PGSC0003DMG400021198	N/A	Subtilase family protein	-	-	-	1.04807749589163
PGSC0003DMG400026441	N/A	Conserved gene of unknown function	-	-	-	1.47914216762769
PGSC0003DMG400033356	N/A	Sn-1 protein	-	-	-	1.66762147817926
PGSC0003DMG400010405	N/A	Proline/glycine/tyrosine-rich protein	-	-	-	1.02515113874876
PGSC0003DMG400016220	N/A	Pentatricopeptide repeat-containing protein	-	-	-	-1.31912951057508
PGSC0003DMG400015565	HTA6	Histone H2A	-	-	-	1.16039918129443
PGSC0003DMG400005871	N/A	NIN 2	-	-	-	-1.29475052715708
PGSC0003DMG400014634	N/A	Pentatricopeptide	-	-	-	-1.26080940809286
PGSC0003DMG400001786	N/A	Protein AFR	-	-	-	2.12051925805258
PGSC0003DMG400024168	N/A	Inward rectifying potassium channel	-	-	-	-1.03616228141676
PGSC0003DMG400009372	N/A	Tetratricopeptide-like helical	-	-	-	-1.12514573820752
PGSC0003DMG402026039	N/A	Gene of unknown function	-	-	-	1.20508570277415
PGSC0003DMG400033079	N/A	SET protein, phospatase 2A inhibitor	-	-	-	-1.17879115433697
PGSC0003DMG400020830	TIM10	Mitochondrial import inner membrane translocase subunit Tim10	-	-	-	-1.04854160998099
PGSC0003DMG400029364	N/A	Selenium-binding protein	-	-	-	-1.21567937449193
PGSC0003DMG400024468	N/A	B12D protein	-	-	-	1.12203818730832
PGSC0003DMG400010990	N/A	Conserved gene of unknown function	-	-	-	-1.55105837973671
PGSC0003DMG400001097	N/A	Pollen ole e 1 allergen and extensin family protein	-	-	-	1.08829773354859
PGSC0003DMG400007436	N/A	SLF-interacting SKP1	-	-	-	1.10053179268172
PGSC0003DMG400019788	N/A	Multidrug resistance pump	-	-	-	-1.29804636457196
PGSC0003DMG402009187	N/A	ATP synthase epsilon chain, mitochondrial	-	-	-	1.03110869275594
PGSC0003DMG400021367	N/A	Pentatricopeptide repeat-containing protein	-	-	-	-1.23841019746929
PGSC0003DMG400000420	N/A	Histone H2B.2	-	-	-	1.06404347765376
PGSC0003DMG400010512	N/A	Conserved gene of unknown function	-	-	-	1.0983153013921
PGSC0003DMG400013735	N/A	Gene of unknown function	-	-	-	2.88141496731383
PGSC0003DMG400020850	N/A	Beta-tubulin 16	-	-	-	1.66700613798269
PGSC0003DMG400027366	N/A	Gene of unknown function	-	-	-	-4.35920124137187
PGSC0003DMG400012402	N/A	Pentatricopeptide repeat-containing protein	-	-	-	-1.07197733366645
PGSC0003DMG400037530	N/A	PGPS/D11	-	-	-	2.6795465600113
PGSC0003DMG400010484	N/A	BRASSINOSTEROID INSENSITIVE 1-associated receptor kinase 1	-	-	-	2.26068349177744
PGSC0003DMG400020795	N/A	Cationic peroxidase 1	-	-	-	11.3325123720461
PGSC0003DMG400009380	RLK5	Receptor protein kinase CLAVATA1	-	-	-	1.13337087751742
PGSC0003DMG400029985	EMB2744	EMB2744	-	-	-	-1.500640758383
PGSC0003DMG400012607	N/A	NAC domain protein	-	-	-	1.40856333201686
PGSC0003DMG400030486	N/A	Conserved gene of unknown function	-	-	-	-1.18642064559215
PGSC0003DMG400002786	N/A	Pyroglutamyl-peptidase I	-	-	-	1.18828624851512
PGSC0003DMG400026574	N/A	Myosin heavy chain	-	-	-	1.23360998733563
PGSC0003DMG400015506	N/A	Protein MSP1	-	-	-	-1.1338591239677
PGSC0003DMG402012907	N/A	Gene of unknown function	-	-	-	1.50453609458159
PGSC0003DMG401011802	N/A	Peptidase	-	-	-	1.37716553905076
PGSC0003DMG400000581	N/A	Conserved gene of unknown function	-	-	-	1.54231589364629
PGSC0003DMG400020576	N/A	RNA binding protein	-	-	-	-1.0156501455621
PGSC0003DMG400018839	N/A	Acid phosphatase 1	-	-	-	1.00490574670844
PGSC0003DMG400004806	N/A	LMW heat shock protein	-	-	-	-1.09900043431443
PGSC0003DMG400025872	N/A	UDP-glucose:glucosyltransferase	-	-	-	4.79905910087602
PGSC0003DMG400022555	N/A	Ubiquitin carrier protein	-	-	-	-1.195838020241
PGSC0003DMG400009095	N/A	Multidrug resistance-associated protein 1, 3 (Mrp1, 3), abc-transoprter	-	-	-	1.00687777371971
PGSC0003DMG400022183	N/A	Multidrug resistance protein ABC transporter family	-	-	-	1.32582086203091
PGSC0003DMG400029741	N/A	NAC domain-containing protein	-	-	-	-1.80416163908619
PGSC0003DMG400013306	EMB2656	EMB2656 (EMBRYO DEFECTIVE 2656); binding	-	-	-	1.39998575807649
PGSC0003DMG400016455	N/A	Conserved gene of unknown function	-	-	-	1.07363671717283
PGSC0003DMG400030292	N/A	Conserved gene of unknown function	-	-	-	2.59564954501611
PGSC0003DMG400025371	RIP5	Myosin heavy chain	-	-	-	1.12065281268517
PGSC0003DMG401027116	N/A	Laccase 90c	-	-	-	1.21394824936995
PGSC0003DMG400046223	N/A	Pentatricopeptide repeat-containing protein	-	-	-	-1.05714783833003
PGSC0003DMG400031213	PHIP1	Protein gar2	-	-	-	-1.07862836013037
PGSC0003DMG400019238	N/A	Conserved gene of unknown function	-	-	-	1.31123053151888
PGSC0003DMG400030320	ATOBGM	GTP1/OBG family member	-	-	-	-1.13527545397052
PGSC0003DMG400029144	N/A	GATA domain class transcription factor	-	-	-	2.13797882071721
PGSC0003DMG400015257	N/A	Ribosome	-	-	-	-1.03302254511785
PGSC0003DMG400031881	N/A	NBS-LRR resistance protein	-	-	-	1.83755787623344
PGSC0003DMG400024803	N/A	Pentatricopeptide repeat-containing protein, mitochondrial	-	-	-	-1.00168189068814
PGSC0003DMG400038556	N/A	RING-H2 finger protein ATL8	-	-	-	1.10195107060194
PGSC0003DMG400024861	N/A	Pentatricopeptide repeat-containing protein	-	-	-	-1.18153093500498
PGSC0003DMG400021509	N/A	LOB domain-containing protein	-	-	-	2.64703492227543
PGSC0003DMG400001184	N/A	Pentatricopeptide repeat-containing protein	-	-	-	-1.00738226897682
PGSC0003DMG401022117	N/A	Serine/threonine protein kinase	-	-	-	1.64715154730186
PGSC0003DMG400029347	N/A	Resveratrol/hydroxycinnamic acid O-glucosyltransferase	-	-	-	1.26003290316198
PGSC0003DMG400012600	N/A	Conserved gene of unknown function	-	-	-	2.33665830767194
PGSC0003DMG400028799	N/A	Pollen-specific C2 domain containing protein	-	-	-	1.29248411892658
PGSC0003DMG400011611	N/A	Hcr2-0B	-	-	-	4.2309205209563
PGSC0003DMG400039893	N/A	Pentatricopeptide repeat-containing protein	-	-	-	-1.13170465622146
PGSC0003DMG400026242	N/A	Cationic amino acid transporter	-	-	-	-2.84003188066755
PGSC0003DMG401026412	N/A	Pentatricopeptide repeat-containing protein	-	-	-	-1.06583114789162
PGSC0003DMG400001390	N/A	Gene of unknown function	-	-	-	1.67799128980565
PGSC0003DMG400023592	N/A	Ribonucleoside-diphosphate reductase	-	-	-	1.02394958176476
PGSC0003DMG400015218	N/A	F-box protein interaction domain containing protein	-	-	-	-1.5115609471673
PGSC0003DMG400004992	N/A	Endo-beta-1,4-glucanase	-	-	-	-2.05196563192752
PGSC0003DMG400032267	N/A	Pentatricopeptide repeat-containing protein	-	-	-	-1.69522412234303
PGSC0003DMG400023702	N/A	Calmodulin binding protein	-	-	-	4.93954380120915
PGSC0003DMG400028451	N/A	ATP binding protein	-	-	-	-1.0476183955731
PGSC0003DMG400021652	N/A	KDEL motif-containing protein 1	-	-	-	4.4753459784378
PGSC0003DMG400018011	N/A	Conserved gene of unknown function	-	-	-	9.49546791613402
PGSC0003DMG400014630	N/A	Conserved gene of unknown function	-	-	-	-1.00499948069003
PGSC0003DMG400007242	N/A	Zinc finger protein	-	-	-	-2.93484116539794
PGSC0003DMG400026099	N/A	Conserved gene of unknown function	-	-	-	2.15380322298685
PGSC0003DMG400008931	N/A	Conserved gene of unknown function	-	-	-	-1.02907884436236
PGSC0003DMG400019932	N/A	Conserved gene of unknown function	-	-	-	6.01541727261473
PGSC0003DMG400024301	AGO7	Eukaryotic translation initiation factor 2c	-	-	-	-1.10146958770864
PGSC0003DMG400009239	N/A	Pentatricopeptide repeat-containing protein	-	-	-	-1.01314062804213
PGSC0003DMG400020698	N/A	Gene of unknown function	-	-	-	9.45210777403146
PGSC0003DMG400018798	N/A	Flavonol 4'-sulfotransferase	-	-	-	1.83048111137588
PGSC0003DMG402025923	N/A	2-oxoglutarate-dependent dioxygenase	-	-	-	8.82834283385179
PGSC0003DMG400014295	N/A	KDEL motif-containing protein 1	-	-	-	1.94414105111912
PGSC0003DMG400005717	N/A	NIMIN2c protein	-	-	-	1.27526253645537
PGSC0003DMG400030399	N/A	Histone H4	-	-	-	1.1008555265505
PGSC0003DMG400027922	N/A	Conserved gene of unknown function	-	-	-	1.53393699843844
PGSC0003DMG400000823	N/A	TCP transcription factor	-	-	-	3.68909763841211
PGSC0003DMG400004385	N/A	Gene of unknown function	-	-	-	-2.38985434204157
PGSC0003DMG400022659	N/A	UPF0497 membrane protein In26	-	-	-	2.31666774921192
PGSC0003DMG400015292	N/A	ATP binding protein	-	-	-	5.05667402123403
PGSC0003DMG400022823	N/A	Ethylene response factor 3	-	-	-	-1.96329405395825
PGSC0003DMG400024131	N/A	Gene of unknown function	-	-	-	-1.11377061899551
PGSC0003DMG400018992	N/A	Mitogen activated protein kinase kinase kinase 3, mapkkk3, mekk3	-	-	-	1.04268576394937
PGSC0003DMG400019471	N/A	Cytochrome P450	-	-	-	-3.34256742449841
PGSC0003DMG400007915	N/A	Conserved gene of unknown function	-	-	-	1.02592255333
PGSC0003DMG400010321	N/A	Gene of unknown function	-	-	-	1.70208704804382
PGSC0003DMG400031526	N/A	Gene of unknown function	-	-	-	5.11097332375346
PGSC0003DMG400019552	N/A	Polyprotein	-	-	-	2.01067789818326
PGSC0003DMG400009903	N/A	Conserved gene of unknown function	-	-	-	1.23861262219076
PGSC0003DMG400025088	N/A	Gene of unknown function	-	-	-	2.36673917629506
PGSC0003DMG400030908	N/A	Conserved gene of unknown function	-	-	-	1.10151902565653
PGSC0003DMG400033612	N/A	Ribosomal protein L5	-	-	-	5.57034864834544
PGSC0003DMG400013110	N/A	Glucosyltransferase	-	-	-	1.03326804627047
PGSC0003DMG400026004	N/A	Leucine-rich repeat receptor kinase	-	-	-	1.23239270843638
PGSC0003DMG400020494	N/A	Peroxidase 65	-	-	-	-1.40700502613258
PGSC0003DMG401008783	NDHH	NAD(P)H-quinone oxidoreductase subunit H, chloroplastic	-	-	-	3.47132026608226
PGSC0003DMG400005672	N/A	Nuclear localized protein 1	-	-	-	1.10346507709796
PGSC0003DMG400008524	N/A	F-box family protein	-	-	-	1.5494125053498
PGSC0003DMG400020153	N/A	DENN domain containing protein	-	-	-	1.0018581442397
PGSC0003DMG400012418	N/A	Copper chaperone COX17-1	-	-	-	-1.18004819237668
PGSC0003DMG400045503	N/A	Gene of unknown function	-	-	-	1.53663867302021
PGSC0003DMG400005605	N/A	Conserved gene of unknown function	-	-	-	2.09959868094986
PGSC0003DMG400003181	N/A	Beta-glucosidase 08	-	-	-	1.01446216599529
PGSC0003DMG400024421	N/A	Pentatricopeptide repeat-containing protein, mitochondrial	-	-	-	-1.0001493954785
PGSC0003DMG400027354	N/A	Mta/sah nucleosidase	-	-	-	1.52660459407704
PGSC0003DMG400016956	N/A	Conserved gene of unknown function	-	-	-	1.08951177058583
PGSC0003DMG400023673	N/A	Conserved gene of unknown function	-	-	-	1.04714161661756
PGSC0003DMG400001053	N/A	Septum-promoting GTP-binding protein 1 (GTPase spg1)	-	-	-	1.60092201425382
PGSC0003DMG400016409	N/A	Protein kinase family protein	-	-	-	1.6812937345964
PGSC0003DMG400025218	APS2	Glucose-1-phosphate adenylyltransferase	-	-	-	1.85651422428131
PGSC0003DMG400016747	N/A	Transcription factor	-	-	-	-1.91875821999421
PGSC0003DMG400011561	N/A	Cytochrome P450	-	-	-	1.68229831686389
PGSC0003DMG400001784	N/A	Pentatricopeptide repeat-containing protein	-	-	-	-1.13675138153854
PGSC0003DMG400006180	N/A	Endo-1,4-beta-xylanase A	-	-	-	1.56641549967621
PGSC0003DMG400018250	N/A	Global transcription factor group	-	-	-	1.02457688071586
PGSC0003DMG400031269	N/A	RNA-dependent RNA-polymerase	-	-	-	1.1709262179016
PGSC0003DMG400021819	N/A	Hydroxyproline-rich glycoprotein family protein	-	-	-	2.17808204699298
PGSC0003DMG400014002	N/A	Non-LTR retroelement reverse transcriptase	-	-	-	3.53878524860548
PGSC0003DMG400008306	N/A	Nbs-lrr resistance protein	-	-	-	1.87215304852709
PGSC0003DMG400005737	N/A	Exonuclease	-	-	-	1.11427333639625
PGSC0003DMG400010018	N/A	Autoinhibited calcium ATPase	-	-	-	1.38352189874952
PGSC0003DMG400007675	N/A	Amino acid transporter	-	-	-	-2.83594342582238
PGSC0003DMG400010194	N/A	MYB transcription factor	-	-	-	1.97961757960674
PGSC0003DMG400013239	N/A	Carbon-sulfur lyase	-	-	-	1.01990823659163
PGSC0003DMG400002255	N/A	Gene of unknown function	-	-	-	-1.04521139126447
PGSC0003DMG400014553	N/A	Zinc finger protein	-	-	-	1.0264831577091
PGSC0003DMG400008943	N/A	Invertase	-	-	-	7.83461526229153
PGSC0003DMG402007888	N/A	Gene of unknown function	-	-	-	-1.27514991472735
PGSC0003DMG400004975	N/A	Phosphopentothenoylcysteine decarboxylase	-	-	-	2.10987908690204
PGSC0003DMG400005891	N/A	Conserved gene of unknown function	-	-	-	1.18019693485709
PGSC0003DMG400000036	N/A	Conserved gene of unknown function	-	-	-	3.23936963161086
PGSC0003DMG400031261	N/A	RNA-dependent RNA-polymerase	-	-	-	1.18737361172061
PGSC0003DMG400023009	N/A	Gene of unknown function	-	-	-	1.23362263678224
PGSC0003DMG400019005	N/A	Nucleotide binding protein	-	-	-	-1.26610814255691
PGSC0003DMG400012988	N/A	Polyadenylate-binding protein	-	-	-	1.40330096141081
PGSC0003DMG400031485	N/A	Kinase	-	-	-	1.19647340639733
PGSC0003DMG400017060	N/A	Disease resistance protein RGA1	-	-	-	1.1566542403946
PGSC0003DMG400003757	PAP1	Purple acid phosphatase	-	-	-	-1.17514757342778
PGSC0003DMG400016616	N/A	Cytochrome P450	-	-	-	1.73742427051983
PGSC0003DMG400019381	N/A	Gene of unknown function	-	-	-	2.95415967442881
PGSC0003DMG401014734	N/A	P-coumaroyl quinate/shikimate 3'-hydroxylase	-	-	-	2.50009684520624
PGSC0003DMG400017915	N/A	RAS protein activator like 1	-	-	-	2.59639657143077
PGSC0003DMG400010844	N/A	Gene of unknown function	-	-	-	1.84412408362399
PGSC0003DMG400023884	N/A	60S ribosomal protein L27	-	-	-	1.41606511121829
PGSC0003DMG400013849	N/A	ATP synthase subunit alpha, mitochondrial	-	-	-	3.46988896873155
PGSC0003DMG400026215	N/A	Cationic amino acid transporter	-	-	-	-2.05508891506764
PGSC0003DMG400020279	N/A	Conserved gene of unknown function	-	-	-	1.2485023658302
PGSC0003DMG400026991	N/A	Clathrin coat assembly protein ap-1	-	-	-	8.22774641359609
PGSC0003DMG401004500	N/A	Glycosyltransferase 2	-	-	-	3.83245911592777
PGSC0003DMG400038217	N/A	UDP-rhamnose:rhamnosyltransferase	-	-	-	3.05574292607272
PGSC0003DMG400021858	N/A	26S proteasome regulatory subunit rpn1	-	-	-	1.13570265704259
PGSC0003DMG400006572	N/A	Tospovirus resistance protein B	-	-	-	2.059400888248
PGSC0003DMG400011552	N/A	Ubiquitin-protein ligase	-	-	-	1.76335186179154
PGSC0003DMG400027677	N/A	Pentatricopeptide repeat-containing protein	-	-	-	-1.73791541523342
PGSC0003DMG400023774	N/A	Hec1 protein	-	-	-	1.67518713974777
PGSC0003DMG400002908	N/A	Conserved gene of unknown function	-	-	-	1.17231007679031
PGSC0003DMG400028036	N/A	Gene of unknown function	-	-	-	1.5933261456462
PGSC0003DMG400013360	N/A	Gene of unknown function	-	-	-	2.39930759243566
PGSC0003DMG400006408	N/A	Transcription factor MYB102	-	-	-	7.83833791702515
PGSC0003DMG402019176	N/A	Lysyl-tRNA synthetase	-	-	-	2.61363507162714
PGSC0003DMG400015349	N/A	Disease resistance protein	-	-	-	2.45333583427693
PGSC0003DMG400000627	N/A	AtEB1b	-	-	-	1.49091318109617
PGSC0003DMG400005846	N/A	Short chain dehydrogenase	-	-	-	1.21007500370138
PGSC0003DMG400011310	N/A	Epoxide hydrolase 1	-	-	-	1.54164198153026
PGSC0003DMG401030532	N/A	Wall-associated kinase	-	-	-	1.14204629112007
PGSC0003DMG400011602	N/A	2,4-dienoyl-CoA reductase	-	-	-	7.50967343756018
PGSC0003DMG400012174	N/A	ATP binding protein	-	-	-	1.68577822905073
PGSC0003DMG400029909	N/A	RNase H family protein	-	-	-	2.06273779732199
PGSC0003DMG400008139	N/A	Glucosyltransferase	-	-	-	-2.89519150820033
PGSC0003DMG400011509	N/A	Receptor-kinase	-	-	-	3.32834680489133
PGSC0003DMG400014742	N/A	Serine-threonine protein kinase, plant-type	-	-	-	1.67805834624948
PGSC0003DMG400005204	N/A	Polygalacturonase	-	-	-	7.82094551795311
PGSC0003DMG400028645	N/A	Conserved gene of unknown function	-	-	-	1.96421611134071
PGSC0003DMG400004262	N/A	Thaumatin	-	-	-	7.00057918407096
PGSC0003DMG400020133	N/A	Gene of unknown function	-	-	-	-1.68590850990386
PGSC0003DMG400028653	N/A	Gene of unknown function	-	-	-	-1.98439492630726
PGSC0003DMG400024910	N/A	12-oxophytodienoate reductase	-	-	-	2.97992326122212
PGSC0003DMG400029899	N/A	Glycosyltransferase	-	-	-	1.37178176314956
PGSC0003DMG400014061	N/A	Receptor kinase	-	-	-	1.20260106329573
PGSC0003DMG400002472	N/A	DNA-directed RNA polymerase subunit alpha	-	-	-	2.91874846370468
PGSC0003DMG400023816	N/A	Conserved gene of unknown function	-	-	-	1.77451944956125
PGSC0003DMG400035689	N/A	Flavonoid glucoyltransferase UGT73N1	-	-	-	1.90368129201408
PGSC0003DMG400008015	N/A	Glycogenin	-	-	-	2.80670838397288
PGSC0003DMG400004063	N/A	L-asparaginase	-	-	-	-1.56278996132998
PGSC0003DMG400011610	N/A	Hcr2-p3	-	-	-	6.89098943024115
PGSC0003DMG400014577	N/A	Receptor kinase	-	-	-	4.18984137464996
PGSC0003DMG400030606	N/A	Nutrient reservoir	-	-	-	1.70489190512532
PGSC0003DMG402023575	N/A	Serine-threonine protein kinase, plant-type	-	-	-	1.75284882500727
PGSC0003DMG400013462	N/A	Iron-sulfer cluster scaffold protein ISU1	-	-	-	2.33465861618057
PGSC0003DMG400001530	N/A	Conserved gene of unknown function	-	-	-	4.47818749666667
PGSC0003DMG400004411	N/A	Brix domain-containing protein	-	-	-	1.24005408416824
PGSC0003DMG400024668	N/A	Gene of unknown function	-	-	-	1.17193418858668
PGSC0003DMG403005669	N/A	Golgin-84	-	-	-	1.00782291745149
PGSC0003DMG400006190	MCM10	Minichromosome maintenance protein 10 isoform 1	-	-	-	1.26762376778408
PGSC0003DMG400000981	N/A	Conserved gene of unknown function	-	-	-	1.1193792421347
PGSC0003DMG400020917	N/A	7S globulin	-	-	-	6.65143098113219
PGSC0003DMG400030432	N/A	Proliferating cell nuclear antigen	-	-	-	1.09648793542569
PGSC0003DMG400006608	N/A	Peptide transporter	-	-	-	-1.88183927474638
PGSC0003DMG400016753	NF-YB7	Ccaat-binding transcription factor subunit A	-	-	-	-1.94316235773886
PGSC0003DMG400012998	N/A	Gene of unknown function	-	-	-	1.46472553196116
PGSC0003DMG400036542	N/A	Conserved gene of unknown function	-	-	-	1.35901697814234
PGSC0003DMG400014209	N/A	Pentatricopeptide repeat-containing protein	-	-	-	1.0268901336364
PGSC0003DMG400001698	N/A	Ankyrin repeat-containing protein	-	-	-	6.77744847521357
PGSC0003DMG400016257	N/A	Conserved gene of unknown function	-	-	-	1.52878861160204
PGSC0003DMG400010700	N/A	Hcr9-OR2A	-	-	-	1.17356377063971
PGSC0003DMG400009314	N/A	Cytochrome P450	-	-	-	1.28827960437829
PGSC0003DMG400010716	N/A	Peroxidase 19	-	-	-	1.53370029097101
PGSC0003DMG400013206	N/A	Conserved gene of unknown function	-	-	-	2.92532019092929
PGSC0003DMG400011551	N/A	Cyclin A	-	-	-	2.05076712019739
PGSC0003DMG400010348	N/A	Conserved gene of unknown function	-	-	-	3.26256846860129
PGSC0003DMG400003009	N/A	Gibberellin receptor GID1	-	-	-	1.63888881966295
PGSC0003DMG400005882	N/A	Conserved gene of unknown function	-	-	-	-1.91828214748552
PGSC0003DMG400012184	SPO11-2	Meiotic recombination protein SPO11	-	-	-	2.33069333068899
PGSC0003DMG400017852	N/A	Conserved gene of unknown function	-	-	-	4.04850450128388
PGSC0003DMG400037676	N/A	Disease resistance protein	-	-	-	3.91771002248396
PGSC0003DMG400024064	N/A	Acyl:coa ligase acetate-coa synthetase	-	-	-	-3.3111516952611
PGSC0003DMG400008578	N/A	Conserved gene of unknown function	-	-	-	2.92347382342628
PGSC0003DMG400009186	N/A	Glutamate-gated kainate-type ion channel receptor subunit GluR5	-	-	-	1.30765329156396
PGSC0003DMG402004840	N/A	Phosphatase	-	-	-	-1.70110076104834
PGSC0003DMG400014978	N/A	Calmodulin-binding transcription activator (Camta), plants	-	-	-	-2.08400259174661
PGSC0003DMG400030033	N/A	Pollen ole e 1 allergen and extensin family protein	-	-	-	1.41519053788382
PGSC0003DMG400018669	N/A	Omega-6 fatty acid desaturase, chloroplastic	-	-	-	1.78299205262648
PGSC0003DMG400016584	N/A	Auxin-induced SAUR	-	-	-	-3.68946050399431

## Sheet: Valor_specific
			Log2 Fold Changes (inoculated samples compared to mock-inoculated controls)
GeneID	Gene_name	Gene_Description	6hpi	12hpi	24hpi	72hpi
PGSC0003DMG400000708	N/A	Glycine-rich RNA binding protein	-	-	-1.03799957266283	-1.58752215940267
PGSC0003DMG400004601	N/A	CBL-interacting protein kinase 1	-	-	1.12903407621633	2.1930914296359
PGSC0003DMG400029523	N/A	Major latex	-1.13325013365182	-3.43604592596576	-1.93909208607962	-3.11770249817683
PGSC0003DMG400018537	N/A	F-box domain containing protein	-	-1.53586581429829	-1.04219523812935	-1.65731334037825
PGSC0003DMG400031479	N/A	Cinnamyl alcohol dehydrogenase	-	2.20714477684984	3.56057695687623	5.93361685419099
PGSC0003DMG400023133	PDE191	PDE191	-	-1.52375214912759	-	-1.69958592828537
PGSC0003DMG400024220	PKP3	Pyruvate kinase isozyme G, chloroplastic	1.6090990500691	1.18816804664286	1.10818937132909	1.65165100073424
PGSC0003DMG401015244	N/A	Conserved gene of unknown function	-	-1.65407828662049	-1.00944565854754	-1.79710174439332
PGSC0003DMG400000243	N/A	ATP binding protein	-	1.01545765466976	-	1.42539738781452
PGSC0003DMG400018115	N/A	ATP binding protein	-2.67465301809427	-2.09833042739496	-1.89102754618104	-3.78670396294029
PGSC0003DMG400016623	N/A	Cytochrome P450	8.18680544835197	4.74453489001675	6.84984873614882	9.44050056501714
PGSC0003DMG400030614	N/A	Endoribonuclease E	-	-	-1.01191438802219	-1.03849155938043
PGSC0003DMG400002087	N/A	Ribosomal pseudouridine synthase	-	-	-1.45489730478125	-1.43786824140187
PGSC0003DMG400024037	N/A	Aminotransferase ybdL	-	-1.67172688249102	-	-1.88833867707269
PGSC0003DMG400031111	SIGB	SIGB (SIGMA FACTOR B)	-	-1.8649349544721	-1.23124570064779	-2.40661074791881
PGSC0003DMG400019484	N/A	UDP-glucose:glucosyltransferase	-	-1.16909300813859	-	2.8321132184681
PGSC0003DMG400011378	N/A	CONSTANS-like zinc finger protein	-	-1.33800812098917	-1.09063128776872	-1.23190514326676
PGSC0003DMG402000497	N/A	Metal-dependent phosphohydrolase HD domain-containing protein	-	-1.16846591207448	-	-1.56709971866244
PGSC0003DMG400017627	WHY1	Single-stranded DNA-binding protein WHY1, chloroplastic	-	-	-1.00717249393844	-1.59412327622896
PGSC0003DMG400011767	N/A	Polygalacturonase	-	1.68597073141681	1.20875125722348	2.35209896361596
PGSC0003DMG400000575	N/A	DNA mismatch repair muts family protein	-	-1.65288881712386	-	-2.10462905277604
PGSC0003DMG400031170	N/A	Pentatricopeptide repeat-containing protein	-	-	-1.08198061321065	-1.2114713805938
PGSC0003DMG400004548	N/A	Proteinase inhibitor type-2 CEVI57	-6.24010275466973	-	3.91470106547	8.09359022160587
PGSC0003DMG400027465	N/A	TRANSPARENT TESTA 12 protein	-1.28930366028287	-	-1.11202821705558	-1.73322733247989
PGSC0003DMG400040473	N/A	Conserved gene of unknown function	-	1.14563212307701	1.43586564040815	2.10202649174481
PGSC0003DMG400022387	N/A	DNA mismatch repair protein muts2	-	-1.20095278094822	-1.05631102076692	-1.4746321078396
PGSC0003DMG400001559	N/A	Transporter	-	2.41733779255032	1.69102965195768	3.09775676963507
PGSC0003DMG400028156	N/A	F-box family protein	-	-1.31037778823542	-	-1.18978581025354
PGSC0003DMG400009891	ATAMY2	Alpha-amylase	-	-	1.44201945304589	1.8013942227388
PGSC0003DMG402001308	N/A	Pentatricopeptide repeat-containing protein	-	-	-1.16387739828278	-1.80543912961247
PGSC0003DMG400001789	N/A	Conserved gene of unknown function	-	-	-1.24448575324692	-1.39308600417675
PGSC0003DMG400004328	N/A	Fk506-binding protein	-	-1.38236724665508	-	-1.71592179206896
PGSC0003DMG400006444	IQD19	Calmodulin binding protein	-	-3.13303498511843	-	-4.83648382720761
PGSC0003DMG400027471	SCY1	Protein translocase secy subunit	-	-1.33264270960254	-	-1.3710110779971
PGSC0003DMG400009360	N/A	Conserved gene of unknown function	-	-	1.03752163539476	2.35431240258826
PGSC0003DMG400011790	N/A	ADP,ATP carrier protein	-	-1.54093931423322	-	-1.20706744996461
PGSC0003DMG400028562	N/A	Receptor protein kinase	-	-2.68266640916508	-	-2.45737981072585
PGSC0003DMG400000180	RHB1A	Zinc finger family protein	-	1.08417922604858	-	1.68405459664357
PGSC0003DMG400023692	N/A	RNA binding protein	-	-	-1.15378541739365	-1.24131311770532
PGSC0003DMG400033691	N/A	50S ribosomal protein L29, chloroplastic	-	-1.49067598461656	-	-1.50350212817108
PGSC0003DMG400004061	N/A	Transcription factor BIM1	-	1.11951069020607	1.2412736666721	1.57988751613387
PGSC0003DMG400025033	N/A	Rnf5	-	-	1.40856562340283	1.99606547460021
PGSC0003DMG400005009	ATCHX18	Cation proton exchanger	-	-	1.01042780220371	1.31888326492978
PGSC0003DMG400011170	N/A	Protein WAX2	-	-3.0209966550749	-2.13462004741984	-4.35502422685906
PGSC0003DMG400025400	N/A	LOB domain protein 1	1.8229166809145	3.73766555574004	3.3252436100343	5.17675898030176
PGSC0003DMG400007518	SAMDC	S-adenosylmethionine decarboxylase beta chain	-	-	1.46128184532603	2.00851441927178
PGSC0003DMG400022039	FKBP16-2	FKBP-type peptidyl-prolyl cis-trans isomerase 4, chloroplastic	-1.38380852946878	-1.88605348583012	-1.19170208315617	-2.12485894682494
PGSC0003DMG400014819	ATNOS1	Nitric oxide synthase-associated protein I	-	-1.05922811620301	-	-1.30569520307241
PGSC0003DMG400003208	N/A	Phosphatidylcholine transfer protein	-	-1.14951338978927	-	-1.31438717786068
PGSC0003DMG400025815	N/A	CXE carboxylesterase	-	-	1.35978075836295	1.87109506245795
PGSC0003DMG400012405	N/A	30S ribosomal protein S20	-	-1.47823971036913	-	-1.45972713937099
PGSC0003DMG400009061	N/A	N-acetyl-glutamate synthase	-	-1.02683523553794	-	-1.90084028875948
PGSC0003DMG400019825	N/A	Cinnamoyl CoA reductase	-	-	1.26086803457001	1.58273439962784
PGSC0003DMG400018269	N/A	Glutathione S-transferase	-	1.07510168378772	-	2.23039062665357
PGSC0003DMG400030113	N/A	Leucine-rich repeat receptor kinase	-1.91896363087635	-1.98721127769364	-2.7947916494382	-3.56501283656814
PGSC0003DMG400017379	N/A	Las1-like family protein	-	-	-1.23744832671402	-1.13887146565284
PGSC0003DMG400033693	N/A	UPA16	-1.67953735057375	-4.4215617965178	-2.64729325363388	-4.97441652225264
PGSC0003DMG400005500	ARC5	GTP binding protein	-	-1.24362097504897	-	-1.05805507200043
PGSC0003DMG400001555	GATB	Aspartyl/glutamyl-tRNA(Asn/Gln) amidotransferase subunit B	-	-1.22502096906378	-	-1.09300733994644
PGSC0003DMG400007803	N/A	Allyl alcohol dehydrogenase	1.42222498521028	2.13389005358003	1.32139019900197	2.81473047565788
PGSC0003DMG400018422	AST91	Sulfate/bicarbonate/oxalate exchanger and transporter sat-1	-1.02517630518389	-	-	-1.85010603991756
PGSC0003DMG401000796	N/A	C2H2-type zinc finger protein	-1.11656573162074	-1.55205170940048	-	-1.33966267592311
PGSC0003DMG400000754	N/A	Calcium/calmodulin-dependent protein kinase CaMK3	-	-1.15151149332742	-	-1.53459201821605
PGSC0003DMG400030587	N/A	Nonspecific lipid-transfer protein	2.28256735227898	-	1.27311301230674	2.04679990041557
PGSC0003DMG400012136	N/A	Structural constituent of ribosome	-	-1.37683241975799	-	-1.38054866670653
PGSC0003DMG400022371	N/A	Nucleic acid binding protein	-	-3.45235108215967	-1.69687158892921	-3.37975048630115
PGSC0003DMG400031360	N/A	UDP-glucoronosyl/UDP-glucosyl transferase family protein	-1.49379813668259	-1.70353891548833	-2.42377643712659	-3.64973064013923
PGSC0003DMG400014712	N/A	FLU (FLUORESCENT IN BLUE LIGHT); binding	-	-2.24360991631387	-	-2.39857873531489
PGSC0003DMG400023370	N/A	Conserved gene of unknown function	-	-1.74463179387212	-1.10199734849864	-1.53078570499807
PGSC0003DMG400017714	ANNAT1	Annexin p34	-	1.29360447366482	-	1.61416619122718
PGSC0003DMG400005673	N/A	Zinc finger (Ran-binding) family protein	-	-	-1.25079785583248	-1.54473385061381
PGSC0003DMG400008042	N/A	Conserved gene of unknown function	-1.11703936519496	-1.1751680522113	-2.06254164769016	-3.0217884129671
PGSC0003DMG400025414	N/A	Zinc finger protein CONSTANS-LIKE 15	-	-1.02108850041615	-	-1.28417260523867
PGSC0003DMG400000508	N/A	Metal ion binding protein	-	-1.74812304454629	-	-1.58674650853136
PGSC0003DMG400007244	N/A	GDSL-lipase 1	-	-3.61323290486955	-2.53685358762257	-4.4242656799038
PGSC0003DMG400004363	N/A	Auxin-regulated dual specificity cytosolic kinase	-	-1.56083912042489	-2.30944389043017	-3.95251702144563
PGSC0003DMG401026390	N/A	Peptidyl-tRNA hydrolase	-	-1.38623560706261	-	-1.28550680280387
PGSC0003DMG400041029	N/A	Bcl-2-associated athanogene	-	-	1.0851954867958	2.58060071394895
PGSC0003DMG400017161	N/A	50S ribosomal protein L28, chloroplastic	-	-1.87509735969079	-	-1.5437017607907
PGSC0003DMG400012225	N/A	PRPL11 (PLASTID RIBOSOMAL PROTEIN L11)	-	-1.83599265831124	-	-1.65792434993064
PGSC0003DMG400026976	N/A	Nucleoside diphosphate kinase 2, chloroplastic	-	-2.82470724708365	-	-1.7348946480798
PGSC0003DMG400025538	N/A	Non-specific lipid-transfer protein	1.94186032596777	3.43679462464823	1.86430461467586	2.85445039894828
PGSC0003DMG400016238	DEGP10	DEGP10	-	-	-1.34634334421738	-1.40636356672747
PGSC0003DMG401010496	N/A	X-ray repair cross complementing protein 2, xrcc2	-1.23210387055538	-	-	-1.83808689162234
PGSC0003DMG400016015	N/A	Conserved gene of unknown function	1.31859477542568	1.82766542110581	-	1.61264788959897
PGSC0003DMG400007265	N/A	Cyclopropane fatty acid synthase	-1.13967842224568	-1.99700405252083	-1.26873833292853	-3.96091205724316
PGSC0003DMG402002060	N/A	Histidine acid phosphatase	-	-1.37027565875295	-	-1.9207933817474
PGSC0003DMG400015301	N/A	Conserved gene of unknown function	-2.68187101988987	-4.2653046255309	-3.32709939694411	-6.9414509824782
PGSC0003DMG400018039	N/A	PhD-finger protein	-	-2.85834501830567	-1.05056206349248	-2.53289916417043
PGSC0003DMG400005494	N/A	Gulonolactone oxidase	-	1.05827704848557	-	2.00724390040605
PGSC0003DMG400025852	N/A	Brg-1 associated factor	-	-1.16661467157648	-	-1.54430930633739
PGSC0003DMG400009782	N/A	Brg-1 associated factor	-	-2.20244404876458	-1.25625442945294	-1.97039476183859
PGSC0003DMG400003949	N/A	Conserved gene of unknown function	-	-1.58504237873177	-	-1.84315528431076
PGSC0003DMG400018811	ER	Erecta	-	-1.87268438202575	-	-3.84870101155608
PGSC0003DMG400025889	N/A	Phi-2	-1.15559365689156	-	-	1.75389039347988
PGSC0003DMG400029515	N/A	Myosin heavy chain, clone	-	-1.13206440083742	-	-2.11467792142297
PGSC0003DMG400013424	N/A	Conserved gene of unknown function	-	-1.61440487685742	-	-1.29665277054102
PGSC0003DMG402027394	N/A	2-oxoglutarate-dependent dioxygenase	-	1.02417298792652	1.89430901227986	1.69520730596258
PGSC0003DMG400026078	N/A	50S ribosomal protein L21	-	-1.51943606994967	-	-1.19819870433718
PGSC0003DMG400020814	N/A	Conserved gene of unknown function	-	-1.37383898380811	-	-1.48822311361103
PGSC0003DMG400006940	N/A	Oxidoreductase	-	-1.30828739135723	-	-1.37593099101479
PGSC0003DMG400025876	N/A	UDP-glucose:glucosyltransferase	-	1.9216790009779	1.59838671655692	2.26390362991026
PGSC0003DMG400005038	N/A	F-box family protein	-	1.37122189037197	-	1.05506489688108
PGSC0003DMG400000639	N/A	Delta 9 desaturase	-	-1.44657993104488	-	-2.62252479578348
PGSC0003DMG400026290	ATFKBP13	FKBP-type peptidyl-prolyl cis-trans isomerase 3, chloroplastic	-	-1.35879791232163	-	-1.57009837953677
PGSC0003DMG400014544	RPL15	50S ribosomal protein L15	-	-1.47685686811441	-	-1.25300242313147
PGSC0003DMG400005105	N/A	Squalene monooxygenase	-1.49941453710312	-1.70094390435289	-2.54832990753037	-4.05299337783534
PGSC0003DMG400020951	N/A	DNA binding protein	-	-1.89011598057653	-	-1.41123876583687
PGSC0003DMG400020233	N/A	Dead box ATP-dependent RNA helicase	-	-1.26507308934069	-	-1.05174701762132
PGSC0003DMG402003705	EMB269	GTP-dependent nucleic acid-binding protein engD	-	-1.11765522424857	-	-1.01467299497209
PGSC0003DMG400030726	N/A	Conserved gene of unknown function	-1.41959034982258	-	-	-1.74470624114207
PGSC0003DMG400003746	N/A	Transcription factor	-	-1.05333158726986	-	-1.82787123970044
PGSC0003DMG400037401	N/A	2'-hydroxy isoflavone/dihydroflavonol reductase homolog	-	-1.27507140328013	-	-2.08052324086662
PGSC0003DMG400028180	LUT1	Cytochrome P450-type monooxygenase 97C11	-	-1.62582475024539	-	-1.39045888895048
PGSC0003DMG400031234	N/A	Elongation factor P (EF-P)	-	-1.44189484382304	-	-1.37320794903288
PGSC0003DMG402029824	N/A	UDP-glucosyltransferase	1.72485397935591	1.48420102905788	1.18997449356082	2.73747462990406
PGSC0003DMG400017189	N/A	Desacetoxyvindoline 4-hydroxylase	-	-2.90485051593262	-1.65088657397099	-2.79365610871212
PGSC0003DMG400002793	N/A	Conserved gene of unknown function	-	-	-1.00921712205567	-1.26493277821886
PGSC0003DMG400012306	N/A	Ubiquitin carrier protein	-	1.74689375186122	-	1.34321092044142
PGSC0003DMG400006083	N/A	CBL-interacting protein kinase 20	-	1.69354566609665	2.28654359056026	2.0967245889087
PGSC0003DMG400021630	N/A	Polygalacturonase	1.30615747687423	-	-	2.87848154632131
PGSC0003DMG400019333	N/A	Single-stranded DNA-binding protein, ssb	-	-1.18016660321427	-	-1.66114884665422
PGSC0003DMG400038162	N/A	RRNA methylase	-	-1.06290827695355	-1.5774980637985	-1.50376070625094
PGSC0003DMG402028319	N/A	Alpha/beta hydrolase	-	-1.88737502697401	-1.42303372546475	-2.04135702927352
PGSC0003DMG400008062	ATNAP13	ABC transporter I family member 10, chloroplastic	-	-	-1.00794991339443	-1.69092494798839
PGSC0003DMG400009105	FTSH11	ATP-dependent peptidase	-	-1.04062387132053	-	-1.26298979079428
PGSC0003DMG400016489	N/A	Pentatricopeptide repeat-containing protein	-	-	-1.13846616094952	-1.40729626842767
PGSC0003DMG400028238	N/A	Thioredoxin peroxidase	-	-1.4415692875098	-	-1.2105905833673
PGSC0003DMG400030878	N/A	Major intrinsic protein	-2.5669919513196	-4.21102265669736	-2.91082442674858	-3.76172742033626
PGSC0003DMG400001041	N/A	Glucose-6-phosphate/phosphate translocator 1, chloroplast	-	1.47196419442897	1.04806112449787	1.44369243180573
PGSC0003DMG400008978	N/A	Xyloglucanase inhibitor	-	-1.95308262375527	1.43319764446667	3.19414922065236
PGSC0003DMG402012338	ATMURE	UDP-n-acetylmuramoylalanyl-d-glutamate--2, 6-diaminopimelate ligase	-	-	-1.21504100819075	-1.39301050229525
PGSC0003DMG400027674	N/A	50S ribosomal protein L17, chloroplastic	-	-1.46258401253757	-	-1.22995206696845
PGSC0003DMG400001579	N/A	Conserved gene of unknown function	-	-1.19130481066709	-1.03544752493239	-1.75010853947824
PGSC0003DMG400006931	DEGP8	Protease degQ	-	-1.42008009436998	-	-1.1348152047557
PGSC0003DMG400031511	N/A	Major latex	-	-2.5112378594443	-	-4.64026137548336
PGSC0003DMG400021391	N/A	ATPAO5	-	-2.48548223384108	-1.52819675899666	-2.67238443531391
PGSC0003DMG400014618	N/A	Membrane associated ring finger 1,8	-	-1.66327428690932	-	-1.56796174990495
PGSC0003DMG401016495	N/A	Stem 28 kDa glycoprotein	-	2.18694334214074	3.39691913038476	3.99631411969657
PGSC0003DMG400028617	N/A	Conserved gene of unknown function	-	-3.50027665998192	-1.8552392889911	-2.82868271521988
PGSC0003DMG400012031	N/A	Major latex	-1.88589050776307	-2.27868033160194	-1.68800455604508	-3.52032014959897
PGSC0003DMG400021398	N/A	Xyloglucan endotransglucosylase-hydrolase XTH7	-	-3.39953510438615	-	-6.56306793837899
PGSC0003DMG400011039	N/A	Conserved gene of unknown function	-	-1.08354906078262	-	-2.72524676019018
PGSC0003DMG400026253	N/A	50S ribosomal protein L19-2, chloroplastic	-	-1.61472118702776	-	-1.26287563896918
PGSC0003DMG400019631	RPL27	50S ribosomal protein L27, chloroplastic	-	-1.25987595257045	-	-1.21452416808274
PGSC0003DMG400013557	N/A	UDP-sugar:glycosyltransferase	-	-1.27433182848573	1.10524004420118	2.16327438594327
PGSC0003DMG400027372	N/A	LOB domain protein 1	-	2.03385110680028	-	2.63463090922843
PGSC0003DMG400000126	N/A	Conserved gene of unknown function	-1.59113658133973	-2.18471636923029	-	-3.85752061675751
PGSC0003DMG400011133	N/A	Joka8	-	1.03839148462752	-	1.54873087205396
PGSC0003DMG400012002	N/A	Oxidoreductase	-	-	-1.04768954041438	-1.97214173901319
PGSC0003DMG400004933	N/A	Serine esterase family protein	-	1.70609518691101	-	1.3237215974261
PGSC0003DMG400021553	SIGF	RNA polymerase sigma factor rpoD	-	-1.13704224951153	-	-1.23051929464178
PGSC0003DMG400001144	N/A	Cytochrome P450 92B1	-	-6.96001957018048	-2.12808699517594	-5.80043637473165
PGSC0003DMG400010540	N/A	Vegetative storage protein	-	-	-1.28008869357354	-1.87465102763108
PGSC0003DMG400011287	N/A	DNA-3-methyladenine glycosylase	-	-4.0120778518439	-2.52307391921336	-4.27650567027904
PGSC0003DMG400018267	N/A	Pentatricopeptide repeat-containing protein	-	-1.08921433786294	-1.46902697840702	-1.57550102457227
PGSC0003DMG400024782	N/A	Glycosyltransferase, CAZy family GT8	-	1.43303618023899	-	1.54156775546953
PGSC0003DMG400002590	N/A	Beta-galactosidase	-1.43828546095106	-3.78071602990898	-2.46159660080696	-2.47295877458774
PGSC0003DMG400027115	N/A	Leucine Rich Repeat family protein	-	-1.02150582479567	-	-1.92503563066145
PGSC0003DMG402016112	N/A	Sinapyl alcohol dehydrogenase 2	-	-3.33319726812664	-	-4.17339669543859
PGSC0003DMG400019386	N/A	Phenylalanine ammonia-lyase	-	-1.00276702795945	-	-2.31077973544527
PGSC0003DMG400007051	RPL4	50S ribosomal protein L4, chloroplastic	-	-1.36720984871776	-	-1.22699528005831
PGSC0003DMG400031303	N/A	F-box domain containing protein	1.32753655443253	-	-	1.5699831422097
PGSC0003DMG400004654	N/A	Conserved gene of unknown function	-	-1.37120670849924	-	-1.26258037380563
PGSC0003DMG402015244	N/A	EMB2746	-	-1.07703331378886	-	-1.80884657087885
PGSC0003DMG400024655	N/A	SNF2 domain-containing protein / helicase domain-containing protein / HNH endonuclease domain-containing protein	-	-1.61994811862692	-	-1.33031447995244
PGSC0003DMG400023706	N/A	DNA-3-methyladenine glycosylase	-	1.06719402000885	1.35328166237905	1.62965822274774
PGSC0003DMG400010318	N/A	ATP binding protein	-	-	-1.00811759770289	-1.18119146231346
PGSC0003DMG400026327	N/A	Gene of unknown function	-	1.27635156246447	-	1.47150120313648
PGSC0003DMG400025939	N/A	Serine-threonine protein kinase, plant-type	-	1.76445939257761	-	2.75287683777138
PGSC0003DMG400017055	N/A	Ring finger protein	-	-1.46406069469158	-	-1.02741287478634
PGSC0003DMG400009396	N/A	Arabinogalactan-protein	-	-	1.31681108115218	2.83899482523135
PGSC0003DMG400007460	N/A	Sn-1 protein	-	-1.67995841161571	-	-4.48125083826279
PGSC0003DMG400023764	N/A	Globulin	-	-5.04024789633251	-	-4.62848021680095
PGSC0003DMG400015599	N/A	Conserved gene of unknown function	-	-1.02691582656954	-1.00823218786844	-1.06430273209291
PGSC0003DMG400031791	N/A	Pectinesterase	-	-1.95567086346732	1.89740287838366	3.4023270275674
PGSC0003DMG400005155	N/A	Transporter	1.09768008250761	-	-	1.38179388438709
PGSC0003DMG400013515	ECHID	Naphthoate synthase	-	-1.11294279958018	-	-1.58318040104429
PGSC0003DMG400006930	N/A	Transcription factor	-	-3.66272175559237	-	-3.88076933021592
PGSC0003DMG400016280	N/A	Auxin/indole-3-acetic acid	-1.71946177695024	-	-	-3.12858256644133
PGSC0003DMG400016293	N/A	Oxidoreductase	-	-2.02380955761479	-	-1.84839187793588
PGSC0003DMG400022129	N/A	Pentatricopeptide repeat-containing protein	-	-1.07290543253747	-	-1.19526966257265
PGSC0003DMG400022131	N/A	Lipid binding protein	2.37483518000251	-	2.59502125013855	4.78071317729666
PGSC0003DMG400030255	N/A	Sn-1 protein	-	-	3.46661129313209	4.04315872485586
PGSC0003DMG400018264	N/A	Leucine-rich repeat family protein / protein kinase family protein	-	-2.00684077869546	-1.06022304237931	-1.12722839028398
PGSC0003DMG400024795	N/A	Brassinosteroid LRR receptor kinase	-	-1.50895830217414	-	-3.53903142860825
PGSC0003DMG400019560	N/A	UDP-glucose:glucosyltransferase	-	-2.44161235297766	-	2.74717294546492
PGSC0003DMG400018975	MLO4	Calmodulin binding protein	-	-1.73215417112999	-1.34074692716806	-2.47424206713806
PGSC0003DMG400000068	N/A	Pentatricopeptide repeat-containing protein	-	-	-1.3068886686636	-1.36808647037662
PGSC0003DMG401031751	N/A	Pentatricopeptide repeat	-	-	-1.23450332252364	-1.52199896359107
PGSC0003DMG400002026	N/A	Bipolar kinesin KRP-130	-	1.44102482580839	-	1.18863123414463
PGSC0003DMG400022599	N/A	Serine-threonine protein kinase, plant-type	1.77065049658537	-	1.92225757081977	2.47403367042872
PGSC0003DMG400023922	N/A	Cytoplasmic small heat shock protein class I	-	-	2.84850642389683	5.4736377417436
PGSC0003DMG400023240	N/A	Multidrug resistance pump	-	-1.41201982952719	-	-1.34350784989685
PGSC0003DMG400019465	N/A	Hippocampus abundant transcript 1 protein	-	-1.38407631304704	-	-1.14919489256108
PGSC0003DMG400031515	N/A	Conserved gene of unknown function	2.49578228982505	-	-	4.34739471602099
PGSC0003DMG400025961	N/A	Proton-dependent oligopeptide transport family protein	1.8074565425141	-	1.13358812072077	1.91674629833716
PGSC0003DMG400022210	N/A	Mitogen-activated protein kinase kinase kinase	-1.78035581749899	-2.02416994605565	-1.90085892620294	-2.56819951890586
PGSC0003DMG400020195	N/A	Tetratricopeptide-like helical	-	-	-1.07430772229231	-1.44540796624528
PGSC0003DMG400012308	N/A	Aldose 1-epimerase	-	-	-1.22276325533051	-1.55971366478532
PGSC0003DMG400029421	N/A	HVA22 i	-	-1.31887868656602	-	-1.12482899839255
PGSC0003DMG400007038	N/A	Tetratricopeptide repeat (TPR)-containing protein	-	-1.11614359923173	-	-1.28695470483528
PGSC0003DMG400004682	N/A	50S ribosomal protein L18, chloroplast	-	-2.06801052936025	-	-1.58608670462031
PGSC0003DMG400025473	N/A	CBS domain containing protein	-	-1.10567991234389	-	-1.21872386163784
PGSC0003DMG400015554	N/A	Conserved gene of unknown function	-2.2420361968744	-3.8620900444474	-2.93743171576123	-2.97929913836049
PGSC0003DMG400018263	N/A	Serine/threonine-protein kinase PBS1	-	-2.98125149604738	-1.01359968512286	-2.06883962549557
PGSC0003DMG400010401	N/A	Homeodomain leucine-zipper 1	-1.29595394326248	-1.01357399034491	-1.13610267720094	-1.38150508246454
PGSC0003DMG400025560	N/A	Photoperiod-response	1.14774887719333	1.04046282843656	-	1.17692525435794
PGSC0003DMG400001518	N/A	Conserved gene of unknown function	-	-1.09285804727964	-	1.43986473903295
PGSC0003DMG400003316	N/A	Tuber-specific and sucrose-responsive element binding factor	-	-	1.12275170873659	1.67322336323926
PGSC0003DMG400017207	N/A	Translation initiation factor 2B beta subunit	-	-	-1.04772649632282	-1.06626970724873
PGSC0003DMG400007114	N/A	Fatty acyl-CoA reductase 3	-	-2.77310804021362	-2.80405912658811	-3.63354847342163
PGSC0003DMG400029399	N/A	PsbP domain-containing protein 3, chloroplastic	-	-1.3670346685096	-	-1.35044882773878
PGSC0003DMG400025192	N/A	Dehydration-responsive protein RD22	-	1.0613385486834	1.36694141833517	1.68467501079031
PGSC0003DMG400003065	N/A	Conserved gene of unknown function	-	-	1.31854351421844	2.58979326098475
PGSC0003DMG402000796	N/A	Protein kinase	-1.15857009331748	-1.32558341606399	-1.06153715568885	-1.37779172510669
PGSC0003DMG400025959	CRR4	Pentatricopeptide repeat-containing protein, chloroplastic	-	-1.07013690314093	-	-1.22414556354726
PGSC0003DMG400017620	N/A	Nitrate transporter	1.64287756496195	1.26242782657286	-	1.37678148512224
PGSC0003DMG400031525	N/A	Plus agglutinin	-1.66492850481961	-2.09988144745446	-2.20773178455123	-4.0931659494151
PGSC0003DMG400028535	N/A	Conserved gene of unknown function	-	-	5.83919582906967	7.11054303745616
PGSC0003DMG400008545	CRY1	Cryptochrome 1b	-	-3.69944433811928	-1.59467779206045	-2.64400590764763
PGSC0003DMG400025163	N/A	Conserved gene of unknown function	-1.72843025583232	-2.38048894277513	-1.6634238172468	-3.28466619178028
PGSC0003DMG400006239	N/A	26S proteasome regulatory complex ATPase RPT3	-1.43999925154917	-	-	1.57145752451782
PGSC0003DMG400022458	EMB175	EMB175	-	-	-1.0037343858482	-1.26988668471339
PGSC0003DMG400029931	N/A	Anthocyanin permease	-	-1.62252528981626	-	-1.58491577033897
PGSC0003DMG400017730	FTSH6	FtsH protease	-2.33069260706301	-	-	1.96175544851902
PGSC0003DMG400013765	N/A	ATP binding protein	-2.04236200634054	-3.57600639323467	-3.00082394660715	-2.45302735522917
PGSC0003DMG400006093	N/A	Auxin responsive protein	-1.37551901521449	-2.92339323201878	-1.35962711016471	-2.27545620437262
PGSC0003DMG400027072	N/A	Protein DEHYDRATION-INDUCED 19 homolog 6	-1.34489025123121	-	-	-1.52666108621082
PGSC0003DMG400030510	N/A	Conserved gene of unknown function	1.06055155720883	-	-	1.4312633538119
PGSC0003DMG400029576	N/A	Polyphenol oxidase	-	-	4.32264906841774	6.15703965069654
PGSC0003DMG400025228	N/A	Gamma aminobutyrate transaminase isoform2	3.91836014013477	-	3.36659603840587	6.07207169425378
PGSC0003DMG400014378	N/A	30S ribosomal protein S10, chloroplastic	-	-1.51427743439676	-	-1.06565484147627
PGSC0003DMG400005055	N/A	Conserved gene of unknown function	-1.83386079401008	-2.76286031527924	-1.58716911204076	-1.93653761255665
PGSC0003DMG400013533	N/A	Flavonol 4'-sulfotransferase	-1.21806005236666	-3.26082756509859	-	-2.73013380937412
PGSC0003DMG400010737	N/A	Alpha-L-fucosidase 2	1.31072660321969	-	-	2.08524492211577
PGSC0003DMG400002075	N/A	Protein COBRA	-	-2.14922841952214	-1.66489356670043	-3.0661483591024
PGSC0003DMG401011368	LPA1	Conserved gene of unknown function	-	-1.37309144019172	-	-1.20427344951038
PGSC0003DMG400004064	N/A	Subtilisin inhibitor 1	1.10078437213199	-	-	-2.15666656642271
PGSC0003DMG400004631	N/A	Conserved gene of unknown function	-	-	1.35367398562007	2.31167095569919
PGSC0003DMG400021654	N/A	R2r3-myb transcription factor	-	-3.74458936994434	-1.84141638434063	-3.18466026274389
PGSC0003DMG400023629	N/A	Receptor kinase	-	6.90880151221842	-	5.43926800087483
PGSC0003DMG400037660	N/A	Allyl alcohol dehydrogenase	-	2.64870458605796	-	3.12149013251496
PGSC0003DMG400005614	ATECB2	Pentatricopeptide repeat-containing protein	-	-	-1.11324162172499	-1.36356390940793
PGSC0003DMG400000130	N/A	Gtpase activating protein	-	-2.2717586196405	-1.31737178809473	-2.38923839979361
PGSC0003DMG400026649	OSH1	Gamma-interferon-inducible lysosomal thiol reductase	-1.5607427499137	-1.53398016402361	-	-2.13898062610255
PGSC0003DMG400014703	N/A	Conserved gene of unknown function	-	-1.19483119042451	-	-1.07539289831743
PGSC0003DMG400024251	N/A	Conserved gene of unknown function	-	-2.51597240909283	-	-3.78402272512328
PGSC0003DMG400005247	N/A	Superoxide dismutase	-	-	-1.031237469949	-1.20585458068283
PGSC0003DMG402023630	N/A	Conserved gene of unknown function	3.25962718243062	8.53498075215929	3.6385879765041	5.94863885008328
PGSC0003DMG400027979	N/A	DNA binding protein	-	-1.88698019877258	-	-4.53685672650833
PGSC0003DMG400027770	N/A	Cutin deficient 2	-	-3.07479194613787	-1.21217780037431	-1.34510922336341
PGSC0003DMG402018597	N/A	Alpha-L-fucosidase 2	1.07824198039036	1.29005861074129	1.47900914117455	1.32106199420004
PGSC0003DMG400007733	N/A	HD domain class transcription factor	-	-3.30817587831692	-	-1.24254442385621
PGSC0003DMG400027143	N/A	Dihydrolipoyl dehydrogenase	-	-1.30227718592554	-	-1.42587909046979
PGSC0003DMG400028186	N/A	SAUR family protein	-3.98217537042379	-12.2954567412886	-8.36183777637185	-8.27816642427935
PGSC0003DMG400020939	N/A	Sesquiterpene synthase 2	-	1.52558681823624	-	-1.94310857868696
PGSC0003DMG400008151	LPAT2	1-acyl-sn-glycerol-3-phosphate acyltransferase	-	-1.12089360965206	-	-1.34596727820765
PGSC0003DMG400017744	N/A	Peroxidase 31	-	-	-1.11421818112631	-1.09241318566018
PGSC0003DMG400029086	N/A	Conserved gene of unknown function	-	-2.53799617512851	-	-4.18077256896688
PGSC0003DMG400011834	N/A	Oxidoreductase	-	-1.17132946880123	-	-1.54775125822391
PGSC0003DMG401008987	N/A	Basic 7S globulin 2 small subunit	-	3.15738740490285	-	6.22353771145735
PGSC0003DMG400027234	N/A	Conserved gene of unknown function	-	-1.1548091302628	-	-1.13916524613844
PGSC0003DMG400021761	N/A	Nonspecific lipid-transfer protein AKCS9	-	-2.82016775895397	-	-4.71533122391892
PGSC0003DMG400020722	N/A	TMV resistance protein N	-	-1.23904077287267	-1.2553197532974	-1.20764936803044
PGSC0003DMG400027124	N/A	Serine/threonine-protein kinase CCR3	-	-1.32652523822188	-	-1.42217695426271
PGSC0003DMG402029598	N/A	Conserved gene of unknown function	-	-2.25427910689433	-	-1.93732922139254
PGSC0003DMG400030511	N/A	Repressor of RNA polymerase III transcription MAF1	-	-1.70482803512842	-1.22423369711637	-1.2076602712852
PGSC0003DMG400001304	N/A	Protein P21	-	1.25832609286722	-	2.53869574771438
PGSC0003DMG400001573	N/A	Serine acetyltransferase 2	-	1.07409622963342	-	1.48515963075694
PGSC0003DMG400020640	N/A	UDP-glucosyltransferase family 1 protein	-2.75028225689329	-2.2717614487505	-3.49562968269789	-2.86813165542733
PGSC0003DMG400027392	N/A	2-oxoglutarate-dependent dioxygenase	-	-	1.42243745726631	1.12895429860155
PGSC0003DMG400015801	N/A	Bacterial-induced peroxidase	1.65772966844709	-8.06223398207332	-	3.28510259832216
PGSC0003DMG400003382	N/A	TCP transcription factor	-1.66123807369705	-3.3438755035112	-1.80154071336064	-2.74761624039768
PGSC0003DMG400006757	N/A	Conserved gene of unknown function	-	-1.77703480464783	-2.16245454175414	-4.43591236112818
PGSC0003DMG400014279	N/A	Homeobox protein	-	-2.99990530787155	-1.73662523759266	-1.38777092926312
PGSC0003DMG400001339	N/A	Protein 1	-	-3.59343461650012	-	-3.71956149529988
PGSC0003DMG400030889	N/A	Lipid binding protein	-	-2.17151703633157	-	-4.26120915030296
PGSC0003DMG400009648	N/A	K+ channel inward rectifying	-2.01118222996898	-1.99421685200282	-1.70682524553111	-1.85284280255589
PGSC0003DMG400000843	N/A	Conserved gene of unknown function	-	-	2.30939746931157	2.57970696388163
PGSC0003DMG401027394	N/A	2-oxoglutarate-dependent dioxygenase	-	-	1.29824042704741	1.5111873958993
PGSC0003DMG400007300	N/A	Pentatricopeptide repeat-containing protein, mitochondrial	-	-1.011850620931	-	-1.41589156389283
PGSC0003DMG400010077	N/A	Oligopeptidase B	-	-	-1.18311209710743	-1.15657953372685
PGSC0003DMG400021803	N/A	Indole-3-acetic acid-amido synthetase GH3.6	-	-3.40836848169964	-	-3.61643060065274
PGSC0003DMG400015484	N/A	Laccase	-	-6.73432044148573	2.65939279665744	3.86112379944114
PGSC0003DMG400005529	N/A	Conserved gene of unknown function	-	-2.19021267778874	-	-2.43293146653936
PGSC0003DMG400014986	N/A	Gene of unknown function	-	-1.14743350117228	-	-1.72738682055223
PGSC0003DMG400005147	N/A	Nucleic acid binding protein	-	-1.09971580008898	-	-1.52828459349288
PGSC0003DMG400017106	N/A	ATP binding protein	-1.79272760748359	-	-1.65124523172903	-2.93267489862354
PGSC0003DMG400031524	N/A	Glycine-rich protein	-	-3.67129476144231	-2.2852680283706	-4.0859273294197
PGSC0003DMG400027675	N/A	50S ribosomal protein L17, chloroplastic	-	-1.17265941281399	-	-1.21643555858707
PGSC0003DMG400006760	N/A	Conserved gene of unknown function	-	-2.37092339382716	-	-4.83964732120188
PGSC0003DMG400015685	N/A	High mobility group protein	-1.27145275928003	-2.08743322013487	-	-2.6887128780041
PGSC0003DMG400004934	N/A	UPA25	-	-2.04767114542628	-1.82709547620203	-2.84072363066868
PGSC0003DMG400024486	N/A	Conserved gene of unknown function	-	-1.11908714182843	-	-1.19553154469323
PGSC0003DMG400020267	N/A	Ankyrin	-	-2.29763657491977	-1.24156012061916	-2.36827502730278
PGSC0003DMG400032537	GSTL2	Glutathione-s-transferase omega	-	-1.4696625337435	-	-1.56649200821166
PGSC0003DMG400030765	N/A	Conserved gene of unknown function	-1.02237694250393	-	-1.16327964889848	-1.14624469871232
PGSC0003DMG400022452	N/A	Serine/threonine-protein kinase bri1	-1.22924512832033	-1.70931455645432	-	1.70090508316929
PGSC0003DMG400022127	N/A	Iojap protein	-	-1.33081585575697	-	-1.14930801079432
PGSC0003DMG400029882	N/A	Flavonol 4'-sulfotransferase	-	-2.02468328926621	-	-4.70725497013293
PGSC0003DMG400028500	N/A	Protein PPLZ02	2.06316937873951	-	-	2.31866428040827
PGSC0003DMG400019823	NDF1	Conserved gene of unknown function	-	-2.0419023281719	-	-1.11401717650781
PGSC0003DMG400006808	N/A	TRANSPARENT TESTA 1 protein	-	-3.57474857441066	-	-4.01599594007607
PGSC0003DMG400023593	N/A	AP2 domain class transcription factor	7.01166618824552	6.76744169715551	4.25787449017141	4.53578061529833
PGSC0003DMG403028340	N/A	Flavonol 4'-sulfotransferase	-	-2.78075259203183	-	-3.80086899745812
PGSC0003DMG402024610	N/A	Conserved gene of unknown function	-	-1.74335368133913	-	-3.45644171808043
PGSC0003DMG400008218	N/A	Carboxy-lyase	-1.15333406169121	-	-	-1.39260961805405
PGSC0003DMG400011820	N/A	30S ribosomal protein S7, chloroplastic	-1.05637303938618	-	-	-1.42391004044664
PGSC0003DMG400000432	N/A	Glucosyltransferase	1.58344312088392	-	1.35409412473386	1.43342141903382
PGSC0003DMG400030904	YAB5	YABBY domain class transcription factor	-	-6.84821018380516	-	-6.05429426594451
PGSC0003DMG400032564	N/A	Pentatricopeptide repeat-containing protein	-	-	-1.08943113395902	-1.47222373481814
PGSC0003DMG400004911	N/A	E3 ubiquitin ligase PUB14	-	-1.10861051173745	-	-1.05488452986865
PGSC0003DMG400016714	N/A	1-aminocyclopropane-1-carboxylate oxidase	-	-2.31951860542554	-	-1.80913822259168
PGSC0003DMG402030822	N/A	Glycosyltransferase	-1.68987751163781	-2.64773586116814	-	-1.98408253951678
PGSC0003DMG400003540	N/A	ATP binding protein	-	1.02232471098403	-	1.39161436820453
PGSC0003DMG400027582	N/A	DNA-binding protein 3	-	-4.7133215602089	-4.58446236689773	-5.48987241369083
PGSC0003DMG400008160	N/A	BOP/NPR1/NIM1-like regulatory protein	-	-1.47737664636594	-	-1.96506371753383
PGSC0003DMG400017023	N/A	Subtilisin-like serine protease	-	-	1.00711219456145	1.20978356774495
PGSC0003DMG400007150	N/A	UPA15	1.0796813082549	1.14836778140399	1.42013671967491	2.03525362317805
PGSC0003DMG400000667	N/A	Glutathione S-transferase MSR-1	4.43413266388057	3.35390625970588	-	6.37734077230488
PGSC0003DMG400005262	N/A	Anthranilate phosphoribosyltransferase	-	1.18599700798039	1.29426885614588	1.76192037324335
PGSC0003DMG400016415	N/A	Conserved gene of unknown function	-3.61075117506577	-	-	-3.62198224438783
PGSC0003DMG400007992	N/A	Conserved gene of unknown function	-	-1.31197038401013	-	-1.50747852797856
PGSC0003DMG400033132	N/A	Tospovirus resistance protein E	-	-	-1.11270169956843	-1.60516772360146
PGSC0003DMG400022217	N/A	Inducible plastid-lipid associated protein	-	-	3.1235990566758	4.30738709174672
PGSC0003DMG400029033	N/A	Growth regulator	-	-1.53436960090323	-	-1.36695810305016
PGSC0003DMG400008413	N/A	Endo-1,4-beta-D-glucanase	1.28610914219641	1.04376204515472	-	1.94739991160459
PGSC0003DMG400025598	N/A	Conserved gene of unknown function	-1.29193024788414	-	-	-1.324444297899
PGSC0003DMG400034309	LTPG1	Non-specific lipid-transfer protein	-	-3.97583341217644	-	-3.47533426134111
PGSC0003DMG400006233	N/A	Periaxin	2.89836305809441	-	3.68530392007902	5.60845822396239
PGSC0003DMG400024933	N/A	BZIP domain class transcription factor	-	-1.02083230681381	-	-1.0240726128278
PGSC0003DMG400009601	N/A	Lactoylglutathione lyase	-	-1.50540909924761	-	-1.28155908557737
PGSC0003DMG400024946	N/A	Sigma factor sigb regulation protein rsbq	-	1.16381290798554	-	1.56583408896266
PGSC0003DMG400002920	N/A	RGC1	-	1.11855332035379	-	1.61364127784046
PGSC0003DMG400006385	N/A	Oligopeptide transporter OPT family	1.61870174358048	-	-	-1.59510431633799
PGSC0003DMG400032164	N/A	Short chain alcohol dehydrogenase	-	-2.14194971855732	-	-3.90319090577727
PGSC0003DMG400029730	N/A	Mitochondrial amino acid carrier	-	-1.40433327930203	-	-1.56826664973612
PGSC0003DMG400022023	N/A	Tau class glutathione transferase GSTU36	2.15289150907831	1.95290693052199	3.00653476982325	2.93842335656075
PGSC0003DMG400003967	N/A	Conserved gene of unknown function	1.10935170143312	-	-1.47498621203887	-1.17425667476622
PGSC0003DMG400027968	N/A	Conserved gene of unknown function	-1.564258312071	-	-	-1.86941010311192
PGSC0003DMG400000017	N/A	Beta-hydroxyisobutyryl-CoA hydrolase 1	-	-1.3029482827885	-	-1.09987665047323
PGSC0003DMG400021458	N/A	ALA-interacting subunit 5	-	-1.05595194565565	-	-1.22778818281842
PGSC0003DMG402001316	N/A	Aldose-1-epimerase	1.57188517050371	-	1.27385233439615	1.73926004581996
PGSC0003DMG400015552	N/A	Beta-ketoacyl-coa synthase family protein	-	-4.27345648638124	-3.70282686155522	-6.17158407391586
PGSC0003DMG400026959	N/A	C3HL domain class transcription factor	-	-1.58106892412231	-	-2.0286130916523
PGSC0003DMG400006949	N/A	Glycosyltransferase UGT90A7	-	-	1.18383951025106	2.09957147646341
PGSC0003DMG400027049	N/A	Kinase interacting protein	-2.22797605520261	-2.10269404396649	-	-3.09360893306854
PGSC0003DMG400000293	N/A	Pectinesterase	-2.49339738550333	-2.14230666815881	-	-3.03921163106327
PGSC0003DMG401028902	N/A	ATP binding protein	-	-2.60748953027536	-	2.46172273613377
PGSC0003DMG400009466	N/A	Metal-binding isoprenylated protein	-	-8.86008297470329	-	3.73177503993694
PGSC0003DMG400023548	N/A	Conserved gene of unknown function	-	1.59624226581413	1.6323839976407	2.49291365323136
PGSC0003DMG400000325	N/A	Ultraviolet-B-repressible protein	-1.35959528051107	-1.51305882714674	-	-1.42749626533527
PGSC0003DMG402026177	N/A	MYB domain class transcription factor	-3.7850230750255	-4.31107784934974	-	-6.29014848011246
PGSC0003DMG400024281	N/A	Gamma aminobutyrate transaminase isoform2	-	-4.32477708427211	-	-3.13802024281153
PGSC0003DMG400033590	N/A	Periaxin	2.35250342779942	-2.99003744429539	2.70061748664916	4.00805662716514
PGSC0003DMG400026457	N/A	Conserved gene of unknown function	-	1.15902810390183	1.46772325771131	1.5091999205546
PGSC0003DMG400018680	PHT3;3	Mitochondrial phosphate carrier protein	-	-1.74862195131602	-1.02636548675168	-1.0772189222375
PGSC0003DMG400026054	N/A	ATP binding protein	-	-	1.31915936166724	1.96862102382032
PGSC0003DMG400012233	ATGRF8	Conserved gene of unknown function	-	-1.45293563620868	-	-2.02260930530377
PGSC0003DMG400027410	N/A	Disease resistance protein R3a	1.30982934232418	-	-	1.40629063631248
PGSC0003DMG400018565	N/A	Alcohol dehydrogenase	-2.61388570640348	-5.23757221313749	-2.68301967798285	-4.18123134553256
PGSC0003DMG400016249	N/A	Anthranilate N-benzoyltransferase protein	-	-3.51495311691747	-	-3.52887955675463
PGSC0003DMG400015822	N/A	Amino acid transporter	-	-1.24357062184248	-	-1.05552527579594
PGSC0003DMG400003346	N/A	Cytochrome P450	-	-	2.57886509858077	3.81676675456501
PGSC0003DMG402021713	N/A	(-)-a-terpineol synthase	-	-1.18158688771829	-1.10257496656548	-1.37502678385748
PGSC0003DMG400024624	N/A	Conserved gene of unknown function	-	5.60004044867534	2.54536819803158	3.16653439307372
PGSC0003DMG400007820	N/A	Stress induced protein	-3.13516239032759	-3.64589572200668	-	-3.00880720830421
PGSC0003DMG400006108	N/A	Nt-iaa2.3 deduced protein	-	-	-1.36903111681178	-1.53792391166706
PGSC0003DMG400012993	N/A	Conserved gene of unknown function	-	-	1.04918258939854	1.64539883769614
PGSC0003DMG400023125	N/A	Conserved gene of unknown function	-1.10627683961665	-1.04537814674031	-1.26012881728324	-1.56337699073496
PGSC0003DMG400002988	N/A	FAS protein	-	-2.72780740091631	-1.35324660645907	-1.87128332817521
PGSC0003DMG400003944	N/A	Conserved gene of unknown function	-	-	1.01979020326633	1.06132770140579
PGSC0003DMG400006944	N/A	Abscission polygalacturonase	-	8.43258540430041	-	7.1282313669139
PGSC0003DMG400000819	N/A	Serine-threonine protein kinase, plant-type	-	-6.10046508504794	-	-7.31864165858428
PGSC0003DMG400017617	N/A	Isoamylase N-terminal domain containing protein	-	-1.13366522897524	-	-1.21438027395862
PGSC0003DMG400007141	N/A	ABC transporter family protein	-	1.00989051850887	-	1.43880691757119
PGSC0003DMG400018623	N/A	Mads box protein	-1.21479479815503	-2.06861604554051	-1.72943028419142	-1.83736378692553
PGSC0003DMG400020744	N/A	Receptor-kinase	-	-	1.09163304428667	1.42655536325193
PGSC0003DMG400046234	N/A	Miraculin	-	-	5.02265945904965	7.49798500725666
PGSC0003DMG400024341	N/A	Gene of unknown function	-	1.03745944541405	-	1.33642956331992
PGSC0003DMG400032231	N/A	NDR1	-1.93123304097234	-1.23453207952888	-1.29293068367337	-2.05697452533913
PGSC0003DMG401025908	N/A	Methylketone synthase Ib	-	-1.40534163041452	-	-3.31180633405406
PGSC0003DMG400011538	N/A	Amino acid transporter	-	-3.25475531229643	-	3.71271744382331
PGSC0003DMG400010771	N/A	Pectate lyase	-	-3.33292755542459	-	-3.92716056231943
PGSC0003DMG400006402	N/A	Conserved gene of unknown function	-	-3.18215784389144	-	-3.50222170496555
PGSC0003DMG400030593	N/A	Proteinase inhibitor IIa	2.43194018088678	-1.95326222499683	3.41068585440506	2.8123744188206
PGSC0003DMG400027858	N/A	Conserved gene of unknown function	-	-1.07594290948078	-	-1.77467475525258
PGSC0003DMG400033139	N/A	Conserved gene of unknown function	-	-2.35645633075979	-2.05666817275961	-3.815911093507
PGSC0003DMG400006090	N/A	F-Box protein	-1.04215205756749	-	1.01777865803111	1.53419868329063
PGSC0003DMG400001325	N/A	R2R3 Myb30 transcription factor	-	-4.23778162529972	-	-7.58595588668254
PGSC0003DMG400011686	N/A	Serpin	-2.97581091179201	-6.71755917322801	-3.06086917715982	-3.46170120147013
PGSC0003DMG400010828	N/A	Organ-specific protein P4	-	-	2.91784742003318	3.38728600532691
PGSC0003DMG400018914	N/A	Polyphenol oxidase	-2.35955678961532	-	-	3.93361833068371
PGSC0003DMG400030389	N/A	Myb family transcription factor	-1.05037940818859	-	-	-1.05250797880112
PGSC0003DMG400018275	N/A	Germin	-1.17861692449093	-1.22279629262115	-	1.00189627162892
PGSC0003DMG400030663	N/A	Hydroxyproline-rich glycoprotein	-	1.27220359825477	-	1.28193479747526
PGSC0003DMG400027841	N/A	Gene of unknown function	-	-1.53209646803628	-3.53398307594173	-2.36262470161752
PGSC0003DMG400027449	ATTPS11	Trehalose-6-phosphate synthase	-	-2.0656522502426	-	-2.51060353850844
PGSC0003DMG400026537	ATNAT12	Nucleobase ascorbate transporter	-	-1.03719143252337	-	-1.0371682507316
PGSC0003DMG400026946	N/A	50S ribosomal protein L29, chloroplastic	-	-1.50524589176548	-	-1.09555621829369
PGSC0003DMG400010117	EMB3009	HXXXD-type acyl-transferase family protein	-	-	1.323490361171	1.3042510487899
PGSC0003DMG400009035	N/A	Heat shock protein binding protein	-1.51711543982546	-3.30845672940421	-1.45802318429293	-2.45838267747674
PGSC0003DMG400028977	N/A	Non-specific lipid-transfer protein	-	1.13272403263927	1.04009472681758	1.28368755107302
PGSC0003DMG400011591	N/A	Conserved gene of unknown function	-	-	1.36999401435265	1.16275340562893
PGSC0003DMG400003655	N/A	Aspartic proteinase nepenthesin-1	1.17815051674234	1.00097144503738	-	1.30027108894041
PGSC0003DMG400003593	N/A	Conserved gene of unknown function	-1.19196965628716	-1.89950433936967	-	-1.37454502039033
PGSC0003DMG400031528	N/A	Gene of unknown function	-	-1.87219504787838	-	-3.40309453554244
PGSC0003DMG400027509	N/A	Protein ZINC INDUCED FACILITATOR-LIKE 1	-	-2.93831634950754	-	-3.64027248729268
PGSC0003DMG400013506	N/A	Late blight resistance protein homolog R1B-16	-	-2.94941011718058	-1.44445842061591	-1.74973756717853
PGSC0003DMG400033931	N/A	Gene of unknown function	-3.21076747764756	-3.93104684176405	-	-5.05950236959716
PGSC0003DMG400011125	N/A	Gene of unknown function	-	-3.1630568407615	-	-4.84007900623874
PGSC0003DMG401021412	N/A	Conserved gene of unknown function	-	-1.07921622465586	-1.47891839309712	-1.30932028215317
PGSC0003DMG400030564	N/A	Phosphatidylserine synthase	-1.10437968269756	-1.15065452701437	-	-1.25009293509191
PGSC0003DMG400000371	N/A	B3 domain-containing protein	-	-	1.26879709811156	1.45093119030063
PGSC0003DMG400000761	N/A	Multicopper oxidase	-	-1.62822357071405	-1.67773272143069	-2.21913715116637
PGSC0003DMG400019154	N/A	Protein phosphatase 2c	-	2.21398243193419	1.86778849326742	2.62374926376792
PGSC0003DMG400019991	N/A	Aldehyde dehydrogenase family 3 member F1	-	-2.46669147119016	-	-3.20420289121509
PGSC0003DMG400020687	N/A	Conserved gene of unknown function	3.58467480069233	-	3.53011457985404	4.5860895838607
PGSC0003DMG400000869	N/A	Quinonprotein alcohol dehydrogenase	-	-2.02637198393554	-	-2.23211296624
PGSC0003DMG400017505	N/A	Nam 11	1.54278120114468	-	-	2.16261222548088
PGSC0003DMG400024912	N/A	Conserved gene of unknown function	-1.4528026865703	-3.9946427537293	-1.26387349541753	-1.92496558456141
PGSC0003DMG400000443	N/A	Conserved gene of unknown function	-1.26952839787303	-1.02395129401545	-	-1.45645279694971
PGSC0003DMG400005936	N/A	YABBY domain class transcription factor	-1.6903667739164	-5.44724917550526	-1.89391089875585	-2.45118124085508
PGSC0003DMG400010609	N/A	Transcription factor LIM	-1.54657512293573	-2.43369389144351	-1.54001738607901	-1.60358282681061
PGSC0003DMG400002596	N/A	Developmental protein	-1.67876477844869	-1.54344715763357	-1.12765437840579	-1.35553138145005
PGSC0003DMG400013076	N/A	Aspartic proteinase nepenthesin-1	-1.32480259785201	-1.50882910634967	-1.37671854780597	-1.20262880361112
PGSC0003DMG400008834	ATPHAN	Phantastica	-	-2.68932201948812	-	-2.32228860688637
PGSC0003DMG400029175	N/A	Sn-1 protein	-	-1.96892508443381	-	-3.94472217853307
PGSC0003DMG400031529	N/A	Glycine-rich protein	-	-3.14279606511212	-	-4.13467600546992
PGSC0003DMG400024068	N/A	Homeobox-leucine zipper protein PROTODERMAL FACTOR 2	-	-2.89765671615113	-	-2.48708113949713
PGSC0003DMG400014024	N/A	Xyloglucan endotransglucosylase-hydrolase XTH6	4.66001448113264	-	7.65950987643754	5.01258258960948
PGSC0003DMG400022760	N/A	Conserved gene of unknown function	-1.58132839803455	-1.88044688271875	-	-1.63117559244094
PGSC0003DMG400000108	N/A	Eukaryotic translation initiation factor 3 subunit	-	-1.18442648366273	-	-1.12600638108294
PGSC0003DMG400000244	N/A	Cytochrome P450	-	-1.91433843990793	-1.70814201413725	-2.59218828052502
PGSC0003DMG400028639	N/A	Conserved gene of unknown function	-1.2891214858699	-1.35805558467617	-1.1374457678464	-1.87759870436305
PGSC0003DMG400001060	BAS1	Brassinosteroid hydroxylase	-	-2.76997575624725	-1.97845652321552	-2.54960198565918
PGSC0003DMG400016886	N/A	Plastidial lipoyltransferase 2	-	-	-1.06323307165232	-1.0064227152255
PGSC0003DMG400026711	N/A	Auxin-induced protein	-4.19973841705643	-11.2314803709421	-6.70269072412488	-11.400469605516
PGSC0003DMG400006928	N/A	Homeobox domain, ZF-HD class; ZF-HD homeobox protein Cys/His-rich dimerisation region; Homeodomain	-	-1.19225690491752	-	-1.39744436904403
PGSC0003DMG400019904	TCP24	Transcription factor	-	-2.82859765920024	-	-2.3198921909814
PGSC0003DMG400024606	N/A	ERF transcription factor	2.0804866913062	-	2.21479213343117	2.76643584215907
PGSC0003DMG400026858	N/A	Phosphoinositide-binding clathrin adaptor, N-terminal	-	-	-1.50056382914463	-1.78607937841189
PGSC0003DMG400000744	N/A	Geraniol 10-hydroxylase	-1.70686532001138	-3.75761755522916	-	-2.51622521447325
PGSC0003DMG400035643	N/A	Drought-induced protein SDi	-2.44161162259971	-2.92461821619833	-1.8240646062392	-1.92563762815871
PGSC0003DMG400010208	N/A	DNA binding protein	-	-	4.57373797693977	6.27531021866739
PGSC0003DMG400017540	BHLH071	BHLH071	-	-3.31348196547361	-	-4.10883063024809
PGSC0003DMG400018771	N/A	Conserved gene of unknown function	-2.09258397179944	-2.95011004541522	-	-3.4817718227159
PGSC0003DMG400010227	N/A	Alpha galactosidase	-	-1.62981122824225	-	-1.2930217138232
PGSC0003DMG400027139	AGF2	ESC	1.2848417647758	1.62894633918239	-	1.23870070640952
PGSC0003DMG400011655	N/A	Chalcone isomerase	-3.02721518495342	-5.06014338613745	-	-2.40353556296108
PGSC0003DMG400030616	N/A	DNA binding protein	-	-3.50407364086767	-	-3.07914237468124
PGSC0003DMG402024557	N/A	Conserved gene of unknown function	-	-2.71575777397279	-	-2.02624772548528
PGSC0003DMG400014638	N/A	Adenosine monophosphate binding protein 1 AMPBP1	-	-	1.30186624378193	1.31313678453381
PGSC0003DMG400023615	N/A	Universal stress protein family protein	-1.55320544590493	-	-	1.31116068412211
PGSC0003DMG402011899	N/A	Tospovirus resistance protein B	-2.0742927611772	-	-	-1.3636409747249
PGSC0003DMG400022038	N/A	Transcription factor S-II domain-containing protein	-	-	-1.02922107513808	-1.14500064491386
PGSC0003DMG400028315	N/A	Ninja-family protein AFP2	-	-1.05547156329575	-	1.59430859534512
PGSC0003DMG400019496	N/A	Conserved gene of unknown function	-1.79379122963782	-	-	1.88171215877297
PGSC0003DMG400008391	N/A	DNA-binding protein 4	-1.78666613319721	-	-3.15628371832474	-2.94523880616869
PGSC0003DMG401025043	N/A	TRANSPARENT TESTA 12 protein	-1.18295265850514	-2.87981621730396	-	-1.49105256323662
PGSC0003DMG400021596	N/A	Acid phosphatase 1	-	-	1.1809475518852	1.30734242392944
PGSC0003DMG400030416	N/A	Conserved gene of unknown function	-	-	1.3712984790405	1.25313230327613
PGSC0003DMG400029158	N/A	1-O-acylglucose:anthocyanin-O-acyltransferase	-1.04002407632248	-3.02382219628615	-1.16997037358645	-1.20962933181246
PGSC0003DMG400008898	N/A	Laccase	3.54460773187746	-	4.28009819807418	5.0182683287647
PGSC0003DMG400013010	N/A	24K germin	-	-6.19284586640303	-	-11.1272825879656
PGSC0003DMG400046040	N/A	Gene of unknown function	-1.13270812184528	-	-	-1.14694065483368
PGSC0003DMG400001344	N/A	Conserved gene of unknown function	-1.74691294094785	-	-	-1.36997592067809
PGSC0003DMG400018550	N/A	Conserved gene of unknown function	-	-1.46344734838943	-	-1.37729949579983
PGSC0003DMG400017680	N/A	Serine/threonine-protein kinase PBS1	-1.06433372881073	-1.03703858244463	-	-1.11953851104665
PGSC0003DMG400010817	N/A	Gene of unknown function	-	-2.30405018626273	-	-2.0598845353701
PGSC0003DMG402006074	N/A	Geraniol 10-hydroxylase	-1.24703221407525	-2.94230689803152	-1.69611010463397	-1.92371249925866
PGSC0003DMG400026610	N/A	Gene of unknown function	-	1.41827116978128	-	1.05119737026077
PGSC0003DMG400029695	N/A	Proline-rich protein 1	8.84930706098069	-	9.41016391001188	12.8872890790807
PGSC0003DMG400045603	N/A	Regulator of gene silencing	-4.77621153330759	-5.21931864642971	-4.26602023049137	-5.59137001503731
PGSC0003DMG400003771	MP	Auxin response factor 5	1.66095584742291	-	-	1.01250832110665
PGSC0003DMG400037242	N/A	Pentatricopeptide repeat-containing protein	-	-	-1.10618863210943	-1.57012956967932
PGSC0003DMG400018767	GEX3	Conserved gene of unknown function	-	-3.75703680410451	-	-3.91606249324932
PGSC0003DMG400030081	N/A	Conserved gene of unknown function	-	-	-1.16937264095351	-1.50625999094029
PGSC0003DMG400016129	N/A	ATP binding protein	-1.31974549494687	-2.61745419328595	-1.33307515744598	-1.29878663378415
PGSC0003DMG400022181	N/A	Serine acetyltransferase	-	1.62655017978352	-	1.46520979161174
PGSC0003DMG400007745	N/A	Conserved gene of unknown function	-	-	-1.8225419036979	-1.60783622970467
PGSC0003DMG400032243	HMT3	Homocysteine s-methyltransferase	1.68554411632689	3.20777524739856	3.28546034251367	2.58796247324155
PGSC0003DMG400007416	N/A	Gene of unknown function	-	2.23922507227573	-	-2.17238600483761
PGSC0003DMG400033671	N/A	Gene of unknown function	-	-	-1.77481748057099	-2.55018693500452
PGSC0003DMG400023910	N/A	ATEXO70H4	-1.83557442615425	-2.58923913905387	-2.29369489232063	-2.37372799168459
PGSC0003DMG400007157	N/A	Conserved gene of unknown function	-4.14462765182378	-1.89896958645709	-2.37649156950928	-2.44533833237268
PGSC0003DMG400011724	N/A	Gene of unknown function	-	1.45263162405262	-	1.73572889674596
PGSC0003DMG400025177	N/A	Ternary complex factor MIP1	-2.23289416461297	-1.52831806078624	-1.59248470170433	-2.37808891032163
PGSC0003DMG400000280	N/A	GATA transcription factor 21	-	-6.0538081471986	-	-5.32062324781639
PGSC0003DMG400004955	N/A	Xylanase Xyn2	-1.02111960674431	-	-	1.53982231383165
PGSC0003DMG400047273	N/A	Autoinhibited calcium ATPase	-3.87229812690432	-2.62767847474242	-3.29552739156893	-3.22922306701854
PGSC0003DMG400045090	N/A	Pentatricopeptide repeat-containing protein	-	-	-1.13721690055116	-1.21134974005676
PGSC0003DMG400017012	N/A	Avr9/Cf-9 rapidly elicited protein 132	-	-8.6634549252812	-3.13746498412159	-4.63765928064838
PGSC0003DMG400028352	N/A	Cytochrome P450	-1.20686880604048	-	-	-1.53148928137778
PGSC0003DMG400001377	N/A	MADS-box protein	-	-3.31573546748672	-	-5.05737976248906
PGSC0003DMG400016915	AHB2	Non-symbiotic hemoglobin 2	-	-1.84394673481855	-	-1.81778285817398
PGSC0003DMG400026434	N/A	Conserved gene of unknown function	-	-	-1.45683928468379	-1.66561091229989
PGSC0003DMG400006781	N/A	Subtilase	-	-2.57139949860401	-	-2.44600581079474
PGSC0003DMG400015711	N/A	PAE	-	-2.36022891677823	-	-1.75761339239834
PGSC0003DMG400006250	N/A	Gene of unknown function	-1.54040364271627	-	-	1.45053210492138
PGSC0003DMG400023610	N/A	Serine/threonine-protein kinase HT1	-	-1.03873608999623	-1.01846697357627	-1.70883662856862
PGSC0003DMG400000135	XSP1	Xylem serine proteinase 1	-	1.09729217619822	-	1.78251989226075
PGSC0003DMG400025381	N/A	Gene of unknown function	-1.38125230099601	-	-1.57762485966235	-1.66200658332969
PGSC0003DMG400013884	N/A	Conserved gene of unknown function	-1.27421269436979	-	-	-1.54138174447531
PGSC0003DMG400006969	N/A	Zinc finger family protein	-	-	1.62639928926947	1.64711636657592
PGSC0003DMG400025379	N/A	Gene of unknown function	-	-	-1.69034696467271	-1.9829240839481
PGSC0003DMG400019293	N/A	NAC domain-containing protein	2.60084161026448	-	-	3.83696721596604
PGSC0003DMG400008504	N/A	Auxin influx transport protein	-	-	-1.12719760530779	-1.05106793931903
PGSC0003DMG400001855	N/A	Beta-amylase PCT-BMYI	-	-3.3464263774249	-	-1.59826938580531
PGSC0003DMG400042445	N/A	Subtilisin-like protease	-	-2.44683020275658	-	-1.7486348631839
PGSC0003DMG400008146	N/A	Leucine-rich repeat receptor kinase	-1.03052595905568	-	-1.38530192033483	-1.48584809628601
PGSC0003DMG400026346	N/A	F-box family protein	-	-2.77025551192548	-3.768007699046	-3.04576900180252
PGSC0003DMG400022966	N/A	Calmodulin	-1.34249156191449	-	-1.31993391612358	-1.29165007147044
PGSC0003DMG400003587	N/A	Aquaporin	-	-9.40867736824293	-	-6.38248039546902
PGSC0003DMG401027355	N/A	Protein virR	-	-	-1.09834960403128	-1.64889681411255
PGSC0003DMG400030118	N/A	Serine-threonine protein kinase, plant-type	-1.78635644482922	-1.91754137174708	-3.06250491977106	-3.13527965732545
PGSC0003DMG400016977	N/A	Diphosphoinositol polyphosphate phosphohydrolase	-	-1.1463401869454	-	-1.59844347957018
PGSC0003DMG400009122	N/A	Conserved gene of unknown function	-	-	1.3136040132535	1.37567602984661
PGSC0003DMG400033583	N/A	Conserved gene of unknown function	-	-	1.34740144350625	1.0734011158784
PGSC0003DMG400017707	N/A	4-hydroxyphenylpyruvate dioxygenase	-	-2.31659088075802	-	1.79345726572876
PGSC0003DMG400012396	N/A	Lanceolate	-	-1.1137598432393	-	-1.22874163218752
PGSC0003DMG400007557	N/A	Crinkler (CRN) family protein	-	-3.34976204859301	-	-4.85082685070754
PGSC0003DMG400011829	N/A	Glucosyltransferase	-1.55857455620705	1.20655947009358	1.72070345565629	1.75665822454269
PGSC0003DMG400014384	N/A	Conserved gene of unknown function	-	-2.17454916589152	-	-2.60543750820861
PGSC0003DMG400033120	N/A	Conserved gene of unknown function	-2.50776507852739	-2.13294275129151	-	-2.30493629931004
PGSC0003DMG400007458	N/A	RAV	-	-3.23603291032178	-	-2.47296127506084
PGSC0003DMG400028068	N/A	Conserved gene of unknown function	-1.04783996916612	-1.08110011099844	-	-1.2743936265823
PGSC0003DMG400007983	N/A	Conserved gene of unknown function	-	-2.87701613635614	-3.54999433090574	-4.07495746970408
PGSC0003DMG400030823	N/A	Glycosyltransferase	-	-1.8975673101884	-	-2.51792790799038
PGSC0003DMG400007116	N/A	Oxidoreductase	-	-3.0366683760247	-	-5.51500649238631
PGSC0003DMG400010987	TTG2	WRKY 13	-1.00423165240397	-1.07749204281841	-	-1.11097766582678
PGSC0003DMG400002515	N/A	DNA binding protein	-	-2.68066962463136	-	-1.93445730270767
PGSC0003DMG400016792	N/A	Avr9/Cf-9 rapidly elicited protein 75	-2.71516487359906	-4.74587766382433	-2.12499135313133	-2.76809953452649
PGSC0003DMG400030645	N/A	Conserved gene of unknown function	-3.37452559903636	-2.32478550742507	-2.73651879666165	-2.05535175035327
PGSC0003DMG400025240	N/A	Axi 1 protein	-1.95575390377086	-1.25686308978154	-1.80667514156327	-1.58853633858553
PGSC0003DMG400013752	N/A	MYB domain class transcription factor	-4.42239649164404	-10.9222340830171	-4.63586953765673	-3.0086838143725
PGSC0003DMG400022264	N/A	LRR receptor-like serine/threonine-protein kinase	-	1.58562163115082	-	2.06203607965411
PGSC0003DMG400012043	N/A	Nodulin family protein	-	-3.27687568867609	-	-3.72100981031497
PGSC0003DMG400012014	GATA7	GATA domain class transcription factor	-	-1.11976922736218	-	-1.0812423844813
PGSC0003DMG400008344	N/A	Glutamate dehydrogenase A	-	-1.90763737462659	-1.31327105076157	-1.73855713419121
PGSC0003DMG400024160	N/A	Phospholipase A1	-3.98183148106974	-10.9346902964836	-4.05354011478338	-4.46309481123421
PGSC0003DMG400031271	N/A	AAA ATPase	-2.03567691160465	-2.41686593602152	-2.05652878448284	-1.67830295197375
PGSC0003DMG402025057	N/A	Short-chain dehydrogenase/reductase family protein	-	-2.65870568016563	-	-1.39015588099151
PGSC0003DMG400006800	N/A	NBS-LRR protein	-1.39054921925519	-1.65897467332233	-1.4360927685171	-1.28255676288284
PGSC0003DMG400023726	N/A	GTP-binding family protein	-	-	-1.02558681025067	-1.11345774499973
PGSC0003DMG400016793	N/A	Histone H3.3	-	-1.15191809651274	-	-1.21907386799092
PGSC0003DMG400017720	N/A	Gene of unknown function	-	-	-1.34081183056538	-1.13206515875579
PGSC0003DMG400021682	N/A	Beta-expansin 3	-6.1167507689095	-7.25624729582698	-	-4.62141409948433
PGSC0003DMG400024554	N/A	DNA binding protein	-	-3.70715676376943	-	-3.88809909368357
PGSC0003DMG400018877	N/A	Aspartic proteinase nepenthesin-1	-	-	1.21458901045404	1.34635945228539
PGSC0003DMG400005613	N/A	Signal transducer	-	-6.37573346370116	-3.05239819537569	-9.69050657110395
PGSC0003DMG400026354	N/A	Conserved gene of unknown function	-1.84786708367186	-1.14655434648739	-	-1.13386654452001
PGSC0003DMG400004438	N/A	Aquaporin, MIP family, PIP subfamily	-	-1.7469079588289	-	-1.38706846054526
PGSC0003DMG400008468	N/A	Conserved gene of unknown function	-	-2.99283732418225	-	-5.90365203173816
PGSC0003DMG400028298	N/A	Gene of unknown function	-	-2.71125238906914	-	-2.61421305594643
PGSC0003DMG400027788	N/A	Conserved gene of unknown function	-	-1.70328964584944	-	-1.67677927254138
PGSC0003DMG400012066	N/A	DNA binding protein	1.01974682234937	-	-	1.03246556540093
PGSC0003DMG400010635	N/A	BOP/NPR1/NIM1-like regulatory protein	-	-1.24724353514675	-	-1.77994061231224
PGSC0003DMG400002593	N/A	ATP binding protein	-	-2.05929063721158	-	-1.55228809805853
PGSC0003DMG400001186	N/A	Pentatricopeptide repeat-containing protein	-	-	-1.51730958445415	-1.16022107236401
PGSC0003DMG400000418	N/A	DNA-binding protein	-1.67371988274131	-2.17843008264446	-1.44993583920036	-1.98456269638247
PGSC0003DMG400019476	N/A	ABC transporter G family member 34	-	-3.87807385007896	-	-4.65002176065107
PGSC0003DMG400015005	N/A	Heavy metal-associated domain containing protein	-	-5.37762622251027	-	-4.66866183872586
PGSC0003DMG401025557	N/A	NADH ubiquinone oxidoreductase B14 subunit	1.24103298795403	-	1.12587749743113	1.01871803439743
PGSC0003DMG400037844	N/A	Cytochrome P450	-	-1.67965041868012	-	1.25505057831546
PGSC0003DMG401025906	N/A	Methylketone synthase Ib	-	-1.04686880981851	-	-1.33235158522414
PGSC0003DMG400017601	N/A	UDP-glucuronate decarboxylase 4	-	-1.7759520678046	-	-1.17122659949528
PGSC0003DMG400017637	N/A	Nitrate transporter	-1.29058825753978	1.36323420142321	-	1.2681598024193
PGSC0003DMG400023466	N/A	Plasma membrane intrinsic protein	-	-2.53801995213363	-	-2.97494543944202
PGSC0003DMG400027459	N/A	ATP binding protein	-	-3.06548632792466	-	1.73165483713745
PGSC0003DMG400021575	N/A	Pectinesterase	-	2.86717136959331	-	2.53056345999498
PGSC0003DMG400029318	N/A	Conserved gene of unknown function	-	-	1.71475387396978	1.2214128034776
PGSC0003DMG400023850	N/A	2-oxoglutarate-dependent dioxygenase	1.49358891288772	1.05310039760594	-	1.08033868565696
PGSC0003DMG400002874	N/A	Sn-1 protein	-	-2.20692270821968	-	-3.54742117771394
PGSC0003DMG400033123	N/A	Basic 7S globulin 2 small subunit	-1.25220860656753	-1.43309489881779	-	-1.44081965237989
PGSC0003DMG401002606	N/A	AR791	1.33196259877357	-	2.08139443542023	1.76825579442809
PGSC0003DMG400028925	N/A	Phosphate abc transporter	-1.2320962833639	-1.63948359355349	-	1.13140594053514
PGSC0003DMG400014293	N/A	Low-temperature-induced 65 kDa protein	-	-3.34513555905218	-	3.70861518742647
PGSC0003DMG400023909	N/A	ATEXO70H4	-1.61757806539484	-2.19091266734196	-2.09455539790294	-2.08910572372062
PGSC0003DMG400026596	N/A	Ribose-phosphate pyrophosphokinase	-	-1.1155014894405	-1.12069559843916	-1.34060106160238
PGSC0003DMG400018734	N/A	Tn7 reverse transcriptase	-	-1.90883432860155	-	-2.49152567863522
PGSC0003DMG400001613	N/A	Auxin-induced SAUR	-3.08455475796039	-6.03788408428964	-3.33422903361262	-9.37940670422317
PGSC0003DMG400028153	N/A	Hin1	-2.46062599163053	-3.40900032561627	-2.03731806615021	-2.10410153208765
PGSC0003DMG400015269	RGP4	GRP 2	-	-2.85982783981522	-	-3.44575125066329
PGSC0003DMG400002098	N/A	Transcriptional regulator SUPERMAN	-2.96096088894528	-5.3614778119002	-2.72683067970425	-3.99602206835985
PGSC0003DMG400030571	N/A	Ring finger containing protein	2.15749551478499	-	1.46392618422314	1.99953044905758
PGSC0003DMG400028461	N/A	Serine-threonine protein kinase, plant-type	2.74559920205217	2.04190956623597	-	2.47171150955463
PGSC0003DMG400020257	N/A	ATP binding protein	-	-1.59956651356131	-	-1.17442966245751
PGSC0003DMG400005691	PWP2	WD-repeat protein	-	-	-1.22010331883503	-1.10640842862028
PGSC0003DMG400016526	N/A	Avr9/Cf-9 rapidly elicited protein 146	-3.09723319317946	-1.53494647519479	-1.66624068683642	-2.00967714985587
PGSC0003DMG400029524	N/A	MLP 34	-	-2.9916180962185	-	-4.51912841433282
PGSC0003DMG401025785	N/A	Gene of unknown function	-1.84455236495334	-	-1.07524549692109	-1.10337541196251
PGSC0003DMG400022868	N/A	2-oxoglutarate-dependent dioxygenase	-	-	1.88321489653717	1.71493449231307
PGSC0003DMG400010132	N/A	Conserved gene of unknown function	-	-3.70535736542254	-2.39119223558815	-2.02762034303537
PGSC0003DMG400018666	N/A	Sugar transporter	-	-1.63162408159406	-	-1.29337292417252
PGSC0003DMG400021864	N/A	Gene of unknown function	-	-	-1.25465955201362	-1.62770447998965
PGSC0003DMG400009406	TCP10	Transcription factor	-	-3.65906091446362	-1.57664480456335	-2.10695888966826
PGSC0003DMG400003601	N/A	Transcription factor	1.55126386926737	-	-	-5.10016871771745
PGSC0003DMG400023627	N/A	Receptor kinase	-	7.28839471210627	-	4.3752291464995
PGSC0003DMG400025445	N/A	Gene of unknown function	-	-	1.8913983180383	2.38816548069411
PGSC0003DMG400020156	N/A	Pectase lyase	-	-4.14220150588172	-	-4.03556093234367
PGSC0003DMG400005653	N/A	Conserved gene of unknown function	-	-1.45361404636818	-	-1.51533532477794
PGSC0003DMG400009051	WRKY23	WRKY transcription factor 4	1.5614532902511	-	-	1.28237010113692
PGSC0003DMG400024391	N/A	Tyrosine-specific transport protein	-	-2.45149640573588	-	-2.23626411049456
PGSC0003DMG400039821	N/A	Nuclear protein Skip	-	-	1.20623571007402	1.25044066397485
PGSC0003DMG400006907	N/A	Glycosyltransferase UGT90A7	1.96737423099984	-	-	2.68055093239218
PGSC0003DMG400002049	N/A	Anthranilate N-benzoyltransferase protein	-	-2.35226800458691	-	-2.45269493138093
PGSC0003DMG400010816	N/A	Gene of unknown function	-	-1.06983177284243	-	-1.26560025532223
PGSC0003DMG400035174	N/A	Gene of unknown function	-	1.20604664877243	-	1.28034101256025
PGSC0003DMG400023815	N/A	Expansin	-	1.2939224288469	-	1.70256560315471
PGSC0003DMG400017148	N/A	Zinc finger	-1.50953528588155	-	-	-2.12276039638898
PGSC0003DMG400015881	N/A	Alpha-glucosidase	-	-	-1.22859328553956	-1.4947801794818
PGSC0003DMG400012551	N/A	UDP-glucuronosyltransferase	-1.47055117072726	-	-	1.99481264960376
PGSC0003DMG400002890	N/A	Xenotropic and polytropic murine leukemia virus receptor ids-4	-	-2.06801509366385	-	-1.51531620730165
PGSC0003DMG400025426	N/A	Ring finger protein	-	-	1.83181995134038	2.41584686250021
PGSC0003DMG400019023	N/A	Diacylglycerol kinase, alpha	-	6.39180299396184	-	2.87316116102748
PGSC0003DMG401023186	N/A	Conserved gene of unknown function	-1.45238438007399	-	-	1.6674571564689
PGSC0003DMG400004820	N/A	Electron transporter	-	-3.4125153050443	-	-3.47930146321203
PGSC0003DMG400001172	N/A	Conserved gene of unknown function	-9.28730095989949	-8.89557089459638	-3.42524420243711	-9.06455886281989
PGSC0003DMG400007385	N/A	CC-NB-LRR protein	1.89649061569905	-	-	-2.39450314931769
PGSC0003DMG400012620	N/A	Pentatricopeptide repeat-containing protein	-1.17654357602604	-	-	1.01558260999504
PGSC0003DMG400030827	N/A	Phi-1 protein	-3.77121534090599	-4.14876286196079	-2.62976311851619	-3.08581193479327
PGSC0003DMG400026320	N/A	Sarcosine oxidase	-	-1.75112410257982	-	-1.38602928299534
PGSC0003DMG400027647	N/A	Interactor of constitutive active ROPs 1	-	-1.86217295978481	-	-1.8022437532346
PGSC0003DMG400008009	WOX4	WOX4	1.0127137096146	-	-	1.1389194193483
PGSC0003DMG400023921	N/A	Cytoplasmic small heat shock protein class I	-2.40437389528896	-4.26530409086318	-	-3.236442709994
PGSC0003DMG400005563	N/A	Acyltransferase	-	-3.30570292174119	-	-2.73595815261741
PGSC0003DMG400010228	N/A	Triacylglycerol lipase	-	1.22823717020696	-	1.05407355683639
PGSC0003DMG400018629	N/A	Tetracycline transporter	-	-5.47732917674962	-	-8.81929982042318
PGSC0003DMG400031087	N/A	UPF0497 membrane protein 11	-	-3.2348198979902	-	-1.82105082983882
PGSC0003DMG400019773	N/A	Sesquiterpene synthase 2	2.52307728028105	-2.66762331744821	-	-2.37922182420233
PGSC0003DMG400011238	N/A	Amine oxidase	-	-1.47542475028262	-	-1.07527123943348
PGSC0003DMG400033589	N/A	Periaxin	-	-7.92695147494626	-	3.43118613875396
PGSC0003DMG400012503	MSH4	DNA mismatch repair protein mutS	-	-1.17774573913124	-	-1.19199102840422
PGSC0003DMG400018248	N/A	Receptor kinase 3	-	-1.14928310604764	-	-1.05787618025104
PGSC0003DMG400030826	N/A	Phi-1 protein	-2.23682200438358	-5.19132898573974	-	-2.94052187682248
PGSC0003DMG400002889	N/A	DNA binding protein	-	-2.82122427886989	-	-3.25953927303192
PGSC0003DMG401004946	N/A	S-locus-specific glycoprotein S13	-	-1.79600555037718	-	-2.36505675980444
PGSC0003DMG400027340	N/A	Cytochrome P450 77A1	-	-2.37592667482494	-	-2.90710912182055
PGSC0003DMG400001203	N/A	Gene of unknown function	-1.51310515585899	-	-	1.24332890610747
PGSC0003DMG400018265	N/A	Serine/threonine-protein kinase PBS1	-	-2.52611207805539	-	-2.08103105628163
PGSC0003DMG400021542	N/A	CYP81B36	-	1.8793225307238	-	1.13299735236535
PGSC0003DMG400021993	N/A	BRASSINOSTEROID INSENSITIVE 1-associated receptor kinase 1	-	-2.32006549913796	-	-1.15609653359832
PGSC0003DMG400029387	N/A	Gene of unknown function	1.74652429485029	-	-	1.9931421325017
PGSC0003DMG400011864	N/A	F-box protein, atfbl3	-1.12235662168357	-	-	-1.11158790549817
PGSC0003DMG400016520	N/A	Conserved gene of unknown function	-1.08077952720198	-	-	-1.05850786149698
PGSC0003DMG400026652	N/A	Major latex	-2.05467301756218	-	-	-2.26966377197679
PGSC0003DMG400014598	N/A	AP2 domain-containing transcription factor	2.55941294099666	-	-	2.19842301258282
PGSC0003DMG400012986	N/A	Zinc finger protein	-	-	1.36382467710005	1.41235944305233
PGSC0003DMG400020404	N/A	Gene of unknown function	-	-2.41556706054685	-	-2.98464780376629
PGSC0003DMG400014012	N/A	Flavonoid 3-hydroxylase	2.34004046165174	-	-	2.13497718906171
PGSC0003DMG400015882	N/A	Sn-1 protein	-	-2.26574556473831	-	-3.62076953574478
PGSC0003DMG400004509	N/A	Conserved gene of unknown function	1.78355319515637	-	-	1.85073934554868
PGSC0003DMG400009886	N/A	Tetracycline transporter	-1.04235638131471	-	-	-1.10489846336767
PGSC0003DMG400025868	CYCD3;1	D-type cyclin family 3 subgroup 2	-	-1.20171832906904	-	-1.00427826140772
PGSC0003DMG400010892	N/A	Conserved gene of unknown function	-	-	1.68604368522346	1.62602603564405
PGSC0003DMG400023618	N/A	Zinc finger protein	-1.34930739162372	-	-	-1.08140213960674
PGSC0003DMG400026141	N/A	Gene of unknown function	-1.47224373692283	-	-1.34309616284586	-1.06216163605399
PGSC0003DMG400020677	N/A	Conserved gene of unknown function	-	-	2.88944943983706	3.19629887099561
PGSC0003DMG402000669	N/A	Glycine-rich RNA-binding protein	-	-1.04636931000633	-	-1.24039996835649
PGSC0003DMG400030666	N/A	EPIDERMAL PATTERNING FACTOR 2	-	-4.7319976700685	-	-3.34547453106341
PGSC0003DMG400008899	EMB24	Aspartic proteinase nepenthesin-2	-1.97588093369323	-3.47880221353389	-	-2.2884299603461
PGSC0003DMG400005381	ATBRCA1	Brca1 associated ring domain	-	-	1.44988214062593	1.29317340002594
PGSC0003DMG400008043	N/A	Gene of unknown function	-1.26158865014848	-	-1.51510433901971	-1.36390513187654
PGSC0003DMG400014246	N/A	BHLH domain class transcription factor	-	-1.28689826925643	-	-1.65268376470488
PGSC0003DMG400015958	N/A	Disease resistance protein	1.08723017591817	-	-	1.20574897711672
PGSC0003DMG401002060	N/A	Acid phosphatase	-	-	-1.95047626293739	-2.42564483389621
PGSC0003DMG400043035	N/A	ORF64c	-1.66452127634126	-2.07757240683277	-	-2.3064890941108
PGSC0003DMG400029624	N/A	S-adenosyl-L-methionine: salicylic acid carboxyl methyltransferase	-3.09433938144146	-	-	-2.08226907009587
PGSC0003DMG400006455	N/A	Gene of unknown function	2.31351131216951	-	-	1.82804315644848
PGSC0003DMG400014862	N/A	Subtilisin-like protease	-	-1.64193667429097	-	-1.03916853622918
PGSC0003DMG400030968	MCM4	Minichromosome maintenance 4 protein	-	-	1.42099038521184	1.2670097829398
PGSC0003DMG402006909	N/A	Polygalacturonase	-	9.37579455968751	-	8.43841300839482
PGSC0003DMG400008308	MCM3	DNA replication licensing factor MCM3	-	-	1.41758007976948	1.20754191638865
PGSC0003DMG400028098	N/A	Myb RL3	-	-2.36006331404464	-1.99469487263156	-1.99661602074919
PGSC0003DMG400015426	N/A	N/A	-	1.66266951243076	-	1.09651859374046
PGSC0003DMG400006893	N/A	Transcription factor style2.1	-	-8.2464247880004	-	-8.41542245917761
PGSC0003DMG401014997	N/A	Zinc finger protein	-	-3.3136661073454	-	-3.1405560985904
PGSC0003DMG400029405	N/A	Disease resistance protein RPM1	-	-2.99762210564874	-	-2.36770423100655
PGSC0003DMG400025117	N/A	Uridine cytidine kinase I	1.076467593065	-	-	1.30784086682545
PGSC0003DMG400020815	N/A	Gene of unknown function	-	-1.84266883137098	-	-3.33588951531638
PGSC0003DMG402007388	N/A	MRNA, 1346 bp sequence	-2.7857229245469	-4.20385613348239	-3.6292461628672	-3.21283389754901
PGSC0003DMG404013254	N/A	Auxin-induced SAUR	-4.50132294009776	-5.08817756356892	-3.79574035297422	-8.4605935432948
PGSC0003DMG400028222	N/A	KED	-1.89721902649381	-	-	1.28958551146041
PGSC0003DMG400018315	N/A	Gty37 protein	-3.1716749348551	-4.81518124868575	-	-3.61183015829088
PGSC0003DMG400025621	N/A	NDR1	-2.18182391849043	-2.454666614272	-1.47805812879268	-1.66456720623406
PGSC0003DMG400016252	BBM	Protein AINTEGUMENTA	8.59579591829894	7.55543742987074	10.0598210372067	8.97045765024277
PGSC0003DMG400027206	N/A	Gibberellin 2-oxidase	-	-2.68440418382016	-	-2.71134791094948
PGSC0003DMG400002839	N/A	Conserved gene of unknown function	-	-	2.46242076523338	2.59518391011051
PGSC0003DMG400022431	N/A	Zinc finger, Dof-type	-	-1.57546351165249	-	-1.98052886159972
PGSC0003DMG400028772	N/A	ATP binding protein	-	-2.04055030651022	-	1.57191906806561
PGSC0003DMG400000871	N/A	Quinonprotein alcohol dehydrogenase	-	-2.79600900035256	-	-2.69644497693284
PGSC0003DMG400027323	N/A	Ribosome recycling factor	-	-	-2.01426049978763	-1.83860955684233
PGSC0003DMG400012398	N/A	NADPH oxidoreductase	-	-	-1.08920238982265	-1.07163522226761
PGSC0003DMG400019529	N/A	Zinc finger protein	-	5.95720703371692	-	5.22151189320813
PGSC0003DMG400025821	N/A	Cyclin-dependent kinase inhibitor 7	-	-8.14053243898492	-3.23262290401216	-8.30953767564162
PGSC0003DMG400007112	WIP3	TRANSPARENT TESTA 1 protein	-	2.74300896727115	-	1.44290564186728
PGSC0003DMG400004129	N/A	Conserved gene of unknown function	-	-3.41188449079513	-	-2.16763254187915
PGSC0003DMG400004458	LHCA5	Light-harvesting complex I protein Lhca5	-	-3.64815358095653	-	-3.26378126866357
PGSC0003DMG400043108	N/A	STS14 protein	-	2.5519089565198	3.21866902675915	2.17369396193499
PGSC0003DMG400012296	N/A	Avr9/Cf-9 rapidly elicited protein 194	-2.91547496800898	-4.56298305164338	-	-2.54524468621209
PGSC0003DMG400019515	N/A	SET protein, phospatase 2A inhibitor	1.14744997612232	-	-1.1364291448189	-1.08108504889325
PGSC0003DMG400040105	N/A	RTM1 protein	-	1.34301709762243	-	-1.66038867535248
PGSC0003DMG400038860	N/A	Transposon MuDR mudrA	-3.84510594163744	1.60801153317663	-1.8030458064869	-1.75072650246622
PGSC0003DMG400010400	N/A	Serine-threonine protein kinase, plant-type	-1.59395676715246	-1.22367927475985	-1.67296154436806	-1.53129369616908
PGSC0003DMG400013929	N/A	Cytochrome P450 92B1	-	-4.99563944045699	-	-8.37069344323717
PGSC0003DMG400016523	N/A	Avr9/Cf-9 rapidly elicited protein 146	-2.86772826452941	-1.48030643033522	-1.56423021651062	-1.7914964846418
PGSC0003DMG400017955	N/A	Auxin efflux carrier component	1.07021406186994	-	1.43672306906457	1.27127064187755
PGSC0003DMG400010193	N/A	Transcription factor HBP-1b	-	-4.16637050447475	-	-5.3792045693155
PGSC0003DMG400002101	N/A	Gene of unknown function	-	-2.1511202000652	-	-2.8428155156004
PGSC0003DMG400003510	N/A	Transcription factor	-	-1.05986154777682	-	-1.03937489677012
PGSC0003DMG400021426	N/A	1-aminocyclopropane-1-carboxylate synthase 3	-	-	-2.85166248469447	-3.67702923957286
PGSC0003DMG400028388	N/A	Conserved gene of unknown function	-	1.9927993095624	-	1.18872583429039
PGSC0003DMG400004949	N/A	Branched-chain-amino-acid aminotransferase	-	-5.54204560995853	-	-3.11089415538014
PGSC0003DMG400008482	N/A	ATP binding protein	-1.69579858657772	-1.95709315993874	-	-1.70253465646711
PGSC0003DMG400010465	N/A	Peroxidase	3.00711130366606	4.23677785156149	-	2.57163063778329
PGSC0003DMG400023570	N/A	Conserved gene of unknown function	-1.43460676382778	-	-	1.38969534667249
PGSC0003DMG400024677	N/A	Gene of unknown function	-1.70886049645332	-	-	1.37864294928394
PGSC0003DMG400011334	N/A	Phylloplanin	-	-6.02596559589222	-	-9.36449912178047
PGSC0003DMG400019732	N/A	Disease resistance protein	-	2.90131381118552	-	2.76138282689549
PGSC0003DMG400010290	N/A	Inorganic phosphate transporter	2.93214673371401	4.03867628553894	-	2.59512193036029
PGSC0003DMG400022024	N/A	Conserved gene of unknown function	-	-1.0318492313172	-	-1.00943261530719
PGSC0003DMG400014662	N/A	RWP-RK domain-containing protein	-	2.115761373211	1.73686091389543	1.19105186547366
PGSC0003DMG400014086	N/A	Gene of unknown function	-	-2.88798833630128	-	-2.96569106004245
PGSC0003DMG401008272	N/A	Conserved gene of unknown function	-	-1.25972390012082	-	-1.29008092481394
PGSC0003DMG400033172	N/A	Gene of unknown function	-1.84229977734079	-	-	1.32031098882098
PGSC0003DMG402014186	N/A	ATP binding protein	-	-1.49586644131445	-	-1.27725680922759
PGSC0003DMG403005679	N/A	Cytochrome P450	-	-2.42035377283456	-1.95626950526041	-2.2213736365215
PGSC0003DMG400000386	N/A	Leucine-rich repeat extensin 3	-	-	1.11411609798659	1.30536000388665
PGSC0003DMG400006550	LAX3	Auxin influx transport protein	-	-3.14592275809481	-2.16031724043215	-1.66338410003295
PGSC0003DMG400027819	N/A	Aquaporin NIP1.1	1.83379204444846	3.38574968687673	-	1.89216637323962
PGSC0003DMG400029905	RPS15	30S ribosomal protein S15, chloroplastic	-	-2.32770802468423	-	-2.97293018788777
PGSC0003DMG400016775	N/A	2-oxoglutarate-dependent dioxygenase	-	-2.74756788365752	-	-2.7754717885415
PGSC0003DMG400008201	N/A	Glucosyltransferase	-1.51601626877999	-	1.55891321518519	1.51294622459815
PGSC0003DMG400000411	FRA8	Transferase	-1.16318074998752	-2.31124806002288	-1.05793940814121	-1.13410922813884
PGSC0003DMG400002045	N/A	ATP binding protein	-	2.09604588806942	-	2.32329670292528
PGSC0003DMG401009727	N/A	Calcium ion binding protein	-1.15698624947407	1.00444869438503	-	1.15151482703851
PGSC0003DMG402021870	N/A	Cytochrome P450 monooxygenase CYP83E9	-	-3.7443659363669	-	-4.9207840024645
PGSC0003DMG401031759	N/A	Phospholipase A1	-	-8.70016805006643	-	4.47616192544244
PGSC0003DMG401000617	N/A	Conserved gene of unknown function	-	-	1.06687524005652	1.26095832832806
PGSC0003DMG400012767	ATGRF9	Growth-regulating factor 10	-	-2.80015385354326	-	-3.80576207794554
PGSC0003DMG400013372	N/A	Auxin-induced SAUR	-	-8.37622674191041	-	-8.54523564412846
PGSC0003DMG400002394	N/A	Homeobox protein	-	-3.3281696140145	-	-2.9465778239799
PGSC0003DMG400023483	N/A	Self-pruning interacting protein 1	-3.093950165133	-2.73522886025306	-2.44275923946591	-1.9557833853129
PGSC0003DMG400005030	TPS04	Linalool synthase	2.28407643826628	-	-	2.27061287080429
PGSC0003DMG400001607	N/A	Auxin-induced SAUR	-	-4.40864028210218	-2.13523177371107	-2.62482013627016
PGSC0003DMG400013887	N/A	Conserved gene of unknown function	-1.01072609190715	-1.52297513484351	-	-1.0487525239848
PGSC0003DMG400016569	N/A	Auxin-induced SAUR	-4.32554895015235	-8.12082814235029	-4.21408389825493	-8.28982626522319
PGSC0003DMG400008378	N/A	BHLH domain class transcription factor	-	-1.40984794263967	-	-1.41940402727619
PGSC0003DMG400028147	N/A	Protein kinase	-	-2.25890394023503	-	-1.54526858071345
PGSC0003DMG400011255	N/A	P21-rho-binding domain-containing protein	-	-3.66957797883491	-	-1.89624809966276
PGSC0003DMG400022743	N/A	Cytochrome P450	-	-2.11274064622212	-	-1.13208579645813
PGSC0003DMG400002700	N/A	F-box family protein	-	-1.63307683279297	-	-1.26449259671891
PGSC0003DMG400001418	N/A	Transcription factor style2.1	-2.1828031932678	-3.77347219120303	-3.54492979264862	-2.69316819798029
PGSC0003DMG400019221	N/A	Gene of unknown function	-1.38690070438591	-	-	-1.29566273925123
PGSC0003DMG402032203	N/A	Extensin	-	-	2.33184968113095	2.11266993634703
PGSC0003DMG400007390	FDH	Beta-ketoacyl-CoA synthase	-	-2.49532630011611	-	-1.51376797947232
PGSC0003DMG400013250	N/A	Auxin-induced SAUR	-8.69640065011001	-8.30468334105928	-8.52649033131075	-4.27810292861919
PGSC0003DMG400023876	N/A	DnaJ	-3.56545726452998	-4.43651795236394	-	-3.6428774299974
PGSC0003DMG400013252	N/A	Auxin-induced SAUR	-4.4559458458243	-8.85023208146999	-	-9.0192394562977
PGSC0003DMG400002520	N/A	Zinc finger protein	-	-3.09132474190352	-	-1.79606591038188
PGSC0003DMG400025174	LACS2	Acyl CoA synthetase	-	-3.16916375450891	-	-2.28030202990943
PGSC0003DMG400015532	N/A	ZPT2-13	-	-4.39511617669033	-	-5.19686813787609
PGSC0003DMG400014116	N/A	2-oxoglutarate-dependent dioxygenase	-	1.67209933397528	2.2997124992145	1.94816174434429
PGSC0003DMG400030468	N/A	GRAS4	-1.37153289197752	-	1.28799097153301	1.3272451832021
PGSC0003DMG400014087	N/A	Gene of unknown function	-1.76674570150526	-	-1.95415290490424	-1.54029524525874
PGSC0003DMG400007171	N/A	3'-N-debenzoyl-2'-deoxytaxol N-benzoyltransferase	-	-	4.63888568469199	4.66498484513688
PGSC0003DMG401026407	N/A	Neoxanthin synthase	-	-1.04029972370516	-	-1.28421581731148
PGSC0003DMG400007225	N/A	Xylem serine proteinase 1	-	-5.24392852427576	-	-2.68976091313377
PGSC0003DMG400043507	N/A	Cation-transporting atpase plant	-1.92852431519637	-1.80967872148324	-	-1.61632341501433
PGSC0003DMG400010258	N/A	F-box family protein	-	-3.79159645228427	-2.02174424281827	-2.16257943411121
PGSC0003DMG402001693	N/A	Pentatricopeptide repeat-containing protein	-	-2.92446671495931	-	-2.21148302758389
PGSC0003DMG400029197	N/A	Gene of unknown function	-	2.46080616092453	2.27125840534718	1.54180869956954
PGSC0003DMG400012860	N/A	Extracellular ligand-gated ion channel	-	-2.40320918714472	-	-2.87231832969039
PGSC0003DMG400007102	N/A	Gene of unknown function	-	-5.17995987897696	-	-1.89099179379985
PGSC0003DMG400016385	N/A	Conserved gene of unknown function	-	-3.89626080197312	-	-8.18147609339655
PGSC0003DMG400005855	N/A	S-adenosylmethionine-dependent methyltransferase	-	-1.26746399974233	-	-1.04530750685534
PGSC0003DMG400001641	N/A	Auxin-induced SAUR	-	-3.11389843249994	-4.96995830212507	-4.91001086681704
PGSC0003DMG400016560	N/A	Auxin-induced SAUR	-	-7.87114093399507	-	-8.04015326559025
PGSC0003DMG400011815	N/A	Conserved gene of unknown function	-	-3.1929211699386	-1.78244184539881	-1.69072788615637
PGSC0003DMG400027356	N/A	Transferase, transferring glycosyl groups	-	1.08135854625579	-	-1.33832349518963
PGSC0003DMG400030778	N/A	Conserved gene of unknown function	-2.85011351203392	-	-	1.97433858856856
PGSC0003DMG400000636	SHN1	AP2 transcription factor	-	-4.7628713853101	-	-8.15786851008139
PGSC0003DMG400020819	N/A	Ring finger protein	-	-1.54425840631332	-	-1.02555745015996
PGSC0003DMG400002420	N/A	GNS1/SUR4 membrane protein	-	-9.06155889064921	-	-4.4462618489439
PGSC0003DMG400023382	N/A	Cytochrome P450 77A2	-	-3.48364363473472	-	-2.23586591378037
PGSC0003DMG400003773	N/A	SAUR family protein	-	3.00774712068118	-	2.44156841344955
PGSC0003DMG400029779	WRKY9	WRKY transcription factor	-	-2.50372735165214	-2.39513681035841	-2.1697876759851
PGSC0003DMG400023932	N/A	Conserved gene of unknown function	-	-4.43524910202968	-2.0454190549483	-2.35641900668807
PGSC0003DMG400012181	N/A	DNA binding protein	-	-2.17930903587994	-	-3.10582803149677
PGSC0003DMG400031028	N/A	Transmembrane protein kinase	-	-3.16424330460954	-	-2.85933492808817
PGSC0003DMG400016561	N/A	Auxin-induced SAUR	-	-8.69838010385822	-	-8.86738485557628
PGSC0003DMG400000079	BAG6	BCL-2-associated athanogene 6	-	-	-1.8290002509311	-1.3614777899142
PGSC0003DMG400005618	N/A	Universal stress protein family protein	-	-3.13326724617407	-	-2.81618636497022
PGSC0003DMG402030580	N/A	Receptor kinase	-	-1.05164599416879	-	-1.20393615803771
PGSC0003DMG401020115	N/A	Fimbrin	-1.32191224723651	-2.55296413565606	-1.31819625860688	-1.37296259960605
PGSC0003DMG400023062	N/A	Disease resistance protein	-	-	-1.38321950759529	-1.5331251747208
PGSC0003DMG400013371	N/A	Calmodulin binding protein	-8.12588924034795	-7.73417115872015	-	-7.90316919936609
PGSC0003DMG400033930	N/A	Gene of unknown function	-1.62088663696892	-	-1.02550312094329	-1.04719356868519
PGSC0003DMG400001539	N/A	Conserved gene of unknown function	-4.66655686272279	-5.86877643437806	-	-5.07573484332457
PGSC0003DMG400024438	N/A	Hcr2-p3	-	1.01510631795832	-	1.26499274030842
PGSC0003DMG400025182	N/A	Cytochrome c biogenesis protein family	-1.43106695883266	-	-	1.29254935720103
PGSC0003DMG400017880	N/A	Signal recognition particle GTPase, FtsY	-	-3.33567090478764	-	-2.5136578345766
PGSC0003DMG400000929	N/A	Conserved gene of unknown function	-2.5045802125604	-	-	1.01106451565146
PGSC0003DMG401001828	N/A	Disease resistance protein	-	2.71595516716081	-	1.00966476137264
PGSC0003DMG400017301	ATGPAT1	ER glycerol-phosphate acyltransferase	-	-5.56728495368862	-1.79845908518993	-2.00402152497105
PGSC0003DMG400029505	N/A	NRC1	-	1.37803767503495	-	1.05272499094973
PGSC0003DMG400025559	N/A	WD-repeat protein	-1.62645759119953	-	-	-1.52053252578788
PGSC0003DMG400005841	N/A	Calcineurin B	-7.31858397195423	2.40274713056232	-	1.99761021628573
PGSC0003DMG400026883	N/A	Gene of unknown function	-	-5.08369275162627	-	-8.49813202019739
PGSC0003DMG400023608	N/A	Fumarylacetoacetate hydrolase	-	-	1.1654513388082	1.2384739178733
PGSC0003DMG400024157	N/A	Homeobox-leucine zipper protein	-	-1.03079399887069	-	-1.27339824296583
PGSC0003DMG400004082	N/A	Transcription factor	-	-2.37610419383192	-	-2.77638377875084
PGSC0003DMG400004810	N/A	Pepsin A	-	1.0671725066304	-	1.159925834516
PGSC0003DMG400011878	N/A	Serine-threonine protein kinase, plant-type	-	-3.46367360092416	-2.94837960986178	-2.77257431371984
PGSC0003DMG400029612	N/A	Conserved gene of unknown function	-	-	2.83490636156805	3.02473424535984
PGSC0003DMG400002583	N/A	Cell wall invertase	-	-2.44046705842571	-	-2.21711316450079
PGSC0003DMG400022182	N/A	Rhicadhesin receptor	-2.71808795564562	-	-1.9428391066814	-1.49629436073573
PGSC0003DMG400005703	CLE13	CLE12	1.27272773893187	-	-	1.02530310652066
PGSC0003DMG400009388	N/A	Transcription factor RF2a	-	-8.67402922942366	-	-4.62758423924501
PGSC0003DMG400019610	N/A	SF16	-	-3.45151134939948	-	-3.6471924366274
PGSC0003DMG400029346	N/A	Resveratrol/hydroxycinnamic acid O-glucosyltransferase	-	-	1.67013801206756	1.08887041732283
PGSC0003DMG400015780	N/A	Conserved gene of unknown function	-	-4.60210232414862	-	-3.02337309348461
PGSC0003DMG402002919	N/A	Gene of unknown function	-	1.97297332430688	-	1.47276060754993
PGSC0003DMG400004932	N/A	Homeobox-leucine zipper protein HAT22	-	1.55498573854649	-	1.13093938265222
PGSC0003DMG400024819	N/A	Nodulin MtN3 family protein	-	-3.36908806413311	-	-2.06811778328143
PGSC0003DMG400007724	N/A	Pentatricopeptide repeat-containing protein	-	-	-1.38162768076106	-1.56227443099465
PGSC0003DMG400005486	N/A	Nucleic acid binding protein	-	-5.69860519815306	-	-4.86279970253505
PGSC0003DMG400016559	N/A	Auxin-induced SAUR	-	-7.50547426204446	-	-7.67448134469745
PGSC0003DMG400001625	N/A	Amidase	1.64685467243972	1.24500655216568	1.30686009772696	1.4200062004802
PGSC0003DMG400024540	N/A	Heat shock protein	-	-4.12896580271767	-	-2.69958019246076
PGSC0003DMG400021907	N/A	Conserved gene of unknown function	-	-	1.77556201778565	1.85449485196446
PGSC0003DMG400006724	N/A	Conserved gene of unknown function	-	-8.59559376749195	-	-5.58027813047771
PGSC0003DMG400014441	N/A	Snakin-1	-1.34695412110108	-	-	1.26581324037548
PGSC0003DMG400006623	N/A	Peptidyl-prolyl cis-trans isomerase	-	-1.55201873168871	-	-1.86221351932724
PGSC0003DMG400028698	N/A	Ethylene receptor homolog	-	2.38540726120959	-	2.2750692458613
PGSC0003DMG400025337	N/A	Nitrate transporter	-	-4.66129966481984	-	2.34680076855207
PGSC0003DMG400017439	POLA2	Alpha DNA polymerase	-	-	1.32357192424563	1.04715355112284
PGSC0003DMG400008386	N/A	ATELC	-1.78128688134948	-1.55182449186602	-1.11096326216583	-1.10223339273011
PGSC0003DMG400025972	N/A	14 kDa proline-rich protein DC2.15	-	-3.59507524451276	-	-4.71568937308731
PGSC0003DMG400007984	N/A	Calmodulin 4	-1.75175436760544	-	-1.7853957656877	-1.39306374743985
PGSC0003DMG400005969	N/A	Gene of unknown function	-2.718648340716	-3.59018853806933	-1.82015765436645	-2.0198687781199
PGSC0003DMG400011438	N/A	Protein LE25	-	-	4.57074752347481	3.58913216247334
PGSC0003DMG400016140	N/A	Mitochondrial dicarboxylate carrier protein	-2.02326261322453	-2.10776953027917	-	-1.86827294027542
PGSC0003DMG400031423	N/A	Cytochrome P450-dependent fatty acid hydroxylase	-	-2.6776241203436	-	1.15259598986807
PGSC0003DMG400016149	N/A	Avr9/Cf-9 rapidly elicited protein 75	-2.00846586182233	-4.64291668899097	-2.46498306419615	-2.14495420934991
PGSC0003DMG400015883	N/A	Sn-1 protein	-	-2.49618151498025	-	-2.85876779209547
PGSC0003DMG400029044	N/A	Gene of unknown function	-	3.64590227484171	-	2.51491290699696
PGSC0003DMG400023172	N/A	Gene of unknown function	-	-4.72067925127038	-	-1.00277953704498
PGSC0003DMG400028125	MYB60	MYB transcription factor	-	-2.78214488490715	-	-2.95417311060024
PGSC0003DMG400020475	N/A	Triose phosphate/phosphate translocator, non-green plastid, chloroplast	-	-2.15016265755878	-	-2.07671084263715
PGSC0003DMG402011427	N/A	Cc-nbs-lrr resistance protein	-1.17720743484428	1.50723956888678	-	1.16091039745031
PGSC0003DMG400003367	N/A	Conserved gene of unknown function	-1.46947862539187	-3.71308865189046	-	-1.51413887154208
PGSC0003DMG402030114	N/A	Serine-threonine protein kinase, plant-type	-4.00260485904827	-	-2.50403238356933	-1.98811107424708
PGSC0003DMG402023002	N/A	UDP-D-glucuronate 4-epimerase 2	-	-3.16858942003407	-1.89681628490347	-1.25440957220363
PGSC0003DMG402014514	N/A	PERK1 kinase	1.32040303674144	-1.51326431440603	-	-1.64955443423906
PGSC0003DMG400013633	MCM6	Mini-chromosome maintenance protein MCM6	-	-	1.13288830488925	1.21856213790765
PGSC0003DMG400022132	N/A	Conserved gene of unknown function	-	-1.58584061905567	-	-1.8406796494297
PGSC0003DMG400029108	N/A	Meiotic asynaptic mutant 1	-1.98537536654702	-2.09301938641793	-1.49621449176696	-1.43275260992677
PGSC0003DMG400031014	N/A	Kinesin	-	-3.28779923669945	-	-1.71261041196949
PGSC0003DMG400004010	N/A	Conserved gene of unknown function	-1.1113503550635	-	-	1.13226188114208
PGSC0003DMG400007689	N/A	Dopamine beta-monooxygenase	-3.56492441561738	-3.17331180804843	-1.97669424402118	-1.55533327020689
PGSC0003DMG400016564	N/A	Auxin-induced SAUR	-	-7.60341539418175	-	-7.77242869879603
PGSC0003DMG400012113	N/A	NAC domain protein	-1.41804305909845	-1.9323229671821	-1.64058860409977	-1.41953728533064
PGSC0003DMG400026762	N/A	Gibberellin 20-oxidase	-	-	1.38533863859901	1.37293737204675
PGSC0003DMG400017964	N/A	Gene of unknown function	-	-1.02990190106357	-1.58478333686683	-1.20669777239124
PGSC0003DMG400009040	PRL	DNA replication licensing factor MCM7	-	-	1.21997336319752	1.02651400463358
PGSC0003DMG400027400	N/A	Non-specific lipid-transfer protein	-	-3.65243204715017	-	-4.88624485622871
PGSC0003DMG402020132	N/A	Non-specific lipid-transfer protein	2.66931599004114	-	-	2.57990064835543
PGSC0003DMG400026706	N/A	Aquaporin, MIP family, PIP subfamily	-	-3.46987020871273	-	-2.2280613808145
PGSC0003DMG400003774	N/A	Endo-1,4-beta-glucanase	-	-1.72825129148869	-	-1.34924736963875
PGSC0003DMG400009910	N/A	Cuticular water permeability	-	-4.89279413637994	-	-5.0497936764572
PGSC0003DMG400002076	N/A	Homeobox protein	-	-3.65531218010817	-	-1.85973756314711
PGSC0003DMG400016566	N/A	Auxin-induced SAUR	-	-7.08131327502552	-	-7.25032762691232
PGSC0003DMG400010416	N/A	Fragment	-	-2.5325351605922	-	-1.88381645091719
PGSC0003DMG400013966	N/A	MYB transcription factor	-1.356473286625	-	-	1.20492735264549
PGSC0003DMG402015315	N/A	Fiber protein Fb34	-3.02044009412118	-2.47910597410874	-1.48942532587075	-1.58283505389641
PGSC0003DMG400001601	N/A	Auxin-responsive family protein	-	-8.2084717314893	-8.43028465871914	-8.3774807899364
PGSC0003DMG400023748	N/A	Gene of unknown function	-	-1.72366426278943	-	-1.61889362268778
PGSC0003DMG400007958	N/A	Subtilisin-like protease preproenzyme	-	-2.6078694606842	-	-1.73487019816621
PGSC0003DMG400000752	N/A	MAP protein kinase	1.60191735720312	-	1.50197902365658	1.12469885257204
PGSC0003DMG400000045	N/A	Water channel protein	-2.55552168545904	-1.76253960826897	-	-1.03012758368525
PGSC0003DMG400012682	N/A	Homeobox-leucine zipper protein ATHB-40	-	-2.58994943050527	-	-3.03800656818226
PGSC0003DMG400022490	N/A	Sodium/hydrogen exchanger	-	-	1.51183865525875	1.2191680218918
PGSC0003DMG400014304	N/A	Peptidoglycan-binding LysM domain-containing protein	-1.20079447297338	-	-	-1.37356483637303
PGSC0003DMG400026575	N/A	Class III peroxidase	-	-1.35437568815162	1.73952273980634	1.59792954527839
PGSC0003DMG401011202	N/A	Wall-associated kinase	-	-1.65423334015301	-	-1.68020262278954
PGSC0003DMG400001708	N/A	RING-H2 finger protein ATL1Q	-1.41279963825117	-2.04098424024273	-1.14151021801719	-1.10176281233747
PGSC0003DMG400016563	N/A	Auxin-induced SAUR	-	-8.07220668929263	-	-8.24119561375161
PGSC0003DMG400026312	N/A	Glutamate-gated kainate-type ion channel receptor subunit GluR5	-	-1.81619147659615	-	-1.06705326907874
PGSC0003DMG400006667	ACR4	Receptor protein kinase	-	-1.22815434905846	-	-1.02678866558694
PGSC0003DMG400005084	N/A	Non-LTR retroelement reverse transcriptase	-	1.09473277726936	-	1.14964307603959
PGSC0003DMG400018770	N/A	Beta-glucan-binding protein 4	-4.47344324940649	-	-	1.30379059056085
PGSC0003DMG400024161	N/A	Monoxygenase	-	-1.60647886943842	-	-1.3122963967043
PGSC0003DMG400020653	N/A	Early tobacco anther 1	-	-1.56657734923891	-	-1.43207626297706
PGSC0003DMG400025151	N/A	WIN1	-	-3.03446435398507	-	-2.82001849547576
PGSC0003DMG400009451	N/A	Calcium-dependent protein kinase 17	-	-3.05237633667398	-	-3.21682776280721
PGSC0003DMG400001972	N/A	Photosystem Q(B) protein	-	-	1.54278013081541	1.58584814642581
PGSC0003DMG401030312	N/A	ZPT2-12	-	-	-2.39657497431073	-2.39667513684747
PGSC0003DMG400028627	TMM	Serine-threonine protein kinase, plant-type	-	-6.07698783801601	-	-4.64235490362283
PGSC0003DMG400026156	N/A	S-locus-specific glycoprotein S6	1.15046263163454	1.43796473153876	-	1.08946938316018
PGSC0003DMG400004312	N/A	9-cis-epoxycarotenoid dioxygenase	-	-3.09199614911169	-	1.79583295898823
PGSC0003DMG400007667	N/A	NB-ARC domain containing protein	-	2.21831158270363	-	2.34443779146957
PGSC0003DMG400009514	N/A	Kunitz-type protease inhibitor	-	-10.2001180285756	-	-4.8564541394709
PGSC0003DMG400020456	N/A	Phenylcoumaran benzylic ether reductase	-2.08418477882466	-	-	1.69176760937472
PGSC0003DMG400011453	N/A	Gene of unknown function	-	-6.91073854261382	-	-3.89646826459408
PGSC0003DMG400019161	N/A	AtRab GTP-binding protein	-1.53406054869295	-	-	1.33156106740806
PGSC0003DMG400025307	DRL1	Cinnamoyl-CoA reductase	-	1.04091343177333	-	1.12283430502968
PGSC0003DMG400018689	N/A	Monovalent cation:proton antiporter	1.17431752127946	-	-	-1.36489040913717
PGSC0003DMG400010552	N/A	Gene of unknown function	-	-8.48819287398695	-	-5.47219018042107
PGSC0003DMG400013316	N/A	Auxin-induced SAUR	-	-7.85646886321157	-	-8.02550335697687
PGSC0003DMG400000027	N/A	R2r3-myb transcription factor	-	-5.19350507082365	-	-2.5649963652361
PGSC0003DMG401013278	N/A	Acyltransferase	-	7.34317035150797	-	6.85843460900704
PGSC0003DMG400002519	N/A	Zinc finger protein	-	-1.931229805915	-	-2.09835687323862
PGSC0003DMG400008549	N/A	Sulfate/bicarbonate/oxalate exchanger and transporter sat-1	-	3.75948045008755	3.00195654502432	2.26655065564701
PGSC0003DMG400011713	N/A	Conserved gene of unknown function	-1.08157449076808	-1.15510569293069	-	-1.20220802207669
PGSC0003DMG400027839	N/A	Gene of unknown function	-	-2.39903190203177	-3.14151106550445	-1.69104979683813
PGSC0003DMG400016570	N/A	Auxin-induced SAUR	-	-7.14014832775084	-	-7.30915014673328
PGSC0003DMG401013422	N/A	GDSL-lipase protein	-	-7.22734751849273	-	-7.39635676771856
PGSC0003DMG400033902	N/A	RNA-binding gricine-rich protein-1c	-2.72083075729021	-	-	-1.90547477631479
PGSC0003DMG400023385	N/A	UDP-glucose:glucosyltransferase	-	-7.48290586109146	-	-4.46985271423641
PGSC0003DMG400000363	N/A	Avr9/Cf-9 rapidly elicited protein 146	-1.80408839531849	-1.02595065920613	-	-1.10916606215856
PGSC0003DMG400027636	N/A	Glutathione s-transferase	-	2.79995085821339	-	3.16664777397307
PGSC0003DMG401028595	N/A	Gene of unknown function	-	-4.05757953615262	-	-3.18934628060334
PGSC0003DMG400033586	N/A	Gene of unknown function	-1.3985771554421	-1.18901815462644	-	1.20231323462887
PGSC0003DMG400016433	N/A	Receptor protein kinase	1.47421126879894	3.0282154221568	-	1.082187963831
PGSC0003DMG400000686	N/A	Zinc finger protein	-	-3.88938295525562	-	-4.06707435893867
PGSC0003DMG400036966	N/A	UDP-glucose 6-dehydrogenase	-	-2.38637750929224	-	1.15684226728277
PGSC0003DMG400014590	N/A	High mobility group protein	-	-1.11781099615146	-	-1.03719314948945
PGSC0003DMG400014417	N/A	Ethylene-responsive transcription factor 3	-2.83206208792381	-2.78238015503851	-	-1.702624940738
PGSC0003DMG400028187	N/A	SAUR family protein	-5.50841712447923	-10.276762503358	-6.30568269739241	-4.08453249690159
PGSC0003DMG400019885	N/A	Nadhp hc toxin reductase	-	-2.63821176069781	-	-3.81988984972328
PGSC0003DMG400026616	N/A	Wound-induced protein	-2.44309255242299	-5.67662909717851	-	-2.57340877190358
PGSC0003DMG400001417	N/A	DNA-binding protein	-1.59778929092531	-	-	-1.3330331448588
PGSC0003DMG400017098	N/A	Hsp20.1 protein	-	-6.4168271059593	-	1.93211160664979
PGSC0003DMG400037672	N/A	Blue copper protein	-	2.25702177475193	2.05123913319352	1.71410753836264
PGSC0003DMG400007824	N/A	Conserved gene of unknown function	-	-1.14172328824797	-1.65865514931006	-1.03232261903016
PGSC0003DMG400003294	N/A	Serine-threonine protein kinase, plant-type	-	1.82701186859093	-	1.98690751769995
PGSC0003DMG401002242	N/A	Disease resistance protein BS2	-	3.8295173301657	-	2.98824180147695
PGSC0003DMG400030394	N/A	Conserved gene of unknown function	-1.60786802881514	-2.51009583838702	-	-1.57953510391648
PGSC0003DMG400021617	N/A	WW domain containing protein	-	-7.88761185799487	-	-3.87137879626406
PGSC0003DMG400004493	N/A	GATA domain class transcription factor	-1.67545766574803	-3.07447229196949	-	-1.60636497479169
PGSC0003DMG400021561	N/A	Cytokinin riboside 5'-monophosphate phosphoribohydrolase LOG3	-	-2.74241153773583	-	-1.28424220095525
PGSC0003DMG400011256	N/A	Homeobox-leucine zipper protein MERISTEM L1	-	-2.553744989928	-	-1.12472825303784
PGSC0003DMG400004408	N/A	XH/XS domain-containing protein	-	2.81652692885562	-	-2.92290242128638
PGSC0003DMG400005857	N/A	Transcription factor	-	-4.55258270223693	-	-3.12948170432219
PGSC0003DMG400019726	N/A	Conserved gene of unknown function	-2.20242700897532	-1.86242024342604	-1.35462654607103	-1.08115513006769
PGSC0003DMG400001742	N/A	Conserved gene of unknown function	-	-1.55169706104503	-	-1.13244211960603
PGSC0003DMG400017511	N/A	Transcriptional regulator SUPERMAN	-	-7.08072986722946	-	-7.24972454386395
PGSC0003DMG400028893	N/A	Multidrug resistance-associated protein 1, 3 (Mrp1, 3), abc-transoprter	-1.46236420859062	-3.51692398808445	-	-1.13571898100904
PGSC0003DMG400030821	N/A	Ring finger protein	-	-1.03599869816789	-	1.08162796258153
PGSC0003DMG400019319	N/A	Type I inositol polyphosphate 5-phosphatase	-	-2.99737869100126	-	-1.31552285164668
PGSC0003DMG400007346	LPAT3	1-acyl-sn-glycerol-3-phosphate acyltransferase	-	-1.11530240553118	-	-1.21556314038026
PGSC0003DMG400016713	N/A	Zinc finger, RING-type	-	-6.52048063915649	-	-6.68948924110932
PGSC0003DMG400020358	N/A	Conserved gene of unknown function	-	-1.51767762525329	-1.93330027307368	-1.35785781898538
PGSC0003DMG400030773	N/A	Acyl-[acyl-carrier-protein] desaturase	-	-2.37863794057867	-	-2.10326832507151
PGSC0003DMG400002141	N/A	DVL13	-	-4.29271281697559	-	-2.56018207934361
PGSC0003DMG400020280	N/A	Triacylglycerol lipase	-	-1.33131776066924	-	1.20881682840157
PGSC0003DMG402015537	N/A	Late embryogenesis abundant protein	-1.94227244281564	-	-	-1.27171719983345
PGSC0003DMG400013783	N/A	Conserved gene of unknown function	-	2.50158283608903	-	2.15524508076767
PGSC0003DMG400024201	N/A	Xylem serine proteinase 1	-	-1.64785713865154	-	-1.6822436814817
PGSC0003DMG400028172	N/A	Transcription factor	-	1.57086502496771	-	1.53853524037602
PGSC0003DMG400001611	N/A	Auxin-induced SAUR	-1.24207371116714	-1.07364760243591	-1.21987601914322	-1.03329511687156
PGSC0003DMG400004379	N/A	Esterase	-	-4.0389048632196	-	-2.63434722609377
PGSC0003DMG400026023	N/A	Nuc-1 negative regulatory protein preg	-1.03818019115836	1.00833820109586	-	1.06829101598566
PGSC0003DMG400024964	N/A	N-acetyltransferase	-	-2.4112134084491	-	-1.59399075157229
PGSC0003DMG400024289	N/A	Reticuline oxidase	-1.32796715531511	-	-	1.2117327569465
PGSC0003DMG400013274	N/A	Conserved gene of unknown function	-8.53675267324378	-4.97153226866819	-2.89613036836674	-2.12123755831895
PGSC0003DMG400010288	N/A	Inorganic phosphate transporter	2.42341149083542	3.57971843126328	-	2.25671050609811
PGSC0003DMG400010072	N/A	Geraniol 10-hydroxylase	3.47131850137932	-	-	2.2274914390155
PGSC0003DMG401020908	N/A	Plasma intrinsic protein 2,1	-	-1.78032392706458	-	1.51392229134676
PGSC0003DMG400006720	N/A	Gene of unknown function	-	-7.0594563762602	-	-7.22844062382959
PGSC0003DMG400000735	N/A	Glucose-1-phosphate adenylyltransferase	-	1.30752394103247	2.19681418364117	1.11148948690892
PGSC0003DMG400011521	N/A	EDNR2GH5 protein	-	-1.24464939947945	-	-1.32476886972005
PGSC0003DMG400032208	N/A	Oxidoreductase, 2OG-Fe(II) oxygenase family protein	-	-5.31301111566444	-	-1.90390337955068
PGSC0003DMG402023626	N/A	Conserved gene of unknown function	-	9.80334418663824	-	6.53530232378534
PGSC0003DMG400026059	N/A	Gene of unknown function	-1.25378150362796	1.27895843031195	1.14222318294672	1.05593792379511
PGSC0003DMG400004685	N/A	Mitochondrial pyruvate dehydrogenase kinase isoform 1	-	-3.34943480264098	-	1.52251093878762
PGSC0003DMG400013836	N/A	MYB transcription factor MYB37	-	-	-2.04881466817817	-1.54466818698597
PGSC0003DMG403013782	N/A	Replication factor A	-	-	1.29595536936838	1.15599099244581
PGSC0003DMG400007626	N/A	Gene of unknown function	-	-1.7066495672379	-	-1.35407339343866
PGSC0003DMG400002636	N/A	Auxin-induced protein AUX22	-	-8.89635593613104	-5.98869701094834	-4.32306789000102
PGSC0003DMG400005059	N/A	Conserved gene of unknown function	-	-6.45985579166289	-	-6.62884707126319
PGSC0003DMG400017152	N/A	Acid phosphatase 1	-	-3.19097757812588	-	2.00128217253632
PGSC0003DMG400016120	N/A	1-deoxy-D-xylulose 5-phosphate synthase 2	-	-1.90995187230434	-	-1.20511282275231
PGSC0003DMG400012820	N/A	Calmodulin	-1.34138639402472	-	-1.74471034726376	-1.13391436087952
PGSC0003DMG400005141	N/A	Gene of unknown function	-	1.59961204614597	-	1.57984190205752
PGSC0003DMG400011429	N/A	Conserved gene of unknown function	-	6.54789011772233	-	1.7594848089463
PGSC0003DMG403024767	N/A	Pectinesterase	-2.77730332455368	-	-	1.12386076280616
PGSC0003DMG400019276	N/A	S-locus-specific glycoprotein S6	-1.78638961904358	-2.39509186779355	-	-1.19319910034324
PGSC0003DMG400011172	N/A	Conserved gene of unknown function	-	-1.98490090029987	-	-1.11067234855848
PGSC0003DMG400016618	N/A	Cytochrome P450	-	-2.03469965258777	-	-1.63145617459393
PGSC0003DMG400004394	N/A	Conserved gene of unknown function	-	3.24718330889472	-	2.22540121010996
PGSC0003DMG400020489	N/A	Transferase	-	-1.62759569554286	-	-1.38271452457963
PGSC0003DMG400018635	N/A	Expansin	-1.34298109658946	-3.14617654127759	-	-1.03622509901156
PGSC0003DMG400016903	N/A	Conserved gene of unknown function	-1.76377971942285	-	-	-1.41918984771896
PGSC0003DMG400022502	N/A	Deoxyuridine 5'-triphosphate nucleotidohydrolase	-	-	1.90022678517287	1.43445631262611
PGSC0003DMG400006914	N/A	LOB domain-containing protein	-	-5.28406088321222	-	1.89783416353251
PGSC0003DMG400007092	N/A	Gene of unknown function	-	-2.31602329880443	-	1.73197822106596
PGSC0003DMG400018990	N/A	Alpha-L-fucosidase 2	-	-2.92449349033925	-	-1.5005499687123
PGSC0003DMG400006096	N/A	Gene of unknown function	-2.39296026014359	-	-	1.96169350764549
PGSC0003DMG400028862	N/A	Reverse transcriptase	-	2.90805993344886	-	2.39516479596147
PGSC0003DMG400026411	N/A	Ubiquitin-associated uba/ubx domain-containing protein	-	1.56249449354665	-	1.2954912530992
PGSC0003DMG400028220	N/A	Cytochrome P450 monooxygenase CYP82E3	-	1.51520430537931	1.68429135253871	1.12527958890333
PGSC0003DMG400018549	N/A	Conserved gene of unknown function	-	-3.63621910935633	-	-1.62937840664982
PGSC0003DMG400026481	N/A	Inositol polyphosphate kinase	-	1.78602606517458	-	1.58694520249206
PGSC0003DMG400000997	N/A	Zinc finger protein	-	-2.82333639165823	-	-2.68356800696617
PGSC0003DMG401028427	N/A	Leucine-rich repeat family protein	-2.354350906618	-	-	1.33054040391456
PGSC0003DMG400026131	PDR4	ABC transporter	-	-2.6592527209629	-	-1.35030068094055
PGSC0003DMG400016498	N/A	Avr9/Cf-9 rapidly elicited protein 146	-3.1255246035394	-3.716340242039	-2.1724478919799	-1.95019697344912
PGSC0003DMG400015270	N/A	ATP-binding cassette transporter	-	-2.86223118603543	-	-1.18059340089225
PGSC0003DMG400028135	N/A	Conserved gene of unknown function	-	-	1.43294867760401	-1.26439265539164
PGSC0003DMG400010061	N/A	Peroxidase 10	-	-3.76119350037479	-	-2.4969814656627
PGSC0003DMG400017440	N/A	Basic helix-loop-helix (bHLH) family protein	-	-3.14832268877325	-	-2.80730583110945
PGSC0003DMG400028678	C/VIF2	Pectinesterase inhibitor	-	2.03536173189784	-	-1.32250217964104
PGSC0003DMG400022543	N/A	ATP binding protein	-	-	-2.95073311555589	-1.56481150863035
PGSC0003DMG400025282	N/A	AP2/ERF domain-containing transcription factor	-	-5.63861812189747	-	-3.81606304927379
PGSC0003DMG400001813	N/A	Anthranilic acid methyltransferase 3	-4.74905780152916	-3.35418651677451	-	-2.5326151355892
PGSC0003DMG400005436	N/A	Sterol desaturase	-1.43664407203537	-4.54549885560574	-	1.3578277212571
PGSC0003DMG400042340	N/A	CONSTANS	-	-	1.54877470906548	1.21084215206375
PGSC0003DMG401002919	N/A	Gene of unknown function	-	1.93714002330908	-	1.63835747543202
PGSC0003DMG400015850	N/A	IDS4	-	-2.45981811247665	-	-1.27492932502242
PGSC0003DMG400025836	N/A	Conserved gene of unknown function	-2.88464791488466	-7.11816196846268	-2.09596157503006	-1.67162708765524
PGSC0003DMG400023666	N/A	Nucleic acid binding protein	-	-2.35298536426467	-	-1.7926091039818
PGSC0003DMG400013973	N/A	Gene of unknown function	-2.01769552355478	-2.39325832291735	-	-1.53793082269452
PGSC0003DMG400004918	N/A	Conserved gene of unknown function	-	-3.21957592254528	-	-1.01752283451215
PGSC0003DMG400010862	N/A	MLO1	-	-1.9480579515909	-2.26531111547729	-1.4182060096684
PGSC0003DMG400019062	N/A	S-locus lectin protein kinase family protein	-1.45855660334542	-	-1.4409037804566	-1.00870905074785
PGSC0003DMG400021413	N/A	Conserved gene of unknown function	-	1.55219737109305	-	1.19334498433173
PGSC0003DMG401030114	N/A	Serine-threonine protein kinase, plant-type	-1.48583274455398	-2.02628463392492	-1.90018958852373	-1.32432557497972
PGSC0003DMG400028911	N/A	Aspartic proteinase nepenthesin-1	-	-	-2.46948172954268	-1.80046575647575
PGSC0003DMG400004081	N/A	Agamous-like MADS-box protein AGL8 homolog	1.91354431924509	-	2.09270586415328	1.48067976290996
PGSC0003DMG400013620	N/A	Conserved gene of unknown function	-	1.79270516005358	-	1.41479845326672
PGSC0003DMG400005072	N/A	ATP binding protein	-	-1.96007043070221	-	1.34206787831293
PGSC0003DMG400012919	N/A	Cinnamyl alcohol dehydrogenase	-	-4.36391012487478	-	-2.71179503194605
PGSC0003DMG400002381	N/A	RNase H family protein	-	-	1.62747406052766	1.14522681659837
PGSC0003DMG400004763	N/A	Zinc finger protein	-	-3.662090630635	-2.73259342826145	-1.81724616757407
PGSC0003DMG400017513	N/A	Acetylornithine deacetylase	-	-8.32151287615929	-	-4.28496538649397
PGSC0003DMG400001638	N/A	39 kDa EF-Hand containing protein	-	-	1.76782235185421	1.06704932814676
PGSC0003DMG400016014	N/A	Mevalonate diphosphate decarboxylase	-	1.0179122915931	1.29805321321921	-
PGSC0003DMG402008570	N/A	Gene of unknown function	-	1.69939494278045	1.56470667338204	-
PGSC0003DMG400000978	N/A	Acyl-[acyl-carrier-protein] desaturase, chloroplastic	-	-1.02593297522159	-1.09181919892022	-
PGSC0003DMG402024509	N/A	Acetyl-CoA synthetase	-	1.13895257405743	1.09640090014158	-
PGSC0003DMG400029693	N/A	Protein kinase (PK)	-	1.58316769625269	1.12761334826952	-
PGSC0003DMG400026401	N/A	Delta(7)-sterol-C5(6)-desaturase	-	-2.56323717674203	2.74190325350959	-
PGSC0003DMG400004923	N/A	Squalene monooxygenase	-	2.2570052559658	1.13329919762326	-
PGSC0003DMG400016637	N/A	RING-H2 finger protein ATL3C	-1.16970740367503	-1.18180324291017	-1.24378505250941	-
PGSC0003DMG400009337	N/A	Map3k delta-1 protein kinase	-	2.32122530040858	2.05865026657292	-
PGSC0003DMG400023033	N/A	ATP binding protein	1.1061034504847	1.16807953597981	1.3329995114032	-
PGSC0003DMG402009338	N/A	Serine/threonine-protein kinase bri1	-	1.15582573715609	1.16368551131009	-
PGSC0003DMG400013680	N/A	Pectinesterase	3.30907620518582	2.79415126070223	2.83993827491266	-
PGSC0003DMG400016423	N/A	Conserved gene of unknown function	-1.29366094545964	-1.22222832098753	-1.20110653637135	-
PGSC0003DMG400011370	N/A	Rubber elongation factor	-	1.85109797111378	1.4249932494839	-
PGSC0003DMG400025823	N/A	Nitrite reductase	-	1.22903379185148	1.70205370191662	-
PGSC0003DMG400002497	N/A	ATP binding protein	-	1.32943321669831	1.05766248041558	-
PGSC0003DMG400003305	N/A	Cytochrome P450	-2.56496552737615	-4.56122220345918	-3.20406894758541	-
PGSC0003DMG400016678	N/A	Hydroxyproline-rich glycoprotein	-	1.90844308324517	1.76337187512875	-
PGSC0003DMG400015414	N/A	Conserved gene of unknown function	-1.10581080055292	-	-1.08921691849689	-
PGSC0003DMG400009148	N/A	DNA binding protein	1.38382948270911	-	2.68662398401552	-
PGSC0003DMG400008988	ATAILP1	Aluminum-induced protein	-	1.16912031686772	1.20887093262438	-
PGSC0003DMG400016711	STM	Homeobox protein knotted-1-like LET6	1.93445355147138	1.17404740781275	1.43971610671146	-
PGSC0003DMG400002833	N/A	Pentatricopeptide repeat-containing protein	-	-1.00797089431553	-1.04618429182429	-
PGSC0003DMG400011226	N/A	Sodium/potassium/calcium exchanger 6	-1.69680997092552	-5.79193510190139	-2.65883509098135	-
PGSC0003DMG400025380	N/A	Gene of unknown function	-1.91501979655205	-1.61770515428994	-1.81561035111892	-
PGSC0003DMG400020811	N/A	Rop guanine nucleotide exchange factor	-	1.1685914362722	1.07224819706825	-
PGSC0003DMG400031792	N/A	Endo-1,4-beta-glucanase	-	-2.2187359647578	3.58004024704228	-
PGSC0003DMG400003124	N/A	Endo-1,4-beta-glucanase	2.86418129374967	1.77655199794852	3.01481623082683	-
PGSC0003DMG400019180	N/A	Isoamyl acetate-hydrolyzing esterase	-	1.4077106451782	1.32565181978799	-
PGSC0003DMG400038453	N/A	Alcohol dehydrogenase	1.51026055467744	-	1.40911481415493	-
PGSC0003DMG402000299	N/A	Serine-threonine protein kinase, plant-type	-	-2.51400224748356	-1.54110438345404	-
PGSC0003DMG400027088	N/A	Boron transporter	-	1.64153889636253	1.11197419128582	-
PGSC0003DMG400020619	N/A	Trehalose-6-phosphate synthase	-	1.47131650562947	1.11056827889632	-
PGSC0003DMG400014592	N/A	Glutamine synthetase	1.00673994716509	1.07136445844988	1.15973225955868	-
PGSC0003DMG400002612	N/A	Malic enzyme	-1.8138545372689	-	-2.56689102468958	-
PGSC0003DMG400021579	N/A	Cytochrome P450	-	2.50047219665128	2.61128902787736	-
PGSC0003DMG400003342	N/A	Cytochrome P450	-1.07771406784408	-1.86552714522164	-1.29346411455627	-
PGSC0003DMG400029450	N/A	Polygalacturonase	5.26616093924931	5.1422114763744	3.5372162747212	-
PGSC0003DMG400006132	N/A	GRAS family transcription factor	-	1.58736125475571	1.23380049849701	-
PGSC0003DMG400003761	N/A	DNA-binding protein	3.90757585026984	2.04843650748318	3.00600456256836	-
PGSC0003DMG400031156	N/A	Ankyrin repeat-containing protein	-1.28262682876825	-1.78167644268741	-1.10679253471444	-
PGSC0003DMG400014898	N/A	Sugar transporter	1.14220903543592	-	1.14605688432357	-
PGSC0003DMG400013257	N/A	ERF transcription factor 5	-	1.24852909222819	1.66607509854882	-
PGSC0003DMG400011981	N/A	Gene of unknown function	-4.23426244182102	-6.27844686504294	-3.85466881912873	-
PGSC0003DMG400028724	N/A	Major latex	3.9475922192506	-	3.92519054143898	-
PGSC0003DMG400012708	N/A	Glucosyltransferase	-2.41748064076465	-2.53625548862542	-2.33666670410329	-
PGSC0003DMG400024630	CYP78A10	Cytochrome P450	2.6147141097024	-	3.82005083086657	-
PGSC0003DMG400014988	N/A	Conserved gene of unknown function	-	2.08416547034791	2.44144697797197	-
PGSC0003DMG400021140	N/A	Conserved gene of unknown function	-	2.09922850513072	1.3677452132212	-
PGSC0003DMG400027078	N/A	Protein LATERAL ORGAN BOUNDARIES	4.15952850045674	3.3728599406681	4.60602500430919	-
PGSC0003DMG400008267	N/A	CYP72A54	-2.38297754833208	-2.06150912648862	-2.41576863381757	-
PGSC0003DMG400012631	N/A	Microtubule-associated protein futsch	-	1.95456646435631	1.15884631426897	-
PGSC0003DMG400002487	N/A	Lipid binding protein	-	4.33493127904785	3.52805363918065	-
PGSC0003DMG400014056	N/A	Gene of unknown function	-1.02409681329626	-	-1.12443459424281	-
PGSC0003DMG400030619	N/A	Starch synthase V	-	1.04989880194463	1.13562334606129	-
PGSC0003DMG400028809	N/A	2-oxoglutarate-dependent dioxygenase	-3.26591957585794	-2.95019114067099	-3.43206330160757	-
PGSC0003DMG400026440	N/A	Late blight resistance protein	-1.19312377621033	-1.08457385378208	-1.37888928864284	-
PGSC0003DMG400013034	N/A	Sesquiterpene synthase 2	4.11742799626152	-2.70916542883588	3.29512449930924	-
PGSC0003DMG400027937	N/A	Conserved gene of unknown function	-1.00813653135975	-2.12831124242347	-1.50473645331718	-
PGSC0003DMG400008063	N/A	Fasciclin-like AGP 13	-3.3665273312207	-3.2407747542987	-2.03360073446053	-
PGSC0003DMG400012704	N/A	Conserved gene of unknown function	-1.65911666179811	-1.5815956553918	-1.25076242331254	-
PGSC0003DMG400012186	N/A	1-amino-cyclopropane-1-carboxylate synthase	-1.3681418668173	1.79471594809354	-1.44699119881429	-
PGSC0003DMG400004790	N/A	Invertase	-	-3.43562605648382	-4.28246035984436	-
PGSC0003DMG400003822	CESA4	Cellulose synthase	-3.25336775116042	-2.22572125638572	-2.00099507367868	-
PGSC0003DMG400028669	AHL19	DNA binding protein	-	4.41377872985325	4.63318282588445	-
PGSC0003DMG400030698	N/A	Stress induced protein	-1.72212520677463	-2.63981757305035	-1.93160124447504	-
PGSC0003DMG400000431	N/A	Glucosyltransferase	1.63065697887032	-	1.47604857036208	-
PGSC0003DMG401025892	CYO1	Conserved gene of unknown function	-	-1.60480854565851	-1.02258331185775	-
PGSC0003DMG400008801	N/A	Eukaryotic translation initiation factor 2 gamma subunit	-	-1.8981048719199	-1.90029084419285	-
PGSC0003DMG400013428	N/A	Conserved gene of unknown function	-	-1.1513991157463	1.40587554798787	-
PGSC0003DMG400002586	N/A	Harpin-induced 1	-1.50141267933842	-1.2660269582019	-1.09456614256893	-
PGSC0003DMG400006255	N/A	Verticillium wilt disease resistance protein	-1.43423664647632	-	-1.37497504769115	-
PGSC0003DMG400002787	N/A	Zinc finger protein	1.69543266097244	-	1.05452077179156	-
PGSC0003DMG400024777	N/A	Kinesin heavy chain	-	-1.40201105126956	-1.82932521528128	-
PGSC0003DMG400021824	N/A	F-box protein	-	-1.40567714506607	-1.20387698092879	-
PGSC0003DMG400032129	N/A	Carboxy-lyase	-	-1.28372463450972	-1.06323281014988	-
PGSC0003DMG400032117	N/A	S-adenosylmethionine decarboxylase proenzyme	-	-1.26673585084969	-1.3595801468506	-
PGSC0003DMG400017759	N/A	MADS-box protein 17	-	1.83385494325875	1.83224001954313	-
PGSC0003DMG400012118	N/A	Gene of unknown function	-3.64498903313652	-2.57662454856746	-2.2981372289183	-
PGSC0003DMG400007576	N/A	Membrane protein	-	1.94086189120661	2.45747242279779	-
PGSC0003DMG400026322	N/A	UDP-glucose:glucosyltransferase	-1.52258787814716	-3.14503529261382	-1.70129886612561	-
PGSC0003DMG400031354	N/A	RNase H family protein	-1.46733318909297	-1.34830459941745	-1.28762266119274	-
PGSC0003DMG400026760	N/A	Receptor-kinase	-	-1.76956084306423	-1.04377410827472	-
PGSC0003DMG400005988	N/A	Metal ion binding protein	-2.85868017382132	-4.93916404651205	-3.45128577577766	-
PGSC0003DMG400045125	N/A	Gene of unknown function	-	1.16991144903703	1.49220555357507	-
PGSC0003DMG400027502	WRI1	AP2 domain-containing transcription factor	2.8811345030797	5.64302614457168	3.48952811038732	-
PGSC0003DMG400003616	N/A	Transcription factor	1.55417465864975	1.4902205826677	1.39206715922077	-
PGSC0003DMG400013143	N/A	Ripening induced protein	-1.98282103048047	-	-1.95002542460675	-
PGSC0003DMG400013054	SCPL34	Serine carboxypeptidase-like 34	-1.78579285609998	-3.96447476229023	-1.62082790553209	-
PGSC0003DMG400027692	N/A	Calcium-binding protein CAST	-1.29597804068084	-1.02065875927842	-1.06763137696038	-
PGSC0003DMG400030755	PIN6	Auxin efflux carrier component	2.17957202735874	-	1.13600684259988	-
PGSC0003DMG400002772	N/A	Conserved gene of unknown function	-	-4.64072010389836	-3.68068329567899	-
PGSC0003DMG400017332	N/A	Gene of unknown function	1.70767933375254	-	1.40121133491313	-
PGSC0003DMG400002125	N/A	DNA binding protein	2.0086534130333	1.18036477773636	1.49308770833246	-
PGSC0003DMG400014878	N/A	Glycosyl hydrolase family protein 17	1.22581951591551	-	1.03849944038712	-
PGSC0003DMG400014375	N/A	Mutt domain protein	-	1.71577093192315	1.01775038019228	-
PGSC0003DMG400021740	N/A	Conserved gene of unknown function	-	-1.63755270770481	-1.42842514822998	-
PGSC0003DMG400028424	N/A	Conserved gene of unknown function	-2.8817849531609	-2.6201137740875	-1.6581775370848	-
PGSC0003DMG400018282	N/A	Conserved gene of unknown function	1.31137166511228	-1.61201362231408	1.36492922823337	-
PGSC0003DMG400006531	N/A	SNKR2GH5 protein	-1.53599193357316	-	-1.54668496630428	-
PGSC0003DMG400011073	N/A	Avr9/Cf-9 rapidly elicited protein 137	-3.62001523608006	-5.3477052634612	-2.66237566338689	-
PGSC0003DMG400015874	N/A	Conserved gene of unknown function	-	-1.42868598267722	-1.64049399933792	-
PGSC0003DMG401019681	N/A	Serine-threonine protein kinase, plant-type	-1.92625012930266	-3.19713152534621	-1.58653421767228	-
PGSC0003DMG400045814	N/A	UDP-glucose:glucosyltransferase	-	-1.3178535988787	-1.06526608381079	-
PGSC0003DMG400025317	N/A	E3 ubiquitin ligase	-	2.2898725396542	1.36020787900956	-
PGSC0003DMG400015242	N/A	Cytochrome P450	-	-3.3540440941004	-2.87086123460178	-
PGSC0003DMG400016778	N/A	Cytochrome P450	-	-2.6475472601969	-1.36309997536351	-
PGSC0003DMG400016605	N/A	RS21-C6 protein	-	-1.69276380256732	-1.66810289881039	-
PGSC0003DMG400025579	N/A	Conserved gene of unknown function	-2.12970416196871	-2.2306275380881	-1.24302390843896	-
PGSC0003DMG402000860	N/A	Serine carboxypeptidase-like enzyme	-	1.67365480124133	1.6059519006186	-
PGSC0003DMG400008085	N/A	UDP-glucuronic acid/UDP-N-acetylgalactosamine transporter	-4.27988210702112	-2.66630552139369	-1.63724089586668	-
PGSC0003DMG400005693	N/A	Castasterone 26-hydroxylase	2.50312512335498	-	2.10339248371801	-
PGSC0003DMG400028426	CESA8	Cellulose synthase catalytic subunit	-4.29308945508627	-2.74563041583748	-1.9415984513449	-
PGSC0003DMG400017020	N/A	Pentatricopeptide repeat-containing protein	1.06363050609002	-	1.01795529651633	-
PGSC0003DMG400001639	N/A	Transducin family protein	1.21454588884221	-	-1.01884242067256	-
PGSC0003DMG400007606	N/A	Disease resistance protein	-	1.77355706936685	1.30487147790139	-
PGSC0003DMG402027132	N/A	Lipase	-3.07420991581436	-1.8182341515844	-1.52051583199144	-
PGSC0003DMG400001178	N/A	Conserved gene of unknown function	-	-7.53989516175936	-4.61140944813682	-
PGSC0003DMG400011148	IRX3	Cellulose synthase 3	-3.64109998943333	-2.20439794231417	-1.75950476922722	-
PGSC0003DMG400010020	N/A	Autoinhibited calcium ATPase	-1.15332700387963	-1.44728742422695	-1.16329085260921	-
PGSC0003DMG400046726	N/A	F-box family protein	-	-2.63171495149255	-1.84672216166987	-
PGSC0003DMG402007406	N/A	Male sterility protein	-1.56927609136437	-2.58910177527036	-1.382587209649	-
PGSC0003DMG400008224	N/A	Glutaredoxin	-	1.14937044518776	1.22445134432219	-
PGSC0003DMG400007948	N/A	ATP binding protein	2.48292394573827	-	2.10814315744778	-
PGSC0003DMG400005670	WOX1	MAEWEST protein	-2.06194577422674	-3.39151630166352	-1.89544879914416	-
PGSC0003DMG400043193	N/A	Ring finger protein	-	-2.19147540008402	-1.10621574047965	-
PGSC0003DMG400018744	N/A	Cytochrome P450-dependent fatty acid hydroxylase	-	-1.72626096823843	-1.4538347877914	-
PGSC0003DMG400027453	N/A	Ribonuclease t2	-	-4.84020345111798	4.55384213166486	-
PGSC0003DMG400010086	N/A	BIPINNATA	-1.12671527288172	-1.47024893203104	-1.14621565168626	-
PGSC0003DMG400013768	N/A	Non-LTR retroelement reverse transcriptase	-1.59407304448341	-1.84878929627973	-1.33688056159099	-
PGSC0003DMG400010551	N/A	Gene of unknown function	-	-18.1057408366283	5.12830581373353	-
PGSC0003DMG400021096	N/A	Conserved gene of unknown function	-3.15534328266714	-	1.14882764147138	-
PGSC0003DMG400005007	N/A	Transferase, transferring glycosyl groups	2.7224280110914	-3.00367307134439	2.01679857773178	-
PGSC0003DMG400005892	N/A	Transcription factor	-	1.16403456319771	1.1213056610944	-
PGSC0003DMG400007331	N/A	Acetylglucosaminyltransferase	-2.59220797368941	-2.68092257473333	-1.62111266700234	-
PGSC0003DMG400017582	N/A	Conserved gene of unknown function	-	2.160816037158	1.29592609707126	-
PGSC0003DMG400012763	N/A	C-4 sterol methyl oxidase	-	-1.96060273375178	2.08875154549224	-
PGSC0003DMG401032203	N/A	Extensin	-	-2.6822422921353	2.02595222625277	-
PGSC0003DMG400018668	N/A	Auxin:hydrogen symporter	-	1.10710565087299	1.14932502969171	-
PGSC0003DMG400013547	N/A	Sucrose sythase	-2.10748211922758	-2.15329936834659	-1.30511505367306	-
PGSC0003DMG402028595	N/A	Kinase family protein	-	-2.52779361430517	-1.76918678157808	-
PGSC0003DMG400016524	N/A	Avr9/Cf-9 rapidly elicited protein 146	-2.24839415562766	-1.57384298487901	-1.43967570174514	-
PGSC0003DMG400014579	N/A	Receptor kinase	-1.57042837965199	-	-1.18285823839002	-
PGSC0003DMG400006868	MYB83	MYB20	-2.80908187739335	-2.14181913631345	-1.25918795907371	-
PGSC0003DMG400024357	N/A	DnaJ isoform	-1.00959746536073	-2.24330126927829	-	-
PGSC0003DMG400003664	N/A	Protein-methionine-s-oxide reductase	-1.08639177596268	-1.37955953047314	-	-
PGSC0003DMG400018678	N/A	Auxin:hydrogen symporter	1.10029812112219	1.60791386235467	-	-
PGSC0003DMG400030165	N/A	Avr9/Cf-9 rapidly elicited protein 180	-2.00261262389166	-4.71345550531864	-	-
PGSC0003DMG401026044	N/A	Palmitoyl-protein thioesterase	-1.37237730775335	-4.35257128406971	-	-
PGSC0003DMG400005961	N/A	Ribose-5-phosphate isomerase	-1.70105420014076	-2.58526685386418	-	-
PGSC0003DMG400030959	N/A	Gene of unknown function	1.75632013272417	1.87254519864439	-	-
PGSC0003DMG400018247	N/A	Conserved gene of unknown function	-1.17567694958079	-1.60060751746011	-	-
PGSC0003DMG402004586	N/A	Wiscott-Aldrich syndrome, C-terminal	-3.07468029815211	-3.28402347815675	-	-
PGSC0003DMG400015726	N/A	Glutathione s-transferase	-1.27327629845702	-4.03255279949345	-	-
PGSC0003DMG400002989	N/A	Strictosidine synthase	-1.33259627282959	-1.21061140595192	-	-
PGSC0003DMG400013525	CRK3	Kinase	1.78314474316318	1.56421262539009	-	-
PGSC0003DMG400016167	N/A	Wiscott-Aldrich syndrome, C-terminal	-2.42389468285607	-3.14248908948797	-	-
PGSC0003DMG400019713	N/A	Conserved gene of unknown function	-1.15888558524758	-1.63538309927645	-	-
PGSC0003DMG400007360	N/A	MYB20	-2.95087162002333	-3.06494056830168	-	-
PGSC0003DMG400025223	LAF3	Exoenzymes regulatory protein aepA	-1.138310320429	-1.11819082426914	-	-
PGSC0003DMG400033872	N/A	Delta-8 sphingolipid desaturase	-2.0702723596194	3.53533316178131	-	-
PGSC0003DMG400031852	N/A	Conserved gene of unknown function	-2.19249518139789	-4.27852020706197	-	-
PGSC0003DMG400026461	N/A	AP2/ERF domain-containing transcription factor	-3.04791381010527	-4.12023337231124	-	-
PGSC0003DMG400006631	N/A	60S ribosomal protein L34	-1.1569640581191	-1.10590317285935	-	-
PGSC0003DMG400003371	N/A	Arabinogalactan protein 2	-2.7161684031	-3.04565845926083	-	-
PGSC0003DMG400021814	N/A	Conserved gene of unknown function	-2.3231821248944	4.29295367593969	-	-
PGSC0003DMG400009940	SHD	Endoplasmin homolog	1.17632695865719	1.46521691969438	-	-
PGSC0003DMG400031430	N/A	Gene of unknown function	-1.74284607356589	-1.45371185034674	-	-
PGSC0003DMG400018930	N/A	Proteinase inhibitor I4, serpin	-2.85384266443001	3.80779333402991	-	-
PGSC0003DMG400024286	CAX7	Ca2+ antiporter/cation exchanger	-2.28512639443519	4.09552872396087	-	-
PGSC0003DMG400005986	N/A	Conserved gene of unknown function	-2.20344855303317	-2.95452105320795	-	-
PGSC0003DMG400036566	N/A	Ethylene response factor 5	-1.95091662631062	-3.47674855212553	-	-
PGSC0003DMG400002135	N/A	Zinc finger protein	-1.49478267760423	-2.96923391493237	-	-
PGSC0003DMG400003372	N/A	Nucleic acid binding protein	-1.08035578701285	-1.06538459431674	-	-
PGSC0003DMG400006183	N/A	Aquaporin	-1.91373161232574	-2.0443293991893	-	-
PGSC0003DMG400023732	N/A	Zeatin O-glucosyltransferase	-2.92430334481785	-8.62847328724689	-	-
PGSC0003DMG400004948	N/A	MYB transcription factor MYB161	-1.10972880678898	-2.03659718780278	-	-
PGSC0003DMG400007827	N/A	Roothairless1/slippery	1.536681555283	1.65412862468098	-	-
PGSC0003DMG400015302	N/A	Conserved gene of unknown function	-2.12557877093294	-2.30487719788184	-	-
PGSC0003DMG400020258	N/A	Blue copper protein	-1.81182089571372	-2.61107139511945	-	-
PGSC0003DMG400019175	N/A	Conserved gene of unknown function	-3.37539351247081	-2.64332350769386	-	-
PGSC0003DMG400017662	N/A	Conserved gene of unknown function	-1.12003325200223	-2.38620146357021	-	-
PGSC0003DMG400004158	N/A	Ca2+ antiporter/cation exchanger	-2.27775978474027	4.10082557920392	-	-
PGSC0003DMG400021033	N/A	UDP-glucuronic acid/UDP-N-acetylgalactosamine transporter	-2.59732837273385	-3.17050250292659	-	-
PGSC0003DMG400030607	N/A	Kinase family protein	-1.0609285094391	-1.64503974141312	-	-
PGSC0003DMG400001574	N/A	Conserved gene of unknown function	-1.34051061166031	-1.80582309676931	-	-
PGSC0003DMG400016625	N/A	S1 RNA-binding domain-containing protein	-1.55245250557717	-2.21816294540728	-	-
PGSC0003DMG400011093	N/A	Zinc finger family protein	-1.32636451241385	-1.45314972024546	-	-
PGSC0003DMG400010048	N/A	Conserved gene of unknown function	-1.15557352214718	-1.56276593709527	-	-
PGSC0003DMG400026837	N/A	Profilin-1	-2.71334818978015	-2.94917801818345	-	-
PGSC0003DMG400025104	N/A	AGP19 (ARABINOGALACTAN-PROTEIN 19)	-2.38425920739251	-2.65303771195312	-	-
PGSC0003DMG400019294	N/A	Jasmonic acid 2	-1.89436092768942	-2.29282931514959	-	-
PGSC0003DMG401009045	N/A	GRAS family transcription factor	-1.55964824343579	-1.67458189401968	-	-
PGSC0003DMG400003751	N/A	Bel1 homeotic protein	-1.11234069036062	-1.61773416157952	-	-
PGSC0003DMG400029228	N/A	Gene of unknown function	-2.33951798359848	-4.2443221386311	-	-
PGSC0003DMG400030839	N/A	Blue copper protein	-1.30835698414553	-1.98057689081281	-	-
PGSC0003DMG400030418	N/A	Ripening protein	1.10824679432609	-1.33452480088093	-	-
PGSC0003DMG400001769	IRX9	Beta-1,3-glucuronyltransferase	-3.57664853754687	-2.69009670227819	-	-
PGSC0003DMG400007601	N/A	ATOFP13/OFP13	-3.69912850940115	-3.61015006173765	-	-
PGSC0003DMG400012321	N/A	1-amino-cyclopropane-1-carboxylate synthase	-2.48984772394222	2.65365315574768	-	-
PGSC0003DMG400030680	N/A	Conserved gene of unknown function	-1.38283099932645	-1.13075169906881	-	-
PGSC0003DMG400019243	N/A	Conserved gene of unknown function	-3.23681686811153	3.43437503994305	-	-
PGSC0003DMG400014628	N/A	Universal stress protein family protein	-1.23657692397423	-1.3852039802881	-	-
PGSC0003DMG400007113	N/A	Fatty acyl-CoA reductase 3	1.65570914135859	-2.2509663551831	-	-
PGSC0003DMG400019869	N/A	Conserved gene of unknown function	-4.87276941899903	-2.86489439644928	-	-
PGSC0003DMG400040046	N/A	Ethylene response factor 5	-1.83913667586468	-2.94295877343331	-	-
PGSC0003DMG400005501	N/A	NAC domain-containing protein	-3.08043313869846	-2.77110917955978	-	-
PGSC0003DMG400023940	TBL33	Conserved gene of unknown function	-2.73404039889906	-2.45591271231864	-	-
PGSC0003DMG400020355	N/A	Conserved gene of unknown function	-1.43607837012868	-2.11175827234013	-	-
PGSC0003DMG400026159	N/A	Ccd1	-2.99822144888445	-3.33251509063792	-	-
PGSC0003DMG400011576	N/A	TMS membrane family protein	-1.42931958726986	-2.15274984210728	-	-
PGSC0003DMG400008047	N/A	Electron transporter	-2.93363596246055	-2.15024846497052	-	-
PGSC0003DMG400015920	N/A	Heat shock 70 kDa protein	1.04193644321376	1.04767132302464	-	-
PGSC0003DMG400027047	N/A	UPF0497 membrane protein	-2.65477462135186	3.8053765744649	-	-
PGSC0003DMG400001031	N/A	Protein COBRA	-2.94917114357503	-2.00340562538006	-	-
PGSC0003DMG400005899	N/A	CCR4-associated factor	-3.12728399130098	-3.76255887347467	-	-
PGSC0003DMG400022385	N/A	Acyl-CoA thioesterase	-1.45417422032866	-1.20375937979973	-	-
PGSC0003DMG400019264	N/A	Kinesin	-3.04699669527919	-1.90235641284968	-	-
PGSC0003DMG400004979	N/A	Gene of unknown function	-1.1593049816248	-1.0408592478583	-	-
PGSC0003DMG400000112	N/A	Gene of unknown function	-2.42669841867209	-5.31505038276938	-	-
PGSC0003DMG400026232	N/A	Avr9/Cf-9 rapidly elicited protein 1	-3.49291242706466	-3.77364188587416	-	-
PGSC0003DMG400009002	N/A	Long cell-linked locus protein	-2.5519771051244	-5.60011904123758	-	-
PGSC0003DMG401008570	N/A	Conserved gene of unknown function	-1.02795052968128	1.7389792183405	-	-
PGSC0003DMG400024703	N/A	SRC2	-1.4749129593484	-2.33298206657164	-	-
PGSC0003DMG400031183	N/A	Conserved gene of unknown function	-1.464367151702	-1.70416727235511	-	-
PGSC0003DMG400028857	N/A	Conserved gene of unknown function	-1.82207925940017	-1.89388045624097	-	-
PGSC0003DMG400028601	N/A	Alpha-L-fucosidase 2	-2.25729952860591	1.93337017442021	-	-
PGSC0003DMG400027728	N/A	Conserved gene of unknown function	-2.88978689488301	-2.20071202959247	-	-
PGSC0003DMG400029790	N/A	Zinc finger family protein	-4.41428694765448	-2.74203601188037	-	-
PGSC0003DMG400025023	N/A	Avr9/Cf-9 rapidly elicited protein 20	-3.50107116124996	-3.4797290768729	-	-
PGSC0003DMG400019228	N/A	Glycosyltransferase, CAZy family GT8	-3.65031079365469	-2.41093221966426	-	-
PGSC0003DMG400024237	N/A	Conserved gene of unknown function	-1.26286081113091	-1.65983225453445	-	-
PGSC0003DMG400024550	N/A	ZPT4-3	-1.83913569731749	-1.42991338179329	-	-
PGSC0003DMG400014607	N/A	Aspartyl protease family protein	-1.74617964511477	-2.45974457921652	-	-
PGSC0003DMG401029345	N/A	Isoform 2 of TMV resistance protein N	-1.15872242866595	-1.85670037675896	-	-
PGSC0003DMG400005538	N/A	Hcr2-0A	-1.31499035587503	-1.81135257741783	-	-
PGSC0003DMG400019211	N/A	DELLA protein GAI	-3.870588242086	-5.10647030789413	-	-
PGSC0003DMG402027116	N/A	Laccase 90d	-3.78988666995754	-2.67361438445496	-	-
PGSC0003DMG400000339	N/A	Beta-galactosidase	-1.58619915351764	-2.4002275433281	-	-
PGSC0003DMG400008016	N/A	Glycogenin	-3.82943292429465	-2.82569702176311	-	-
PGSC0003DMG400012170	N/A	Dirigent protein	-2.72729549216726	-2.36095605382773	-	-
PGSC0003DMG400022533	N/A	Conserved gene of unknown function	-1.93018269239357	-2.03010536684259	-	-
PGSC0003DMG400011746	N/A	Pectinesterase	-2.57481708436332	2.24063581869097	-	-
PGSC0003DMG400030210	N/A	Ubiquitin-protein ligase	-1.4427856859949	-1.96282331260878	-	-
PGSC0003DMG400014292	N/A	ATP binding protein	-1.23913409584913	-1.33473954322986	-	-
PGSC0003DMG400009887	N/A	Phospholipase D delta	-1.38134862753959	-1.28254390551897	-	-
PGSC0003DMG402003646	APX5	Ascorbate peroxidase	-4.43484136065103	1.76258612417877	-	-
PGSC0003DMG400045331	TBL31	Conserved gene of unknown function	-1.24197130335485	-1.19040603826695	-	-
PGSC0003DMG400029110	MAP65-8	PLE	-3.72097192946685	-2.44474668049467	-	-
PGSC0003DMG402019682	N/A	Gene of unknown function	-4.28063178429644	-3.19401186808061	-	-
PGSC0003DMG400006185	N/A	Skp1 1	1.56832794225395	1.04091064385284	-	-
PGSC0003DMG400008372	N/A	VQ motif family protein	-1.39808400956576	-2.07221490047466	-	-
PGSC0003DMG400011711	N/A	Conserved gene of unknown function	-1.37871815573414	-2.24083909363448	-	-
PGSC0003DMG400009381	ANAC073	NAC domain protein	-3.9065342817169	-2.42597725930605	-	-
PGSC0003DMG400014401	N/A	Glycosyltransferase, CAZy family GT8	-3.83122247109603	-2.35948162111257	-	-
PGSC0003DMG400009932	N/A	MRNA, 952 bp sequence	-3.02982331573211	-3.01896721834074	-	-
PGSC0003DMG402000020	N/A	Conserved gene of unknown function	-1.04742644875553	-1.19201019853869	-	-
PGSC0003DMG400012720	N/A	Calmodulin binding protein SUN	-1.43766827545237	-1.82420226166661	-	-
PGSC0003DMG400017065	N/A	Disease resistance protein RGA1	-1.10468258417931	-1.62017127147422	-	-
PGSC0003DMG400004170	ASN1	Asparagine synthetase [glutamine-hydrolyzing]	-4.06496098253861	-3.36495118451071	-	-
PGSC0003DMG400011311	N/A	Epoxide hydrolase 1	-2.48954020882227	3.06559414472615	-	-
PGSC0003DMG400020605	N/A	MLO1	-5.1273743644365	-5.36389569066167	-	-
PGSC0003DMG400041435	N/A	Arabinogalactan protein	-4.06750781497319	-2.95721186797046	-	-
PGSC0003DMG400022904	N/A	Conserved gene of unknown function	-4.69112493811453	-3.18059586824406	-	-
PGSC0003DMG400032211	N/A	Conserved gene of unknown function	-1.45658653361089	-1.64051091032315	-	-
PGSC0003DMG400014871	N/A	Alcohol dehydrogenase	-1.3685104321543	-1.82220862365049	-	-
PGSC0003DMG400014655	N/A	Glutathione S-transferase	-2.26483160217786	-3.21938358762843	-	-
PGSC0003DMG400001094	N/A	Protein phosphatase 2c	1.03309978096111	1.15713770433036	-	-
PGSC0003DMG400028707	N/A	Conserved gene of unknown function	-1.02788477784976	-1.42981918937725	-	-
PGSC0003DMG400015667	N/A	Pto-responsive gene 1 protein	-1.85523011940784	-1.95802997271163	-	-
PGSC0003DMG402029345	N/A	Isoform 2 of TMV resistance protein N	-2.36003224793528	-2.55307275576447	-	-
PGSC0003DMG400028439	N/A	Growth regulator	-4.19473783316637	-2.55291392146589	-	-
PGSC0003DMG400017579	N/A	Conserved gene of unknown function	-1.34180966151081	-2.12198290625398	-	-
PGSC0003DMG400029440	N/A	Myb DNA binding protein	-1.35427920238301	-2.08018571884658	-	-
PGSC0003DMG400030567	N/A	Zinc finger protein	-3.66707952791906	-2.09520278827152	-	-
PGSC0003DMG400030231	N/A	SAUR family protein	-1.87975825431756	-3.09859978103704	-	-
PGSC0003DMG400045810	N/A	Gag-pol polyprotein	-2.67150660007381	-2.39466655791253	-	-
PGSC0003DMG400009086	N/A	SF16	-3.57585355726456	-2.75856226575192	-	-
PGSC0003DMG400014367	N/A	Gene of unknown function	-3.7835843085722	2.01476234066867	-	-
PGSC0003DMG400003551	N/A	Receptor kinase	1.12876848147236	-1.19329358491863	-	-
PGSC0003DMG400026593	N/A	Ubiquitin-protein ligase	-1.93421829484582	-1.04614188175472	-	-
PGSC0003DMG400024989	N/A	Nucleic acid binding protein	-3.5635531916515	-2.36173047490859	-	-
PGSC0003DMG400002808	RECQI1	DNA helicase hus2	-1.39814799958664	-1.57837901764443	-	-
PGSC0003DMG400012348	N/A	Heavy metal ATPase	-1.85588094429301	-3.46324132915149	-	-
PGSC0003DMG400017266	N/A	Conserved gene of unknown function	-1.43097423773344	-1.44988351015929	-	-
PGSC0003DMG400022588	N/A	Auxin-induced SAUR	-2.6848999172199	-4.31839036881155	-	-
PGSC0003DMG402033653	N/A	Gene of unknown function	-1.15759782958643	-1.10760608394828	-	-
PGSC0003DMG401004451	N/A	Conserved gene of unknown function	-3.61680723340748	-2.6896512656984	-	-
PGSC0003DMG400029773	MBF1C	Ethylene-responsive transcriptional coactivator	-1.98337935322129	-1.72730555910586	-	-
PGSC0003DMG400013273	N/A	Fumarylacetoacetate hydrolase	-1.11774859444092	-1.01430698004703	-	-
PGSC0003DMG400015332	IQD10	Calmodulin binding protein	-4.38558304672331	-2.71598033189449	-	-
PGSC0003DMG400011019	N/A	Diphenol oxidase	-3.49854779958974	-2.34601984809255	-	-
PGSC0003DMG400009881	N/A	Ring finger protein	-1.85696666911642	-1.98444371535549	-	-
PGSC0003DMG400017199	ARPC2B	ARPC2B	-1.90319076960449	-1.61728331806574	-	-
PGSC0003DMG400030591	N/A	Zinc finger protein	-2.78347171178538	-2.36035951381314	-	-
PGSC0003DMG400012524	N/A	Gene of unknown function	-1.0196090137483	-1.08382524463876	-	-
PGSC0003DMG400042343	N/A	UDP-glucose:glucosyltransferase	-1.54694296952963	-3.63155951942017	-	-
PGSC0003DMG400022058	N/A	DNA binding protein	-1.20947465287762	-1.10768374501966	-	-
PGSC0003DMG402024737	N/A	Alpha-L-fucosidase 2	-2.85500596175804	-2.36763697157242	-	-
PGSC0003DMG400010320	N/A	11S globulin isoform 4	-1.09332478860115	-1.58440176109075	-	-
PGSC0003DMG400020345	N/A	Diphenol oxidase	-2.61941966979487	-1.89574085977842	-	-
PGSC0003DMG400024530	N/A	Protein COBRA	-4.69907594582846	-2.79210769941693	-	-
PGSC0003DMG402009879	N/A	Zinc finger protein	-1.07620663423702	-1.3014060252884	-	-
PGSC0003DMG400013590	ATNEK5	Serine/threonine-protein kinase Nek4	-3.2852605927153	-4.89787321802049	-	-
PGSC0003DMG400007684	N/A	Serine-threonine protein kinase, plant-type	-6.03768988302989	-3.57303529330836	-	-
PGSC0003DMG400016643	N/A	Two-component system sensor histidine kinase/response regulator	2.21989913178863	-4.95731418573313	-	-
PGSC0003DMG400027168	N/A	Laccase 90a	-2.31893923952356	-2.04628013091872	-	-
PGSC0003DMG400031079	N/A	Nodulin family protein	1.21312497531592	-1.26460423242577	-	-
PGSC0003DMG400030542	N/A	Heat shock protein binding protein	-1.78630277503033	-1.79643129831717	-	-
PGSC0003DMG400007078	N/A	Acetolactate synthase	-1.12115358259522	1.01042518683526	-	-
PGSC0003DMG402008890	N/A	Aldo-keto reductase family 4 member C10	1.026943008066	-1.44025456495265	-	-
PGSC0003DMG400022646	N/A	Conserved gene of unknown function	-3.77200678866806	-2.67315694064074	-	-
PGSC0003DMG401008903	N/A	Conserved gene of unknown function	-4.27703141470608	-2.60507491176302	-	-
PGSC0003DMG400007512	N/A	Nitrate excretion transporter 2	-1.86280547272449	-2.3356814274653	-	-
PGSC0003DMG400004356	N/A	Binding protein	-2.06216098720514	1.78106257646604	-	-
PGSC0003DMG401031134	N/A	Gene of unknown function	-1.03341512050803	-1.11488406298499	-	-
PGSC0003DMG400003903	N/A	ATSMC2	-4.14812385979476	-2.09493533720784	-	-
PGSC0003DMG400025474	N/A	Nucleic acid binding protein	-3.67489892050072	-2.24465897613405	-	-
PGSC0003DMG400020137	N/A	Transmembrane BAX inhibitor motif-containing protein	-2.50119326266966	1.702071229735	-	-
PGSC0003DMG400011069	N/A	Zeamatin	-1.94661333149894	-1.49341297041224	-	-
PGSC0003DMG402020860	N/A	Flotillin-1	-1.96625934457212	1.68363249123431	-	-
PGSC0003DMG400003948	N/A	Stress-associated protein 6	-2.73426358488552	-1.88984479001227	-	-
PGSC0003DMG400021365	N/A	YA1	-1.21609874714778	1.09833854225268	-	-
PGSC0003DMG400000523	N/A	Kinesin light chain	-2.27468614839399	-1.68553019787596	-	-
PGSC0003DMG400006648	ATEM6	Embryonic abundant protein 1	-2.75098329655814	-3.36929222685125	-	-
PGSC0003DMG400017610	ALS3	Protein ALUMINUM SENSITIVE 3	-1.68311153077864	-1.17568667711093	-	-
PGSC0003DMG400002241	N/A	Conserved gene of unknown function	-3.51776736248509	2.34997326755113	-	-
PGSC0003DMG400009309	N/A	RB	2.44976943488187	2.59819555278775	-	-
PGSC0003DMG400001183	N/A	Glycosyltransferase family GT8 protein	-2.44815746276656	-2.37690881354996	-	-
PGSC0003DMG400015772	N/A	ORFX	-5.71137010043295	-3.74627062003331	-	-
PGSC0003DMG400010545	N/A	Conserved gene of unknown function	-1.58449134948909	-1.83006781462346	-	-
PGSC0003DMG400014850	N/A	Proline-rich protein	-2.38747511438316	2.60353091374091	-	-
PGSC0003DMG400029898	N/A	Conserved gene of unknown function	-1.23953056283382	-1.0677636985534	-	-
PGSC0003DMG401000668	ATGH9B8	Glycosyl hydrolase family 9	1.33162414086252	-1.66292219404132	-	-
PGSC0003DMG400005560	IBH1	Transcription factor	-1.43484689895707	-1.71117634996509	-	-
PGSC0003DMG400010726	ARAC2	Rac-like GTP-binding protein RAC13	-1.64608906089037	-1.36821658211592	-	-
PGSC0003DMG400003678	N/A	Nucleic acid binding protein	-4.40369535626851	-2.6312088951321	-	-
PGSC0003DMG400016597	N/A	LINE-type retrotransposon LIb DNA, complete sequence, Insertion at the S14 site	4.96368768955763	4.44270856351994	-	-
PGSC0003DMG400017490	N/A	Fatty oxidation complex alpha subunit	-1.36706514613773	-1.58611212944587	-	-
PGSC0003DMG400019185	N/A	Diphenol oxidase	-2.71836070224059	-1.87146179915297	-	-
PGSC0003DMG400010691	N/A	Serine-threonine protein kinase, plant-type	-1.64915711287201	1.42113853712129	-	-
PGSC0003DMG400023740	N/A	Gene of unknown function	-5.03264965203014	-2.56092709625956	-	-
PGSC0003DMG400019656	N/A	GMP synthase	-4.84664214196034	-2.58883809991114	-	-
PGSC0003DMG400025295	N/A	Serine-threonine protein kinase, plant-type	-1.92865476390492	-1.50531253147875	-	-
PGSC0003DMG400030088	N/A	Conserved gene of unknown function	-2.63477065976796	-1.87335867608438	-	-
PGSC0003DMG400011178	N/A	Reticulon B21	-1.5390146897343	-1.13906263147416	-	-
PGSC0003DMG400046798	N/A	Ubiquitin-protein ligase	-3.00896620080327	-2.87551000083566	-	-
PGSC0003DMG400025467	N/A	Gene of unknown function	-1.73231602594686	-1.12943467931092	-	-
PGSC0003DMG400021404	N/A	Conserved gene of unknown function	-3.31123845129408	-2.92189432114859	-	-
PGSC0003DMG400005671	N/A	Beta tubulin	-3.61466947237339	-2.64134903023801	-	-
PGSC0003DMG400024323	N/A	Conserved gene of unknown function	-1.80747441616371	-1.41979385677376	-	-
PGSC0003DMG400024706	N/A	Formin 11	1.4262011565542	-1.55106818061383	-	-
PGSC0003DMG400023756	N/A	Zinc finger protein	-8.58133304734741	1.56045039730292	-	-
PGSC0003DMG400026563	N/A	MADS-box transcription factor FBP29	-1.77378207096429	-1.53827218511497	-	-
PGSC0003DMG400014220	N/A	Conserved gene of unknown function	-1.03001211334037	-1.05777908796248	-	-
PGSC0003DMG400010632	N/A	Conserved gene of unknown function	-5.28662819630209	-2.53334314007307	-	-
PGSC0003DMG400000556	N/A	Copper ion binding protein	-1.5602987128353	-1.61053896410222	-	-
PGSC0003DMG400009759	N/A	Cytochrome P450 71D7	-1.17765257311154	-1.192326703286	-	-
PGSC0003DMG400028331	N/A	Zeatin O-glucosyltransferase	1.51101785370534	-1.77207718890653	-	-
PGSC0003DMG400009760	N/A	Cytochrome P450 71D6	-1.28538922600681	-1.27947804042169	-	-
PGSC0003DMG400023016	N/A	Conserved gene of unknown function	-4.16264470867129	-4.4165518122204	-	-
PGSC0003DMG400014365	N/A	Gene of unknown function	-1.29786177309004	-1.65740161891187	-	-
PGSC0003DMG400037865	N/A	Conserved gene of unknown function	-1.3378591950824	-1.50563082559519	-	-
PGSC0003DMG400029420	N/A	Zinc finger protein	-1.13970238383415	-1.29730822023689	-	-
PGSC0003DMG400018199	N/A	Cytochrome P450 71A4	-1.44659487059318	-1.14897173254247	-	-
PGSC0003DMG400009546	N/A	ATP binding protein	-1.14643991540903	-1.03443694587621	-	-
PGSC0003DMG400007514	N/A	Glycolate oxidase	2.10114322072952	1.83950437584702	-	-
PGSC0003DMG400009508	N/A	Gene of unknown function	-3.93764084795027	-2.70970074913454	-	-
PGSC0003DMG400019406	N/A	RING-H2 finger protein ATL67	2.35608983579373	2.12278871235592	-	-
PGSC0003DMG400022535	N/A	Lactoylglutathione lyase	-3.9453238451503	2.69477235289137	-	-
PGSC0003DMG400020614	N/A	Tetratricopeptide repeat protein	-1.63472139009541	-1.10642133018291	-	-
PGSC0003DMG400016972	N/A	Conserved gene of unknown function	-1.89531060784645	-1.43436783949005	-	-
PGSC0003DMG400000941	N/A	Gene of unknown function	-1.06599557122823	-1.09789269804517	-	-
PGSC0003DMG400024324	N/A	Conserved gene of unknown function	-4.25636378673471	-1.62785515381661	-	-
PGSC0003DMG400001627	N/A	Conserved gene of unknown function	2.70018439208492	-3.25245954360073	-	-
PGSC0003DMG400003747	N/A	Taxadien-5-alpha-ol O-acetyltransferase	1.51127900941555	1.31577319060196	-	-
PGSC0003DMG400028575	N/A	Verticillium wilt disease resistance protein	-1.4830272219903	-1.11242725621223	-	-
PGSC0003DMG400008713	N/A	Hsp20/alpha crystallin family protein	-3.07312908036869	1.16606729424345	-	-
PGSC0003DMG400027633	N/A	9-cis-epoxycarotenoid dioxygenase	-1.44334880485652	-1.24947383698315	-	-
PGSC0003DMG400001754	N/A	Arabinogalactan protein 3	-3.60343177808389	-2.75985025089861	-	-
PGSC0003DMG400005137	N/A	Conserved gene of unknown function	-3.38623398825451	-1.50395046961532	-	-
PGSC0003DMG400019072	N/A	M18S-3Ap	-1.18336530187368	-1.23572586597634	-	-
PGSC0003DMG400005629	N/A	Structural constituent of cell wall	1.97053575509763	1.68362086020013	-	-
PGSC0003DMG400007294	N/A	Multidrug/pheromone exporter, MDR family, ABC transporter family	-6.60075168819745	-3.30987191349617	-	-
PGSC0003DMG400017992	N/A	Oxidoreductase	-2.84632190618058	-3.05263484353851	-	-
PGSC0003DMG400001707	N/A	Conserved gene of unknown function	-1.38017087263981	-1.11162045326954	-	-
PGSC0003DMG400022905	N/A	Multidrug/pheromone exporter, MDR family, ABC transporter family	-3.79777015637371	-2.22803576403799	-	-
PGSC0003DMG400004896	N/A	Erect panical 2	-2.26552484331921	-1.51394639383508	-	-
PGSC0003DMG400021698	N/A	Conserved gene of unknown function	-5.21599053857532	-1.75989848508905	-	-
PGSC0003DMG400008157	N/A	Conserved gene of unknown function	-3.67527631519438	-2.31694827214538	-	-
PGSC0003DMG401016888	N/A	SCUTL2	-4.0409859139991	-2.07265620480723	-	-
PGSC0003DMG400031054	ANAC057	Transcription factor	-2.4421099256416	-1.84477783198339	-	-
PGSC0003DMG400022999	N/A	Gene of unknown function	-2.24322942938939	-1.66879395575281	-	-
PGSC0003DMG400014610	N/A	ERF transcription factor 5	1.70703801192399	1.31828797338999	-	-
PGSC0003DMG400001465	N/A	Protein COBRA	-3.19128776696733	-2.83498928895147	-	-
PGSC0003DMG400010443	N/A	Conserved gene of unknown function	-2.62043722359457	-1.6649909207794	-	-
PGSC0003DMG400024970	N/A	Subtilisin-like protease	-1.27062152221564	-1.10117929403975	-	-
PGSC0003DMG400011733	N/A	Conserved gene of unknown function	-2.89231078984197	-1.45109401516442	-	-
PGSC0003DMG400013018	N/A	Sigma factor sigb regulation protein rsbq	2.80961561925683	-2.78222982115695	-	-
PGSC0003DMG400017257	N/A	Cellulose synthase	-3.73177211233016	-2.20271429048763	-	-
PGSC0003DMG400006941	N/A	Conserved gene of unknown function	-3.37360269432725	-2.19740169644279	-	-
PGSC0003DMG400003855	N/A	Gene of unknown function	-1.50902187629665	-1.11598491189046	-	-
PGSC0003DMG400017178	N/A	Rhicadhesin receptor	-6.30337471799694	-2.68456953337696	-	-
PGSC0003DMG400000560	ATOMT1	Catechol O-methyltransferase	-1.43958055316928	-1.08534692197056	-	-
PGSC0003DMG400022894	LOX3.1	Lipoxygenase	-1.43175008345623	-1.18270062499536	-	-
PGSC0003DMG400003598	N/A	Sugar transporter ERD6-like 6	2.91381014741547	-2.05835372225223	-	-
PGSC0003DMG400025031	N/A	NAC domain protein	2.42580098656792	1.87153450655559	-	-
PGSC0003DMG400016967	N/A	Conserved gene of unknown function	-5.83010823590009	-	-	-
PGSC0003DMG400015156	N/A	Conserved gene of unknown function	-4.90256153034942	-	-	-
PGSC0003DMG400016971	N/A	Conserved gene of unknown function	-4.64778974719014	-	-	-
PGSC0003DMG400001038	ENODL9	Early nodulin 55-2	-4.78576906901954	-	-	-
PGSC0003DMG400044996	N/A	Conserved gene of unknown function	-4.73179257254168	-	-	-
PGSC0003DMG400009225	N/A	Conserved gene of unknown function	-2.21374210795712	-	-	-
PGSC0003DMG400003645	N/A	Ascorbate peroxidase	-5.04158070721567	-	-	-
PGSC0003DMG401031520	N/A	Cytochrome P450	-1.14439566180708	-	-	-
PGSC0003DMG400012215	N/A	DNA binding protein	1.77095452955195	-	-	-
PGSC0003DMG400032197	N/A	Restricted tev movement 1	-4.22610690686447	-	-	-
PGSC0003DMG400003733	N/A	Agglutinin isoform	-4.44805871859989	-	-	-
PGSC0003DMG400007160	N/A	DNA-binding protein	-1.84104871214919	-	-	-
PGSC0003DMG400022019	N/A	CBL-interacting protein kinase 08	-1.92769798743412	-	-	-
PGSC0003DMG400027785	N/A	Gene of unknown function	-1.10215879718736	-	-	-
PGSC0003DMG400003245	N/A	Gene of unknown function	-1.15947423844194	-	-	-
PGSC0003DMG400025407	N/A	Pyruvate dehydrogenase	-1.75945334954363	-	-	-
PGSC0003DMG401019682	N/A	Gene of unknown function	-1.33358578844675	-	-	-
PGSC0003DMG400031046	N/A	Sucrose synthase	-3.23721270881499	-	-	-
PGSC0003DMG400018271	MLO13	Calmodulin binding protein	-4.05771002858702	-	-	-
PGSC0003DMG400011188	N/A	Conserved gene of unknown function	1.4962239474201	-	-	-
PGSC0003DMG402002548	N/A	Uncharacterized Cys-rich domain	2.88827182167062	-	-	-
PGSC0003DMG400025256	N/A	Synaptotagmin	-3.81731512802255	-	-	-
PGSC0003DMG400007210	N/A	Conserved gene of unknown function	-3.37255433005044	-	-	-
PGSC0003DMG400011307	N/A	Gene of unknown function	-2.03367381920049	-	-	-
PGSC0003DMG400018611	N/A	Glycosyl transferase family 17 protein	-1.16893741876494	-	-	-
PGSC0003DMG401001610	N/A	Auxin-induced SAUR	-1.26215946195355	-	-	-
PGSC0003DMG400009231	N/A	Eukaryotic translation initiation factor 3 subunit	1.05616115877858	-	-	-
PGSC0003DMG400001461	N/A	Ras-GTPase-activating protein-binding protein	1.35342322809582	-	-	-
PGSC0003DMG400029059	N/A	Poly(A) polymerase	-1.03357181988552	-	-	-
PGSC0003DMG400015004	N/A	Myosin heavy chain, clone	-5.40288985666602	-	-	-
PGSC0003DMG400016730	SUS5	Sucrose synthase	-2.5477928903022	-	-	-
PGSC0003DMG400022083	N/A	Gene of unknown function	-1.14974017210004	-	-	-
PGSC0003DMG400000008	N/A	Transcription factor	-1.24642508885017	-	-	-
PGSC0003DMG400005409	N/A	Aspartic proteinase nepenthesin-1	2.12766726509691	-	-	-
PGSC0003DMG400018060	N/A	Zinc finger protein	-1.06859023202907	-	-	-
PGSC0003DMG400026479	N/A	Metal ion binding protein	-1.93200718599831	-	-	-
PGSC0003DMG400009892	N/A	Prolyl endopeptidase	2.79286702909027	-	-	-
PGSC0003DMG400004744	N/A	Adenine phosphoribosyltransferase	1.0530515485112	-	-	-
PGSC0003DMG400033104	N/A	Gene of unknown function	-1.32781410544073	-	-	-
PGSC0003DMG400028887	N/A	Lipoxygenase	-2.58664625614551	-	-	-
PGSC0003DMG400018658	N/A	Axi 1 protein	-3.24196577068577	-	-	-
PGSC0003DMG400023514	N/A	Conserved gene of unknown function	1.9793325908952	-	-	-
PGSC0003DMG400031296	N/A	Purple acid phosphatase	2.0272255025077	-	-	-
PGSC0003DMG400003873	N/A	Ankyrin repeat-containing protein	1.58201755304532	-	-	-
PGSC0003DMG400004625	N/A	Fiber protein Fb2	-1.0471953050306	-	-	-
PGSC0003DMG400006640	N/A	Spotted leaf protein	-1.18476295875876	-	-	-
PGSC0003DMG400018408	N/A	Zinc finger protein	-1.21570805288429	-	-	-
PGSC0003DMG400003526	N/A	AAA-type ATPase	-1.39352665020092	-	-	-
PGSC0003DMG400015383	N/A	DAG protein	1.29174881297037	-	-	-
PGSC0003DMG400017897	N/A	Gene of unknown function	-1.21604391226018	-	-	-
PGSC0003DMG400013283	N/A	Cystatin	-1.5294774028437	-	-	-
PGSC0003DMG400042993	N/A	TNP2-like transposon protein	-1.48856616795069	-	-	-
PGSC0003DMG400008348	N/A	Gene of unknown function	2.74867164665012	-	-	-
PGSC0003DMG400028257	N/A	HECT; Ubiquitin	-1.19559141142682	-	-	-
PGSC0003DMG400017747	N/A	Conserved gene of unknown function	-2.10529388513744	-	-	-
PGSC0003DMG400021464	N/A	Conserved gene of unknown function	-5.40645563821387	-	-	-
PGSC0003DMG402023644	N/A	Zinc finger protein	1.55061453386232	-	-	-
PGSC0003DMG400028363	N/A	6-phosphogluconolactonase	-1.17613248326146	-	-	-
PGSC0003DMG400009657	N/A	Conserved gene of unknown function	-3.66760813025391	-	-	-
PGSC0003DMG400022628	N/A	CW14 protein	1.01284322377999	-	-	-
PGSC0003DMG400006866	N/A	DNA-damage-inducible protein f	-2.47455601142385	-	-	-
PGSC0003DMG400008117	N/A	Elongation factor 1-alpha	1.18873886813881	-	-	-
PGSC0003DMG400015407	N/A	50S ribosomal protein L4	1.26052713329238	-	-	-
PGSC0003DMG400030459	N/A	Spliceosomal protein	1.00906543796292	-	-	-
PGSC0003DMG400012316	N/A	Respiratory burst oxidase homolog protein A	-2.09622667882186	-	-	-
PGSC0003DMG401027132	N/A	Lipase	-2.76031938096891	-	-	-
PGSC0003DMG400004020	ABA1	Zeaxanthin epoxidase, chloroplastic	-1.23346115708717	-	-	-
PGSC0003DMG400000264	N/A	Gene of unknown function	-1.01151491850225	-	-	-
PGSC0003DMG402017380	N/A	NOI	-1.03237869363454	-	-	-
PGSC0003DMG400018107	N/A	Notchless	1.24012598505145	-	-	-
PGSC0003DMG400022346	N/A	Proliferating-cell nucleolar antigen p120	1.36849081085096	-	-	-
PGSC0003DMG400004851	N/A	50S ribosomal protein L34	1.07123218492847	-	-	-
PGSC0003DMG400025882	N/A	Caffeoyl-CoA O-methyltransferase 6	-2.00793350620491	-	-	-
PGSC0003DMG400023710	N/A	Conserved gene of unknown function	1.07409904870171	-	-	-
PGSC0003DMG400010298	N/A	Conserved gene of unknown function	-1.38544378930489	-	-	-
PGSC0003DMG400023975	COX15	Cytochrome C oxidase assembly protein cox15	1.34155039825426	-	-	-
PGSC0003DMG400029694	N/A	Eukaryotic translation initiation factor 3 subunit	1.00535452728754	-	-	-
PGSC0003DMG400005375	N/A	Oxidoreductase	-3.40021318578181	-	-	-
PGSC0003DMG400015496	N/A	Conserved gene of unknown function	1.04609213161063	-	-	-
PGSC0003DMG400024054	N/A	Conserved gene of unknown function	1.14683493820222	-	-	-
PGSC0003DMG400016825	N/A	Axi 1 protein	-5.68704675741184	-	-	-
PGSC0003DMG400011894	N/A	Gene of unknown function	-1.24154855133172	-	-	-
PGSC0003DMG400030360	N/A	PI-phospholipase C PLC6	-3.62804143420063	-	-	-
PGSC0003DMG400004354	N/A	Plasma membrane associated protein	-2.33455578300747	-	-	-
PGSC0003DMG400001749	N/A	I-box binding factor	-1.18651199911342	-	-	-
PGSC0003DMG400016222	N/A	PHB1	1.00516208702175	-	-	-
PGSC0003DMG400013931	N/A	Gene of unknown function	-1.28372194649721	-	-	-
PGSC0003DMG400008048	TRFL8	Conserved gene of unknown function	-1.62068011978152	-	-	-
PGSC0003DMG400031822	N/A	Kinesin heavy chain	-1.41626820346202	-	-	-
PGSC0003DMG400029080	N/A	LOB domain-containing protein	-2.76485068068077	-	-	-
PGSC0003DMG400016907	N/A	Bcr-associated protein, bap	-5.12226115086941	-	-	-
PGSC0003DMG400002749	N/A	Polygalacturonase	3.11113668603393	-	-	-
PGSC0003DMG400022796	N/A	Aspartate-semialdehyde dehydrogenase	1.1766657938318	-	-	-
PGSC0003DMG400002544	N/A	Conserved gene of unknown function	-1.10418406058687	-	-	-
PGSC0003DMG400010493	N/A	Nucleic acid binding protein	1.36248751557133	-	-	-
PGSC0003DMG400030518	N/A	Conserved gene of unknown function	1.0118754231834	-	-	-
PGSC0003DMG400024536	TOM5	Mitochondrial import receptor subunit TOM5 homolog	1.19853011162425	-	-	-
PGSC0003DMG400010739	N/A	RCC1 and BTB domain-containing protein	-1.17938022223125	-	-	-
PGSC0003DMG400012760	N/A	DNA binding protein	1.25323800257734	-	-	-
PGSC0003DMG400013367	N/A	Conserved gene of unknown function	-1.85100606104388	-	-	-
PGSC0003DMG400012292	N/A	Keratin-associated protein 6-2	-1.5000881759213	-	-	-
PGSC0003DMG400022691	N/A	Gene of unknown function	-1.00126344667654	-	-	-
PGSC0003DMG400012844	N/A	Pirin	-1.90466824852912	-	-	-
PGSC0003DMG401006819	N/A	Ubiquitin carboxyl-terminal hydrolase	1.40741490411157	-	-	-
PGSC0003DMG400024759	ATSRP30	Arginine/serine-rich splicing factor	-1.22549035295976	-	-	-
PGSC0003DMG400003898	N/A	RAB1X	-1.02854319488231	-	-	-
PGSC0003DMG400016878	N/A	Conserved gene of unknown function	1.63972778327465	-	-	-
PGSC0003DMG400030820	N/A	Gene of unknown function	-1.09676036279306	-	-	-
PGSC0003DMG400020659	N/A	Conserved gene of unknown function	-1.05589538004883	-	-	-
PGSC0003DMG400002303	N/A	Glucan endo-1,3-beta-glucosidase	-2.90053236669125	-	-	-
PGSC0003DMG400002776	N/A	Calreticulin	1.43788238975503	-	-	-
PGSC0003DMG400003063	N/A	Gene of unknown function	-3.63601417749265	-	-	-
PGSC0003DMG400008563	N/A	60S ribosomal protein L18a, plant	-1.37229066163567	-	-	-
PGSC0003DMG400001805	N/A	Calcium ion binding protein	-1.10341808820729	-	-	-
PGSC0003DMG400035312	N/A	Conserved gene of unknown function	-1.00343740255486	-	-	-
PGSC0003DMG400009544	N/A	Meloidogyne-induced giant cell protein	-1.15645030493407	-	-	-
PGSC0003DMG400024501	N/A	Kinesin light chain	-1.1386011390875	-	-	-
PGSC0003DMG400005792	N/A	Nucleoside diphosphate kinase	-2.46134730821704	-	-	-
PGSC0003DMG400008715	N/A	Hsp20/alpha crystallin family protein	-4.10255552463761	-	-	-
PGSC0003DMG402003184	N/A	Gene of unknown function	-1.45656097733009	-	-	-
PGSC0003DMG400028144	N/A	YA1	-2.12034799902039	-	-	-
PGSC0003DMG402027859	N/A	Heat shock protein binding protein	-1.40427740112567	-	-	-
PGSC0003DMG400026130	N/A	60S ribosomal protein L18a	1.29866759672086	-	-	-
PGSC0003DMG400026009	PDLP8	Kinase	-1.06619069582426	-	-	-
PGSC0003DMG400008833	N/A	Expansin	1.51261396608376	-	-	-
PGSC0003DMG400022216	N/A	SUI1 B protein	-1.44293955552261	-	-	-
PGSC0003DMG400022813	N/A	Conserved gene of unknown function	1.22278724983044	-	-	-
PGSC0003DMG400015645	N/A	GDP-mannose pyrophosphorylase	-1.00499410609343	-	-	-
PGSC0003DMG400026164	N/A	DNA binding protein	2.27930167375625	-	-	-
PGSC0003DMG400030365	EBP1	ERBB-3 BINDING PROTEIN 1	1.0144861266891	-	-	-
PGSC0003DMG400010406	N/A	Hydroxyproline-rich glycoprotein	-1.73071762900398	-	-	-
PGSC0003DMG400008906	N/A	Gene of unknown function	-2.06750338326834	-	-	-
PGSC0003DMG400013216	N/A	Gene of unknown function	-1.07773872328026	-	-	-
PGSC0003DMG400000350	ATCTH	Zinc finger CCCH domain-containing protein 20	-1.24578457892499	-	-	-
PGSC0003DMG400018242	N/A	Type I MADS box transcription factor	2.32784520311459	-	-	-
PGSC0003DMG400002225	N/A	PHD family protein	-3.42438035974146	-	-	-
PGSC0003DMG400011431	N/A	Anthranilate phosphoribosyltransferase	1.58614402504268	-	-	-
PGSC0003DMG400006131	N/A	RNA binding protein	-1.6779356711845	-	-	-
PGSC0003DMG400006316	N/A	NBS-LRR type disease resistance protein	-1.31213701739933	-	-	-
PGSC0003DMG400009866	N/A	Gene of unknown function	-1.23920115676031	-	-	-
PGSC0003DMG400007302	N/A	Heat shock protein binding protein	-1.7115972546621	-	-	-
PGSC0003DMG401028933	N/A	Ribosomal protein S27	1.13914507910681	-	-	-
PGSC0003DMG400003075	N/A	Plasma membrane associated protein	-3.84493848931287	-	-	-
PGSC0003DMG400015419	N/A	Conserved gene of unknown function	-2.13942836829557	-	-	-
PGSC0003DMG400022636	GLP7	Germin 5	-3.42478543697813	-	-	-
PGSC0003DMG400016394	N/A	L19 ribosomal protein	1.22773673234538	-	-	-
PGSC0003DMG401020366	N/A	Ankyrin repeat-containing protein	-2.31418220459171	-	-	-
PGSC0003DMG400007731	N/A	40S ribosomal protein S25	1.19213884955122	-	-	-
PGSC0003DMG400013259	N/A	Nonsense-mediated mRNA decay protein	-1.15060967160096	-	-	-
PGSC0003DMG400007990	N/A	Nucleic acid binding protein	1.09684526079233	-	-	-
PGSC0003DMG400007516	N/A	Conserved gene of unknown function	-1.01029342135482	-	-	-
PGSC0003DMG402012477	N/A	Microtubule associated protein	-1.0273062629863	-	-	-
PGSC0003DMG400011851	N/A	Conserved gene of unknown function	-1.28901628064192	-	-	-
PGSC0003DMG400008205	N/A	C2H2L domain class transcription factor	-1.27287704113464	-	-	-
PGSC0003DMG400009004	ATERDJ3B	Chaperone protein dnaJ	1.47992844141564	-	-	-
PGSC0003DMG400001237	N/A	Small GTP-binding protein	-1.43590170170351	-	-	-
PGSC0003DMG400003180	N/A	Conserved gene of unknown function	-1.04276611385272	-	-	-
PGSC0003DMG400012440	N/A	D-alanine aminotransferase	1.2740530453069	-	-	-
PGSC0003DMG400007030	N/A	Transposase	-1.40684833372865	-	-	-
PGSC0003DMG400027530	N/A	Gene of unknown function	-1.02945006108208	-	-	-
PGSC0003DMG400024810	N/A	Conserved gene of unknown function	-3.18387588073596	-	-	-
PGSC0003DMG400005216	ATGOLS1	Galactinol synthase	-2.63102454944489	-	-	-
PGSC0003DMG400019215	N/A	60S ribosomal protein L23a	1.15761314400495	-	-	-
PGSC0003DMG400005684	N/A	Conserved gene of unknown function	-1.25627563344225	-	-	-
PGSC0003DMG400002779	ATPDIL2-1	Disulfide-isomerase	1.11876728771301	-	-	-
PGSC0003DMG400002091	N/A	Gene of unknown function	-1.16157529377662	-	-	-
PGSC0003DMG401003285	ATPRMT3	Protein arginine n-methyltransferase	1.09520658418744	-	-	-
PGSC0003DMG402016226	SHKB	Phospho-2-dehydro-3-deoxyheptonate aldolase 2, chloroplastic	-1.02805595689133	-	-	-
PGSC0003DMG400017552	N/A	Caffeic acid O-methyltransferase II	-2.24848293201473	-	-	-
PGSC0003DMG400043788	N/A	Amino acid transporter	-1.76965827481787	-	-	-
PGSC0003DMG400016689	N/A	Metal ion binding protein	-1.20457209691698	-	-	-
PGSC0003DMG400036789	N/A	Conserved gene of unknown function	1.16642737203521	-	-	-
PGSC0003DMG400033054	BCCP2	Biotin carboxyl carrier protein subunit	1.22580798125914	-	-	-
PGSC0003DMG400007996	N/A	Serpin	1.27235300400161	-	-	-
PGSC0003DMG400031221	MAN6	Hydrolase, hydrolyzing O-glycosyl compounds	-2.3584655366717	-	-	-
PGSC0003DMG400023667	N/A	60S ribosomal protein L21	1.14377082713802	-	-	-
PGSC0003DMG400021685	N/A	Thioredoxin	1.26395117595991	-	-	-
PGSC0003DMG400032828	N/A	Serine-threonine protein kinase, plant-type	-4.10540476478682	-	-	-
PGSC0003DMG400023424	N/A	P0 ribosomal protein	1.07335178724315	-	-	-
PGSC0003DMG402010796	N/A	Heat shock protein	-2.1291969746998	-	-	-
PGSC0003DMG400022963	N/A	Isoamyl acetate-hydrolyzing esterase	1.10155469400693	-	-	-
PGSC0003DMG400027623	N/A	Gene of unknown function	-1.14559154143394	-	-	-
PGSC0003DMG401013464	N/A	Purine transporter	-1.14664187219545	-	-	-
PGSC0003DMG401027256	N/A	Thioredoxin reductase	1.05861769567517	-	-	-
PGSC0003DMG400004367	N/A	Salt responsive protein 1	-3.58653894845446	-	-	-
PGSC0003DMG400025000	N/A	Ccd1	-1.97271612300421	-	-	-
PGSC0003DMG400029381	N/A	60S ribosomal protein L13	1.16126533502977	-	-	-
PGSC0003DMG400030513	N/A	Sarcoplasmic reticulum histidine-rich calcium-binding protein	-1.11402279217148	-	-	-
PGSC0003DMG402008909	N/A	Metallothionein	-1.28307892720028	-	-	-
PGSC0003DMG400000957	N/A	ATP binding protein	1.72480761183927	-	-	-
PGSC0003DMG400011564	N/A	Gene of unknown function	-2.62399829048549	-	-	-
PGSC0003DMG402004862	N/A	Gene of unknown function	-1.19080203902528	-	-	-
PGSC0003DMG400020266	N/A	Amino acid transporter	2.29969891592067	-	-	-
PGSC0003DMG400008131	UNE7	Acetylglucosaminyltransferase	-1.03600374848976	-	-	-
PGSC0003DMG400028438	N/A	Conserved gene of unknown function	-3.4995631001315	-	-	-
PGSC0003DMG403024074	N/A	60S ribosomal protein L35a	1.11202004881139	-	-	-
PGSC0003DMG403003154	N/A	Proteasome-activating nucleotidase	1.26639084896052	-	-	-
PGSC0003DMG400019731	N/A	Galactosyltransferase family protein	-1.32103780453053	-	-	-
PGSC0003DMG400008124	N/A	Structural constituent of cell wall	-2.48314512832755	-	-	-
PGSC0003DMG400028474	N/A	Conserved gene of unknown function	2.31037112483944	-	-	-
PGSC0003DMG402000007	N/A	JD1	-1.01236132400005	-	-	-
PGSC0003DMG400021712	N/A	Pentatricopeptide repeat-containing protein	1.05103855992499	-	-	-
PGSC0003DMG400023353	N/A	MAR-binding protein	1.32699193357981	-	-	-
PGSC0003DMG401005194	N/A	Conserved gene of unknown function	1.21080984318135	-	-	-
PGSC0003DMG400020108	N/A	40S ribosomal protein S8	1.03004167501374	-	-	-
PGSC0003DMG400015031	N/A	Nucleotide binding site-leucine rich repeat protein	-5.77063676472933	-	-	-
PGSC0003DMG400012950	N/A	Gene of unknown function	-1.11820053465546	-	-	-
PGSC0003DMG400016709	SRF8	Kinase	1.3404088371174	-	-	-
PGSC0003DMG400023512	N/A	60S ribosomal protein L35	1.08522910558981	-	-	-
PGSC0003DMG402022253	UBC30	Ubiquitin carrier protein	1.04654741058598	-	-	-
PGSC0003DMG400016920	N/A	Splicing factor	-1.00472834793139	-	-	-
PGSC0003DMG400028163	N/A	Conserved gene of unknown function	-1.10152114787698	-	-	-
PGSC0003DMG400025386	N/A	Ankyrin repeat-containing protein	-5.66060125395482	-	-	-
PGSC0003DMG400012531	N/A	Conserved gene of unknown function	-1.20931457746924	-	-	-
PGSC0003DMG401003154	N/A	Proteasome-activating nucleotidase	1.50437276860067	-	-	-
PGSC0003DMG400018819	N/A	Thioredoxin	-1.29572840495877	-	-	-
PGSC0003DMG400038520	N/A	Gene of unknown function	-1.0063021511306	-	-	-
PGSC0003DMG400029283	N/A	Ribosomal protein S6	1.03497204922453	-	-	-
PGSC0003DMG400008893	N/A	Conserved gene of unknown function	-2.96548982322656	-	-	-
PGSC0003DMG400012829	N/A	Conserved gene of unknown function	1.17434389182864	-	-	-
PGSC0003DMG400026632	N/A	Malonyltransferase	1.09613850610991	-	-	-
PGSC0003DMG400019461	N/A	Gene of unknown function	-1.07275529673477	-	-	-
PGSC0003DMG400008366	N/A	H/ACA ribonucleoprotein complex subunit	1.189367407777	-	-	-
PGSC0003DMG400006896	N/A	Mitochondrial outer membrane protein porin of 34 kDa	1.08999800699118	-	-	-
PGSC0003DMG400021555	N/A	UDP-glucosyltransferase	1.14693535164028	-	-	-
PGSC0003DMG400019131	N/A	Beta tubulin	1.23717207913886	-	-	-
PGSC0003DMG400025042	N/A	Copper ion binding protein	-1.10592598293317	-	-	-
PGSC0003DMG400013350	N/A	Conserved gene of unknown function	-3.67247994019121	-	-	-
PGSC0003DMG400030403	N/A	Conserved gene of unknown function	-10.0048601346443	-	-	-
PGSC0003DMG400005862	N/A	60S ribosomal protein L40-1	1.18202476106821	-	-	-
PGSC0003DMG400024264	N/A	Ribosomal protein l7ae	1.31122874666989	-	-	-
PGSC0003DMG400027068	N/A	Conserved gene of unknown function	2.29158621566271	-	-	-
PGSC0003DMG400004817	N/A	Conserved gene of unknown function	1.05407959919475	-	-	-
PGSC0003DMG400027345	N/A	Gene of unknown function	-1.74406406264019	-	-	-
PGSC0003DMG400003739	N/A	Conserved gene of unknown function	-2.90749851190366	-	-	-
PGSC0003DMG403006611	N/A	Gene of unknown function	-1.23218851940495	-	-	-
PGSC0003DMG402022480	N/A	DNA-directed RNA polymerase II	1.14008515604864	-	-	-
PGSC0003DMG400001049	N/A	Gene of unknown function	-2.14266152906447	-	-	-
PGSC0003DMG400026510	N/A	Conserved gene of unknown function	1.67573995446935	-	-	-
PGSC0003DMG400007455	N/A	ATP binding protein	-1.40834035154007	-	-	-
PGSC0003DMG401014333	N/A	F-box family protein	-1.24951351795269	-	-	-
PGSC0003DMG400014578	N/A	Receptor kinase	-1.08823136257263	-	-	-
PGSC0003DMG400016748	N/A	Pentatricopeptide repeat-containing protein	1.14056468470382	-	-	-
PGSC0003DMG400008311	N/A	50 kDa ketoavyl-ACP synthase	1.23625620098839	-	-	-
PGSC0003DMG400008035	N/A	Gene of unknown function	-1.15145091543068	-	-	-
PGSC0003DMG400011868	N/A	Alanine-glyoxylate aminotransferase	-1.28196221710591	-	-	-
PGSC0003DMG400012564	N/A	DH putative beta-hydroxyacyl-ACP dehydratase	1.07029967564026	-	-	-
PGSC0003DMG400012818	N/A	Conserved gene of unknown function	-2.15155414075924	-	-	-
PGSC0003DMG400013550	N/A	Respiratory burst oxidase	-2.02030637929686	-	-	-
PGSC0003DMG400041890	N/A	Translation initiation factor if-2	-1.14747529055077	-	-	-
PGSC0003DMG400030479	ATRAN4	GTP-binding nuclear protein Ran-1	-2.56506192121947	-	-	-
PGSC0003DMG400029594	N/A	UPA21	1.11205792749647	-	-	-
PGSC0003DMG400001459	N/A	Conserved gene of unknown function	1.07344523359246	-	-	-
PGSC0003DMG400004616	N/A	Invertase inhibitor	-2.09579113964249	-	-	-
PGSC0003DMG400017352	N/A	Dopamine beta-monooxygenase	-2.19021842540148	-	-	-
PGSC0003DMG400026428	ATSPS3F	Sucrose-phosphate synthase isoform B	2.37088949836222	-	-	-
PGSC0003DMG400004702	N/A	Conserved gene of unknown function	-1.12211957776845	-	-	-
PGSC0003DMG400000601	N/A	ZR1 protein	-1.09891432283667	-	-	-
PGSC0003DMG400001612	N/A	Auxin-induced SAUR	-2.60093660427843	-	-	-
PGSC0003DMG400006991	N/A	Cytoplasmic ribosomal protein S13	1.32519757150922	-	-	-
PGSC0003DMG400019762	N/A	Transferase	-1.08857468952078	-	-	-
PGSC0003DMG400027702	N/A	KH domain-containing protein	1.18547568562881	-	-	-
PGSC0003DMG400031075	N/A	Conserved gene of unknown function	1.11608907808751	-	-	-
PGSC0003DMG400024099	N/A	Heat shock protein	-8.96831457727171	-	-	-
PGSC0003DMG400029226	N/A	Zeatin O-xylosyltransferase	-1.02335019787513	-	-	-
PGSC0003DMG400019360	N/A	40S ribosomal protein S24	1.10161926659882	-	-	-
PGSC0003DMG400025487	ICL	Isocitrate lyase	-2.13466313299209	-	-	-
PGSC0003DMG400028174	N/A	Brix domain containing protein	1.05114521650149	-	-	-
PGSC0003DMG400023837	N/A	Stress-associated protein 10	-1.13988418380512	-	-	-
PGSC0003DMG400027760	N/A	Gene of unknown function	-1.03934263430168	-	-	-
PGSC0003DMG400011381	N/A	Glutaredoxin family protein	3.11421168734308	-	-	-
PGSC0003DMG400013073	N/A	Conserved gene of unknown function	1.04082395646387	-	-	-
PGSC0003DMG401013295	N/A	Myosin heavy chain, clone	-2.18234033917457	-	-	-
PGSC0003DMG400027369	N/A	Gene of unknown function	-1.06709480452442	-	-	-
PGSC0003DMG400028476	N/A	Nucleobase ascorbate transporter	1.04071341227902	-	-	-
PGSC0003DMG400030636	N/A	Loganic acid methyltransferase	-2.77723155600158	-	-	-
PGSC0003DMG400007883	N/A	Ring finger protein	-2.93753346165134	-	-	-
PGSC0003DMG400031787	N/A	60S ribosomal protein L22-3	1.1400139417269	-	-	-
PGSC0003DMG400024979	N/A	Conserved gene of unknown function	1.02768284196118	-	-	-
PGSC0003DMG400022496	N/A	60S ribosome subunit biogenesis protein NIP7	1.3389781769606	-	-	-
PGSC0003DMG402029142	N/A	Conserved gene of unknown function	1.06464544803513	-	-	-
PGSC0003DMG400026282	N/A	Gene of unknown function	-3.15011188479167	-	-	-
PGSC0003DMG401027528	N/A	Peter Pan	1.0877266996978	-	-	-
PGSC0003DMG401001548	N/A	Triacylglycerol lipase	-1.01666610905229	-	-	-
PGSC0003DMG400017287	N/A	Conserved gene of unknown function	-1.035806463274	-	-	-
PGSC0003DMG400021315	N/A	MAR-binding protein	-1.5598489118096	-	-	-
PGSC0003DMG400006358	N/A	Gene of unknown function	-1.25705719161492	-	-	-
PGSC0003DMG400033044	N/A	Gip1	4.44045803838764	-	-	-
PGSC0003DMG400025515	N/A	Zinc finger CCCH domain-containing protein 39	1.7591394563586	-	-	-
PGSC0003DMG400023394	N/A	40S ribosomal protein S17	1.14668577497874	-	-	-
PGSC0003DMG400028271	N/A	Ribosomal protein L24E	1.30059675523038	-	-	-
PGSC0003DMG400022192	N/A	40S ribosomal protein S8	1.00306168779794	-	-	-
PGSC0003DMG400014258	N/A	Gene of unknown function	-1.16869232313403	-	-	-
PGSC0003DMG401016070	N/A	White-brown-complex ABC transporter family	-1.00460254075636	-	-	-
PGSC0003DMG400018364	ATNAF1	Conserved gene of unknown function	1.10880255396384	-	-	-
PGSC0003DMG400016142	N/A	Cyclin D2.1 protein	-1.02561980343371	-	-	-
PGSC0003DMG400011309	N/A	Conserved gene of unknown function	2.20282315905479	-	-	-
PGSC0003DMG400029466	N/A	Zinc ion binding protein	1.31890368846145	-	-	-
PGSC0003DMG400002541	N/A	Ribosomal protein L37	1.09993069617212	-	-	-
PGSC0003DMG400012714	N/A	Ribosome biogenesis protein brix	1.02780057089062	-	-	-
PGSC0003DMG400032162	N/A	Short chain alcohol dehydrogenase	-3.85558186113866	-	-	-
PGSC0003DMG400012669	N/A	Cytochrome P450	2.08568489830547	-	-	-
PGSC0003DMG400018704	N/A	Glycosyl hydrolases family 17 protein	-8.46834508488611	-	-	-
PGSC0003DMG400005127	N/A	Xyloglucan endotransglucosylase/hydrolase protein A	-4.94388979740279	-	-	-
PGSC0003DMG402031319	N/A	TMV resistance protein N	-2.7856243078382	-	-	-
PGSC0003DMG400005944	N/A	Glycosyl hydrolase family 17 protein	-4.99997173829838	-	-	-
PGSC0003DMG402006188	N/A	ATP binding protein	1.39699353986148	-	-	-
PGSC0003DMG400012523	N/A	SPX domain-containing membrane protein	1.77148582903883	-	-	-
PGSC0003DMG400014054	N/A	Oligopeptide transporter	2.254271938401	-	-	-
PGSC0003DMG400028959	N/A	Multicopper oxidase	1.98994402145683	-	-	-
PGSC0003DMG400028415	N/A	Conserved gene of unknown function	-2.84025265111749	-	-	-
PGSC0003DMG400005621	N/A	AP2/ERF domain-containing transcription factor	2.68426586520259	-	-	-
PGSC0003DMG400018160	N/A	Conserved gene of unknown function	1.08871080611222	-	-	-
PGSC0003DMG400011436	N/A	Enoyl-acyl-carrier-protein reductase	1.11589035845119	-	-	-
PGSC0003DMG400023955	N/A	Biotin carboxyl carrier protein of acetyl-CoA carboxylase	1.03305096439099	-	-	-
PGSC0003DMG400028631	N/A	40S ribosomal protein S12	1.03212608584285	-	-	-
PGSC0003DMG400010428	N/A	TRNA (Guanine-n(7)-)-methyltransferase	1.0313182372917	-	-	-
PGSC0003DMG400004656	N/A	Ankyrin repeat-containing protein	-1.54125240364366	-	-	-
PGSC0003DMG400011369	N/A	Rapid alkalinization factor preproprotein	-3.15197704263812	-	-	-
PGSC0003DMG400027977	N/A	SKIP interacting protein 19	-1.52260333008282	-	-	-
PGSC0003DMG400009394	NFD6	Conserved gene of unknown function	1.04657645850706	-	-	-
PGSC0003DMG400009883	CPK29	Calcium-dependent protein kinase	-1.35909645624418	-	-	-
PGSC0003DMG400003872	N/A	ZPT2-11	-1.76582576793615	-	-	-
PGSC0003DMG400013767	N/A	RNase H family protein	-1.1321136266939	-	-	-
PGSC0003DMG400028509	N/A	SNF4	-1.76352687270435	-	-	-
PGSC0003DMG400006466	N/A	Gag-pol polyprotein	-1.56275048639418	-	-	-
PGSC0003DMG400013981	N/A	Proline transporter 2	-2.27202930880594	-	-	-
PGSC0003DMG400030668	N/A	Gene of unknown function	-1.15010628911747	-	-	-
PGSC0003DMG400015116	N/A	Conserved gene of unknown function	-1.0118317298177	-	-	-
PGSC0003DMG400001854	NPSN11	Novel plant snare	1.34184349278167	-	-	-
PGSC0003DMG400010038	N/A	Conserved gene of unknown function	-1.34670300773144	-	-	-
PGSC0003DMG400030582	N/A	Gene of unknown function	-1.05276885590216	-	-	-
PGSC0003DMG400027498	N/A	Hsp20/alpha crystallin family protein	-1.10694536605404	-	-	-
PGSC0003DMG402014344	N/A	Zinc knuckle (CCHC-type) family protein	1.01430205664869	-	-	-
PGSC0003DMG400012294	N/A	Methanol inducible protein	-1.2714156165772	-	-	-
PGSC0003DMG400015539	N/A	Nutrient reservoir	1.06970465895386	-	-	-
PGSC0003DMG401011442	N/A	Protein phosphatase 2c	1.18209207207383	-	-	-
PGSC0003DMG400004407	N/A	Gene of unknown function	-1.03145643181738	-	-	-
PGSC0003DMG400028063	N/A	Coatomer	-1.12396379232054	-	-	-
PGSC0003DMG400024295	N/A	Conserved gene of unknown function	-3.2667116931116	-	-	-
PGSC0003DMG400032141	N/A	RRNA-processing protein EBP2	1.22767263887976	-	-	-
PGSC0003DMG400022800	N/A	Cytochrome B561	-3.61658399184538	-	-	-
PGSC0003DMG400003974	N/A	DNA binding protein	-1.06174130897851	-	-	-
PGSC0003DMG400032192	N/A	RRNA-processing protein EBP2	1.21731438476582	-	-	-
PGSC0003DMG400001126	TZP	Zinc knuckle (CCHC-type) family protein	-1.0127615763418	-	-	-
PGSC0003DMG400026145	N/A	Gene of unknown function	-1.09774418536861	-	-	-
PGSC0003DMG400011322	N/A	Conserved gene of unknown function	1.03442005001482	-	-	-
PGSC0003DMG400030224	N/A	Sdl1	-1.16439126900363	-	-	-
PGSC0003DMG400030987	N/A	Ubiquitin-protein ligase	-1.54822249291807	-	-	-
PGSC0003DMG400004499	N/A	Homeobox protein	-3.40359386517172	-	-	-
PGSC0003DMG402016929	N/A	Cytochrome c1-2, heme protein, mitochondrial	-1.07620710361768	-	-	-
PGSC0003DMG400013833	N/A	Transcription factor jumonji domain-containing protein	-1.29671324462454	-	-	-
PGSC0003DMG400007090	N/A	Receptor protein kinase	-1.10881946035716	-	-	-
PGSC0003DMG400025172	N/A	Conserved gene of unknown function	-1.44632680877613	-	-	-
PGSC0003DMG400024063	N/A	Phytoene synthase 1, chloroplastic	-1.19913792950308	-	-	-
PGSC0003DMG402003285	N/A	Xylem serine proteinase 1	-2.2410061787045	-	-	-
PGSC0003DMG400029379	N/A	Rop guanine nucleotide exchange factor	-3.23878295382986	-	-	-
PGSC0003DMG400030168	N/A	Late blight resistance protein	-1.40303274057745	-	-	-
PGSC0003DMG400010230	N/A	Receptor protein kinase	-1.1781082196054	-	-	-
PGSC0003DMG400028305	N/A	Heat shock protein binding protein	-1.10067270372097	-	-	-
PGSC0003DMG400021406	N/A	Phytosulfokine peptide	1.8256230517481	-	-	-
PGSC0003DMG400024974	N/A	Heat shock protein 70 (HSP70)-interacting protein	-3.04782097773545	-	-	-
PGSC0003DMG400031117	N/A	Conserved gene of unknown function	-3.43531404500172	-	-	-
PGSC0003DMG400031847	N/A	CXE carboxylesterase	1.29981474950984	-	-	-
PGSC0003DMG400031107	N/A	Gene of unknown function	-1.4316757487701	-	-	-
PGSC0003DMG402012500	N/A	Homeobox-leucine zipper protein	-1.17875284540737	-	-	-
PGSC0003DMG400006960	N/A	Ubiquitin-protein ligase	1.19032290814909	-	-	-
PGSC0003DMG400026933	N/A	Hydrogen peroxide-induced 1	-1.18233399265164	-	-	-
PGSC0003DMG400003667	N/A	Gene of unknown function	-1.21114706961497	-	-	-
PGSC0003DMG400013683	N/A	ATP binding protein	-1.39505154279609	-	-	-
PGSC0003DMG400017391	N/A	GI10570	-1.00591402807057	-	-	-
PGSC0003DMG400020520	N/A	Leucine-rich repeat-containing protein	-1.02039777955526	-	-	-
PGSC0003DMG400027920	N/A	Gene of unknown function	-7.81017238572274	-	-	-
PGSC0003DMG400017306	N/A	Metal ion binding protein	2.12373675197376	-	-	-
PGSC0003DMG400019784	N/A	Sesquiterpene synthase 2	2.72207741869851	-	-	-
PGSC0003DMG400021550	N/A	Adenosine kinase isoform 1T	1.2432713259626	-	-	-
PGSC0003DMG400003806	N/A	Gene of unknown function	-1.21337278023548	-	-	-
PGSC0003DMG400003738	N/A	CBS domain-containing protein	-7.68425009015492	-	-	-
PGSC0003DMG400028888	N/A	Lipoxygenase	-1.15969030500981	-	-	-
PGSC0003DMG400005537	N/A	Gene of unknown function	-1.40921741228615	-	-	-
PGSC0003DMG400025655	N/A	Ankyrin repeat-containing protein	-1.67665998510431	-	-	-
PGSC0003DMG400009081	N/A	Pectin methylesterase 1	-1.08798566789182	-	-	-
PGSC0003DMG400016845	N/A	Uncharacterized histidine-rich protein DDB_G0274557	-1.07788983384346	-	-	-
PGSC0003DMG400002271	N/A	Disease resistance protein	-1.84705799550046	-	-	-
PGSC0003DMG400008434	N/A	Conserved gene of unknown function	1.02008015670491	-	-	-
PGSC0003DMG400001057	N/A	Soul heme-binding family protein	-1.03051503643239	-	-	-
PGSC0003DMG401012419	N/A	Hypervariable Bacillus group-specific protein	1.33320565895291	-	-	-
PGSC0003DMG400015889	N/A	AP2/ERF domain-containing transcription factor	2.00123190275952	-	-	-
PGSC0003DMG400004904	N/A	Gene of unknown function	-1.04661201814933	-	-	-
PGSC0003DMG400018690	N/A	Conserved gene of unknown function	-1.66813293820745	-	-	-
PGSC0003DMG400027492	N/A	Conserved gene of unknown function	1.12689118704637	-	-	-
PGSC0003DMG400011528	N/A	2	-1.58578136833418	-	-	-
PGSC0003DMG400007005	N/A	Conserved gene of unknown function	-1.14833420638792	-	-	-
PGSC0003DMG400016517	N/A	Conserved gene of unknown function	-2.20914073390345	-	-	-
PGSC0003DMG400028423	N/A	Conserved gene of unknown function	-1.71043738684108	-	-	-
PGSC0003DMG400018238	N/A	Hydrolase	1.14542392259119	-	-	-
PGSC0003DMG400030011	N/A	GEM 5	-1.03353183677543	-	-	-
PGSC0003DMG400014753	N/A	M18S-3Ap	-2.18924805447991	-	-	-
PGSC0003DMG400017272	N/A	Gene of unknown function	-1.62160559331083	-	-	-
PGSC0003DMG400031789	N/A	60S ribosomal protein L18	1.03518001626714	-	-	-
PGSC0003DMG400026310	N/A	Conserved gene of unknown function	-4.36349848040327	-	-	-
PGSC0003DMG403000927	N/A	Cc-nbs-lrr resistance protein	-1.58995536391676	-	-	-
PGSC0003DMG400000908	N/A	Zinc finger protein	-7.38733086205618	-	-	-
PGSC0003DMG400009652	N/A	Conserved gene of unknown function	-1.10736961086943	-	-	-
PGSC0003DMG400021715	N/A	Conserved gene of unknown function	-4.35157949245983	-	-	-
PGSC0003DMG400025694	N/A	Sdl1	-1.9934345441309	-	-	-
PGSC0003DMG400022404	N/A	F-box family protein	-1.01269480529761	-	-	-
PGSC0003DMG400006822	N/A	Geranylgeranyl hydrogenase	1.03636407918479	-	-	-
PGSC0003DMG400010359	N/A	Phloem protein 2	3.46130688988204	-	-	-
PGSC0003DMG400025428	N/A	Associate of C-myc	1.26607263128089	-	-	-
PGSC0003DMG400008947	N/A	Desacetoxyvindoline 4-hydroxylase	1.00794079407893	-	-	-
PGSC0003DMG400027925	N/A	Cell wall apoplastic invertase	-1.05424255085296	-	-	-
PGSC0003DMG400045984	N/A	Gene of unknown function	-1.25581018691378	-	-	-
PGSC0003DMG400000406	N/A	Gene of unknown function	-1.75063611098984	-	-	-
PGSC0003DMG402030775	N/A	Acyl-[acyl-carrier-protein] desaturase	2.28397065498246	-	-	-
PGSC0003DMG401010073	N/A	Geraniol 10-hydroxylase	2.20005305074305	-	-	-
PGSC0003DMG400026458	N/A	Transposon MuDR mudrA	-1.02667600465973	-	-	-
PGSC0003DMG400013479	N/A	Seryl-tRNA synthetase	-1.69992297853939	-	-	-
PGSC0003DMG400020586	N/A	Late blight resistance protein	-2.10526694289211	-	-	-
PGSC0003DMG400006553	N/A	Reverse transcriptase	-1.89066786908067	-	-	-
PGSC0003DMG400010789	N/A	Exocyst complex component	-1.43053190517607	-	-	-
PGSC0003DMG400004416	N/A	Conserved gene of unknown function	-2.36603324688191	-	-	-
PGSC0003DMG400019116	N/A	Endoribonuclease	-1.77336873948742	-	-	-
PGSC0003DMG400021074	N/A	Late blight resistance protein	-1.94638948443205	-	-	-
PGSC0003DMG400019688	N/A	SEN1	-2.4449902706428	-	-	-
PGSC0003DMG402006167	N/A	26S proteasome regulatory subunit S3	-2.84439814385817	-	-	-
PGSC0003DMG400021255	N/A	Conserved gene of unknown function	1.37614907190297	-	-	-
PGSC0003DMG400039743	N/A	Transcription cofactor	3.96441314231378	-	-	-
PGSC0003DMG400029579	N/A	Thioredoxin domain-containing protein	-1.26541880617226	-	-	-
PGSC0003DMG400017307	N/A	ATFP4	-1.85267353215554	-	-	-
PGSC0003DMG400015746	N/A	NAD dependent epimerase	1.68705469138224	-	-	-
PGSC0003DMG400024811	N/A	Conserved gene of unknown function	-7.12109344564439	-	-	-
PGSC0003DMG400000212	N/A	Triptychon and cpc	-1.78085507334165	-	-	-
PGSC0003DMG400001154	N/A	Gene of unknown function	-1.20269712715148	-	-	-
PGSC0003DMG400022087	N/A	Nucleotide binding site-leucine rich repeat protein	-3.21885163645748	-	-	-
PGSC0003DMG400003383	N/A	Protein SUR2	-1.63727497627882	-	-	-
PGSC0003DMG401007736	N/A	Gene of unknown function	-1.20805899217173	-	-	-
PGSC0003DMG400001439	N/A	UDP-glycosyltransferase	-2.83763300325086	-	-	-
PGSC0003DMG400016410	N/A	Transposase	-1.89388955892009	-	-	-
PGSC0003DMG400009008	N/A	Conserved gene of unknown function	-6.91860272353241	-	-	-
PGSC0003DMG400035816	N/A	Kinase	-1.1957175043059	-	-	-
PGSC0003DMG400002073	NTL	Nuclear transport factor	-1.61020352139144	-	-	-
PGSC0003DMG400029286	N/A	Conserved gene of unknown function	-6.79378573631545	-	-	-
PGSC0003DMG400017558	N/A	Universal stress protein family protein	1.83793524159276	-	-	-
PGSC0003DMG400006201	N/A	Zeamatin	1.26051383353817	-	-	-
PGSC0003DMG400012756	N/A	Gibberellin receptor GID1	-2.85254742137264	-	-	-
PGSC0003DMG400039182	N/A	Transposon protein, CACTA, En/Spm sub-class	-1.53052058642761	-	-	-
PGSC0003DMG400023189	N/A	Conserved gene of unknown function	-1.37175665924183	-	-	-
PGSC0003DMG400005651	N/A	Reticulon family protein	-2.62072908762575	-	-	-
PGSC0003DMG400027497	N/A	Gene of unknown function	-6.8029232451805	-	-	-
PGSC0003DMG400025683	N/A	Cc-nbs-lrr resistance protein	-1.01056676862712	-	-	-
PGSC0003DMG400023493	N/A	Acyltransferase	1.21306219983336	-	-	-
PGSC0003DMG402003586	N/A	Cell number regulator 13	-1.1172317209722	-	-	-
PGSC0003DMG400025271	N/A	Gene of unknown function	-1.6918822384115	-	-	-
PGSC0003DMG400018427	N/A	R2r3-myb transcription factor	2.13400351459964	-	-	-
PGSC0003DMG400021432	N/A	Conserved gene of unknown function	-1.25406989324842	-	-	-
PGSC0003DMG400029513	SDS	Cyclin	1.42872521209168	-	-	-
PGSC0003DMG400031461	N/A	Gene of unknown function	-1.29781225962228	-	-	-
PGSC0003DMG400030912	N/A	UDP-sugar transporter	1.21072610946275	-	-	-
PGSC0003DMG400001348	N/A	Mitochondrial saccharopine dehydrogenase	-1.62560209308577	-	-	-
PGSC0003DMG400037946	N/A	Gene of unknown function	-1.06096651024679	-	-	-
PGSC0003DMG402008883	N/A	DNA binding protein	-1.22088752580337	-	-	-
PGSC0003DMG400023697	ATNUDT16	Diphosphoinositol polyphosphate phosphohydrolase	1.02742363344776	-	-	-
PGSC0003DMG400015420	N/A	Conserved gene of unknown function	-1.11326417082851	-	-	-
PGSC0003DMG400006042	N/A	RING-H2 finger protein ATL1L	2.05656209135991	-	-	-
PGSC0003DMG400008868	N/A	Desacetoxyvindoline 4-hydroxylase	-1.21061535847779	-	-	-
PGSC0003DMG400022084	N/A	Pentatricopeptide repeat-containing protein	-1.28617807546012	-	-	-
PGSC0003DMG400031518	N/A	Conserved gene of unknown function	1.25700726296967	-	-	-
PGSC0003DMG400008447	N/A	Transmembrane transporter	1.67606267686554	-	-	-
PGSC0003DMG400015830	N/A	Conserved gene of unknown function	1.50695682342877	-	-	-
PGSC0003DMG400011228	N/A	Gene of unknown function	-1.08167548786181	-	-	-
PGSC0003DMG401026018	N/A	Nucleotidyltransferase	-1.01257091175206	-	-	-
PGSC0003DMG400024879	N/A	Water channel protein	1.81256569506603	-	-	-
PGSC0003DMG400011768	N/A	C2 domain-containing protein	1.39768345688206	-	-	-
PGSC0003DMG400005085	N/A	Nuclease	-6.52971500339627	-	-	-
PGSC0003DMG400003525	N/A	AAA-type ATPase	-4.06386585455768	-	-	-
PGSC0003DMG400027845	N/A	Histone H3	-1.95298415941902	-	-	-
PGSC0003DMG400015763	N/A	Gene of unknown function	1.37635357854191	-	-	-
PGSC0003DMG400028587	N/A	GPI-anchored protein II	1.69759669311784	-	-	-
PGSC0003DMG400010843	N/A	Cellulose synthase CslE	-1.55909029657863	-	-	-
PGSC0003DMG400004622	N/A	Conserved gene of unknown function	-6.38797699641639	-	-	-
PGSC0003DMG400020160	N/A	Cytochrome b5	-1.05198753201719	-	-	-
PGSC0003DMG400024166	N/A	Gene of unknown function	-1.09175683021909	-	-	-
PGSC0003DMG400030457	N/A	Conserved gene of unknown function	-1.34351185024629	-	-	-
PGSC0003DMG400021602	N/A	Chitinase	-1.16990139554966	-	-	-
PGSC0003DMG400008733	N/A	Conserved gene of unknown function	-1.06888373394752	-	-	-
PGSC0003DMG400003649	HIPP27	Farnesylated protein (ATFP6)	-1.88709431186917	-	-	-
PGSC0003DMG400006543	N/A	Thaumatin	-1.26028383107104	-	-	-
PGSC0003DMG400008794	N/A	Major latex	-1.01430630902215	-	-	-
PGSC0003DMG400005853	N/A	F-box family protein	-1.14415647015442	-	-	-
PGSC0003DMG400008738	N/A	Monomeric G-protein	-1.68373735614489	-	-	-
PGSC0003DMG400032275	N/A	Conserved gene of unknown function	1.24575965008217	-	-	-
PGSC0003DMG402011679	N/A	Ent-kaurene oxidase	-3.64134042981911	-	-	-
PGSC0003DMG400010936	N/A	Gene of unknown function	-1.51684530583726	-	-	-
PGSC0003DMG400023659	N/A	Thioredoxin	-1.06911689061975	-	-	-
PGSC0003DMG400012830	N/A	GTP-binding protein	-1.6133659908886	-	-	-
PGSC0003DMG400007334	N/A	Vacuolar sorting receptor	-1.05853346498541	-	-	-
PGSC0003DMG400007528	N/A	Conserved gene of unknown function	3.30752537207562	-	-	-
PGSC0003DMG400020354	N/A	Ubiquitin-protein ligase	1.47712563294981	-	-	-
PGSC0003DMG400012148	N/A	Ubiquitin-protein ligase	-1.34912492947507	-	-	-
PGSC0003DMG402010654	N/A	Gene of unknown function	1.19670008667895	-	-	-
PGSC0003DMG400005090	N/A	Gene of unknown function	1.11006456992037	-	-	-
PGSC0003DMG400002722	N/A	Cellulose synthase-like A1	1.12967608592775	-	-	-
PGSC0003DMG400007248	N/A	Gene of unknown function	-1.12124745653796	-	-	-
PGSC0003DMG400030835	N/A	Auxin-independent growth promoter	-	1.77390503520704	-	-
PGSC0003DMG400000069	N/A	Plant cell wall protein SlTFR88	-	2.65931906580722	-	-
PGSC0003DMG400020842	N/A	Conserved gene of unknown function	-	1.53173430968269	-	-
PGSC0003DMG400024016	N/A	ATP:citrate lyase	-	3.03358023971704	-	-
PGSC0003DMG400016599	N/A	Tospovirus resistance protein C	-	2.02401074927507	-	-
PGSC0003DMG400001337	N/A	UPF0497 membrane protein 3	-	6.20754616169015	-	-
PGSC0003DMG400013108	N/A	Metal transporter	-	-1.74490319809352	-	-
PGSC0003DMG400028931	N/A	Amino acid binding protein	-	-1.52250890198548	-	-
PGSC0003DMG400002691	N/A	ATPP2-A13	-	1.59400271350975	-	-
PGSC0003DMG400000417	CSD2	Superoxide dismutase [Cu-Zn]	-	-1.58418544794669	-	-
PGSC0003DMG400002913	N/A	Nucleosome-binding protein	-	-1.55986074408866	-	-
PGSC0003DMG402008019	N/A	Lipin family protein	-	1.43631148260645	-	-
PGSC0003DMG400020886	N/A	Conserved gene of unknown function	-	5.32257039699536	-	-
PGSC0003DMG400030370	F2KP	Fructose-6-phosphate 2-kinase/fructose-2,6-bisphosphatase	-	-1.15216147689117	-	-
PGSC0003DMG401000361	N/A	RNA-dependent RNA polymerase family protein	-	1.13525916827563	-	-
PGSC0003DMG400029169	N/A	Conserved gene of unknown function	-	1.83158233225531	-	-
PGSC0003DMG400007462	N/A	NRC1	-	2.15298894332222	-	-
PGSC0003DMG400013647	N/A	JmjC domain containing protein	-	1.97168844933761	-	-
PGSC0003DMG400010430	N/A	Conserved gene of unknown function	-	-2.62238817677697	-	-
PGSC0003DMG400031175	N/A	Transcription factor	-	1.65433728908066	-	-
PGSC0003DMG400018291	N/A	Ecotropic viral integration site	-	-1.02282427638753	-	-
PGSC0003DMG400018490	RPM1	NBS-LRR type disease resistance protein	-	1.11021676563745	-	-
PGSC0003DMG400034102	N/A	Acetolactate synthase	-	1.73247399916906	-	-
PGSC0003DMG400022897	N/A	Conserved gene of unknown function	-	-1.305035633385	-	-
PGSC0003DMG400016883	RPS9	Ribosomal protein S9	-	-1.47778946607485	-	-
PGSC0003DMG400016628	N/A	Tospovirus resistance protein C	-	3.99127132471551	-	-
PGSC0003DMG400000190	AN	Angustifolia	-	1.02020794120754	-	-
PGSC0003DMG401028027	N/A	FK506 binding protein	-	-1.1194850215103	-	-
PGSC0003DMG400023558	N/A	Pollen tube RhoGDI2	-	-1.20903034828101	-	-
PGSC0003DMG400009300	N/A	Xyloglucan endotransglucosylase/hydrolase protein 2	-	2.33613079138306	-	-
PGSC0003DMG400028924	N/A	Transporter	-	1.1613351545592	-	-
PGSC0003DMG400025299	ATAGAL1	Alpha-galactosidase/alpha-n-acetylgalactosaminidase	-	-2.4977365268155	-	-
PGSC0003DMG400024860	N/A	Branched chain alpha-keto acid dehydrogenase E1-alpha subunit	-	-4.25423685503743	-	-
PGSC0003DMG400006428	N/A	Ankyrin repeat family protein	-	-1.30426085394158	-	-
PGSC0003DMG400008642	PDS2	Prenyltransferase	-	-1.27552349106451	-	-
PGSC0003DMG400010198	N/A	Conserved gene of unknown function	-	1.37098688135832	-	-
PGSC0003DMG400027129	PSRP4	Plastid-specific ribosomal protein 4	-	-1.64783785534594	-	-
PGSC0003DMG400016808	N/A	N protein	-	-2.75731682577394	-	-
PGSC0003DMG400006570	N/A	Tospovirus resistance protein C	-	1.560706829157	-	-
PGSC0003DMG400011257	N/A	Adenosine deaminase	-	-1.31597033690329	-	-
PGSC0003DMG400006857	N/A	Metal ion transporter	-	1.06854825573867	-	-
PGSC0003DMG400024095	N/A	Thioredoxin Y1, chloroplastic	-	-1.78749838845943	-	-
PGSC0003DMG400028675	N/A	Pectinesterase-2	-	1.29819609719359	-	-
PGSC0003DMG402020301	N/A	Auxilin	-	1.02595463954272	-	-
PGSC0003DMG400002893	N/A	Zinc finger (CCCH-type) family protein	-	1.09050202022064	-	-
PGSC0003DMG400020492	N/A	Light harvesting 3	-	-1.24347772928346	-	-
PGSC0003DMG401018218	ISPD	2-C-methyl-D-erythritol 4-phosphate cytidyltransferase	-	-1.1376235252081	-	-
[truncated: 2,006 more rows]

## Sheet: Valor_specific_control_overlaps
Gene ID	Gene Name	Gene Description
PGSC0003DMG401019427	N/A	Annexin
PGSC0003DMG400029513	SDS	Cyclin
PGSC0003DMG400033930	N/A	Gene of unknown function
PGSC0003DMG400019161	N/A	AtRab GTP-binding protein
PGSC0003DMG400007030	N/A	Transposase
PGSC0003DMG400024879	N/A	Water channel protein
PGSC0003DMG400016129	N/A	ATP binding protein
PGSC0003DMG400013257	N/A	ERF transcription factor 5
PGSC0003DMG400030698	N/A	Stress induced protein
PGSC0003DMG400026458	N/A	Transposon MuDR mudrA
PGSC0003DMG400011073	N/A	Avr9/Cf-9 rapidly elicited protein 137
PGSC0003DMG400009760	N/A	Cytochrome P450 71D6
PGSC0003DMG400000869	N/A	Quinonprotein alcohol dehydrogenase
PGSC0003DMG400017189	N/A	Desacetoxyvindoline 4-hydroxylase
PGSC0003DMG400002612	N/A	Malic enzyme
PGSC0003DMG403006611	N/A	Gene of unknown function
PGSC0003DMG401007736	N/A	Gene of unknown function
PGSC0003DMG400017505	N/A	Nam 11
PGSC0003DMG400006494	N/A	Poly(ADP-ribose) polymerase, catalytic region
PGSC0003DMG400013797	N/A	Protein kinase
PGSC0003DMG400008898	N/A	Laccase
PGSC0003DMG400035053	N/A	Gene of unknown function
PGSC0003DMG400022031	N/A	RWP-RK domain-containing protein
PGSC0003DMG400021875	N/A	Conserved gene of unknown function
PGSC0003DMG400008891	N/A	GDP-mannose pyrophosphorylase
PGSC0003DMG400002173	N/A	Rop guanine nucleotide exchange factor
PGSC0003DMG400035643	N/A	Drought-induced protein SDi
PGSC0003DMG400026159	N/A	Ccd1
PGSC0003DMG400017738	N/A	BRASSINOSTEROID INSENSITIVE 1-associated receptor kinase 1
PGSC0003DMG400024764	N/A	MtN3/saliva family protein
PGSC0003DMG400003065	N/A	Conserved gene of unknown function
PGSC0003DMG400007279	N/A	Binding protein
PGSC0003DMG400022743	N/A	Cytochrome P450
PGSC0003DMG400006239	N/A	26S proteasome regulatory complex ATPase RPT3
PGSC0003DMG400028864	N/A	Transposon protein, Mutator sub-class
PGSC0003DMG400002303	N/A	Glucan endo-1,3-beta-glucosidase
PGSC0003DMG400035035	N/A	Gene of unknown function
PGSC0003DMG400010320	N/A	11S globulin isoform 4
PGSC0003DMG400030394	N/A	Conserved gene of unknown function
PGSC0003DMG400016498	N/A	Avr9/Cf-9 rapidly elicited protein 146
PGSC0003DMG400014578	N/A	Receptor kinase
PGSC0003DMG402023052	N/A	F-box domain-containing protein
PGSC0003DMG400002091	N/A	Gene of unknown function
PGSC0003DMG400006358	N/A	Gene of unknown function
PGSC0003DMG400013367	N/A	Conserved gene of unknown function
PGSC0003DMG400019276	N/A	S-locus-specific glycoprotein S6
PGSC0003DMG400020605	N/A	MLO1
PGSC0003DMG400018090	N/A	F-box family protein
PGSC0003DMG400029645	N/A	Pectase lyase
PGSC0003DMG400029175	N/A	Sn-1 protein
PGSC0003DMG400001049	N/A	Gene of unknown function
PGSC0003DMG400031479	N/A	Cinnamyl alcohol dehydrogenase
PGSC0003DMG400014417	N/A	Ethylene-responsive transcription factor 3
PGSC0003DMG402028319	N/A	Alpha/beta hydrolase
PGSC0003DMG400002202	N/A	ATP synthase subunit 9, mitochondrial
PGSC0003DMG400031529	N/A	Glycine-rich protein
PGSC0003DMG400000431	N/A	Glucosyltransferase
PGSC0003DMG401029358	N/A	Protein kinase domain containing protein
PGSC0003DMG400031065	N/A	Pectate lyase
PGSC0003DMG400027482	N/A	Serine-threonine protein kinase, plant-type
PGSC0003DMG400028500	N/A	Protein PPLZ02
PGSC0003DMG400031271	N/A	AAA ATPase
PGSC0003DMG400045984	N/A	Gene of unknown function
PGSC0003DMG400000356	N/A	Peptidase M28 family protein
PGSC0003DMG400013017	N/A	Sigma factor sigb regulation protein rsbq
PGSC0003DMG400025683	N/A	Cc-nbs-lrr resistance protein
PGSC0003DMG400007715	N/A	PEThy; ZPT4-2
PGSC0003DMG401015433	N/A	CycD3;3 protein
PGSC0003DMG400013138	N/A	Gene of unknown function
PGSC0003DMG400002101	N/A	Gene of unknown function
PGSC0003DMG400028352	N/A	Cytochrome P450
PGSC0003DMG400031267	N/A	Conserved gene of unknown function
PGSC0003DMG400007984	N/A	Calmodulin 4
PGSC0003DMG400010443	N/A	Conserved gene of unknown function
PGSC0003DMG403007406	N/A	Male sterility protein
PGSC0003DMG400016878	N/A	Conserved gene of unknown function
PGSC0003DMG400008555	N/A	Conserved gene of unknown function
PGSC0003DMG400014878	N/A	Glycosyl hydrolase family protein 17
PGSC0003DMG401033888	N/A	Universal stress protein family protein
PGSC0003DMG400030167	ATDMC1	DMC1
PGSC0003DMG400025380	N/A	Gene of unknown function
PGSC0003DMG400005899	N/A	CCR4-associated factor
PGSC0003DMG400010892	N/A	Conserved gene of unknown function
PGSC0003DMG400004311	N/A	9-cis-epoxycarotenoid dioxygenase
PGSC0003DMG400031775	N/A	ROX1
PGSC0003DMG400007581	N/A	Conserved gene of unknown function
PGSC0003DMG402026624	N/A	GDSL esterase/lipase
PGSC0003DMG400011733	N/A	Conserved gene of unknown function
PGSC0003DMG400017202	N/A	2-heptaprenyl-1,4-naphthoquinone methyltransferase
PGSC0003DMG402006188	N/A	ATP binding protein
PGSC0003DMG400031461	N/A	Gene of unknown function
PGSC0003DMG400030118	N/A	Serine-threonine protein kinase, plant-type
PGSC0003DMG400005730	N/A	Serine/threonine kinase
PGSC0003DMG400014458	N/A	Pollen-specific C2 domain containing protein
PGSC0003DMG400016520	N/A	Conserved gene of unknown function
PGSC0003DMG401023186	N/A	Conserved gene of unknown function
PGSC0003DMG400032229	N/A	Dirigent 2
PGSC0003DMG400025538	N/A	Non-specific lipid-transfer protein
PGSC0003DMG400007601	N/A	ATOFP13/OFP13
PGSC0003DMG400013143	N/A	Ripening induced protein
PGSC0003DMG400004252	N/A	Staygreen protein
PGSC0003DMG400019762	N/A	Transferase
PGSC0003DMG400030433	N/A	Acyl-CoA thioesterase
PGSC0003DMG400007460	N/A	Sn-1 protein
PGSC0003DMG400015933	N/A	Pectinesterase PPE8B
PGSC0003DMG400020355	N/A	Conserved gene of unknown function
PGSC0003DMG400008978	N/A	Xyloglucanase inhibitor
PGSC0003DMG400022214	N/A	Geranyl geranyl pyrophosphate synthase
PGSC0003DMG400029348	N/A	Thioesterase family protein
PGSC0003DMG400007863	N/A	Caffeic acid 3-O-methyltransferase
PGSC0003DMG400013617	N/A	Transcription factor
PGSC0003DMG400006287	N/A	Inosine-uridine preferring nucleoside hydrolase
PGSC0003DMG400011337	N/A	Nucleotide binding protein
PGSC0003DMG400023932	N/A	Conserved gene of unknown function
PGSC0003DMG400011178	N/A	Reticulon B21
PGSC0003DMG400010612	N/A	HJTR2GH1 protein
PGSC0003DMG400008413	N/A	Endo-1,4-beta-D-glucanase
PGSC0003DMG400031075	N/A	Conserved gene of unknown function
PGSC0003DMG400019476	N/A	ABC transporter G family member 34
PGSC0003DMG400001237	N/A	Small GTP-binding protein
PGSC0003DMG400029026	N/A	Conserved gene of unknown function
PGSC0003DMG400011981	N/A	Gene of unknown function
PGSC0003DMG400022543	N/A	ATP binding protein
PGSC0003DMG400000601	N/A	ZR1 protein
PGSC0003DMG400031087	N/A	UPF0497 membrane protein 11
PGSC0003DMG400005969	N/A	Gene of unknown function
PGSC0003DMG400026646	N/A	Kinase
PGSC0003DMG400000523	N/A	Kinesin light chain
PGSC0003DMG400013836	N/A	MYB transcription factor MYB37
PGSC0003DMG400030627	N/A	Tubulin alpha-3 chain
PGSC0003DMG401009323	N/A	Receptor protein kinase
PGSC0003DMG400015869	N/A	Sn-2 protein
PGSC0003DMG403028340	N/A	Flavonol 4'-sulfotransferase
PGSC0003DMG400016750	N/A	Conserved gene of unknown function
PGSC0003DMG400013259	N/A	Nonsense-mediated mRNA decay protein
PGSC0003DMG400004064	N/A	Subtilisin inhibitor 1
PGSC0003DMG400024677	N/A	Gene of unknown function
PGSC0003DMG400024091	N/A	Conserved gene of unknown function
PGSC0003DMG400012296	N/A	Avr9/Cf-9 rapidly elicited protein 194
PGSC0003DMG400024294	N/A	Electron carrier
PGSC0003DMG400032251	MARD1	Conserved gene of unknown function
PGSC0003DMG400014898	N/A	Sugar transporter
PGSC0003DMG401002919	N/A	Gene of unknown function
PGSC0003DMG400027497	N/A	Gene of unknown function
PGSC0003DMG400013882	N/A	Negative regulator of the PHO system
PGSC0003DMG400017199	ARPC2B	ARPC2B
PGSC0003DMG400019154	N/A	Protein phosphatase 2c
PGSC0003DMG400011257	N/A	Adenosine deaminase
PGSC0003DMG400003804	N/A	Gene of unknown function
PGSC0003DMG400004927	N/A	Gene of unknown function
PGSC0003DMG400044443	N/A	Conserved gene of unknown function
PGSC0003DMG401022195	N/A	Calcium-binding protein
PGSC0003DMG400035383	N/A	UDP-glucose:glucosyltransferase
PGSC0003DMG400045603	N/A	Regulator of gene silencing
PGSC0003DMG400030587	N/A	Nonspecific lipid-transfer protein
PGSC0003DMG400003587	N/A	Aquaporin
PGSC0003DMG400011002	N/A	Conserved gene of unknown function
PGSC0003DMG400032531	N/A	Gene of unknown function
PGSC0003DMG400001708	N/A	RING-H2 finger protein ATL1Q
PGSC0003DMG402007406	N/A	Male sterility protein
PGSC0003DMG400010165	N/A	Anthocyanin permease
PGSC0003DMG401016888	N/A	SCUTL2
PGSC0003DMG400003714	N/A	Leucine-rich repeat receptor protein kinase EXS
PGSC0003DMG400024964	N/A	N-acetyltransferase
PGSC0003DMG400007825	N/A	Translation initiation factor
PGSC0003DMG400003649	HIPP27	Farnesylated protein (ATFP6)
PGSC0003DMG400019172	N/A	ATP binding protein
PGSC0003DMG400018458	N/A	Electron carrier
PGSC0003DMG400009206	N/A	Conserved gene of unknown function
PGSC0003DMG400023054	N/A	F-box domain-containing protein
PGSC0003DMG400024556	N/A	Dimethylaniline monooxygenase
PGSC0003DMG400026354	N/A	Conserved gene of unknown function
PGSC0003DMG401001548	N/A	Triacylglycerol lipase
PGSC0003DMG400031303	N/A	F-box domain containing protein
PGSC0003DMG400015881	N/A	Alpha-glucosidase
PGSC0003DMG400010246	N/A	Conserved gene of unknown function
PGSC0003DMG400004509	N/A	Conserved gene of unknown function
PGSC0003DMG402002242	N/A	Disease resistance protein
PGSC0003DMG400009370	N/A	Gene of unknown function
PGSC0003DMG400030827	N/A	Phi-1 protein
PGSC0003DMG400018704	N/A	Glycosyl hydrolases family 17 protein
PGSC0003DMG400024037	N/A	Aminotransferase ybdL
PGSC0003DMG401029142	N/A	Acid phosphatase 1
PGSC0003DMG400016415	N/A	Conserved gene of unknown function
PGSC0003DMG400010419	N/A	Retrotransposon gag protein
PGSC0003DMG400015532	N/A	ZPT2-13
PGSC0003DMG400022966	N/A	Calmodulin
PGSC0003DMG400005985	N/A	Sn-2 protein
PGSC0003DMG400019294	N/A	Jasmonic acid 2
PGSC0003DMG400000406	N/A	Gene of unknown function
PGSC0003DMG400015830	N/A	Conserved gene of unknown function
PGSC0003DMG400003434	N/A	Xyloglucan endotransglucosylase-hydrolase XTH6
PGSC0003DMG400010737	N/A	Alpha-L-fucosidase 2
PGSC0003DMG400002839	N/A	Conserved gene of unknown function
PGSC0003DMG400023341	N/A	AG-motif binding protein-1
PGSC0003DMG400014953	N/A	Gene of unknown function
PGSC0003DMG402030580	N/A	Receptor kinase
PGSC0003DMG400022087	N/A	Nucleotide binding site-leucine rich repeat protein
PGSC0003DMG400005007	N/A	Transferase, transferring glycosyl groups
PGSC0003DMG400017133	N/A	Lipid transfer protein
PGSC0003DMG400005085	N/A	Nuclease
PGSC0003DMG400011188	N/A	Conserved gene of unknown function
PGSC0003DMG400011878	N/A	Serine-threonine protein kinase, plant-type
PGSC0003DMG400028887	N/A	Lipoxygenase
PGSC0003DMG400025104	N/A	AGP19 (ARABINOGALACTAN-PROTEIN 19)
PGSC0003DMG400012170	N/A	Dirigent protein
PGSC0003DMG400020354	N/A	Ubiquitin-protein ligase
PGSC0003DMG402025057	N/A	Short-chain dehydrogenase/reductase family protein
PGSC0003DMG400026145	N/A	Gene of unknown function
PGSC0003DMG400028371	N/A	Hydrolase
PGSC0003DMG400019813	N/A	Gene of unknown function
PGSC0003DMG400007150	N/A	UPA15
PGSC0003DMG400031430	N/A	Gene of unknown function
PGSC0003DMG400038520	N/A	Gene of unknown function
PGSC0003DMG400029108	N/A	Meiotic asynaptic mutant 1
PGSC0003DMG400013676	N/A	CLB1
PGSC0003DMG400018506	N/A	Jumonji domain protein
PGSC0003DMG400040684	N/A	Conserved gene of unknown function
PGSC0003DMG400012215	N/A	DNA binding protein
PGSC0003DMG400001627	N/A	Conserved gene of unknown function
PGSC0003DMG400009484	N/A	Periplasmic beta-glucosidase
PGSC0003DMG400002258	N/A	Zinc ion binding protein
PGSC0003DMG400009357	N/A	Protein VERNALIZATION-INSENSITIVE
PGSC0003DMG400016522	N/A	Poly(A) polymerase
PGSC0003DMG400009812	N/A	Cytochrome P450
PGSC0003DMG400005445	N/A	Flavonol synthase/flavanone 3-hydroxylase
PGSC0003DMG400025042	N/A	Copper ion binding protein
PGSC0003DMG400001337	N/A	UPF0497 membrane protein 3
PGSC0003DMG400007302	N/A	Heat shock protein binding protein
PGSC0003DMG400011045	N/A	Cc-nbs-lrr resistance protein
PGSC0003DMG400003382	N/A	TCP transcription factor
PGSC0003DMG400010258	N/A	F-box family protein
PGSC0003DMG400034688	N/A	Alpha tubulin 1
PGSC0003DMG400007793	N/A	Lipoxygenase
PGSC0003DMG400000843	N/A	Conserved gene of unknown function
PGSC0003DMG400024324	N/A	Conserved gene of unknown function
PGSC0003DMG400028959	N/A	Multicopper oxidase
PGSC0003DMG400015554	N/A	Conserved gene of unknown function
PGSC0003DMG400019447	N/A	Calmodulin binding protein
PGSC0003DMG400021074	N/A	Late blight resistance protein
PGSC0003DMG400014056	N/A	Gene of unknown function
PGSC0003DMG400031525	N/A	Plus agglutinin
PGSC0003DMG400024295	N/A	Conserved gene of unknown function
PGSC0003DMG400008354	N/A	Conserved gene of unknown function
PGSC0003DMG400022231	N/A	Conserved gene of unknown function
PGSC0003DMG400000716	N/A	Conserved gene of unknown function
PGSC0003DMG400027839	N/A	Gene of unknown function
PGSC0003DMG400035174	N/A	Gene of unknown function
PGSC0003DMG400026323	N/A	UDP-glucose:glucosyltransferase
PGSC0003DMG403009622	N/A	Cytochrome P450
PGSC0003DMG400005749	N/A	Phosphoethanolamine N-methyltransferase
PGSC0003DMG402002919	N/A	Gene of unknown function
PGSC0003DMG400019825	N/A	Cinnamoyl CoA reductase
PGSC0003DMG400020939	N/A	Sesquiterpene synthase 2
PGSC0003DMG400016971	N/A	Conserved gene of unknown function
PGSC0003DMG400026232	N/A	Avr9/Cf-9 rapidly elicited protein 1
PGSC0003DMG400014116	N/A	2-oxoglutarate-dependent dioxygenase
PGSC0003DMG400013615	N/A	RWP-RK domain-containing protein
PGSC0003DMG402022901	N/A	Glycolate oxidase
PGSC0003DMG400004458	LHCA5	Light-harvesting complex I protein Lhca5
PGSC0003DMG400008009	WOX4	WOX4
PGSC0003DMG400010208	N/A	DNA binding protein
PGSC0003DMG400000350	ATCTH	Zinc finger CCCH domain-containing protein 20
PGSC0003DMG402030252	N/A	Conserved gene of unknown function
PGSC0003DMG400008311	N/A	50 kDa ketoavyl-ACP synthase
PGSC0003DMG400025033	N/A	Rnf5
PGSC0003DMG400004918	N/A	Conserved gene of unknown function
PGSC0003DMG400004656	N/A	Ankyrin repeat-containing protein
PGSC0003DMG400006226	N/A	Leucine-rich repeat family protein
PGSC0003DMG400029379	N/A	Rop guanine nucleotide exchange factor
PGSC0003DMG400033104	N/A	Gene of unknown function
PGSC0003DMG400010025	N/A	Multicopper oxidase
PGSC0003DMG400006781	N/A	Subtilase
PGSC0003DMG401016495	N/A	Stem 28 kDa glycoprotein
PGSC0003DMG400025948	N/A	Conserved gene of unknown function
PGSC0003DMG400025223	LAF3	Exoenzymes regulatory protein aepA
PGSC0003DMG400029346	N/A	Resveratrol/hydroxycinnamic acid O-glucosyltransferase
PGSC0003DMG400014559	N/A	Conserved gene of unknown function
PGSC0003DMG400030726	N/A	Conserved gene of unknown function
PGSC0003DMG400012440	N/A	D-alanine aminotransferase
PGSC0003DMG401028427	N/A	Leucine-rich repeat family protein
PGSC0003DMG400013981	N/A	Proline transporter 2
PGSC0003DMG400021934	N/A	Conserved gene of unknown function
PGSC0003DMG400008801	N/A	Eukaryotic translation initiation factor 2 gamma subunit
PGSC0003DMG402004581	N/A	Hydrolase, alpha/beta fold family protein
PGSC0003DMG400013807	N/A	Glucosyltransferase
PGSC0003DMG400004931	N/A	Gene of unknown function
PGSC0003DMG400004631	N/A	Conserved gene of unknown function
PGSC0003DMG400029617	N/A	Serine/threonine protein kinase
PGSC0003DMG401021989	N/A	Pax transcription activation domain interacting protein
PGSC0003DMG400025515	N/A	Zinc finger CCCH domain-containing protein 39
PGSC0003DMG400005577	N/A	NB-ARC domain containing protein
PGSC0003DMG400011332	N/A	Conserved gene of unknown function
PGSC0003DMG400026291	N/A	GDU1
PGSC0003DMG400006630	N/A	Gene of unknown function
PGSC0003DMG400028341	N/A	Flavonol 4'-sulfotransferase
PGSC0003DMG400026320	N/A	Sarcosine oxidase
PGSC0003DMG402022215	ACO2	Aconitate hydratase 3
PGSC0003DMG400005988	N/A	Metal ion binding protein
PGSC0003DMG400015769	N/A	Conserved gene of unknown function
PGSC0003DMG400029400	N/A	Cysteine protease 14
PGSC0003DMG400019350	ATNEK4	ATP binding protein
PGSC0003DMG400014628	N/A	Universal stress protein family protein
PGSC0003DMG400030302	N/A	Polyprotein
PGSC0003DMG401027132	N/A	Lipase
PGSC0003DMG400030995	N/A	Polygalacturonase-1 non-catalytic subunit beta
PGSC0003DMG400025905	N/A	Methylketone synthase Ib
PGSC0003DMG400008545	CRY1	Cryptochrome 1b
PGSC0003DMG400015031	N/A	Nucleotide binding site-leucine rich repeat protein
PGSC0003DMG400012863	N/A	Ubiquitin
PGSC0003DMG400028591	N/A	Conserved gene of unknown function
PGSC0003DMG402016981	N/A	Bacterial spot disease resistance protein 4
PGSC0003DMG400007113	N/A	Fatty acyl-CoA reductase 3
PGSC0003DMG400001060	BAS1	Brassinosteroid hydroxylase
PGSC0003DMG400008063	N/A	Fasciclin-like AGP 13
PGSC0003DMG400009396	N/A	Arabinogalactan-protein
PGSC0003DMG400004979	N/A	Gene of unknown function
PGSC0003DMG400008868	N/A	Desacetoxyvindoline 4-hydroxylase
PGSC0003DMG400036405	N/A	Gene of unknown function
PGSC0003DMG400024995	N/A	Indole-3-acetic acid-amido synthetase GH3.6
PGSC0003DMG400015671	ATRAD4	DNA repair protein xp-C / rad4
PGSC0003DMG400027083	N/A	Nitrate transporter
PGSC0003DMG400024647	N/A	Expansin
PGSC0003DMG400026494	N/A	Palmitoyl-acyl carrier protein thioesterase
PGSC0003DMG400015388	N/A	Conserved gene of unknown function
PGSC0003DMG400001804	N/A	Glutathione s-transferase
PGSC0003DMG400032537	GSTL2	Glutathione-s-transferase omega
PGSC0003DMG400025598	N/A	Conserved gene of unknown function
PGSC0003DMG400023493	N/A	Acyltransferase
PGSC0003DMG400011894	N/A	Gene of unknown function
PGSC0003DMG400001317	N/A	Non-cell-autonomous protein pathway2
PGSC0003DMG400022591	N/A	Gene of unknown function
PGSC0003DMG400000264	N/A	Gene of unknown function
PGSC0003DMG400038860	N/A	Transposon MuDR mudrA
PGSC0003DMG400011429	N/A	Conserved gene of unknown function
PGSC0003DMG400005262	N/A	Anthranilate phosphoribosyltransferase
PGSC0003DMG400027920	N/A	Gene of unknown function
PGSC0003DMG400036566	N/A	Ethylene response factor 5
PGSC0003DMG400002396	N/A	Glycosyltransferase, CAZy family GT2
PGSC0003DMG400030168	N/A	Late blight resistance protein
PGSC0003DMG400011238	N/A	Amine oxidase
PGSC0003DMG400022216	N/A	SUI1 B protein
PGSC0003DMG400039743	N/A	Transcription cofactor
PGSC0003DMG400003645	N/A	Ascorbate peroxidase
PGSC0003DMG400020464	N/A	Conserved gene of unknown function
PGSC0003DMG400025849	N/A	Phosphoribosylformylglycinamidine synthase
PGSC0003DMG400000639	N/A	Delta 9 desaturase
PGSC0003DMG403013782	N/A	Replication factor A
PGSC0003DMG400013428	N/A	Conserved gene of unknown function
PGSC0003DMG400010359	N/A	Phloem protein 2
PGSC0003DMG400000929	N/A	Conserved gene of unknown function
PGSC0003DMG400024970	N/A	Subtilisin-like protease
PGSC0003DMG400007820	N/A	Stress induced protein
PGSC0003DMG400011226	N/A	Sodium/potassium/calcium exchanger 6
PGSC0003DMG400029510	N/A	ZFP4 (ZINC FINGER PROTEIN 4)
PGSC0003DMG400008201	N/A	Glucosyltransferase
PGSC0003DMG400009051	WRKY23	WRKY transcription factor 4
PGSC0003DMG400026235	N/A	Conserved gene of unknown function
PGSC0003DMG402000914	N/A	Penicillin-binding protein
PGSC0003DMG400016423	N/A	Conserved gene of unknown function
PGSC0003DMG400029505	N/A	NRC1
PGSC0003DMG400002045	N/A	ATP binding protein
PGSC0003DMG402030531	N/A	Wall-associated kinase
PGSC0003DMG400040046	N/A	Ethylene response factor 5
PGSC0003DMG400020701	N/A	SAUR family protein
PGSC0003DMG400029440	N/A	Myb DNA binding protein
PGSC0003DMG400028049	N/A	Conserved gene of unknown function
PGSC0003DMG400008447	N/A	Transmembrane transporter
PGSC0003DMG400008549	N/A	Sulfate/bicarbonate/oxalate exchanger and transporter sat-1
PGSC0003DMG400024624	N/A	Conserved gene of unknown function
PGSC0003DMG400017247	N/A	1-aminocyclopropane-1-carboxylate oxidase homolog
PGSC0003DMG400024357	N/A	DnaJ isoform
PGSC0003DMG400006969	N/A	Zinc finger family protein
PGSC0003DMG400009148	N/A	DNA binding protein
PGSC0003DMG400004777	N/A	Cytochrome P450
PGSC0003DMG400020943	N/A	Glycosyltransferase
PGSC0003DMG400003398	N/A	Transcription factor style2.1
PGSC0003DMG400013031	N/A	F-box family protein
PGSC0003DMG400030234	N/A	SAUR family protein
PGSC0003DMG400023901	N/A	Gene of unknown function
PGSC0003DMG400004622	N/A	Conserved gene of unknown function
PGSC0003DMG400001889	N/A	Conserved gene of unknown function
PGSC0003DMG400006668	N/A	Conserved gene of unknown function
PGSC0003DMG400027316	N/A	Cysteine-type peptidase
PGSC0003DMG402006074	N/A	Geraniol 10-hydroxylase
PGSC0003DMG400019537	N/A	Glutathione s-transferase
PGSC0003DMG400024099	N/A	Heat shock protein
PGSC0003DMG400007056	N/A	Chalcone isomerase
PGSC0003DMG400016140	N/A	Mitochondrial dicarboxylate carrier protein
PGSC0003DMG400030745	N/A	Tn7 reverse transcriptase
PGSC0003DMG400009648	N/A	K+ channel inward rectifying
PGSC0003DMG400009810	N/A	Cytochrome P450 hydroxylase
PGSC0003DMG400015878	N/A	NRC1
PGSC0003DMG400001154	N/A	Gene of unknown function
PGSC0003DMG400010081	N/A	F-box and wd40 domain protein
PGSC0003DMG400015302	N/A	Conserved gene of unknown function
PGSC0003DMG400031156	N/A	Ankyrin repeat-containing protein
PGSC0003DMG400030117	N/A	Leucine-rich repeat receptor kinase
PGSC0003DMG400001695	N/A	Ankyrin repeat-containing protein
PGSC0003DMG400008378	N/A	BHLH domain class transcription factor
PGSC0003DMG400026510	N/A	Conserved gene of unknown function
PGSC0003DMG400018263	N/A	Serine/threonine-protein kinase PBS1
PGSC0003DMG400025868	CYCD3;1	D-type cyclin family 3 subgroup 2
PGSC0003DMG400003508	N/A	GATA transcription factor
PGSC0003DMG400002181	N/A	Ert1
PGSC0003DMG400023921	N/A	Cytoplasmic small heat shock protein class I
PGSC0003DMG400023125	N/A	Conserved gene of unknown function
PGSC0003DMG401013278	N/A	Acyltransferase
PGSC0003DMG400010771	N/A	Pectate lyase
PGSC0003DMG400003747	N/A	Taxadien-5-alpha-ol O-acetyltransferase
PGSC0003DMG400016540	N/A	Kelch repeat-containing F-box family protein
PGSC0003DMG400016792	N/A	Avr9/Cf-9 rapidly elicited protein 75
PGSC0003DMG400012858	N/A	GrpE protein homolog
PGSC0003DMG400018289	N/A	Hydrolase, hydrolyzing O-glycosyl compounds
PGSC0003DMG400029286	N/A	Conserved gene of unknown function
PGSC0003DMG400000735	N/A	Glucose-1-phosphate adenylyltransferase
PGSC0003DMG400004530	N/A	Gene of unknown function
PGSC0003DMG400023006	N/A	F-box/LRR-repeat protein
PGSC0003DMG400004170	ASN1	Asparagine synthetase [glutamine-hydrolyzing]
PGSC0003DMG400002241	N/A	Conserved gene of unknown function
PGSC0003DMG400016903	N/A	Conserved gene of unknown function
PGSC0003DMG400029396	N/A	Nitrate transporter
PGSC0003DMG400012756	N/A	Gibberellin receptor GID1
PGSC0003DMG400034519	N/A	TNP2-like transposon protein
PGSC0003DMG402004862	N/A	Gene of unknown function
PGSC0003DMG400017332	N/A	Gene of unknown function
PGSC0003DMG400030889	N/A	Lipid binding protein
PGSC0003DMG400007231	N/A	Flavonol synthase/flavanone 3-hydroxylase
PGSC0003DMG400017924	N/A	Cembratrienol synthase 3
PGSC0003DMG400020628	MRH3	Bristled
PGSC0003DMG400039347	N/A	Reticuline oxidase
PGSC0003DMG400012931	N/A	Conserved gene of unknown function
PGSC0003DMG400012708	N/A	Glucosyltransferase
PGSC0003DMG400019496	N/A	Conserved gene of unknown function
PGSC0003DMG400020156	N/A	Pectase lyase
PGSC0003DMG400026750	N/A	Serine-threonine protein kinase, plant-type
PGSC0003DMG401011202	N/A	Wall-associated kinase
PGSC0003DMG400004018	N/A	Triacylglycerol lipase
PGSC0003DMG400012073	N/A	Camphor resistance CrcB family protein
PGSC0003DMG400011844	N/A	Gene of unknown function
PGSC0003DMG400006255	N/A	Verticillium wilt disease resistance protein
PGSC0003DMG400009657	N/A	Conserved gene of unknown function
PGSC0003DMG400014024	N/A	Xyloglucan endotransglucosylase-hydrolase XTH6
PGSC0003DMG400014176	N/A	Conserved gene of unknown function
PGSC0003DMG400030823	N/A	Glycosyltransferase
PGSC0003DMG400008264	N/A	Wound-responsive AP2 like factor 2
PGSC0003DMG400016719	N/A	Reverse transcriptase
PGSC0003DMG400018770	N/A	Beta-glucan-binding protein 4
PGSC0003DMG400007016	N/A	Cinnamoyl-CoA reductase
PGSC0003DMG400016854	N/A	Oxidoreductase, aldo/keto reductase family protein
PGSC0003DMG400002175	N/A	Glutathione S-transferase
PGSC0003DMG402029824	N/A	UDP-glucosyltransferase
PGSC0003DMG402014514	N/A	PERK1 kinase
PGSC0003DMG400007576	N/A	Membrane protein
PGSC0003DMG400014054	N/A	Oligopeptide transporter
PGSC0003DMG400021630	N/A	Polygalacturonase
PGSC0003DMG400003733	N/A	Agglutinin isoform
PGSC0003DMG400022083	N/A	Gene of unknown function
PGSC0003DMG401026906	N/A	Endonuclease III
PGSC0003DMG400040162	N/A	Gene of unknown function
PGSC0003DMG400020345	N/A	Diphenol oxidase
PGSC0003DMG400027977	N/A	SKIP interacting protein 19
PGSC0003DMG400006800	N/A	NBS-LRR protein
PGSC0003DMG400023189	N/A	Conserved gene of unknown function
PGSC0003DMG400019218	N/A	Retroelement pol polyprotein
PGSC0003DMG400029420	N/A	Zinc finger protein
PGSC0003DMG400003367	N/A	Conserved gene of unknown function
PGSC0003DMG400013887	N/A	Conserved gene of unknown function
PGSC0003DMG400027702	N/A	KH domain-containing protein
PGSC0003DMG400001526	N/A	AMP dependent ligase
PGSC0003DMG400004285	CMT3	Chromomethylase
PGSC0003DMG400003664	N/A	Protein-methionine-s-oxide reductase
PGSC0003DMG400034698	N/A	Gene of unknown function
PGSC0003DMG400021413	N/A	Conserved gene of unknown function
PGSC0003DMG400014384	N/A	Conserved gene of unknown function
PGSC0003DMG400023037	N/A	Gene of unknown function
PGSC0003DMG400021654	N/A	R2r3-myb transcription factor
PGSC0003DMG400028257	N/A	HECT; Ubiquitin
PGSC0003DMG400009921	N/A	Cysteine protease 14
PGSC0003DMG400015308	N/A	Conserved gene of unknown function
PGSC0003DMG400000121	N/A	Conserved gene of unknown function
PGSC0003DMG400038453	N/A	Alcohol dehydrogenase
PGSC0003DMG400028186	N/A	SAUR family protein
PGSC0003DMG400013094	N/A	Leucine-rich repeat-containing protein
PGSC0003DMG400001377	N/A	MADS-box protein
PGSC0003DMG400004298	N/A	Fasciclin-like arabinogalactan protein 19
PGSC0003DMG400018199	N/A	Cytochrome P450 71A4
PGSC0003DMG400018394	N/A	Gene of unknown function
PGSC0003DMG400023570	N/A	Conserved gene of unknown function
PGSC0003DMG400028578	N/A	DNA binding protein
PGSC0003DMG400025381	N/A	Gene of unknown function
PGSC0003DMG400024289	N/A	Reticuline oxidase
PGSC0003DMG400015763	N/A	Gene of unknown function
PGSC0003DMG400031518	N/A	Conserved gene of unknown function
PGSC0003DMG400014231	N/A	Conserved gene of unknown function
PGSC0003DMG400018408	N/A	Zinc finger protein
PGSC0003DMG400014086	N/A	Gene of unknown function
PGSC0003DMG400014279	N/A	Homeobox protein
PGSC0003DMG400004007	N/A	Myosin heavy chain, fast skeletal muscle, embryonic
PGSC0003DMG400018877	N/A	Aspartic proteinase nepenthesin-1
PGSC0003DMG400007385	N/A	CC-NB-LRR protein
PGSC0003DMG400004259	N/A	Thaumatin
PGSC0003DMG400023910	N/A	ATEXO70H4
PGSC0003DMG400030593	N/A	Proteinase inhibitor IIa
PGSC0003DMG400011851	N/A	Conserved gene of unknown function
PGSC0003DMG400025331	N/A	Short chain alcohol dehydrogenase
PGSC0003DMG400042580	N/A	Gene of unknown function
PGSC0003DMG400003771	MP	Auxin response factor 5
PGSC0003DMG400027025	N/A	UP-9A
PGSC0003DMG402019682	N/A	Gene of unknown function
PGSC0003DMG400026652	N/A	Major latex
PGSC0003DMG400025256	N/A	Synaptotagmin
PGSC0003DMG400018331	N/A	R2r3-myb transcription factor
PGSC0003DMG400013273	N/A	Fumarylacetoacetate hydrolase
PGSC0003DMG400025400	N/A	LOB domain protein 1
PGSC0003DMG400035131	N/A	Conserved gene of unknown function
PGSC0003DMG400015573	N/A	Purine permease
PGSC0003DMG400020358	N/A	Conserved gene of unknown function
PGSC0003DMG400007948	N/A	ATP binding protein
PGSC0003DMG403024074	N/A	60S ribosomal protein L35a
PGSC0003DMG400002920	N/A	RGC1
PGSC0003DMG400029158	N/A	1-O-acylglucose:anthocyanin-O-acyltransferase
PGSC0003DMG400012820	N/A	Calmodulin
PGSC0003DMG400031360	N/A	UDP-glucoronosyl/UDP-glucosyl transferase family protein
PGSC0003DMG400003761	N/A	DNA-binding protein
PGSC0003DMG400012274	N/A	UDP-glucose 4-epimerase
PGSC0003DMG400003180	N/A	Conserved gene of unknown function
PGSC0003DMG400037660	N/A	Allyl alcohol dehydrogenase
PGSC0003DMG400017950	N/A	Gene of unknown function
PGSC0003DMG402014605	N/A	DUF26 domain-containing protein 1
PGSC0003DMG400002225	N/A	PHD family protein
PGSC0003DMG400017440	N/A	Basic helix-loop-helix (bHLH) family protein
PGSC0003DMG400007210	N/A	Conserved gene of unknown function
PGSC0003DMG400000377	N/A	Pollen-specific kinase partner protein
PGSC0003DMG402007388	N/A	MRNA, 1346 bp sequence
PGSC0003DMG400033139	N/A	Conserved gene of unknown function
PGSC0003DMG400012950	N/A	Gene of unknown function
PGSC0003DMG400025177	N/A	Ternary complex factor MIP1
PGSC0003DMG400025621	N/A	NDR1
PGSC0003DMG400028676	FAS2	Chromatin assembly factor I P60 subunit
PGSC0003DMG400016920	N/A	Splicing factor
PGSC0003DMG400028298	N/A	Gene of unknown function
PGSC0003DMG400038158	N/A	Cyclic nucleotide-gated ion channel 15
PGSC0003DMG400006914	N/A	LOB domain-containing protein
PGSC0003DMG400029263	N/A	Anthocyanin acyltransferase
PGSC0003DMG400016524	N/A	Avr9/Cf-9 rapidly elicited protein 146
PGSC0003DMG400018080	N/A	Conserved gene of unknown function
PGSC0003DMG400027492	N/A	Conserved gene of unknown function
PGSC0003DMG400039267	N/A	Gene of unknown function
PGSC0003DMG400018282	N/A	Conserved gene of unknown function
PGSC0003DMG400012860	N/A	Extracellular ligand-gated ion channel
PGSC0003DMG400010552	N/A	Gene of unknown function
PGSC0003DMG400044996	N/A	Conserved gene of unknown function
PGSC0003DMG400011134	N/A	Gene of unknown function
PGSC0003DMG400005453	N/A	Signal transducer
PGSC0003DMG400019376	N/A	Gene of unknown function
PGSC0003DMG400014558	N/A	Conserved gene of unknown function
PGSC0003DMG400029197	N/A	Gene of unknown function
PGSC0003DMG400010816	N/A	Gene of unknown function
PGSC0003DMG400043108	N/A	STS14 protein
PGSC0003DMG400025386	N/A	Ankyrin repeat-containing protein
PGSC0003DMG400030113	N/A	Leucine-rich repeat receptor kinase
PGSC0003DMG400000715	N/A	Conserved gene of unknown function
PGSC0003DMG400024550	N/A	ZPT4-3
PGSC0003DMG400001038	ENODL9	Early nodulin 55-2
PGSC0003DMG400025823	N/A	Nitrite reductase
PGSC0003DMG400023593	N/A	AP2 domain class transcription factor
PGSC0003DMG400011133	N/A	Joka8
PGSC0003DMG400030900	N/A	Conserved gene of unknown function
PGSC0003DMG400021666	N/A	Epoxide hydrolase
PGSC0003DMG400005090	N/A	Gene of unknown function
PGSC0003DMG400006907	N/A	Glycosyltransferase UGT90A7
PGSC0003DMG400024391	N/A	Tyrosine-specific transport protein
PGSC0003DMG400007155	N/A	Anthranilate N-benzoyltransferase protein
PGSC0003DMG401019948	N/A	White-brown-complex ABC transporter family
PGSC0003DMG400024651	N/A	Ubiquitin-protein ligase
PGSC0003DMG400014723	IQD15	Calmodulin binding protein
PGSC0003DMG400025379	N/A	Gene of unknown function
PGSC0003DMG400020614	N/A	Tetratricopeptide repeat protein
PGSC0003DMG400001559	N/A	Transporter
PGSC0003DMG400019072	N/A	M18S-3Ap
PGSC0003DMG400027068	N/A	Conserved gene of unknown function
PGSC0003DMG400001574	N/A	Conserved gene of unknown function
PGSC0003DMG400025023	N/A	Avr9/Cf-9 rapidly elicited protein 20
PGSC0003DMG400022502	N/A	Deoxyuridine 5'-triphosphate nucleotidohydrolase
PGSC0003DMG402013972	N/A	Conserved gene of unknown function
PGSC0003DMG400041998	N/A	Sigma factor sigb regulation protein rsbq
PGSC0003DMG400028220	N/A	Cytochrome P450 monooxygenase CYP82E3
PGSC0003DMG400045810	N/A	Gag-pol polyprotein
PGSC0003DMG400000386	N/A	Leucine-rich repeat extensin 3
PGSC0003DMG400033120	N/A	Conserved gene of unknown function
PGSC0003DMG403024767	N/A	Pectinesterase
PGSC0003DMG400012159	N/A	Conserved gene of unknown function
PGSC0003DMG400009891	ATAMY2	Alpha-amylase
PGSC0003DMG400032211	N/A	Conserved gene of unknown function
PGSC0003DMG400020722	N/A	TMV resistance protein N
PGSC0003DMG400030199	N/A	Conserved gene of unknown function
PGSC0003DMG400031864	N/A	Classical arabinogalactan protein 26
PGSC0003DMG400000752	N/A	MAP protein kinase
PGSC0003DMG400011768	N/A	C2 domain-containing protein
PGSC0003DMG400021907	N/A	Conserved gene of unknown function
PGSC0003DMG400005961	N/A	Ribose-5-phosphate isomerase
PGSC0003DMG400008713	N/A	Hsp20/alpha crystallin family protein
PGSC0003DMG400011814	N/A	Gene of unknown function
PGSC0003DMG400023933	N/A	Conserved gene of unknown function
PGSC0003DMG400027822	N/A	Conserved gene of unknown function
PGSC0003DMG400029624	N/A	S-adenosyl-L-methionine: salicylic acid carboxyl methyltransferase
PGSC0003DMG400011858	N/A	Non-LTR retroelement reverse transcriptase
PGSC0003DMG402002548	N/A	Uncharacterized Cys-rich domain
PGSC0003DMG400030968	MCM4	Minichromosome maintenance 4 protein
PGSC0003DMG400023815	N/A	Expansin
PGSC0003DMG400025935	N/A	Gene of unknown function
PGSC0003DMG400004962	N/A	Alpha-tubulin
PGSC0003DMG400006822	N/A	Geranylgeranyl hydrogenase
PGSC0003DMG400025182	N/A	Cytochrome c biogenesis protein family
PGSC0003DMG400019688	N/A	SEN1
PGSC0003DMG400027912	AST68	Sulfate/bicarbonate/oxalate exchanger and transporter sat-1
PGSC0003DMG400001613	N/A	Auxin-induced SAUR
PGSC0003DMG400037401	N/A	2'-hydroxy isoflavone/dihydroflavonol reductase homolog
PGSC0003DMG400005105	N/A	Squalene monooxygenase
PGSC0003DMG400027582	N/A	DNA-binding protein 3
PGSC0003DMG400025271	N/A	Gene of unknown function
PGSC0003DMG400007724	N/A	Pentatricopeptide repeat-containing protein
PGSC0003DMG400018238	N/A	Hydrolase
PGSC0003DMG400000941	N/A	Gene of unknown function
PGSC0003DMG402003285	N/A	Xylem serine proteinase 1
PGSC0003DMG400028617	N/A	Conserved gene of unknown function
PGSC0003DMG401002242	N/A	Disease resistance protein BS2
PGSC0003DMG400000871	N/A	Quinonprotein alcohol dehydrogenase
PGSC0003DMG400034668	N/A	Gene of unknown function
PGSC0003DMG400017391	N/A	GI10570
PGSC0003DMG400016907	N/A	Bcr-associated protein, bap
PGSC0003DMG400011815	N/A	Conserved gene of unknown function
PGSC0003DMG400026457	N/A	Conserved gene of unknown function
PGSC0003DMG400036789	N/A	Conserved gene of unknown function
PGSC0003DMG400004904	N/A	Gene of unknown function
PGSC0003DMG400017718	N/A	Receptor protein kinase
PGSC0003DMG400018422	AST91	Sulfate/bicarbonate/oxalate exchanger and transporter sat-1
PGSC0003DMG400030080	N/A	Transporter
PGSC0003DMG400006148	N/A	Conserved gene of unknown function
PGSC0003DMG400033931	N/A	Gene of unknown function
PGSC0003DMG400007512	N/A	Nitrate excretion transporter 2
PGSC0003DMG400008043	N/A	Gene of unknown function
PGSC0003DMG400012148	N/A	Ubiquitin-protein ligase
PGSC0003DMG400000017	N/A	Beta-hydroxyisobutyryl-CoA hydrolase 1
PGSC0003DMG400021108	N/A	Conserved gene of unknown function
PGSC0003DMG400006034	N/A	Protein cdcH
PGSC0003DMG402003646	APX5	Ascorbate peroxidase
PGSC0003DMG400025474	N/A	Nucleic acid binding protein
PGSC0003DMG400029080	N/A	LOB domain-containing protein
PGSC0003DMG403004173	N/A	Gene of unknown function
PGSC0003DMG400022626	N/A	Conserved gene of unknown function
PGSC0003DMG400010540	N/A	Vegetative storage protein
PGSC0003DMG400032208	N/A	Oxidoreductase, 2OG-Fe(II) oxygenase family protein
PGSC0003DMG400024697	N/A	Pentatricopeptide repeat-containing protein
PGSC0003DMG400018115	N/A	ATP binding protein
PGSC0003DMG400016972	N/A	Conserved gene of unknown function
PGSC0003DMG400003340	N/A	P450 mono-oxygenase
PGSC0003DMG400027340	N/A	Cytochrome P450 77A1
PGSC0003DMG400011378	N/A	CONSTANS-like zinc finger protein
PGSC0003DMG400015156	N/A	Conserved gene of unknown function
PGSC0003DMG400002790	N/A	Conserved gene of unknown function
PGSC0003DMG400011652	N/A	Extensin
PGSC0003DMG400010020	N/A	Autoinhibited calcium ATPase
PGSC0003DMG400008391	N/A	DNA-binding protein 4
PGSC0003DMG400026440	N/A	Late blight resistance protein
PGSC0003DMG400028888	N/A	Lipoxygenase
PGSC0003DMG400000040	N/A	Rop guanine nucleotide exchange factor
PGSC0003DMG400016526	N/A	Avr9/Cf-9 rapidly elicited protein 146
PGSC0003DMG400011322	N/A	Conserved gene of unknown function
PGSC0003DMG400012118	N/A	Gene of unknown function
PGSC0003DMG400019386	N/A	Phenylalanine ammonia-lyase
PGSC0003DMG400001165	N/A	Conserved gene of unknown function
PGSC0003DMG400017307	N/A	ATFP4
PGSC0003DMG400045812	N/A	Tyrosine aminotransferase
PGSC0003DMG400016967	N/A	Conserved gene of unknown function
PGSC0003DMG400040131	N/A	Gene of unknown function
PGSC0003DMG400009546	N/A	ATP binding protein
PGSC0003DMG400027433	N/A	Conserved gene of unknown function
PGSC0003DMG400005072	N/A	ATP binding protein
PGSC0003DMG400010061	N/A	Peroxidase 10
PGSC0003DMG400017132	N/A	Nonspecific lipid transfer protein
PGSC0003DMG402008996	N/A	Conserved gene of unknown function
PGSC0003DMG400030360	N/A	PI-phospholipase C PLC6
PGSC0003DMG400031198	N/A	Cytochrome P450
PGSC0003DMG402015537	N/A	Late embryogenesis abundant protein
PGSC0003DMG400046851	N/A	Sigma factor sigb regulation protein rsbq
PGSC0003DMG400028576	N/A	Verticillium wilt disease resistance protein
PGSC0003DMG400026596	N/A	Ribose-phosphate pyrophosphokinase
PGSC0003DMG402023481	N/A	Pectate lyase
PGSC0003DMG400014540	N/A	Alpha-glucosidase
PGSC0003DMG400045057	N/A	Ubiquitin-protein ligase
PGSC0003DMG400005375	N/A	Oxidoreductase
PGSC0003DMG400043945	N/A	Gene of unknown function
PGSC0003DMG400013855	N/A	Multicopper oxidase
PGSC0003DMG400030571	N/A	Ring finger containing protein
PGSC0003DMG400020677	N/A	Conserved gene of unknown function
PGSC0003DMG400017490	N/A	Fatty oxidation complex alpha subunit
PGSC0003DMG401009727	N/A	Calcium ion binding protein
PGSC0003DMG400002432	N/A	Gene of unknown function
PGSC0003DMG400031107	N/A	Gene of unknown function
PGSC0003DMG400033102	N/A	Phytochrome kinase substrate
PGSC0003DMG401009189	N/A	Gene of unknown function
PGSC0003DMG400026821	N/A	Ethylene-responsive transcription factor 4
PGSC0003DMG400042395	N/A	Gene of unknown function
PGSC0003DMG400021550	N/A	Adenosine kinase isoform 1T
PGSC0003DMG400019869	N/A	Conserved gene of unknown function
PGSC0003DMG402030775	N/A	Acyl-[acyl-carrier-protein] desaturase
PGSC0003DMG400030755	PIN6	Auxin efflux carrier component
PGSC0003DMG401031520	N/A	Cytochrome P450
PGSC0003DMG400022264	N/A	LRR receptor-like serine/threonine-protein kinase
PGSC0003DMG400030511	N/A	Repressor of RNA polymerase III transcription MAF1
PGSC0003DMG401025785	N/A	Gene of unknown function
PGSC0003DMG400016628	N/A	Tospovirus resistance protein C
PGSC0003DMG400000148	N/A	Cytochrome P450
PGSC0003DMG400005417	N/A	Gene of unknown function
PGSC0003DMG400017707	N/A	4-hydroxyphenylpyruvate dioxygenase
PGSC0003DMG400017020	N/A	Pentatricopeptide repeat-containing protein
PGSC0003DMG400029942	CBL10	Calcineurin B 10
PGSC0003DMG400015889	N/A	AP2/ERF domain-containing transcription factor
PGSC0003DMG401026585	N/A	ATP binding protein
PGSC0003DMG400025172	N/A	Conserved gene of unknown function
PGSC0003DMG401020927	N/A	Putative bHLH transcription factor
PGSC0003DMG400016293	N/A	Oxidoreductase
PGSC0003DMG400024897	N/A	Conserved gene of unknown function
PGSC0003DMG400012704	N/A	Conserved gene of unknown function
PGSC0003DMG400018659	N/A	Dimethylaniline monooxygenase
PGSC0003DMG400002787	N/A	Zinc finger protein
PGSC0003DMG400004416	N/A	Conserved gene of unknown function
PGSC0003DMG400025876	N/A	UDP-glucose:glucosyltransferase
PGSC0003DMG400010268	N/A	Cytochrome P450
PGSC0003DMG400003598	N/A	Sugar transporter ERD6-like 6
PGSC0003DMG400027042	N/A	BHLH transcription factor Upa20
PGSC0003DMG402001316	N/A	Aldose-1-epimerase
PGSC0003DMG400002700	N/A	F-box family protein
PGSC0003DMG400027206	N/A	Gibberellin 2-oxidase
PGSC0003DMG400016517	N/A	Conserved gene of unknown function
PGSC0003DMG400043507	N/A	Cation-transporting atpase plant
PGSC0003DMG400042133	N/A	Conserved gene of unknown function
PGSC0003DMG402003184	N/A	Gene of unknown function
PGSC0003DMG400016709	SRF8	Kinase
PGSC0003DMG400008491	N/A	ATP binding protein
PGSC0003DMG400039821	N/A	Nuclear protein Skip
PGSC0003DMG400029523	N/A	Major latex
PGSC0003DMG400026054	N/A	ATP binding protein
PGSC0003DMG400032164	N/A	Short chain alcohol dehydrogenase
PGSC0003DMG400015801	N/A	Bacterial-induced peroxidase
PGSC0003DMG400042340	N/A	CONSTANS
PGSC0003DMG400013633	MCM6	Mini-chromosome maintenance protein MCM6
PGSC0003DMG400015502	N/A	GATA transcription factor
PGSC0003DMG400023962	N/A	Gene of unknown function
PGSC0003DMG402004946	N/A	S-locus-specific glycoprotein S13
PGSC0003DMG400011112	N/A	Nbs-lrr resistance protein
PGSC0003DMG400007092	N/A	Gene of unknown function
PGSC0003DMG402011899	N/A	Tospovirus resistance protein B
PGSC0003DMG400042445	N/A	Subtilisin-like protease
PGSC0003DMG400026164	N/A	DNA binding protein
PGSC0003DMG400018623	N/A	Mads box protein
PGSC0003DMG400031511	N/A	Major latex
PGSC0003DMG400017747	N/A	Conserved gene of unknown function
PGSC0003DMG401011442	N/A	Protein phosphatase 2c
PGSC0003DMG400006455	N/A	Gene of unknown function
PGSC0003DMG400046579	N/A	Histone H4
PGSC0003DMG400032197	N/A	Restricted tev movement 1
PGSC0003DMG401031505	N/A	Conserved gene of unknown function
PGSC0003DMG400011686	N/A	Serpin
PGSC0003DMG400020586	N/A	Late blight resistance protein
PGSC0003DMG400012830	N/A	GTP-binding protein
PGSC0003DMG400023266	N/A	Gene of unknown function
PGSC0003DMG400026933	N/A	Hydrogen peroxide-induced 1
PGSC0003DMG400002026	N/A	Bipolar kinesin KRP-130
PGSC0003DMG400032510	N/A	L-ascorbate oxidase
PGSC0003DMG400027410	N/A	Disease resistance protein R3a
PGSC0003DMG401008895	N/A	Short chain alcohol dehydrogenase
PGSC0003DMG400011837	MCM5	Minichromosome maintenance 5 protein
PGSC0003DMG400021874	N/A	Cytochrome P450
PGSC0003DMG401013464	N/A	Purine transporter
PGSC0003DMG400007528	N/A	Conserved gene of unknown function
PGSC0003DMG400024166	N/A	Gene of unknown function
PGSC0003DMG400031046	N/A	Sucrose synthase
PGSC0003DMG402026177	N/A	MYB domain class transcription factor
PGSC0003DMG401025557	N/A	NADH ubiquinone oxidoreductase B14 subunit
PGSC0003DMG400009309	N/A	RB
PGSC0003DMG400006201	N/A	Zeamatin
PGSC0003DMG400008833	N/A	Expansin
PGSC0003DMG400012682	N/A	Homeobox-leucine zipper protein ATHB-40
PGSC0003DMG400030546	N/A	Conserved gene of unknown function
PGSC0003DMG400003872	N/A	ZPT2-11
PGSC0003DMG400020023	N/A	ATP binding protein
PGSC0003DMG400027498	N/A	Hsp20/alpha crystallin family protein
PGSC0003DMG400027446	N/A	Conserved gene of unknown function
PGSC0003DMG400014638	N/A	Adenosine monophosphate binding protein 1 AMPBP1
PGSC0003DMG400008794	N/A	Major latex
PGSC0003DMG400006960	N/A	Ubiquitin-protein ligase
PGSC0003DMG400023850	N/A	2-oxoglutarate-dependent dioxygenase
PGSC0003DMG400018561	N/A	PHD family protein
PGSC0003DMG400015685	N/A	High mobility group protein
PGSC0003DMG402021616	N/A	Epsin-2
PGSC0003DMG400008267	N/A	CYP72A54
PGSC0003DMG400011591	N/A	Conserved gene of unknown function
PGSC0003DMG400028724	N/A	Major latex
PGSC0003DMG400009040	PRL	DNA replication licensing factor MCM7
PGSC0003DMG400016730	SUS5	Sucrose synthase
PGSC0003DMG400022933	BXL1	Auxin-induced beta-glucosidase
PGSC0003DMG400030645	N/A	Conserved gene of unknown function
PGSC0003DMG400017955	N/A	Auxin efflux carrier component
PGSC0003DMG401014997	N/A	Zinc finger protein
PGSC0003DMG400030878	N/A	Major intrinsic protein
PGSC0003DMG400027139	AGF2	ESC
PGSC0003DMG400016015	N/A	Conserved gene of unknown function
PGSC0003DMG400018265	N/A	Serine/threonine-protein kinase PBS1
PGSC0003DMG400027733	N/A	Ubiquitin carrier protein
PGSC0003DMG400026711	N/A	Auxin-induced protein
PGSC0003DMG400002889	N/A	DNA binding protein
PGSC0003DMG400028397	N/A	Keratin Kb40
PGSC0003DMG400020913	N/A	NL25
PGSC0003DMG400000656	N/A	Conserved gene of unknown function
PGSC0003DMG400010720	N/A	Gene of unknown function
PGSC0003DMG402023991	N/A	Conserved gene of unknown function
PGSC0003DMG400012503	MSH4	DNA mismatch repair protein mutS
PGSC0003DMG400028267	N/A	Cellulose synthase-like A1
PGSC0003DMG400030765	N/A	Conserved gene of unknown function
PGSC0003DMG400031310	N/A	Cyclin-dependent protein kinase
PGSC0003DMG400006759	N/A	Conserved gene of unknown function
PGSC0003DMG400028773	N/A	Conserved gene of unknown function
PGSC0003DMG400033693	N/A	UPA16
PGSC0003DMG400019712	N/A	Conserved gene of unknown function
PGSC0003DMG400023329	N/A	Plasma membrane receptor-like kinase
PGSC0003DMG400027633	N/A	9-cis-epoxycarotenoid dioxygenase
PGSC0003DMG402024610	N/A	Conserved gene of unknown function
PGSC0003DMG400027345	N/A	Gene of unknown function
PGSC0003DMG400043788	N/A	Amino acid transporter
PGSC0003DMG400026401	N/A	Delta(7)-sterol-C5(6)-desaturase
PGSC0003DMG400016601	N/A	Tospovirus resistance protein A
PGSC0003DMG400024796	N/A	Conserved gene of unknown function
PGSC0003DMG400021721	N/A	Root phototropism protein
PGSC0003DMG400022084	N/A	Pentatricopeptide repeat-containing protein
PGSC0003DMG400015882	N/A	Sn-1 protein
PGSC0003DMG400016597	N/A	LINE-type retrotransposon LIb DNA, complete sequence, Insertion at the S14 site
PGSC0003DMG402008570	N/A	Gene of unknown function
PGSC0003DMG400020811	N/A	Rop guanine nucleotide exchange factor
PGSC0003DMG400029612	N/A	Conserved gene of unknown function
PGSC0003DMG400021464	N/A	Conserved gene of unknown function
PGSC0003DMG400042993	N/A	TNP2-like transposon protein
PGSC0003DMG400016618	N/A	Cytochrome P450
PGSC0003DMG400003124	N/A	Endo-1,4-beta-glucanase
PGSC0003DMG400001461	N/A	Ras-GTPase-activating protein-binding protein
PGSC0003DMG400029576	N/A	Polyphenol oxidase
PGSC0003DMG400028068	N/A	Conserved gene of unknown function
PGSC0003DMG400001769	IRX9	Beta-1,3-glucuronyltransferase
PGSC0003DMG402009879	N/A	Zinc finger protein
PGSC0003DMG400019484	N/A	UDP-glucose:glucosyltransferase
PGSC0003DMG400010843	N/A	Cellulose synthase CslE
PGSC0003DMG400023173	N/A	Methylputrescine oxidase
PGSC0003DMG400024185	N/A	Conserved gene of unknown function
PGSC0003DMG400018160	N/A	Conserved gene of unknown function
PGSC0003DMG400000135	XSP1	Xylem serine proteinase 1
PGSC0003DMG400027841	N/A	Gene of unknown function
PGSC0003DMG400018060	N/A	Zinc finger protein
PGSC0003DMG400008482	N/A	ATP binding protein
PGSC0003DMG400014307	N/A	CRT binding factor 4
PGSC0003DMG400023046	N/A	Conserved gene of unknown function
PGSC0003DMG400001972	N/A	Photosystem Q(B) protein
PGSC0003DMG400028153	N/A	Hin1
PGSC0003DMG400017266	N/A	Conserved gene of unknown function
PGSC0003DMG400021577	N/A	NAC domain protein
PGSC0003DMG400016003	N/A	Ethylene responsive element binding protein C2
PGSC0003DMG401003552	N/A	NAC domain protein
PGSC0003DMG400026461	N/A	AP2/ERF domain-containing transcription factor
PGSC0003DMG401027528	N/A	Peter Pan
PGSC0003DMG400011228	N/A	Gene of unknown function
PGSC0003DMG400025255	SYN3	Cohesin subunit rad21
PGSC0003DMG400019406	N/A	RING-H2 finger protein ATL67
PGSC0003DMG400004792	N/A	Trehalose-6-phosphate synthase
PGSC0003DMG400030987	N/A	Ubiquitin-protein ligase
PGSC0003DMG400021096	N/A	Conserved gene of unknown function
PGSC0003DMG400006808	N/A	TRANSPARENT TESTA 1 protein
PGSC0003DMG400010985	N/A	Subtilase
PGSC0003DMG400005127	N/A	Xyloglucan endotransglucosylase/hydrolase protein A
PGSC0003DMG400033590	N/A	Periaxin
PGSC0003DMG400007161	N/A	T-complex protein 1 beta subunit (TCP-1-beta)
PGSC0003DMG400030210	N/A	Ubiquitin-protein ligase
PGSC0003DMG400000614	N/A	Phospholipase PLDa1
PGSC0003DMG400029318	N/A	Conserved gene of unknown function
PGSC0003DMG400014221	N/A	Ribulose bisphosphate carboxylase/oxygenase activase, chloroplast
PGSC0003DMG400046920	N/A	Gene of unknown function
PGSC0003DMG400004971	N/A	Gene of unknown function
PGSC0003DMG400047273	N/A	Autoinhibited calcium ATPase
PGSC0003DMG400019129	N/A	DIV3B protein
PGSC0003DMG400000313	N/A	Ovate
PGSC0003DMG400018264	N/A	Leucine-rich repeat family protein / protein kinase family protein
PGSC0003DMG400032503	N/A	Conserved gene of unknown function
PGSC0003DMG400007114	N/A	Fatty acyl-CoA reductase 3
PGSC0003DMG400040401	N/A	Gene of unknown function
PGSC0003DMG400023514	N/A	Conserved gene of unknown function
PGSC0003DMG402033653	N/A	Gene of unknown function
PGSC0003DMG400002271	N/A	Disease resistance protein
PGSC0003DMG402023644	N/A	Zinc finger protein
PGSC0003DMG400003551	N/A	Receptor kinase
PGSC0003DMG400037701	N/A	Conserved gene of unknown function
PGSC0003DMG400011704	N/A	Pentatricopeptide repeat-containing protein
PGSC0003DMG402020840	N/A	Gene of unknown function
PGSC0003DMG400008001	N/A	D-type cyclin family 3 subgroup 3
PGSC0003DMG400007996	N/A	Serpin
PGSC0003DMG400009406	TCP10	Transcription factor
PGSC0003DMG400020687	N/A	Conserved gene of unknown function
PGSC0003DMG400002102	N/A	Gene of unknown function
PGSC0003DMG400026762	N/A	Gibberellin 20-oxidase
PGSC0003DMG400003512	N/A	Laccase
PGSC0003DMG400023608	N/A	Fumarylacetoacetate hydrolase
PGSC0003DMG400023694	N/A	Cytochrome P450
PGSC0003DMG400001625	N/A	Amidase
PGSC0003DMG400019180	N/A	Isoamyl acetate-hydrolyzing esterase
PGSC0003DMG401005194	N/A	Conserved gene of unknown function
PGSC0003DMG400010545	N/A	Conserved gene of unknown function
PGSC0003DMG400020084	N/A	Zinc finger protein
PGSC0003DMG400038673	N/A	Gene of unknown function
PGSC0003DMG400025428	N/A	Associate of C-myc
PGSC0003DMG402029918	N/A	Conserved gene of unknown function
PGSC0003DMG400005537	N/A	Gene of unknown function
PGSC0003DMG400027356	N/A	Transferase, transferring glycosyl groups
PGSC0003DMG400019062	N/A	S-locus lectin protein kinase family protein
PGSC0003DMG400045814	N/A	UDP-glucose:glucosyltransferase
PGSC0003DMG400018658	N/A	Axi 1 protein
PGSC0003DMG400006760	N/A	Conserved gene of unknown function
PGSC0003DMG400002596	N/A	Developmental protein
PGSC0003DMG400020842	N/A	Conserved gene of unknown function
PGSC0003DMG400010719	N/A	AP2/ERF domain-containing transcription factor
PGSC0003DMG400029466	N/A	Zinc ion binding protein
PGSC0003DMG400035816	N/A	Kinase
PGSC0003DMG400005982	N/A	Conserved gene of unknown function
PGSC0003DMG400008308	MCM3	DNA replication licensing factor MCM3
PGSC0003DMG400007248	N/A	Gene of unknown function
PGSC0003DMG400016599	N/A	Tospovirus resistance protein C
PGSC0003DMG400000441	N/A	Dof zinc finger protein
PGSC0003DMG400010553	N/A	Ubiquitin associated/TS-N domain-containing protein
PGSC0003DMG400028925	N/A	Phosphate abc transporter
PGSC0003DMG400025635	N/A	Leucine rich repeat containing protein
PGSC0003DMG400011724	N/A	Gene of unknown function
PGSC0003DMG400029228	N/A	Gene of unknown function
PGSC0003DMG400004948	N/A	MYB transcription factor MYB161
PGSC0003DMG400028772	N/A	ATP binding protein
PGSC0003DMG400025467	N/A	Gene of unknown function
PGSC0003DMG400030255	N/A	Sn-1 protein
PGSC0003DMG400000511	N/A	Class III peroxidase
PGSC0003DMG400015414	N/A	Conserved gene of unknown function
PGSC0003DMG400027941	N/A	Late blight resistance protein
PGSC0003DMG400019731	N/A	Galactosyltransferase family protein
PGSC0003DMG400036541	N/A	PAE
PGSC0003DMG400001855	N/A	Beta-amylase PCT-BMYI
PGSC0003DMG400025985	N/A	Conserved gene of unknown function
PGSC0003DMG400002125	N/A	DNA binding protein
PGSC0003DMG400028655	N/A	Gene of unknown function
PGSC0003DMG400029387	N/A	Gene of unknown function
PGSC0003DMG400001950	N/A	Conserved gene of unknown function
PGSC0003DMG400007883	N/A	Ring finger protein
PGSC0003DMG400026626	N/A	Mutant cincinnata
PGSC0003DMG400020348	N/A	Transducin family protein
PGSC0003DMG400011943	N/A	Gene of unknown function
PGSC0003DMG400006757	N/A	Conserved gene of unknown function
PGSC0003DMG400031847	N/A	CXE carboxylesterase
PGSC0003DMG400023748	N/A	Gene of unknown function
PGSC0003DMG400039182	N/A	Transposon protein, CACTA, En/Spm sub-class
PGSC0003DMG401024610	N/A	Conserved gene of unknown function
PGSC0003DMG400027968	N/A	Conserved gene of unknown function
PGSC0003DMG400019536	N/A	Conserved gene of unknown function
PGSC0003DMG400006466	N/A	Gag-pol polyprotein
PGSC0003DMG400031791	N/A	Pectinesterase
PGSC0003DMG400002497	N/A	ATP binding protein
PGSC0003DMG400005485	N/A	Receptor-kinase
PGSC0003DMG400033902	N/A	RNA-binding gricine-rich protein-1c
PGSC0003DMG400027288	N/A	Glycosyltransferase
PGSC0003DMG400003820	N/A	Oligopeptide transporter
PGSC0003DMG400005648	N/A	Conserved gene of unknown function
PGSC0003DMG401002060	N/A	Acid phosphatase
PGSC0003DMG400020640	N/A	UDP-glucosyltransferase family 1 protein
PGSC0003DMG400003060	N/A	Conserved gene of unknown function
PGSC0003DMG402000860	N/A	Serine carboxypeptidase-like enzyme
PGSC0003DMG401006074	N/A	Geraniol 10-hydroxylase
PGSC0003DMG400024438	N/A	Hcr2-p3
PGSC0003DMG400008166	N/A	Conserved gene of unknown function
PGSC0003DMG400017662	N/A	Conserved gene of unknown function
PGSC0003DMG400003245	N/A	Gene of unknown function
PGSC0003DMG400010228	N/A	Triacylglycerol lipase
PGSC0003DMG400024642	N/A	Glucan endo-1,3-beta-glucosidase 3
PGSC0003DMG400011829	N/A	Glucosyltransferase
PGSC0003DMG400013370	N/A	Gene of unknown function
PGSC0003DMG400011039	N/A	Conserved gene of unknown function
PGSC0003DMG400007346	LPAT3	1-acyl-sn-glycerol-3-phosphate acyltransferase
PGSC0003DMG400026411	N/A	Ubiquitin-associated uba/ubx domain-containing protein
PGSC0003DMG400020815	N/A	Gene of unknown function
[truncated: 146 more rows]

## Sheet: BP1_specific_control_overlaps
Gene ID	Gene Name	Gene Description
[truncated: 554 more rows]
