# Supplementary material for: RNA-seq Profiling Reveals Defense Responses in a Tolerant Potato Cultivar to Stem Infection by Pectobacterium carotovorum ssp. brasiliense
Source: Front Plant Sci. 2016 Dec 20;7:1905. doi: 10.3389/fpls.2016.01905 (PMC5167753; doi:10.3389/fpls.2016.01905)
Supplement: Table S6 — Cultivar-specific DEGs overrepresented in various Gene Ontology biological processes. [file Table6.XLSX]

## Sheet: BP1_specific
			Log2 Fold Change
GeneID	Gene_Name	Gene_Description	6hpi	12hpi	24hpi	72hpi
response to unfolded protein
PGSC0003DMG400030010	N/A	Conserved gene of unknown function	-	1.46285753527418	-	-
PGSC0003DMG400007163	N/A	Transmembrane protein	1.13366962535421	1.43563279490047	-	-
PGSC0003DMG400019873	PAD4	Phytoalexin-deficient 4-2 protein	-	1.33654441906945	1.56568014817425	-
PGSC0003DMG400011274	N/A	ATP binding protein	-	1.35217418468398	-	-
PGSC0003DMG401000722	GB1	Guanine nucleotide-binding protein subunit beta	-	1.13996109133287	-	-
PGSC0003DMG400001470	CRLK2	Protein-serine/threonine kinase	-	1.13501094134183	-	-
PGSC0003DMG400012962	PAN	Transcription factor HBP-1b(C1)	1.66683663472946	2.27929326467452	-	-
PGSC0003DMG400025931	XLG2	GTP-binding protein alpha subunit, gna	-	1.40240524727539	1.00067608988384	-
PGSC0003DMG400027431	N/A	Conserved gene of unknown function	-	1.06451385176864	-	-
PGSC0003DMG401015894	ATAMT2	Amt2	1.81056528862363	2.17789984460838	2.25000380914443	-
cellular response to topologically incorrect protein
PGSC0003DMG400030010	N/A	Conserved gene of unknown function	-	1.46285753527418	-	-
PGSC0003DMG400007163	N/A	Transmembrane protein	1.13366962535421	1.43563279490047	-	-
PGSC0003DMG400019873	PAD4	Phytoalexin-deficient 4-2 protein	-	1.33654441906945	1.56568014817425	-
PGSC0003DMG400011274	N/A	ATP binding protein	-	1.35217418468398	-	-
PGSC0003DMG401000722	GB1	Guanine nucleotide-binding protein subunit beta	-	1.13996109133287	-	-
PGSC0003DMG400001470	CRLK2	Protein-serine/threonine kinase	-	1.13501094134183	-	-
PGSC0003DMG400012962	PAN	Transcription factor HBP-1b(C1)	1.66683663472946	2.27929326467452	-	-
PGSC0003DMG400025931	XLG2	GTP-binding protein alpha subunit, gna	-	1.40240524727539	1.00067608988384	-
PGSC0003DMG400027431	N/A	Conserved gene of unknown function	-	1.06451385176864	-	-
PGSC0003DMG401015894	ATAMT2	Amt2	1.81056528862363	2.17789984460838	2.25000380914443	-
cellular response to unfolded protein
PGSC0003DMG400030010	N/A	Conserved gene of unknown function	-	1.46285753527418	-	-
PGSC0003DMG400007163	N/A	Transmembrane protein	1.13366962535421	1.43563279490047	-	-
PGSC0003DMG400019873	PAD4	Phytoalexin-deficient 4-2 protein	-	1.33654441906945	1.56568014817425	-
PGSC0003DMG400011274	N/A	ATP binding protein	-	1.35217418468398	-	-
PGSC0003DMG401000722	GB1	Guanine nucleotide-binding protein subunit beta	-	1.13996109133287	-	-
PGSC0003DMG400001470	CRLK2	Protein-serine/threonine kinase	-	1.13501094134183	-	-
PGSC0003DMG400012962	PAN	Transcription factor HBP-1b(C1)	1.66683663472946	2.27929326467452	-	-
PGSC0003DMG400025931	XLG2	GTP-binding protein alpha subunit, gna	-	1.40240524727539	1.00067608988384	-
PGSC0003DMG400027431	N/A	Conserved gene of unknown function	-	1.06451385176864	-	-
PGSC0003DMG401015894	ATAMT2	Amt2	1.81056528862363	2.17789984460838	2.25000380914443	-
endoplasmic reticulum unfolded protein response
PGSC0003DMG400030010	N/A	Conserved gene of unknown function	-	1.46285753527418	-	-
PGSC0003DMG400007163	N/A	Transmembrane protein	1.13366962535421	1.43563279490047	-	-
PGSC0003DMG400019873	PAD4	Phytoalexin-deficient 4-2 protein	-	1.33654441906945	1.56568014817425	-
PGSC0003DMG400011274	N/A	ATP binding protein	-	1.35217418468398	-	-
PGSC0003DMG401000722	GB1	Guanine nucleotide-binding protein subunit beta	-	1.13996109133287	-	-
PGSC0003DMG400001470	CRLK2	Protein-serine/threonine kinase	-	1.13501094134183	-	-
PGSC0003DMG400012962	PAN	Transcription factor HBP-1b(C1)	1.66683663472946	2.27929326467452	-	-
PGSC0003DMG400025931	XLG2	GTP-binding protein alpha subunit, gna	-	1.40240524727539	1.00067608988384	-
PGSC0003DMG400027431	N/A	Conserved gene of unknown function	-	1.06451385176864	-	-
PGSC0003DMG401015894	ATAMT2	Amt2	1.81056528862363	2.17789984460838	2.25000380914443	-
phosphorylation
PGSC0003DMG400044745	RKF3	Kinase	-	1.56503441830768	-	-
PGSC0003DMG400046460	N/A	Conserved gene of unknown function	-	-2.31040758302052	-	-
PGSC0003DMG400047346	N/A	BRASSINOSTEROID INSENSITIVE 1-associated receptor kinase 1	1.42523394874337	2.59366876369629	-	-
PGSC0003DMG400040729	N/A	FERONIA receptor-like kinase	1.07708063810265	1.09189677092535	-	1.6919629219589
PGSC0003DMG400041071	N/A	Kinase	-	1.35093658142479	1.13431551020593	1.28569644234107
PGSC0003DMG400041311	AP4.3A	Conserved gene of unknown function	-1.17165504835944	-	-	-
PGSC0003DMG402028027	N/A	Transaldolase	-	1.61938285594215	-	-
PGSC0003DMG400028073	N/A	Serine/threonine-protein kinase CCR3	-	1.33478097470971	-	-
PGSC0003DMG400028261	N/A	Fructose-bisphosphate aldolase	-	1.23935794906932	1.24022806455917	-
PGSC0003DMG400028473	N/A	Serine-threonine protein kinase, plant-type	-	1.66831277628288	-	-
PGSC0003DMG400028491	N/A	CBL-interacting protein kinase 6	-	-	-	-1.37885275339249
PGSC0003DMG400028666	MAP3KA	MAP3Ka	1.11714548338554	1.3931821549493	1.00822163717881	-
PGSC0003DMG400029885	FER	Kinase	-	1.11930446833855	-	-
PGSC0003DMG400030058	ATMPK3	MAP kinase	2.50919078540709	2.64650089125927	2.49664986962542	-
PGSC0003DMG400030292	N/A	Conserved gene of unknown function	-	-	-	2.59564954501611
PGSC0003DMG401030532	N/A	Wall-associated kinase	-	-	-	1.14204629112007
PGSC0003DMG400030950	IMPL2	Myo inositol monophosphatase	-	-1.02198624377052	-	-
PGSC0003DMG400030990	N/A	ATP binding protein	-	1.14681774471254	-	-
PGSC0003DMG400031088	FUG1	Translation initiation factor IF-2	-	-1.13260119858955	-	-
PGSC0003DMG400031168	N/A	Cyclin-dependent protein kinase	1.41945580626962	-	-	-
PGSC0003DMG400031235	N/A	Protein kinase atsik	1.05136158313142	-	-	-
PGSC0003DMG400005689	N/A	Receptor protein kinase	1.4914130342618	1.71812223613285	2.16302005295433	2.61859089163854
PGSC0003DMG402005726	N/A	Serine-threonine protein kinase, plant-type	-	1.04526319853721	-	-
PGSC0003DMG400031485	N/A	Kinase	-	-	-	1.19647340639733
PGSC0003DMG400005975	N/A	Wall-associated kinase	2.61216145055428	2.84475377182133	1.34814554375647	1.75245946148328
PGSC0003DMG400006000	N/A	Receptor kinase	-	1.30474396927058	-	-
PGSC0003DMG400032169	N/A	Oxoglutarate malate translocator	-	1.01044582987406	-	-
PGSC0003DMG400032242	N/A	Protein kinase atmrk1	-	1.29383280117453	-	-
PGSC0003DMG400032782	SD2-5	S-receptor kinase	-	1.10991024053439	-	-
PGSC0003DMG400033060	N/A	Ribosomal-protein S6 kinase	-	1.04398191805301	-	-
PGSC0003DMG400006639	N/A	Kinase family protein	1.39742614502958	2.31544466561231	-	-
PGSC0003DMG400007057	N/A	Ribokinase	-	-	1.16370683459604	-
PGSC0003DMG400007082	N/A	Conserved gene of unknown function	-	-1.12836449770711	-	-
PGSC0003DMG400017286	N/A	Receptor-like kinase	1.76267348366712	2.09837472923005	1.56188829909726	1.8960486712808
PGSC0003DMG400017327	N/A	Receptor-like kinase	-	-2.13600638701171	-	-
PGSC0003DMG400017358	N/A	Receptor-like kinase	1.30202438381782	-	-	-
PGSC0003DMG400017394	G6PD1	Glucose-6-phosphate 1-dehydrogenase, chloroplastic	-	-1.29644112587888	-	-
PGSC0003DMG400017763	N/A	Serine/threonine-protein kinase SAPK1	-1.13601921794245	-	-1.05846903384422	-
PGSC0003DMG400017946	N/A	S locus glycoprotein	1.04900204972985	1.07060963234603	1.2411770308992	-
PGSC0003DMG400018171	N/A	Receptor protein kinase	-	-	-	-1.1987820138418
PGSC0003DMG400008493	N/A	Receptor ser thr protein kinase	-	2.21241110912382	-	-1.94252854205171
PGSC0003DMG400008523	N/A	S-locus lectin protein kinase family protein	-	1.65356467851638	-	1.07057239870364
PGSC0003DMG400008581	N/A	Receptor protein kinase CLAVATA1	2.83403353736502	-	-	-
PGSC0003DMG400019238	N/A	Conserved gene of unknown function	-	-	-	1.31123053151888
PGSC0003DMG400019267	CRLK1	Serine/threonine-specific protein kinase	-	1.00719049589323	-	-
PGSC0003DMG400019275	N/A	Conserved gene of unknown function	-	-	1.28777982656412	-
PGSC0003DMG400009380	RLK5	Receptor protein kinase CLAVATA1	-	-	-	1.13337087751742
PGSC0003DMG401009415	N/A	Lectin kinase	-	1.2390592046731	-	-
PGSC0003DMG400019873	PAD4	Phytoalexin-deficient 4-2 protein	-	1.33654441906945	1.56568014817425	-
PGSC0003DMG400020370	N/A	Integrin-linked protein kinase	-	-	-1.06622704064186	-1.33044121476109
PGSC0003DMG400010348	N/A	Conserved gene of unknown function	-	-	-	3.26256846860129
PGSC0003DMG400010351	N/A	Serine-threonine protein kinase, plant-type	2.6649642839968	3.40574598479193	2.90041481079919	3.92066156189204
PGSC0003DMG400010484	N/A	BRASSINOSTEROID INSENSITIVE 1-associated receptor kinase 1	-	-	-	2.26068349177744
PGSC0003DMG400011274	N/A	ATP binding protein	-	1.35217418468398	-	-
PGSC0003DMG400010577	N/A	Kinase	-	1.0394872386305	-	-
PGSC0003DMG400010660	CSD1	Superoxide dismutase [Cu-Zn] 2	-	1.3621866126	1.09804414241742	-
PGSC0003DMG400020833	N/A	Serine-threonine protein kinase, plant-type	-1.28705201760783	-1.35511300452258	-	-2.23592383351433
PGSC0003DMG400020909	N/A	ATP binding protein	1.73500920801996	2.27364570616918	-	-
PGSC0003DMG400021034	N/A	Serine/threonine protein kinase	-	-1.50107368049463	-	-
PGSC0003DMG400021342	N/A	Calcium-dependent protein kinase 20	-	-1.47247232937505	-	-1.20478858735154
PGSC0003DMG400021609	N/A	Receptor protein kinase	-	1.3335048635426	-	-
PGSC0003DMG400021709	N/A	Conserved gene of unknown function	-	-1.94447025410884	-	-
PGSC0003DMG400011509	N/A	Receptor-kinase	-	-	-	3.32834680489133
PGSC0003DMG400011551	N/A	Cyclin A	-	-	-	2.05076712019739
PGSC0003DMG401000057	N/A	Mitogen-activated protein kinase 4	-	1.22295262337126	-	-
PGSC0003DMG401022117	N/A	Serine/threonine protein kinase	-	-	-	1.64715154730186
PGSC0003DMG400000093	N/A	Serine-threonine protein kinase	-	-1.65126712158654	-	-
PGSC0003DMG400022815	N/A	Protein kinase	-1.74252757284847	-1.45625818780076	-1.09533078846276	-1.11294203280454
PGSC0003DMG400000140	N/A	ATP binding protein	-	-1.44931351125318	-1.59043061346315	-1.37779515216356
PGSC0003DMG400011633	N/A	WRKY-type transcription factor	4.95438875834153	5.70668443951431	4.12346651230678	2.59916792567979
PGSC0003DMG400023010	IRE	Kinase	-	1.21976998221129	-	-
PGSC0003DMG400022370	N/A	Diphosphonucleoside phosphohydrolase	-	-1.06452858638356	-1.2446127381658	-1.55932922204704
PGSC0003DMG400023321	N/A	SAL1 phosphatase	-	1.27722821801148	-	-
PGSC0003DMG400023441	N/A	Osmotic stress-activated protein kinase	-	3.41069750296267	-	2.82114263775809
PGSC0003DMG402000674	N/A	Receptor protein kinase	-	1.17941771200397	-	-
PGSC0003DMG401000722	GB1	Guanine nucleotide-binding protein subunit beta	-	1.13996109133287	-	-
PGSC0003DMG400023508	N/A	Kinase	1.96516492778499	2.33665187205535	-	-
PGSC0003DMG400023614	N/A	Serine-threonine protein kinase, plant-type	-	-1.76742891674345	-	-
PGSC0003DMG400023638	N/A	Conserved gene of unknown function	-	2.81139958950002	-	-
PGSC0003DMG400023643	N/A	Serine-threonine protein kinase, plant-type	-	1.4642013367208	-	-
PGSC0003DMG400000996	N/A	Receptor-kinase	-	-	1.37912038919917	1.65159484839433
PGSC0003DMG400001247	N/A	Adenylate kinase B	-	2.44578482273915	1.21457579577525	-
PGSC0003DMG400001470	CRLK2	Protein-serine/threonine kinase	-	1.13501094134183	-	-
PGSC0003DMG400024147	N/A	Serine-threonine protein kinase, plant-type	-	-	-1.76803798893003	-
PGSC0003DMG400024148	N/A	Serine-threonine protein kinase, plant-type	-	2.00642373441435	1.84277377564345	-
PGSC0003DMG400024150	N/A	Receptor protein kinase	1.55373236357439	2.74411039577367	-	-
PGSC0003DMG400024258	N/A	Receptor protein kinase zmpk1	-	4.27577102132027	-	2.49674129933798
PGSC0003DMG400001721	N/A	ATP binding protein	1.03181026637404	1.51555717594254	-	-
PGSC0003DMG400002012	N/A	ATP binding protein	-	1.0335212408743	-	-
PGSC0003DMG400024665	N/A	Kinase	3.65320095383196	-	-	-
PGSC0003DMG400012594	N/A	BRASSINOSTEROID INSENSITIVE 1-associated receptor kinase 1	-	1.19136411122646	-	-
PGSC0003DMG400002672	N/A	Gene of unknown function	-	-2.32699899443492	-	-
PGSC0003DMG400002689	N/A	Receptor kinase	-	-1.28012920029182	-	-
PGSC0003DMG400002690	N/A	Pyruvate kinase	-	1.2513976441164	-	-
PGSC0003DMG400012926	N/A	Protein kinase	-	-1.03669160844799	-	-
PGSC0003DMG400025076	N/A	Leucine-rich repeat receptor protein kinase EXS	-	1.51275867137402	-	-
PGSC0003DMG400002902	N/A	Receptor kinase 3	-	-2.3415888845214	-	-
PGSC0003DMG400013187	N/A	Hexokinase 6	-	-	-1.12364560315922	-
PGSC0003DMG400013199	N/A	Conserved gene of unknown function	-	1.77821452578858	-	-
PGSC0003DMG400013201	N/A	Receptor protein kinase	5.27905990132919	8.08193678989717	4.26367954717391	-
PGSC0003DMG400003213	N/A	Serine/threonine protein kinase pk23	-	1.05804307064566	-	-
PGSC0003DMG400013383	N/A	ATP binding protein	-	1.31711701394831	-	-
PGSC0003DMG400025472	N/A	ATP binding protein	2.06989357957246	2.45550555893929	-	-
PGSC0003DMG400013545	N/A	Protein kinase APK1B, chloroplast	-	1.1308879173995	-	-
PGSC0003DMG400025509	N/A	Protein kinase	1.40054033975057	1.30629422869054	-	-
PGSC0003DMG400003548	N/A	Fructose-bisphosphate aldolase	-	-1.06441036747474	-	1.56368695662273
PGSC0003DMG400025558	N/A	ATP binding protein	-	2.23289453671609	-	1.98119629139984
PGSC0003DMG400025613	N/A	Protein kinase APK1B, chloroplast	-	1.08349956534947	1.00129171677171	-
PGSC0003DMG400025656	N/A	Conserved gene of unknown function	2.5541230209331	2.18591108256346	-	-
PGSC0003DMG401013731	N/A	Kinase	-	1.44583726986046	-	-
PGSC0003DMG400013757	N/A	Receptor protein kinase	-	6.13555191411561	-	-
PGSC0003DMG400013804	N/A	Receptor protein kinase	-	1.70965799599578	-	-
PGSC0003DMG400013886	N/A	S-locus-specific glycoprotein S6	1.76371745315191	1.9218957671877	1.87887501488226	-
PGSC0003DMG400014061	N/A	Receptor kinase	-	-	-	1.20260106329573
PGSC0003DMG400004000	N/A	ATP binding protein	-	2.77890501743673	1.84919358250921	2.50128584675657
PGSC0003DMG400014150	N/A	Kinase family protein	-	-1.51384309914	-	-
PGSC0003DMG400026004	N/A	Leucine-rich repeat receptor kinase	-	-	-	1.23239270843638
PGSC0003DMG400026211	N/A	PK11-C1	-	1.05183612920603	-	-
PGSC0003DMG400004396	N/A	Kinase	-	3.17989812109636	-	2.43520205411161
PGSC0003DMG400004401	N/A	Kinase	-	1.5221298510438	-	-1.67049012263905
PGSC0003DMG400004436	N/A	Triosephosphate isomerase, chloroplastic	-	-1.36409289312228	-	-
PGSC0003DMG400014577	N/A	Receptor kinase	-	-	-	4.18984137464996
PGSC0003DMG400026749	N/A	Conserved gene of unknown function	-	-	-	1.49179877440719
PGSC0003DMG400014678	N/A	Serine/threonine-protein kinase cx32	1.95943364195014	2.21404976380613	1.20014575353368	1.5408062515103
PGSC0003DMG400004860	N/A	Auxin-regulated dual specificity cytosolic kinase	3.07584745176728	4.21651215254329	2.6585512646818	-
PGSC0003DMG400027233	N/A	ATP binding / carbohydrate binding / kinase/ protein kinase/ protein serine/threonine kinase/ protein tyrosine kinase/ sugar binding	-	2.30755141068345	-	-
PGSC0003DMG400004966	LRR_XI-23	Receptor protein kinase CLAVATA1	-	1.3485394396914	-	-
PGSC0003DMG400015020	N/A	Protein kinase	-	-1.98467807066277	-	-
PGSC0003DMG400027431	N/A	Conserved gene of unknown function	-	1.06451385176864	-	-
PGSC0003DMG400027468	N/A	Leucine-rich repeat family protein	-	6.6010844308379	-	7.0011008720562
PGSC0003DMG400027586	N/A	Serine-threonine protein kinase, plant-type	-	-	1.61234967038737	2.58356713720377
PGSC0003DMG400027744	N/A	Protein kinase APK1B, chloroplast	-	1.49695817181241	-	-
PGSC0003DMG400005352	N/A	Protein kinase APK1B, chloroplast	-	1.59971590814018	-	-
PGSC0003DMG400015283	N/A	Receptor kinase	-	-2.30476268069483	-	-
PGSC0003DMG402005482	N/A	Receptor-kinase	-	-	1.02749662861352	-
PGSC0003DMG400015770	ICK1	Cyclin-dependent kinase inhibitor	-	-1.01701847803403	-	-
PGSC0003DMG400015806	TMKL1	Serine/threonine-protein kinase PBS1	-	-	-1.42888350607049	-
PGSC0003DMG401015894	ATAMT2	Amt2	1.81056528862363	2.17789984460838	2.25000380914443	-
PGSC0003DMG400016685	N/A	Receptor protein kinase CLAVATA1	-	-1.02021372185033	-	-
protein phosphorylation
PGSC0003DMG400044745	RKF3	Kinase	-	1.56503441830768	-	-
PGSC0003DMG400046460	N/A	Conserved gene of unknown function	-	-2.31040758302052	-	-
PGSC0003DMG400047346	N/A	BRASSINOSTEROID INSENSITIVE 1-associated receptor kinase 1	1.42523394874337	2.59366876369629	-	-
PGSC0003DMG400040729	N/A	FERONIA receptor-like kinase	1.07708063810265	1.09189677092535	-	1.6919629219589
PGSC0003DMG400041071	N/A	Kinase	-	1.35093658142479	1.13431551020593	1.28569644234107
PGSC0003DMG400041311	AP4.3A	Conserved gene of unknown function	-1.17165504835944	-	-	-
PGSC0003DMG400028073	N/A	Serine/threonine-protein kinase CCR3	-	1.33478097470971	-	-
PGSC0003DMG400028473	N/A	Serine-threonine protein kinase, plant-type	-	1.66831277628288	-	-
PGSC0003DMG400028491	N/A	CBL-interacting protein kinase 6	-	-	-	-1.37885275339249
PGSC0003DMG400028666	MAP3KA	MAP3Ka	1.11714548338554	1.3931821549493	1.00822163717881	-
PGSC0003DMG400029885	FER	Kinase	-	1.11930446833855	-	-
PGSC0003DMG400030058	ATMPK3	MAP kinase	2.50919078540709	2.64650089125927	2.49664986962542	-
PGSC0003DMG400030292	N/A	Conserved gene of unknown function	-	-	-	2.59564954501611
PGSC0003DMG401030532	N/A	Wall-associated kinase	-	-	-	1.14204629112007
PGSC0003DMG400030990	N/A	ATP binding protein	-	1.14681774471254	-	-
PGSC0003DMG400031088	FUG1	Translation initiation factor IF-2	-	-1.13260119858955	-	-
PGSC0003DMG400031168	N/A	Cyclin-dependent protein kinase	1.41945580626962	-	-	-
PGSC0003DMG400031235	N/A	Protein kinase atsik	1.05136158313142	-	-	-
PGSC0003DMG400005689	N/A	Receptor protein kinase	1.4914130342618	1.71812223613285	2.16302005295433	2.61859089163854
PGSC0003DMG402005726	N/A	Serine-threonine protein kinase, plant-type	-	1.04526319853721	-	-
PGSC0003DMG400031485	N/A	Kinase	-	-	-	1.19647340639733
PGSC0003DMG400005975	N/A	Wall-associated kinase	2.61216145055428	2.84475377182133	1.34814554375647	1.75245946148328
PGSC0003DMG400006000	N/A	Receptor kinase	-	1.30474396927058	-	-
PGSC0003DMG400032242	N/A	Protein kinase atmrk1	-	1.29383280117453	-	-
PGSC0003DMG400032782	SD2-5	S-receptor kinase	-	1.10991024053439	-	-
PGSC0003DMG400033060	N/A	Ribosomal-protein S6 kinase	-	1.04398191805301	-	-
PGSC0003DMG400006639	N/A	Kinase family protein	1.39742614502958	2.31544466561231	-	-
PGSC0003DMG400007082	N/A	Conserved gene of unknown function	-	-1.12836449770711	-	-
PGSC0003DMG400017286	N/A	Receptor-like kinase	1.76267348366712	2.09837472923005	1.56188829909726	1.8960486712808
PGSC0003DMG400017327	N/A	Receptor-like kinase	-	-2.13600638701171	-	-
PGSC0003DMG400017358	N/A	Receptor-like kinase	1.30202438381782	-	-	-
PGSC0003DMG400017394	G6PD1	Glucose-6-phosphate 1-dehydrogenase, chloroplastic	-	-1.29644112587888	-	-
PGSC0003DMG400017763	N/A	Serine/threonine-protein kinase SAPK1	-1.13601921794245	-	-1.05846903384422	-
PGSC0003DMG400017946	N/A	S locus glycoprotein	1.04900204972985	1.07060963234603	1.2411770308992	-
PGSC0003DMG400018171	N/A	Receptor protein kinase	-	-	-	-1.1987820138418
PGSC0003DMG400008493	N/A	Receptor ser thr protein kinase	-	2.21241110912382	-	-1.94252854205171
PGSC0003DMG400008523	N/A	S-locus lectin protein kinase family protein	-	1.65356467851638	-	1.07057239870364
PGSC0003DMG400008581	N/A	Receptor protein kinase CLAVATA1	2.83403353736502	-	-	-
PGSC0003DMG400019238	N/A	Conserved gene of unknown function	-	-	-	1.31123053151888
PGSC0003DMG400019267	CRLK1	Serine/threonine-specific protein kinase	-	1.00719049589323	-	-
PGSC0003DMG400019275	N/A	Conserved gene of unknown function	-	-	1.28777982656412	-
PGSC0003DMG400009380	RLK5	Receptor protein kinase CLAVATA1	-	-	-	1.13337087751742
PGSC0003DMG401009415	N/A	Lectin kinase	-	1.2390592046731	-	-
PGSC0003DMG400019873	PAD4	Phytoalexin-deficient 4-2 protein	-	1.33654441906945	1.56568014817425	-
PGSC0003DMG400020370	N/A	Integrin-linked protein kinase	-	-	-1.06622704064186	-1.33044121476109
PGSC0003DMG400010348	N/A	Conserved gene of unknown function	-	-	-	3.26256846860129
PGSC0003DMG400010351	N/A	Serine-threonine protein kinase, plant-type	2.6649642839968	3.40574598479193	2.90041481079919	3.92066156189204
PGSC0003DMG400010484	N/A	BRASSINOSTEROID INSENSITIVE 1-associated receptor kinase 1	-	-	-	2.26068349177744
PGSC0003DMG400011274	N/A	ATP binding protein	-	1.35217418468398	-	-
PGSC0003DMG400010577	N/A	Kinase	-	1.0394872386305	-	-
PGSC0003DMG400020833	N/A	Serine-threonine protein kinase, plant-type	-1.28705201760783	-1.35511300452258	-	-2.23592383351433
PGSC0003DMG400020909	N/A	ATP binding protein	1.73500920801996	2.27364570616918	-	-
PGSC0003DMG400021034	N/A	Serine/threonine protein kinase	-	-1.50107368049463	-	-
PGSC0003DMG400021342	N/A	Calcium-dependent protein kinase 20	-	-1.47247232937505	-	-1.20478858735154
PGSC0003DMG400021609	N/A	Receptor protein kinase	-	1.3335048635426	-	-
PGSC0003DMG400021709	N/A	Conserved gene of unknown function	-	-1.94447025410884	-	-
PGSC0003DMG400011509	N/A	Receptor-kinase	-	-	-	3.32834680489133
PGSC0003DMG400011551	N/A	Cyclin A	-	-	-	2.05076712019739
PGSC0003DMG401000057	N/A	Mitogen-activated protein kinase 4	-	1.22295262337126	-	-
PGSC0003DMG401022117	N/A	Serine/threonine protein kinase	-	-	-	1.64715154730186
PGSC0003DMG400000093	N/A	Serine-threonine protein kinase	-	-1.65126712158654	-	-
PGSC0003DMG400022815	N/A	Protein kinase	-1.74252757284847	-1.45625818780076	-1.09533078846276	-1.11294203280454
PGSC0003DMG400000140	N/A	ATP binding protein	-	-1.44931351125318	-1.59043061346315	-1.37779515216356
PGSC0003DMG400011633	N/A	WRKY-type transcription factor	4.95438875834153	5.70668443951431	4.12346651230678	2.59916792567979
PGSC0003DMG400023010	IRE	Kinase	-	1.21976998221129	-	-
PGSC0003DMG400023441	N/A	Osmotic stress-activated protein kinase	-	3.41069750296267	-	2.82114263775809
PGSC0003DMG402000674	N/A	Receptor protein kinase	-	1.17941771200397	-	-
PGSC0003DMG401000722	GB1	Guanine nucleotide-binding protein subunit beta	-	1.13996109133287	-	-
PGSC0003DMG400023508	N/A	Kinase	1.96516492778499	2.33665187205535	-	-
PGSC0003DMG400023614	N/A	Serine-threonine protein kinase, plant-type	-	-1.76742891674345	-	-
PGSC0003DMG400023638	N/A	Conserved gene of unknown function	-	2.81139958950002	-	-
PGSC0003DMG400023643	N/A	Serine-threonine protein kinase, plant-type	-	1.4642013367208	-	-
PGSC0003DMG400000996	N/A	Receptor-kinase	-	-	1.37912038919917	1.65159484839433
PGSC0003DMG400001470	CRLK2	Protein-serine/threonine kinase	-	1.13501094134183	-	-
PGSC0003DMG400024147	N/A	Serine-threonine protein kinase, plant-type	-	-	-1.76803798893003	-
PGSC0003DMG400024148	N/A	Serine-threonine protein kinase, plant-type	-	2.00642373441435	1.84277377564345	-
PGSC0003DMG400024150	N/A	Receptor protein kinase	1.55373236357439	2.74411039577367	-	-
PGSC0003DMG400024258	N/A	Receptor protein kinase zmpk1	-	4.27577102132027	-	2.49674129933798
PGSC0003DMG400001721	N/A	ATP binding protein	1.03181026637404	1.51555717594254	-	-
PGSC0003DMG400002012	N/A	ATP binding protein	-	1.0335212408743	-	-
PGSC0003DMG400024665	N/A	Kinase	3.65320095383196	-	-	-
PGSC0003DMG400012594	N/A	BRASSINOSTEROID INSENSITIVE 1-associated receptor kinase 1	-	1.19136411122646	-	-
PGSC0003DMG400002672	N/A	Gene of unknown function	-	-2.32699899443492	-	-
PGSC0003DMG400002689	N/A	Receptor kinase	-	-1.28012920029182	-	-
PGSC0003DMG400012926	N/A	Protein kinase	-	-1.03669160844799	-	-
PGSC0003DMG400025076	N/A	Leucine-rich repeat receptor protein kinase EXS	-	1.51275867137402	-	-
PGSC0003DMG400002902	N/A	Receptor kinase 3	-	-2.3415888845214	-	-
PGSC0003DMG400013199	N/A	Conserved gene of unknown function	-	1.77821452578858	-	-
PGSC0003DMG400013201	N/A	Receptor protein kinase	5.27905990132919	8.08193678989717	4.26367954717391	-
PGSC0003DMG400003213	N/A	Serine/threonine protein kinase pk23	-	1.05804307064566	-	-
PGSC0003DMG400013383	N/A	ATP binding protein	-	1.31711701394831	-	-
PGSC0003DMG400025472	N/A	ATP binding protein	2.06989357957246	2.45550555893929	-	-
PGSC0003DMG400013545	N/A	Protein kinase APK1B, chloroplast	-	1.1308879173995	-	-
PGSC0003DMG400025509	N/A	Protein kinase	1.40054033975057	1.30629422869054	-	-
PGSC0003DMG400025558	N/A	ATP binding protein	-	2.23289453671609	-	1.98119629139984
PGSC0003DMG400025613	N/A	Protein kinase APK1B, chloroplast	-	1.08349956534947	1.00129171677171	-
PGSC0003DMG400025656	N/A	Conserved gene of unknown function	2.5541230209331	2.18591108256346	-	-
PGSC0003DMG401013731	N/A	Kinase	-	1.44583726986046	-	-
PGSC0003DMG400013757	N/A	Receptor protein kinase	-	6.13555191411561	-	-
PGSC0003DMG400013804	N/A	Receptor protein kinase	-	1.70965799599578	-	-
PGSC0003DMG400013886	N/A	S-locus-specific glycoprotein S6	1.76371745315191	1.9218957671877	1.87887501488226	-
PGSC0003DMG400014061	N/A	Receptor kinase	-	-	-	1.20260106329573
PGSC0003DMG400004000	N/A	ATP binding protein	-	2.77890501743673	1.84919358250921	2.50128584675657
PGSC0003DMG400014150	N/A	Kinase family protein	-	-1.51384309914	-	-
PGSC0003DMG400026004	N/A	Leucine-rich repeat receptor kinase	-	-	-	1.23239270843638
PGSC0003DMG400026211	N/A	PK11-C1	-	1.05183612920603	-	-
PGSC0003DMG400004396	N/A	Kinase	-	3.17989812109636	-	2.43520205411161
PGSC0003DMG400004401	N/A	Kinase	-	1.5221298510438	-	-1.67049012263905
PGSC0003DMG400014577	N/A	Receptor kinase	-	-	-	4.18984137464996
PGSC0003DMG400026749	N/A	Conserved gene of unknown function	-	-	-	1.49179877440719
PGSC0003DMG400014678	N/A	Serine/threonine-protein kinase cx32	1.95943364195014	2.21404976380613	1.20014575353368	1.5408062515103
PGSC0003DMG400004860	N/A	Auxin-regulated dual specificity cytosolic kinase	3.07584745176728	4.21651215254329	2.6585512646818	-
PGSC0003DMG400027233	N/A	ATP binding / carbohydrate binding / kinase/ protein kinase/ protein serine/threonine kinase/ protein tyrosine kinase/ sugar binding	-	2.30755141068345	-	-
PGSC0003DMG400004966	LRR_XI-23	Receptor protein kinase CLAVATA1	-	1.3485394396914	-	-
PGSC0003DMG400015020	N/A	Protein kinase	-	-1.98467807066277	-	-
PGSC0003DMG400027431	N/A	Conserved gene of unknown function	-	1.06451385176864	-	-
PGSC0003DMG400027468	N/A	Leucine-rich repeat family protein	-	6.6010844308379	-	7.0011008720562
PGSC0003DMG400027586	N/A	Serine-threonine protein kinase, plant-type	-	-	1.61234967038737	2.58356713720377
PGSC0003DMG400027744	N/A	Protein kinase APK1B, chloroplast	-	1.49695817181241	-	-
PGSC0003DMG400005352	N/A	Protein kinase APK1B, chloroplast	-	1.59971590814018	-	-
PGSC0003DMG400015283	N/A	Receptor kinase	-	-2.30476268069483	-	-
PGSC0003DMG402005482	N/A	Receptor-kinase	-	-	1.02749662861352	-
PGSC0003DMG400015770	ICK1	Cyclin-dependent kinase inhibitor	-	-1.01701847803403	-	-
PGSC0003DMG400015806	TMKL1	Serine/threonine-protein kinase PBS1	-	-	-1.42888350607049	-
PGSC0003DMG401015894	ATAMT2	Amt2	1.81056528862363	2.17789984460838	2.25000380914443	-
PGSC0003DMG400016685	N/A	Receptor protein kinase CLAVATA1	-	-1.02021372185033	-	-
negative regulation of cell death
PGSC0003DMG400030010	N/A	Conserved gene of unknown function	-	1.46285753527418	-	-
PGSC0003DMG400030058	ATMPK3	MAP kinase	2.50919078540709	2.64650089125927	2.49664986962542	-
PGSC0003DMG400019873	PAD4	Phytoalexin-deficient 4-2 protein	-	1.33654441906945	1.56568014817425	-
PGSC0003DMG400011633	N/A	WRKY-type transcription factor	4.95438875834153	5.70668443951431	4.12346651230678	2.59916792567979
PGSC0003DMG401000722	GB1	Guanine nucleotide-binding protein subunit beta	-	1.13996109133287	-	-
PGSC0003DMG400001470	CRLK2	Protein-serine/threonine kinase	-	1.13501094134183	-	-
PGSC0003DMG400025931	XLG2	GTP-binding protein alpha subunit, gna	-	1.40240524727539	1.00067608988384	-
PGSC0003DMG400004966	LRR_XI-23	Receptor protein kinase CLAVATA1	-	1.3485394396914	-	-
PGSC0003DMG400027431	N/A	Conserved gene of unknown function	-	1.06451385176864	-	-
PGSC0003DMG401015894	ATAMT2	Amt2	1.81056528862363	2.17789984460838	2.25000380914443	-
negative regulation of programmed cell death
PGSC0003DMG400030010	N/A	Conserved gene of unknown function	-	1.46285753527418	-	-
PGSC0003DMG400030058	ATMPK3	MAP kinase	2.50919078540709	2.64650089125927	2.49664986962542	-
PGSC0003DMG400019873	PAD4	Phytoalexin-deficient 4-2 protein	-	1.33654441906945	1.56568014817425	-
PGSC0003DMG400011633	N/A	WRKY-type transcription factor	4.95438875834153	5.70668443951431	4.12346651230678	2.59916792567979
PGSC0003DMG401000722	GB1	Guanine nucleotide-binding protein subunit beta	-	1.13996109133287	-	-
PGSC0003DMG400001470	CRLK2	Protein-serine/threonine kinase	-	1.13501094134183	-	-
PGSC0003DMG400025931	XLG2	GTP-binding protein alpha subunit, gna	-	1.40240524727539	1.00067608988384	-
PGSC0003DMG400004966	LRR_XI-23	Receptor protein kinase CLAVATA1	-	1.3485394396914	-	-
PGSC0003DMG400027431	N/A	Conserved gene of unknown function	-	1.06451385176864	-	-
PGSC0003DMG401015894	ATAMT2	Amt2	1.81056528862363	2.17789984460838	2.25000380914443	-

## Sheet: Valor Specific
			Log2 Fold Change
GeneID	Gene_Name	Gene_Description	6hpi	12hpi	24hpi	72hpi
response to auxin
PGSC0003DMG400028186	N/A	SAUR family protein	-3.98217537042379	-12.2954567412886	-8.36183777637185	-8.27816642427935
PGSC0003DMG400028187	N/A	SAUR family protein	-5.50841712447923	-10.276762503358	-6.30568269739241	-4.08453249690159
PGSC0003DMG400030231	N/A	SAUR family protein	-1.87975825431756	-3.09859978103704	-	-
PGSC0003DMG400030234	N/A	SAUR family protein	-	-1.27164964478833	-	-
PGSC0003DMG400030365	EBP1	ERBB-3 BINDING PROTEIN 1	1.0144861266891	-	-	-
PGSC0003DMG400005794	N/A	Auxin response factor 9	-	1.24729683198752	-	-
PGSC0003DMG400006093	N/A	Auxin responsive protein	-1.37551901521449	-2.92339323201878	-1.35962711016471	-2.27545620437262
PGSC0003DMG400006108	N/A	Nt-iaa2.3 deduced protein	-	-	-1.36903111681178	-1.53792391166706
PGSC0003DMG400006550	LAX3	Auxin influx transport protein	-	-3.14592275809481	-2.16031724043215	-1.66338410003295
PGSC0003DMG402019457	IAA16	Auxin/indole-3-acetic acid 3	-	-	-	-1.02727829921923
PGSC0003DMG400020701	N/A	SAUR family protein	-	-	-	-1.04366940843253
PGSC0003DMG400022588	N/A	Auxin-induced SAUR	-2.6848999172199	-4.31839036881155	-	-
PGSC0003DMG400021976	N/A	Auxin-induced SAUR	-	-8.33208942753773	-	-
PGSC0003DMG400021978	N/A	Auxin-induced SAUR	-	-7.57933968748723	-	-
PGSC0003DMG400000118	N/A	ARF domain class transcription factor	-	-	-	-1.07438575369268
PGSC0003DMG400022233	N/A	Indole-3-acetic acid-induced protein ARG7	-	1.03837857154654	-	-
PGSC0003DMG400000375	PAP2	Auxin/indole-3-acetic acid 4	-	1.44143842018545	-	-
PGSC0003DMG400023325	N/A	SAUR family protein	-	-	-	1.14813695559751
PGSC0003DMG400001060	BAS1	Brassinosteroid hydroxylase	-	-2.76997575624725	-1.97845652321552	-2.54960198565918
PGSC0003DMG400001601	N/A	Auxin-responsive family protein	-	-8.2084717314893	-8.43028465871914	-8.3774807899364
PGSC0003DMG400001603	N/A	Conserved gene of unknown function	-	-	-	-1.51613387878069
PGSC0003DMG400001607	N/A	Auxin-induced SAUR	-	-4.40864028210218	-2.13523177371107	-2.62482013627016
PGSC0003DMG401001610	N/A	Auxin-induced SAUR	-1.26215946195355	-	-	-
PGSC0003DMG400001611	N/A	Auxin-induced SAUR	-1.24207371116714	-1.07364760243591	-1.21987601914322	-1.03329511687156
PGSC0003DMG400001612	N/A	Auxin-induced SAUR	-2.60093660427843	-	-	-
PGSC0003DMG400001613	N/A	Auxin-induced SAUR	-3.08455475796039	-6.03788408428964	-3.33422903361262	-9.37940670422317
PGSC0003DMG400001615	N/A	SAUR family protein	-	-	-	-4.09676071092172
PGSC0003DMG400001641	N/A	Auxin-induced SAUR	-	-3.11389843249994	-4.96995830212507	-4.91001086681704
PGSC0003DMG400001667	N/A	SAUR family protein	-	-	-	-2.96003976441362
PGSC0003DMG400024320	N/A	Auxin response factor 16	-	-	-	-1.00358460042985
PGSC0003DMG400012396	N/A	Lanceolate	-	-1.1137598432393	-	-1.22874163218752
PGSC0003DMG400002234	CCD8	Dad1/CCD8	-	-	-	-2.31145111541817
PGSC0003DMG400002636	N/A	Auxin-induced protein AUX22	-	-8.89635593613104	-5.98869701094834	-4.32306789000102
PGSC0003DMG400002896	N/A	SAUR family protein	-	-	-	-2.54765701104987
PGSC0003DMG400013250	N/A	Auxin-induced SAUR	-8.69640065011001	-8.30468334105928	-8.52649033131075	-4.27810292861919
PGSC0003DMG400013252	N/A	Auxin-induced SAUR	-4.4559458458243	-8.85023208146999	-	-9.0192394562977
PGSC0003DMG404013254	N/A	Auxin-induced SAUR	-4.50132294009776	-5.08817756356892	-3.79574035297422	-8.4605935432948
PGSC0003DMG400013316	N/A	Auxin-induced SAUR	-	-7.85646886321157	-	-8.02550335697687
PGSC0003DMG400013371	N/A	Calmodulin binding protein	-8.12588924034795	-7.73417115872015	-	-7.90316919936609
PGSC0003DMG400013372	N/A	Auxin-induced SAUR	-	-8.37622674191041	-	-8.54523564412846
PGSC0003DMG400003226	N/A	SAUR family protein	-	-	-	-5.98742653416242
PGSC0003DMG400013686	N/A	Auxin response factor 19	-	-	-	-1.00178219115857
PGSC0003DMG400013691	N/A	SAUR family protein	-	-	-	-1.26369971943751
PGSC0003DMG400003673	N/A	Auxin-induced SAUR	-	-	-	-3.9082295796781
PGSC0003DMG400013765	N/A	ATP binding protein	-2.04236200634054	-3.57600639323467	-3.00082394660715	-2.45302735522917
PGSC0003DMG400003771	MP	Auxin response factor 5	1.66095584742291	-	-	1.01250832110665
PGSC0003DMG400003773	N/A	SAUR family protein	-	3.00774712068118	-	2.44156841344955
PGSC0003DMG400014179	N/A	Auxin response factor 2	-	-	-	-1.22122000850552
PGSC0003DMG400026709	N/A	SAUR family protein	-	-	-	-7.99689502433084
PGSC0003DMG400026711	N/A	Auxin-induced protein	-4.19973841705643	-11.2314803709421	-6.70269072412488	-11.400469605516
PGSC0003DMG400005030	TPS04	Linalool synthase	2.28407643826628	-	-	2.27061287080429
PGSC0003DMG400027798	ARF17	Auxin response factor	-	-	-	-1.53498318091107
PGSC0003DMG400016280	N/A	Auxin/indole-3-acetic acid	-1.71946177695024	-	-	-3.12858256644133
PGSC0003DMG400016559	N/A	Auxin-induced SAUR	-	-7.50547426204446	-	-7.67448134469745
PGSC0003DMG400016560	N/A	Auxin-induced SAUR	-	-7.87114093399507	-	-8.04015326559025
PGSC0003DMG400016561	N/A	Auxin-induced SAUR	-	-8.69838010385822	-	-8.86738485557628
PGSC0003DMG400016563	N/A	Auxin-induced SAUR	-	-8.07220668929263	-	-8.24119561375161
PGSC0003DMG400016564	N/A	Auxin-induced SAUR	-	-7.60341539418175	-	-7.77242869879603
PGSC0003DMG400016566	N/A	Auxin-induced SAUR	-	-7.08131327502552	-	-7.25032762691232
PGSC0003DMG400016567	N/A	Auxin-induced SAUR	-	-7.40224180513449	-	-
PGSC0003DMG400016569	N/A	Auxin-induced SAUR	-4.32554895015235	-8.12082814235029	-4.21408389825493	-8.28982626522319
PGSC0003DMG400016570	N/A	Auxin-induced SAUR	-	-7.14014832775084	-	-7.30915014673328
PGSC0003DMG400016594	N/A	Auxin-induced SAUR	-	-	-	-7.80288729559254
single-organism metabolic process
PGSC0003DMG400044366	N/A	Photosystem Q(B) protein	-	-	2.46989229316066	-
PGSC0003DMG400044826	N/A	Conserved gene of unknown function	-	-	-	1.00105135019207
PGSC0003DMG400045331	TBL31	Conserved gene of unknown function	-1.24197130335485	-1.19040603826695	-	-
PGSC0003DMG400036536	N/A	Cytochrome P450	-	-	-	3.90395208022754
PGSC0003DMG400036966	N/A	UDP-glucose 6-dehydrogenase	-	-2.38637750929224	-	1.15684226728277
PGSC0003DMG400046771	N/A	Threonyl-tRNA synthetase	-	-	-	2.16905728108401
PGSC0003DMG400037660	N/A	Allyl alcohol dehydrogenase	-	2.64870458605796	-	3.12149013251496
PGSC0003DMG400046851	N/A	Sigma factor sigb regulation protein rsbq	-	-1.60127074958205	-	-
PGSC0003DMG400037844	N/A	Cytochrome P450	-	-1.67965041868012	-	1.25505057831546
PGSC0003DMG400038129	N/A	Conserved gene of unknown function	-	-3.88162384660858	-	-
PGSC0003DMG400038453	N/A	Alcohol dehydrogenase	1.51026055467744	-	1.40911481415493	-
PGSC0003DMG400039347	N/A	Reticuline oxidase	-	-	-	1.79395872323986
PGSC0003DMG400041984	N/A	Aspartate aminotransferase	-	1.19288709652469	-	-
PGSC0003DMG400041998	N/A	Sigma factor sigb regulation protein rsbq	-	-1.90856497484832	-	-
PGSC0003DMG400028180	LUT1	Cytochrome P450-type monooxygenase 97C11	-	-1.62582475024539	-	-1.39045888895048
PGSC0003DMG400028190	N/A	Cytochrome P450	-	-	-	1.57200715320713
PGSC0003DMG400028220	N/A	Cytochrome P450 monooxygenase CYP82E3	-	1.51520430537931	1.68429135253871	1.12527958890333
PGSC0003DMG400028238	N/A	Thioredoxin peroxidase	-	-1.4415692875098	-	-1.2105905833673
PGSC0003DMG400028266	N/A	Peroxiredoxin	-	-1.23819869094449	-	-
PGSC0003DMG400028268	N/A	Cytochrome P450 76A2	-	-	1.01813680508701	-
PGSC0003DMG400028305	N/A	Heat shock protein binding protein	-1.10067270372097	-	-	-
PGSC0003DMG400028352	N/A	Cytochrome P450	-1.20686880604048	-	-	-1.53148928137778
PGSC0003DMG400028363	N/A	6-phosphogluconolactonase	-1.17613248326146	-	-	-
PGSC0003DMG400028426	CESA8	Cellulose synthase catalytic subunit	-4.29308945508627	-2.74563041583748	-1.9415984513449	-
PGSC0003DMG400028587	N/A	GPI-anchored protein II	1.69759669311784	-	-	-
PGSC0003DMG400028601	N/A	Alpha-L-fucosidase 2	-2.25729952860591	1.93337017442021	-	-
PGSC0003DMG400028608	N/A	Short chain dehydrogenase	-	-	-	1.6474243957273
PGSC0003DMG400028694	N/A	Ethylene receptor homolog	-	-	-	1.11569975813236
PGSC0003DMG400028701	N/A	Zinc finger protein	-	-3.998866362427	-	-
PGSC0003DMG400028809	N/A	2-oxoglutarate-dependent dioxygenase	-3.26591957585794	-2.95019114067099	-3.43206330160757	-
PGSC0003DMG400028887	N/A	Lipoxygenase	-2.58664625614551	-	-	-
PGSC0003DMG400028888	N/A	Lipoxygenase	-1.15969030500981	-	-	-
PGSC0003DMG400028959	N/A	Multicopper oxidase	1.98994402145683	-	-	-
PGSC0003DMG400029122	N/A	Histidine decarboxylase	-	1.16929502246485	-	-
PGSC0003DMG400029272	N/A	GDSL-like Lipase/Acylhydrolase family protein	-	-	-	7.37656497945
PGSC0003DMG400029330	N/A	Monooxygenase	-	1.19319621940702	-	-
PGSC0003DMG400029420	N/A	Zinc finger protein	-1.13970238383415	-1.29730822023689	-	-
PGSC0003DMG400029542	AHK5	Sensor histidine kinase	-	1.24512613168132	-	-
PGSC0003DMG400029576	N/A	Polyphenol oxidase	-	-	4.32264906841774	6.15703965069654
PGSC0003DMG400029664	N/A	Non-lysosomal glucosylceramidase	-	-	-	1.0242752589775
PGSC0003DMG400029942	CBL10	Calcineurin B 10	-	-2.09471637183506	-	-
PGSC0003DMG400029946	ATH1	Bell-like homeodomain protein 4	-	-	-	-2.37338929174631
PGSC0003DMG400030007	N/A	Gene of unknown function	-	-	-2.70734944175801	-
PGSC0003DMG400030360	N/A	PI-phospholipase C PLC6	-3.62804143420063	-	-	-
PGSC0003DMG400030370	F2KP	Fructose-6-phosphate 2-kinase/fructose-2,6-bisphosphatase	-	-1.15216147689117	-	-
PGSC0003DMG400030509	N/A	Ribose-5-phosphate isomerase	-	-	-1.00202213161719	-
PGSC0003DMG400030564	N/A	Phosphatidylserine synthase	-1.10437968269756	-1.15065452701437	-	-1.25009293509191
PGSC0003DMG400030773	N/A	Acyl-[acyl-carrier-protein] desaturase	-	-2.37863794057867	-	-2.10326832507151
PGSC0003DMG402030775	N/A	Acyl-[acyl-carrier-protein] desaturase	2.28397065498246	-	-	-
PGSC0003DMG400030849	N/A	Conserved gene of unknown function	-	-	-	-1.29398867533745
PGSC0003DMG400030968	MCM4	Minichromosome maintenance 4 protein	-	-	1.42099038521184	1.2670097829398
PGSC0003DMG400031020	N/A	Allyl alcohol dehydrogenase	-	-1.14405030250923	-	-
PGSC0003DMG400031046	N/A	Sucrose synthase	-3.23721270881499	-	-	-
PGSC0003DMG400031111	SIGB	SIGB (SIGMA FACTOR B)	-	-1.8649349544721	-1.23124570064779	-2.40661074791881
PGSC0003DMG400031170	N/A	Pentatricopeptide repeat-containing protein	-	-	-1.08198061321065	-1.2114713805938
PGSC0003DMG400031175	N/A	Transcription factor	-	1.65433728908066	-	-
PGSC0003DMG400031183	N/A	Conserved gene of unknown function	-1.464367151702	-1.70416727235511	-	-
PGSC0003DMG400031198	N/A	Cytochrome P450	-	-	-	2.93416476736799
PGSC0003DMG400031351	N/A	Acyltransferase	-	-	-	-2.89407486436517
PGSC0003DMG400005673	N/A	Zinc finger (Ran-binding) family protein	-	-	-1.25079785583248	-1.54473385061381
PGSC0003DMG401005679	N/A	Cytochrome P450	-	-3.32110454446349	-	-
PGSC0003DMG403005679	N/A	Cytochrome P450	-	-2.42035377283456	-1.95626950526041	-2.2213736365215
PGSC0003DMG400005691	PWP2	WD-repeat protein	-	-	-1.22010331883503	-1.10640842862028
PGSC0003DMG400005693	N/A	Castasterone 26-hydroxylase	2.50312512335498	-	2.10339248371801	-
PGSC0003DMG400031392	N/A	Anthranilate phosphoribosyltransferase	-	-2.21324479780379	-	-
PGSC0003DMG400031423	N/A	Cytochrome P450-dependent fatty acid hydroxylase	-	-2.6776241203436	-	1.15259598986807
PGSC0003DMG400031479	N/A	Cinnamyl alcohol dehydrogenase	-	2.20714477684984	3.56057695687623	5.93361685419099
PGSC0003DMG400005749	N/A	Phosphoethanolamine N-methyltransferase	-	-1.10844093706269	-	-
PGSC0003DMG400031515	N/A	Conserved gene of unknown function	2.49578228982505	-	-	4.34739471602099
PGSC0003DMG400031518	N/A	Conserved gene of unknown function	1.25700726296967	-	-	-
PGSC0003DMG400005792	N/A	Nucleoside diphosphate kinase	-2.46134730821704	-	-	-
PGSC0003DMG401031520	N/A	Cytochrome P450	-1.14439566180708	-	-	-
PGSC0003DMG400005815	N/A	Cytochrome P450	-	-	-	-2.89887150368582
PGSC0003DMG400005862	N/A	60S ribosomal protein L40-1	1.18202476106821	-	-	-
PGSC0003DMG401031759	N/A	Phospholipase A1	-	-8.70016805006643	-	4.47616192544244
PGSC0003DMG400005931	N/A	Sterol delta-7 reductase DWF5	-	-1.45129014283736	-	-
PGSC0003DMG400005961	N/A	Ribose-5-phosphate isomerase	-1.70105420014076	-2.58526685386418	-	-
PGSC0003DMG400005973	N/A	Conserved gene of unknown function	-	-	-	-1.32679061250721
PGSC0003DMG400032093	N/A	Conserved gene of unknown function	-	-	1.02587100189069	-
PGSC0003DMG401006074	N/A	Geraniol 10-hydroxylase	-	-	-	-1.81044708763564
PGSC0003DMG402006074	N/A	Geraniol 10-hydroxylase	-1.24703221407525	-2.94230689803152	-1.69611010463397	-1.92371249925866
PGSC0003DMG401032143	EDA3	Conserved gene of unknown function	-	-	-	-1.15445954289651
PGSC0003DMG400032147	N/A	Peroxidase	-	-1.49233189706723	-	-
PGSC0003DMG400032156	N/A	Oxidoreductase, 2OG-Fe(II) oxygenase family protein	-	-	2.70211145156377	-
PGSC0003DMG400006159	N/A	Dopamine beta-monooxygenase	-	-2.12322823580304	-	-
PGSC0003DMG400032162	N/A	Short chain alcohol dehydrogenase	-3.85558186113866	-	-	-
PGSC0003DMG400032164	N/A	Short chain alcohol dehydrogenase	-	-2.14194971855732	-	-3.90319090577727
PGSC0003DMG400032208	N/A	Oxidoreductase, 2OG-Fe(II) oxygenase family protein	-	-5.31301111566444	-	-1.90390337955068
PGSC0003DMG400006241	N/A	Conserved gene of unknown function	-	-	-	-1.21578895249754
PGSC0003DMG400006267	N/A	Phosphatidylethanolamine binding protein	-	-	-	6.91198392050751
PGSC0003DMG400032510	N/A	L-ascorbate oxidase	-	-1.69732731437913	-	-
PGSC0003DMG400032537	GSTL2	Glutathione-s-transferase omega	-	-1.4696625337435	-	-1.56649200821166
PGSC0003DMG400006450	ATARD4	Acireductone dioxygenase	-	-	1.08647244562883	-
PGSC0003DMG400006463	N/A	GDSL-like Lipase/Acylhydrolase family protein	-	-	-	3.48334959742379
PGSC0003DMG400033043	ATY13	MYB domain class transcription factor	-	-1.98030593705347	-	-
PGSC0003DMG400033054	BCCP2	Biotin carboxyl carrier protein subunit	1.22580798125914	-	-	-
PGSC0003DMG400006550	LAX3	Auxin influx transport protein	-	-3.14592275809481	-2.16031724043215	-1.66338410003295
PGSC0003DMG400006635	ATAB2	Conserved gene of unknown function	-	-1.00395602021865	-	-
PGSC0003DMG400006648	ATEM6	Embryonic abundant protein 1	-2.75098329655814	-3.36929222685125	-	-
PGSC0003DMG400006672	N/A	Sucrose synthase	-	-	-	1.2631000885612
PGSC0003DMG400006768	PPH	Esterase	-	-1.37989444368347	-	-
PGSC0003DMG402006783	SIG4	RNA polymerase sigma subunit SigD	-	-	-	-7.81553903435515
PGSC0003DMG400033650	N/A	Sterol desaturase	-	-5.15001499427309	-	-
PGSC0003DMG400006822	N/A	Geranylgeranyl hydrogenase	1.03636407918479	-	-	-
PGSC0003DMG400006855	SMT1	S-adenosyl-methionine-sterol-C-methyltransferase	-	-	-	-1.07289621508166
PGSC0003DMG400033695	N/A	DC1 domain containing protein	-	-	-	-1.08455242618049
PGSC0003DMG400033872	N/A	Delta-8 sphingolipid desaturase	-2.0702723596194	3.53533316178131	-	-
PGSC0003DMG400033879	N/A	Jasmonic acid-amino acid-conjugating enzyme	-	-	-	1.5736435759385
PGSC0003DMG400016826	N/A	NAD-dependent isocitrate dehydrogenase	-	-	-	1.12818572063718
PGSC0003DMG400006931	DEGP8	Protease degQ	-	-1.42008009436998	-	-1.1348152047557
PGSC0003DMG400006940	N/A	Oxidoreductase	-	-1.30828739135723	-	-1.37593099101479
PGSC0003DMG400034102	N/A	Acetolactate synthase	-	1.73247399916906	-	-
PGSC0003DMG400006960	N/A	Ubiquitin-protein ligase	1.19032290814909	-	-	-
PGSC0003DMG400016886	N/A	Plastidial lipoyltransferase 2	-	-	-1.06323307165232	-1.0064227152255
PGSC0003DMG400006965	N/A	Glycerol-3-phosphate dehydrogenase	-	-2.5972596151454	-	-
PGSC0003DMG400016915	AHB2	Non-symbiotic hemoglobin 2	-	-1.84394673481855	-	-1.81778285817398
PGSC0003DMG400016918	VTE5	Phytol kinase	-	-	-	-1.2141817052641
PGSC0003DMG400007008	N/A	Conserved gene of unknown function	-	-1.46265291521736	-	-
PGSC0003DMG400007051	RPL4	50S ribosomal protein L4, chloroplastic	-	-1.36720984871776	-	-1.22699528005831
PGSC0003DMG400007056	N/A	Chalcone isomerase	-	-1.0111683056807	-	-
PGSC0003DMG400007078	N/A	Acetolactate synthase	-1.12115358259522	1.01042518683526	-	-
PGSC0003DMG400017110	N/A	Conserved gene of unknown function	-	-5.19179866629362	-	-
PGSC0003DMG400017161	N/A	50S ribosomal protein L28, chloroplastic	-	-1.87509735969079	-	-1.5437017607907
PGSC0003DMG400017183	N/A	Desacetoxyvindoline 4-hydroxylase	-	-	-	1.74162875537566
PGSC0003DMG400017189	N/A	Desacetoxyvindoline 4-hydroxylase	-	-2.90485051593262	-1.65088657397099	-2.79365610871212
PGSC0003DMG400007231	N/A	Flavonol synthase/flavanone 3-hydroxylase	-	-	-	7.48295592408577
PGSC0003DMG400017202	N/A	2-heptaprenyl-1,4-naphthoquinone methyltransferase	-	-	-2.81773900211744	-
PGSC0003DMG400007244	N/A	GDSL-lipase 1	-	-3.61323290486955	-2.53685358762257	-4.4242656799038
PGSC0003DMG400007265	N/A	Cyclopropane fatty acid synthase	-1.13967842224568	-1.99700405252083	-1.26873833292853	-3.96091205724316
PGSC0003DMG401017239	N/A	Deacetoxyvindoline 4-hydroxylase	-	-	-	2.63082193406475
PGSC0003DMG403017241	N/A	Desacetoxyvindoline 4-hydroxylase	-	-	-	2.10475234216214
PGSC0003DMG400017245	N/A	1-aminocyclopropane-1-carboxylate oxidase homolog	-	-	-	-1.33304660439587
PGSC0003DMG400017247	N/A	1-aminocyclopropane-1-carboxylate oxidase homolog	-	-	-	2.79591018690352
PGSC0003DMG400017248	N/A	1-aminocyclopropane-1-carboxylate oxidase homolog	-	-1.59984131563813	-	-
PGSC0003DMG400017257	N/A	Cellulose synthase	-3.73177211233016	-2.20271429048763	-	-
PGSC0003DMG400017266	N/A	Conserved gene of unknown function	-1.43097423773344	-1.44988351015929	-	-
PGSC0003DMG400007346	LPAT3	1-acyl-sn-glycerol-3-phosphate acyltransferase	-	-1.11530240553118	-	-1.21556314038026
PGSC0003DMG400017301	ATGPAT1	ER glycerol-phosphate acyltransferase	-	-5.56728495368862	-1.79845908518993	-2.00402152497105
PGSC0003DMG400007390	FDH	Beta-ketoacyl-CoA synthase	-	-2.49532630011611	-	-1.51376797947232
PGSC0003DMG400034947	N/A	HMGR CoA reductase	-	3.11863692861547	-	-
PGSC0003DMG400017434	N/A	Glyceraldehyde 3-phosphate dehydrogenase	-	-	-	-1.07808685373016
PGSC0003DMG400007514	N/A	Glycolate oxidase	2.10114322072952	1.83950437584702	-	-
PGSC0003DMG400007518	SAMDC	S-adenosylmethionine decarboxylase beta chain	-	-	1.46128184532603	2.00851441927178
PGSC0003DMG400017465	N/A	Lipoxygenase	-	1.15111128475	-	-
PGSC0003DMG400007545	N/A	Lipase class 3 family protein	-	-	-	1.25802001027211
PGSC0003DMG400007581	N/A	Conserved gene of unknown function	-	-	-	1.26703895731394
PGSC0003DMG400007639	N/A	Cytochrome P450	-	-	-	-1.09081244152154
PGSC0003DMG400007640	N/A	Cytochrome P450 monooxygenase CYP736B	-	-	-	-1.50623098166563
PGSC0003DMG400007793	N/A	Lipoxygenase	-	-4.20622756776002	-	-
PGSC0003DMG400007803	N/A	Allyl alcohol dehydrogenase	1.42222498521028	2.13389005358003	1.32139019900197	2.81473047565788
PGSC0003DMG403017663	RPS2	30S ribosomal protein S2, chloroplastic	-	-1.33042737523235	-	-
PGSC0003DMG400017691	TRM11	Methyltransferase/ nucleic acid binding protein	-	-	-	-1.07979820708278
PGSC0003DMG400017707	N/A	4-hydroxyphenylpyruvate dioxygenase	-	-2.31659088075802	-	1.79345726572876
PGSC0003DMG400017714	ANNAT1	Annexin p34	-	1.29360447366482	-	1.61416619122718
PGSC0003DMG400007878	N/A	Conserved gene of unknown function	-	-4.81199187929571	-	-
PGSC0003DMG400007879	N/A	Protein WAX2	-	-	-	8.60821211344639
PGSC0003DMG400007965	N/A	Triacylglycerol lipase	-	-	-	3.1123751382947
PGSC0003DMG400007989	HO2	Heme oxygenase 2	-	-1.10820882831413	-	-
PGSC0003DMG400008016	N/A	Glycogenin	-3.82943292429465	-2.82569702176311	-	-
PGSC0003DMG400008047	N/A	Electron transporter	-2.93363596246055	-2.15024846497052	-	-
PGSC0003DMG400008151	LPAT2	1-acyl-sn-glycerol-3-phosphate acyltransferase	-	-1.12089360965206	-	-1.34596727820765
PGSC0003DMG400018064	N/A	Cytochrome P450 92B1	-	-	-	4.69362547207561
PGSC0003DMG400018080	N/A	Conserved gene of unknown function	-	3.00548423054406	-	-
PGSC0003DMG400008267	N/A	CYP72A54	-2.38297754833208	-2.06150912648862	-2.41576863381757	-
PGSC0003DMG400008307	N/A	3-beta hydroxysteroid dehydrogenase/isomerase	-	-1.27808601780639	-	-
PGSC0003DMG400008311	N/A	50 kDa ketoavyl-ACP synthase	1.23625620098839	-	-	-
PGSC0003DMG400008344	N/A	Glutamate dehydrogenase A	-	-1.90763737462659	-1.31327105076157	-1.73855713419121
PGSC0003DMG400018199	N/A	Cytochrome P450 71A4	-1.44659487059318	-1.14897173254247	-	-
PGSC0003DMG401018218	ISPD	2-C-methyl-D-erythritol 4-phosphate cytidyltransferase	-	-1.1376235252081	-	-
PGSC0003DMG400018234	N/A	Glutamyl-tRNA synthetase, cytoplasmic	-	1.05571468095474	-	-
PGSC0003DMG400008403	N/A	ATP binding / kinase/ protein serine / threonine kinase	-	-1.83736783245645	-	-
PGSC0003DMG400018269	N/A	Glutathione S-transferase	-	1.07510168378772	-	2.23039062665357
PGSC0003DMG400008472	N/A	W-3 desaturase	-	-	-	-1.02388803863594
PGSC0003DMG400008498	N/A	FAD binding domain containing protein	-	-	-	-2.90257049313439
PGSC0003DMG400008533	N/A	Carbonyl reductase	-	-	-	3.9690078316197
PGSC0003DMG400008545	CRY1	Cryptochrome 1b	-	-3.69944433811928	-1.59467779206045	-2.64400590764763
PGSC0003DMG400018458	N/A	Electron carrier	-	-	-	-4.87309636205598
PGSC0003DMG400008642	PDS2	Prenyltransferase	-	-1.27552349106451	-	-
PGSC0003DMG400018533	N/A	Ubiquitin fusion protein	-	-	-	-1.04157279256594
PGSC0003DMG402018552	SSI1	Soluble starch synthase 1, chloroplastic/amyloplastic	-	-	-	-1.00853414947194
PGSC0003DMG400018565	N/A	Alcohol dehydrogenase	-2.61388570640348	-5.23757221313749	-2.68301967798285	-4.18123134553256
PGSC0003DMG400018587	N/A	4-amino-4-deoxychorismate lyase	-	1.18395424097348	-	-
PGSC0003DMG402018597	N/A	Alpha-L-fucosidase 2	1.07824198039036	1.29005861074129	1.47900914117455	1.32106199420004
PGSC0003DMG400018611	N/A	Glycosyl transferase family 17 protein	-1.16893741876494	-	-	-
PGSC0003DMG400018657	N/A	Conserved gene of unknown function	-	-	-	-1.01173282085854
PGSC0003DMG400018659	N/A	Dimethylaniline monooxygenase	-	-	-	-2.07977065340278
PGSC0003DMG400008826	N/A	Laccase	-	-	-	3.57315288074967
PGSC0003DMG400018679	HMG3	3-hydroxy-3-methylglutaryl-coenzyme A reductase 3	-	-	-	1.04581269164229
PGSC0003DMG400018744	N/A	Cytochrome P450-dependent fatty acid hydroxylase	-	-1.72626096823843	-1.4538347877914	-
PGSC0003DMG400008868	N/A	Desacetoxyvindoline 4-hydroxylase	-1.21061535847779	-	-	-
PGSC0003DMG402008890	N/A	Aldo-keto reductase family 4 member C10	1.026943008066	-1.44025456495265	-	-
PGSC0003DMG400008891	N/A	GDP-mannose pyrophosphorylase	-	1.28042522946421	-	-
PGSC0003DMG401008895	N/A	Short chain alcohol dehydrogenase	-	-2.60786490850036	-	-
PGSC0003DMG400008898	N/A	Laccase	3.54460773187746	-	4.28009819807418	5.0182683287647
PGSC0003DMG401008903	N/A	Conserved gene of unknown function	-4.27703141470608	-2.60507491176302	-	-
PGSC0003DMG400018811	ER	Erecta	-	-1.87268438202575	-	-3.84870101155608
PGSC0003DMG400018819	N/A	Thioredoxin	-1.29572840495877	-	-	-
PGSC0003DMG400008947	N/A	Desacetoxyvindoline 4-hydroxylase	1.00794079407893	-	-	-
PGSC0003DMG400018914	N/A	Polyphenol oxidase	-2.35955678961532	-	-	3.93361833068371
PGSC0003DMG400009005	N/A	Triacylglycerol lipase	-	-1.8288700372672	-	-
PGSC0003DMG400018990	N/A	Alpha-L-fucosidase 2	-	-2.92449349033925	-	-1.5005499687123
PGSC0003DMG400009031	N/A	Ctp synthase	-	-	-	-1.15633136611104
PGSC0003DMG400009061	N/A	N-acetyl-glutamate synthase	-	-1.02683523553794	-	-1.90084028875948
PGSC0003DMG400009105	FTSH11	ATP-dependent peptidase	-	-1.04062387132053	-	-1.26298979079428
PGSC0003DMG400019180	N/A	Isoamyl acetate-hydrolyzing esterase	-	1.4077106451782	1.32565181978799	-
PGSC0003DMG400019185	N/A	Diphenol oxidase	-2.71836070224059	-1.87146179915297	-	-
PGSC0003DMG400019196	N/A	Tropinone reductase	-	-3.3534731284039	-	-
PGSC0003DMG400019228	N/A	Glycosyltransferase, CAZy family GT8	-3.65031079365469	-2.41093221966426	-	-
PGSC0003DMG400019305	N/A	Beta-ketoacyl-coa synthase family protein	-	-6.53384441056417	-	-
PGSC0003DMG400019319	N/A	Type I inositol polyphosphate 5-phosphatase	-	-2.99737869100126	-	-1.31552285164668
PGSC0003DMG400019347	N/A	Chlorophyllase 2	-	-3.65352029661592	-	-
PGSC0003DMG400019386	N/A	Phenylalanine ammonia-lyase	-	-1.00276702795945	-	-2.31077973544527
PGSC0003DMG400009311	N/A	Cytochrome P450	-	-	-	-3.92620341251652
PGSC0003DMG400019470	N/A	Carboxylic ester hydrolase	-	-	-	6.83603382063203
PGSC0003DMG400019529	N/A	Zinc finger protein	-	5.95720703371692	-	5.22151189320813
PGSC0003DMG400019536	N/A	Conserved gene of unknown function	-	-	-	1.11538395854297
PGSC0003DMG400009406	TCP10	Transcription factor	-	-3.65906091446362	-1.57664480456335	-2.10695888966826
PGSC0003DMG400019731	N/A	Galactosyltransferase family protein	-1.32103780453053	-	-	-
PGSC0003DMG403009622	N/A	Cytochrome P450	-	-1.06172855070138	-	-
PGSC0003DMG400019823	NDF1	Conserved gene of unknown function	-	-2.0419023281719	-	-1.11401717650781
PGSC0003DMG400019825	N/A	Cinnamoyl CoA reductase	-	-	1.26086803457001	1.58273439962784
PGSC0003DMG400019837	CCB3	Conserved gene of unknown function	-	-1.294690653971	-	-
PGSC0003DMG400009714	N/A	Kinesin light chain	-	-	-1.01749678585987	-
PGSC0003DMG400009719	N/A	1-aminocyclopropane-1-carboxylate oxidase	-	-	-	7.12611508843814
PGSC0003DMG400009759	N/A	Cytochrome P450 71D7	-1.17765257311154	-1.192326703286	-	-
PGSC0003DMG400009760	N/A	Cytochrome P450 71D6	-1.28538922600681	-1.27947804042169	-	-
PGSC0003DMG400019991	N/A	Aldehyde dehydrogenase family 3 member F1	-	-2.46669147119016	-	-3.20420289121509
PGSC0003DMG400009810	N/A	Cytochrome P450 hydroxylase	-	-	-	3.62229253937641
PGSC0003DMG400009811	N/A	Cytochrome P450	-	-	-	2.02765099493818
PGSC0003DMG400009812	N/A	Cytochrome P450	-	-	-	3.5382902343294
PGSC0003DMG400020084	N/A	Zinc finger protein	-	-	-	-3.81028932193772
PGSC0003DMG401009879	N/A	Zinc finger protein	-	-	-	-2.64967059218504
PGSC0003DMG402009879	N/A	Zinc finger protein	-1.07620663423702	-1.3014060252884	-	-
PGSC0003DMG400009883	CPK29	Calcium-dependent protein kinase	-1.35909645624418	-	-	-
PGSC0003DMG400009887	N/A	Phospholipase D delta	-1.38134862753959	-1.28254390551897	-	-
PGSC0003DMG400009906	CAT1	Catalase isozyme 3	-	-	-	1.61748863450771
PGSC0003DMG400009924	HMG1	3-hydroxy-3-methylglutaryl coenzyme A reductase	-	1.09715058157973	-	-
PGSC0003DMG400020170	N/A	Cytochrome P450	-	-1.45400982859496	-	-
PGSC0003DMG400009940	SHD	Endoplasmin homolog	1.17632695865719	1.46521691969438	-	-
PGSC0003DMG400010025	N/A	Multicopper oxidase	-	-	-	1.68847423106915
PGSC0003DMG402010026	N/A	Geraniol 10-hydroxylase	-	-	-	-1.33817158653722
PGSC0003DMG400010061	N/A	Peroxidase 10	-	-3.76119350037479	-	-2.4969814656627
PGSC0003DMG400020345	N/A	Diphenol oxidase	-2.61941966979487	-1.89574085977842	-	-
PGSC0003DMG400020355	N/A	Conserved gene of unknown function	-1.43607837012868	-2.11175827234013	-	-
PGSC0003DMG400010072	N/A	Geraniol 10-hydroxylase	3.47131850137932	-	-	2.2274914390155
PGSC0003DMG401010073	N/A	Geraniol 10-hydroxylase	2.20005305074305	-	-	-
PGSC0003DMG400020380	MENG	Fgenesh protein 2	-	-	-	-1.01964615465185
PGSC0003DMG400011170	N/A	Protein WAX2	-	-3.0209966550749	-2.13462004741984	-4.35502422685906
PGSC0003DMG403020453	N/A	Cytochrome P450 71D7	-	-2.40977120293348	-	-
PGSC0003DMG400010228	N/A	Triacylglycerol lipase	-	1.22823717020696	-	1.05407355683639
PGSC0003DMG400010268	N/A	Cytochrome P450	-	2.11069097486374	-	-
PGSC0003DMG400011226	N/A	Sodium/potassium/calcium exchanger 6	-1.69680997092552	-5.79193510190139	-2.65883509098135	-
PGSC0003DMG400011238	N/A	Amine oxidase	-	-1.47542475028262	-	-1.07527123943348
PGSC0003DMG400010408	N/A	Oxidoreductase	-	-1.25460827929437	-	-
PGSC0003DMG400020619	N/A	Trehalose-6-phosphate synthase	-	1.47131650562947	1.11056827889632	-
PGSC0003DMG400020628	MRH3	Bristled	-	-	-	4.45573035589808
PGSC0003DMG400010428	N/A	TRNA (Guanine-n(7)-)-methyltransferase	1.0313182372917	-	-	-
PGSC0003DMG400010465	N/A	Peroxidase	3.00711130366606	4.23677785156149	-	2.57163063778329
PGSC0003DMG400010472	N/A	Thylakoid lumen 15.0 kDa protein	-	-1.23306714284882	-	-
PGSC0003DMG400011257	N/A	Adenosine deaminase	-	-1.31597033690329	-	-
PGSC0003DMG400011282	N/A	Tryptophan synthase beta chain	-	-	-	-3.80241517468094
PGSC0003DMG400020798	N/A	Cationic peroxidase 1	-	-	-	6.71360752383974
PGSC0003DMG400010666	N/A	Flavonol synthase/flavanone 3-hydroxylase	-	-	-	-1.13001361264244
PGSC0003DMG400020814	N/A	Conserved gene of unknown function	-	-1.37383898380811	-	-1.48822311361103
PGSC0003DMG400010718	N/A	GDSL-motif lipase/hydrolase family protein	-	-2.11338711240074	-	-
PGSC0003DMG400010726	ARAC2	Rac-like GTP-binding protein RAC13	-1.64608906089037	-1.36821658211592	-	-
PGSC0003DMG400010737	N/A	Alpha-L-fucosidase 2	1.31072660321969	-	-	2.08524492211577
PGSC0003DMG400010839	N/A	Aromatic amino acid decarboxylase 1B	-	-	-	3.39042277186238
PGSC0003DMG400021108	N/A	Conserved gene of unknown function	-	-	-	4.15315448325396
PGSC0003DMG400021109	N/A	Conserved gene of unknown function	-	-	-	9.67365755650629
PGSC0003DMG400021142	N/A	DWARF1/DIMINUTO	-	-4.34592792958889	-	-
PGSC0003DMG400011019	N/A	Diphenol oxidase	-3.49854779958974	-2.34601984809255	-	-
PGSC0003DMG400011370	N/A	Rubber elongation factor	-	1.85109797111378	1.4249932494839	-
PGSC0003DMG400011038	N/A	Short chain alcohol dehydrogenase	-	-5.99856160847458	-	-
PGSC0003DMG400011042	N/A	Cytochrome P450	-	-1.03170961144869	-	-
PGSC0003DMG400011044	N/A	Enolase	-	-1.48908551510018	-	-
PGSC0003DMG400011378	N/A	CONSTANS-like zinc finger protein	-	-1.33800812098917	-1.09063128776872	-1.23190514326676
PGSC0003DMG400011093	N/A	Zinc finger family protein	-1.32636451241385	-1.45314972024546	-	-
PGSC0003DMG401021239	N/A	Glu-tRNA(Gln) amidotransferase subunit A	-	-	-	-1.14044577347651
PGSC0003DMG402021263	HEME1	Uroporphyrinogen decarboxylase	-	-1.11198090290993	-	-
PGSC0003DMG400011148	IRX3	Cellulose synthase 3	-3.64109998943333	-2.20439794231417	-1.75950476922722	-
PGSC0003DMG400021276	N/A	Aminotransferase family protein	-	-	-	-1.52631405330987
PGSC0003DMG400011429	N/A	Conserved gene of unknown function	-	6.54789011772233	-	1.7594848089463
PGSC0003DMG400011436	N/A	Enoyl-acyl-carrier-protein reductase	1.11589035845119	-	-	-
PGSC0003DMG400021391	N/A	ATPAO5	-	-2.48548223384108	-1.52819675899666	-2.67238443531391
PGSC0003DMG400021542	N/A	CYP81B36	-	1.8793225307238	-	1.13299735236535
PGSC0003DMG400021550	N/A	Adenosine kinase isoform 1T	1.2432713259626	-	-	-
PGSC0003DMG400021553	SIGF	RNA polymerase sigma factor rpoD	-	-1.13704224951153	-	-1.23051929464178
PGSC0003DMG400021579	N/A	Cytochrome P450	-	2.50047219665128	2.61128902787736	-
PGSC0003DMG400021685	N/A	Thioredoxin	1.26395117595991	-	-	-
PGSC0003DMG400021708	N/A	DAG protein, chloroplastic	-	-	-	-1.01818457420811
PGSC0003DMG400021736	N/A	1-aminocyclopropane-1-carboxylate oxidase	-	-	-	-1.10074445710614
PGSC0003DMG400022502	N/A	Deoxyuridine 5'-triphosphate nucleotidohydrolase	-	-	1.90022678517287	1.43445631262611
PGSC0003DMG400021814	N/A	Conserved gene of unknown function	-2.3231821248944	4.29295367593969	-	-
PGSC0003DMG400022567	N/A	Peroxidase 72	-	-	-	9.90568556832746
PGSC0003DMG402021870	N/A	Cytochrome P450 monooxygenase CYP83E9	-	-3.7443659363669	-	-4.9207840024645
PGSC0003DMG400022618	N/A	EMB2421	-	-	-	-1.64438392209555
PGSC0003DMG400021873	N/A	Conserved gene of unknown function	-	-	-	-3.66333213896435
PGSC0003DMG400021874	N/A	Cytochrome P450	-	-3.60267663073838	-	-
PGSC0003DMG400021875	N/A	Conserved gene of unknown function	-	-1.27561390690886	-	-
PGSC0003DMG402021921	N/A	Ribose-phosphate pyrophosphokinase	-	-	-	-1.36423819104655
PGSC0003DMG402011540	N/A	Branched-chain-amino-acid aminotransferase	-	-4.70005950127558	-	-
PGSC0003DMG401000007	N/A	1-acylglycerophosphocholine O-acyltransferase	-	1.13825527879388	-	-
PGSC0003DMG400022024	N/A	Conserved gene of unknown function	-	-1.0318492313172	-	-1.00943261530719
PGSC0003DMG400022716	N/A	Phospholipase A22	-	-1.02341823207783	-	-
PGSC0003DMG402000020	N/A	Conserved gene of unknown function	-1.04742644875553	-1.19201019853869	-	-
PGSC0003DMG400022743	N/A	Cytochrome P450	-	-2.11274064622212	-	-1.13208579645813
PGSC0003DMG400022751	N/A	Molybdopterin cofactor sulfurase	-	-	-1.74514095220019	-
PGSC0003DMG400022127	N/A	Iojap protein	-	-1.33081585575697	-	-1.14930801079432
PGSC0003DMG400011560	N/A	Cytochrome P450	-	-	-	1.72760974796522
PGSC0003DMG400000101	N/A	Triacylglycerol lipase	-	1.60409206697179	-	-
PGSC0003DMG400000110	N/A	Wax synthase	-	-2.45858171602138	-	-
PGSC0003DMG400022796	N/A	Aspartate-semialdehyde dehydrogenase	1.1766657938318	-	-	-
PGSC0003DMG400022827	DES-1-LIKE	Sphingolipid delta 4 desaturase DES-1	-	-	-	-1.15224417173947
PGSC0003DMG400000148	N/A	Cytochrome P450	-	-	-	1.57715857195146
PGSC0003DMG400022181	N/A	Serine acetyltransferase	-	1.62655017978352	-	1.46520979161174
PGSC0003DMG400022868	N/A	2-oxoglutarate-dependent dioxygenase	-	-	1.88321489653717	1.71493449231307
PGSC0003DMG400000190	AN	Angustifolia	-	1.02020794120754	-	-
PGSC0003DMG400022214	N/A	Geranyl geranyl pyrophosphate synthase	-	-	-	10.3386682296275
PGSC0003DMG402022215	ACO2	Aconitate hydratase 3	-	1.04031702107664	-	-
PGSC0003DMG402022236	N/A	GTP-binding protein	-	-	-	-1.35340734091546
PGSC0003DMG400022894	LOX3.1	Lipoxygenase	-1.43175008345623	-1.18270062499536	-	-
PGSC0003DMG402022901	N/A	Glycolate oxidase	-	-2.1089089164142	-	-
PGSC0003DMG400000244	N/A	Cytochrome P450	-	-1.91433843990793	-1.70814201413725	-2.59218828052502
PGSC0003DMG400000282	ATSERAT1;1	Serine acetyltransferase 7	-	-	-	1.50896756802274
PGSC0003DMG400000295	N/A	Hexokinase 5	-	-	-	-1.17117438080225
PGSC0003DMG400022963	N/A	Isoamyl acetate-hydrolyzing esterase	1.10155469400693	-	-	-
PGSC0003DMG400022967	N/A	GTP-binding protein era	-	-	-	-1.1614217993903
PGSC0003DMG400011655	N/A	Chalcone isomerase	-3.02721518495342	-5.06014338613745	-	-2.40353556296108
PGSC0003DMG400022394	N/A	FAD-binding domain-containing protein	-	-	-	8.73301682283085
PGSC0003DMG400000378	PLSP1	Signal peptidase I	-	-1.08686638495631	-	-
PGSC0003DMG400000380	AT-HSFC1	HSF domain class transcription factor	-	-1.0659412622763	-	-
PGSC0003DMG400000411	FRA8	Transferase	-1.16318074998752	-2.31124806002288	-1.05793940814121	-1.13410922813884
PGSC0003DMG400000417	CSD2	Superoxide dismutase [Cu-Zn]	-	-1.58418544794669	-	-
PGSC0003DMG402011679	N/A	Ent-kaurene oxidase	-3.64134042981911	-	-	-
PGSC0003DMG400023173	N/A	Methylputrescine oxidase	-	-2.36994702830685	-	-
PGSC0003DMG400023194	N/A	Short chain alcohol dehydrogenase	-	-	-	-7.22604459965677
PGSC0003DMG400023229	N/A	Aromatic amino acid decarboxylase 2	-	-7.36597093163897	-	-
PGSC0003DMG402000506	N/A	Alpha-DOX2	-	-	-	2.36243792606782
PGSC0003DMG400000508	N/A	Metal ion binding protein	-	-1.74812304454629	-	-1.58674650853136
PGSC0003DMG400000511	N/A	Class III peroxidase	-	-	-	1.77135519711978
PGSC0003DMG400011750	N/A	Cytochrome P-450	-	-3.61126606185825	-	-
PGSC0003DMG400011751	N/A	2-oxoglutarate-dependent dioxygenase	-	-5.13537038411586	-	-
PGSC0003DMG400011752	N/A	Cellulose synthase	-	-6.53436584040205	-	-
PGSC0003DMG400000560	ATOMT1	Catechol O-methyltransferase	-1.43958055316928	-1.08534692197056	-	-
PGSC0003DMG400023361	N/A	Methylenetetrahydrofolate reductase	-	-1.23417241352627	-	-
PGSC0003DMG400023362	N/A	Alcohol dehydrogenase	-	-1.62920617598471	-	-
PGSC0003DMG400023382	N/A	Cytochrome P450 77A2	-	-3.48364363473472	-	-2.23586591378037
PGSC0003DMG400023393	N/A	ATPase inhibitor	-	-	-	1.07326115711087
PGSC0003DMG400000614	N/A	Phospholipase PLDa1	-	2.78295970076903	-	-
PGSC0003DMG400023422	OVA1	Methionyl-tRNA synthetase (AtcpMetRS)	-	-	-	-1.14569508751084
PGSC0003DMG400000639	N/A	Delta 9 desaturase	-	-1.44657993104488	-	-2.62252479578348
PGSC0003DMG401023448	N/A	Protein disulfide isomerase	-	2.98788044263024	-	-
PGSC0003DMG400000684	N/A	Laccase	-	-	-	3.65836222604216
PGSC0003DMG400000686	N/A	Zinc finger protein	-	-3.88938295525562	-	-4.06707435893867
PGSC0003DMG400011834	N/A	Oxidoreductase	-	-1.17132946880123	-	-1.54775125822391
PGSC0003DMG400011864	N/A	F-box protein, atfbl3	-1.12235662168357	-	-	-1.11158790549817
PGSC0003DMG400000735	N/A	Glucose-1-phosphate adenylyltransferase	-	1.30752394103247	2.19681418364117	1.11148948690892
PGSC0003DMG400000744	N/A	Geraniol 10-hydroxylase	-1.70686532001138	-3.75761755522916	-	-2.51622521447325
PGSC0003DMG400000761	N/A	Multicopper oxidase	-	-1.62822357071405	-1.67773272143069	-2.21913715116637
PGSC0003DMG401011882	N/A	Formyltetrahydrofolate deformylase	-	-1.33763980605175	-	-
PGSC0003DMG402023595	N/A	Cytochrome P450	-	-	-	-2.7240552665429
PGSC0003DMG400023608	N/A	Fumarylacetoacetate hydrolase	-	-	1.1654513388082	1.2384739178733
PGSC0003DMG400023620	N/A	Glutamine synthetase	-	-	1.19402072924398	-
PGSC0003DMG400000894	N/A	Thylakoid-bound ascorbate peroxidase 6	-	-	-	-1.00190085316226
PGSC0003DMG400023659	N/A	Thioredoxin	-1.06911689061975	-	-	-
PGSC0003DMG400000977	N/A	Multicopper oxidase	-	-	-	-1.04720636696028
PGSC0003DMG400000978	N/A	Acyl-[acyl-carrier-protein] desaturase, chloroplastic	-	-1.02593297522159	-1.09181919892022	-
PGSC0003DMG400000986	N/A	3-oxo-5-alpha-steroid 4-dehydrogenase family protein	-	-1.69430046965612	-	-
PGSC0003DMG400023694	N/A	Cytochrome P450	-	-1.98013806350319	-	-
PGSC0003DMG400000997	N/A	Zinc finger protein	-	-2.82333639165823	-	-2.68356800696617
PGSC0003DMG400001014	ATPB	H+-transporting two-sector ATPase, alpha/beta subunit, central region	-	-	3.87461841226348	-
PGSC0003DMG400001060	BAS1	Brassinosteroid hydroxylase	-	-2.76997575624725	-1.97845652321552	-2.54960198565918
PGSC0003DMG400012002	N/A	Oxidoreductase	-	-	-1.04768954041438	-1.97214173901319
PGSC0003DMG400001096	N/A	Transporter	-	1.00786728319532	-	-
PGSC0003DMG400023822	N/A	Isoamyl acetate-hydrolyzing esterase	-	-2.66772043549914	-	-
PGSC0003DMG400001144	N/A	Cytochrome P450 92B1	-	-6.96001957018048	-2.12808699517594	-5.80043637473165
PGSC0003DMG400023846	N/A	Microsomal omega-6-desaturase	-	-2.79663644036071	-	-
PGSC0003DMG400023850	N/A	2-oxoglutarate-dependent dioxygenase	1.49358891288772	1.05310039760594	-	1.08033868565696
PGSC0003DMG400012073	N/A	Camphor resistance CrcB family protein	-	-2.36433758751335	-	-
PGSC0003DMG400001304	N/A	Protein P21	-	1.25832609286722	-	2.53869574771438
PGSC0003DMG402001316	N/A	Aldose-1-epimerase	1.57188517050371	-	1.27385233439615	1.73926004581996
PGSC0003DMG400001317	N/A	Non-cell-autonomous protein pathway2	-	-	-	5.87037083262567
PGSC0003DMG400023975	COX15	Cytochrome C oxidase assembly protein cox15	1.34155039825426	-	-	-
PGSC0003DMG400001362	N/A	Transcription factor	-	-	-	-1.10000463267042
PGSC0003DMG400024019	N/A	Peroxidase 29	-	-	-	-1.25885926155427
PGSC0003DMG400012113	N/A	NAC domain protein	-1.41804305909845	-1.9323229671821	-1.64058860409977	-1.41953728533064
PGSC0003DMG400024095	N/A	Thioredoxin Y1, chloroplastic	-	-1.78749838845943	-	-
PGSC0003DMG400024097	N/A	Sterol glucosyltransferase	-	-1.21126123046562	-	-
PGSC0003DMG400012128	N/A	Carbon-nitrogen hydrolase family protein	-	-1.07643225326512	-	-
PGSC0003DMG400024154	N/A	3-isopropylmalate dehydrogenase small subunit	-	-	-	1.07002706849089
PGSC0003DMG401001548	N/A	Triacylglycerol lipase	-1.01666610905229	-	-	-
PGSC0003DMG400024160	N/A	Phospholipase A1	-3.98183148106974	-10.9346902964836	-4.05354011478338	-4.46309481123421
PGSC0003DMG400024161	N/A	Monoxygenase	-	-1.60647886943842	-	-1.3122963967043
PGSC0003DMG400001555	GATB	Aspartyl/glutamyl-tRNA(Asn/Gln) amidotransferase subunit B	-	-1.22502096906378	-	-1.09300733994644
PGSC0003DMG400024181	N/A	CER6	-	-2.89143513134884	-	-
PGSC0003DMG400001573	N/A	Serine acetyltransferase 2	-	1.07409622963342	-	1.48515963075694
PGSC0003DMG400001599	MRL1	Pentatricopeptide repeat-containing protein	-	-	-	-1.17288585480015
PGSC0003DMG401001610	N/A	Auxin-induced SAUR	-1.26215946195355	-	-	-
PGSC0003DMG400024212	N/A	Uridylate kinase plant	-	-	-	1.08696580234602
PGSC0003DMG400024220	PKP3	Pyruvate kinase isozyme G, chloroplastic	1.6090990500691	1.18816804664286	1.10818937132909	1.65165100073424
PGSC0003DMG400012202	CYP86A7	Cytochrome P450 fatty acid omega-hydroxylase	-	-2.93941262323816	-	-
PGSC0003DMG400024278	N/A	Phenylacetaldehyde synthase	-	-8.93873237374341	-	-
PGSC0003DMG400024289	N/A	Reticuline oxidase	-1.32796715531511	-	-	1.2117327569465
PGSC0003DMG400024294	N/A	Electron carrier	-	-1.40267959586344	-	-
PGSC0003DMG400001748	N/A	50S ribosomal protein L5	-	-1.00905199660759	-	-
PGSC0003DMG400001769	IRX9	Beta-1,3-glucuronyltransferase	-3.57664853754687	-2.69009670227819	-	-
PGSC0003DMG400001774	N/A	Peroxidase	-	-1.47181953205292	-	-
PGSC0003DMG400012233	ATGRF8	Conserved gene of unknown function	-	-1.45293563620868	-	-2.02260930530377
PGSC0003DMG400012262	N/A	3-oxoacyl-[acyl-carrier-protein] synthase	-	-	-	2.13423488241009
PGSC0003DMG400012274	N/A	UDP-glucose 4-epimerase	-	-1.45754504576999	-	-
PGSC0003DMG400012306	N/A	Ubiquitin carrier protein	-	1.74689375186122	-	1.34321092044142
PGSC0003DMG400012316	N/A	Respiratory burst oxidase homolog protein A	-2.09622667882186	-	-	-
PGSC0003DMG400001972	N/A	Photosystem Q(B) protein	-	-	1.54278013081541	1.58584814642581
PGSC0003DMG401001978	N/A	Uricase	-	-	-	1.00095128769208
PGSC0003DMG401012386	N/A	CYP72A58	-	-1.29508304412671	-	-
PGSC0003DMG400012396	N/A	Lanceolate	-	-1.1137598432393	-	-1.22874163218752
PGSC0003DMG400012405	N/A	30S ribosomal protein S20	-	-1.47823971036913	-	-1.45972713937099
PGSC0003DMG400024530	N/A	Protein COBRA	-4.69907594582846	-2.79210769941693	-	-
PGSC0003DMG400002049	N/A	Anthranilate N-benzoyltransferase protein	-	-2.35226800458691	-	-2.45269493138093
PGSC0003DMG400002068	N/A	Gibberellin 2-oxidase 1	-	-2.92879572668743	-	-
PGSC0003DMG400024556	N/A	Dimethylaniline monooxygenase	-	-1.93494159402434	-	-
PGSC0003DMG400002078	CYP77B1	Cytochrome P450	-	-3.95635781398929	-	-
PGSC0003DMG400012458	N/A	Disease resistance protein (TIR class)	-	-	-	-1.59872058744263
PGSC0003DMG400002156	N/A	C-4 sterol methyl oxidase 2	-	-	2.88165810313644	-
PGSC0003DMG400002202	N/A	ATP synthase subunit 9, mitochondrial	-	-	1.44221414116298	-
PGSC0003DMG400024630	CYP78A10	Cytochrome P450	2.6147141097024	-	3.82005083086657	-
PGSC0003DMG400012549	DHS2	2-dehydro-3-deoxyphosphoheptonate aldolase/ 3-deoxy-d-arabino-heptulosonate 7-phosphate synthetase	-	-	-	1.28040466737126
PGSC0003DMG400002234	CCD8	Dad1/CCD8	-	-	-	-2.31145111541817
PGSC0003DMG400012564	N/A	DH putative beta-hydroxyacyl-ACP dehydratase	1.07029967564026	-	-	-
PGSC0003DMG400012566	N/A	Protein phosphatase 2c	-	-1.4029855866257	-	-
PGSC0003DMG401024691	N/A	Lipoxygenase	-	2.60159219903494	-	-
PGSC0003DMG402024691	N/A	Lipoxygenase	-	4.79109771103989	-	-
PGSC0003DMG402024737	N/A	Alpha-L-fucosidase 2	-2.85500596175804	-2.36763697157242	-	-
PGSC0003DMG400024741	N/A	Lipoxygenase	-	-	-	-2.41397984199741
PGSC0003DMG400002396	N/A	Glycosyltransferase, CAZy family GT2	-	-	-	1.7457592129597
PGSC0003DMG400012669	N/A	Cytochrome P450	2.08568489830547	-	-	-
PGSC0003DMG400002519	N/A	Zinc finger protein	-	-1.931229805915	-	-2.09835687323862
PGSC0003DMG400002520	N/A	Zinc finger protein	-	-3.09132474190352	-	-1.79606591038188
PGSC0003DMG400002525	HXK1	Hexokinase 7	-	-	-	1.00153121977529
PGSC0003DMG400012763	N/A	C-4 sterol methyl oxidase	-	-1.96060273375178	2.08875154549224	-
PGSC0003DMG400002592	PLDEPSILON	Phospholipase d	-	-	-	2.04829644574442
PGSC0003DMG400024897	N/A	Conserved gene of unknown function	-	-	-	1.57209571826863
PGSC0003DMG400002612	N/A	Malic enzyme	-1.8138545372689	-	-2.56689102468958	-
PGSC0003DMG400012855	N/A	Glycerophosphodiesterase	-	-7.06947175113909	-	-
PGSC0003DMG400002660	ABI5	DNA binding protein	-	-	3.43960942966662	-
PGSC0003DMG400012878	N/A	Patatin T5	-	-	-	1.21261987968867
PGSC0003DMG400012913	N/A	Zinc finger homeodomain protein 1	-	-	-	-1.72898752171752
PGSC0003DMG400024989	N/A	Nucleic acid binding protein	-3.5635531916515	-2.36173047490859	-	-
PGSC0003DMG400012919	N/A	Cinnamyl alcohol dehydrogenase	-	-4.36391012487478	-	-2.71179503194605
PGSC0003DMG400012953	N/A	Cytochrome P450	-	-	-	-1.23423932042551
PGSC0003DMG400002779	ATPDIL2-1	Disulfide-isomerase	1.11876728771301	-	-	-
PGSC0003DMG400002787	N/A	Zinc finger protein	1.69543266097244	-	1.05452077179156	-
PGSC0003DMG400012986	N/A	Zinc finger protein	-	-	1.36382467710005	1.41235944305233
PGSC0003DMG401025057	N/A	Inositol-1,4,5-triphosphate-5-phosphatase	-	1.0560014685959	-	-
PGSC0003DMG402025057	N/A	Short-chain dehydrogenase/reductase family protein	-	-2.65870568016563	-	-1.39015588099151
PGSC0003DMG400002927	FAB1	Beta-ketoacyl-ACP synthase II-1	-	-	-	-1.52051881008947
PGSC0003DMG400013089	N/A	Gibberellin 2-oxidase	-	-	-	3.18931731387526
PGSC0003DMG400025117	N/A	Uridine cytidine kinase I	1.076467593065	-	-	1.30784086682545
PGSC0003DMG400002967	N/A	Pheophorbide A oxygenase	-	-	3.35381792048479	-
PGSC0003DMG400025127	PHO1;H1	Pho1	-	1.05511355096242	-	-
PGSC0003DMG400025162	N/A	Conserved gene of unknown function	-	-1.00569948936692	-	-
PGSC0003DMG400025174	LACS2	Acyl CoA synthetase	-	-3.16916375450891	-	-2.28030202990943
PGSC0003DMG400003079	N/A	Leucoanthocyanidin dioxygenase	-	-1.93717717444364	-	-
PGSC0003DMG400003089	N/A	Flavonol synthase/flavanone 3-hydroxylase	-	-	-	1.32230362161372
PGSC0003DMG400025223	LAF3	Exoenzymes regulatory protein aepA	-1.138310320429	-1.11819082426914	-	-
PGSC0003DMG400013273	N/A	Fumarylacetoacetate hydrolase	-1.11774859444092	-1.01430698004703	-	-
PGSC0003DMG400003138	EMB2726	Elongation factor Ts	-	-	-	-1.0894558529065
PGSC0003DMG400025298	N/A	Pyruvate kinase, cytosolic isozyme	-	1.19703253083503	-	-
PGSC0003DMG400003208	N/A	Phosphatidylcholine transfer protein	-	-1.14951338978927	-	-1.31438717786068
PGSC0003DMG400013345	MTACP3	Acyl carrier protein	-	-1.06034360493725	-	-
PGSC0003DMG400025331	N/A	Short chain alcohol dehydrogenase	-	-	1.32363506645812	-
PGSC0003DMG400013398	N/A	Cellulose synthase	-	-	-	1.1217521872774
PGSC0003DMG400025361	PHOT1	Phototropin-1	-	-	-	-1.48838322162958
PGSC0003DMG401003285	ATPRMT3	Protein arginine n-methyltransferase	1.09520658418744	-	-	-
PGSC0003DMG401013422	N/A	GDSL-lipase protein	-	-7.22734751849273	-	-7.39635676771856
PGSC0003DMG400003304	N/A	Cytochrome P450	-	-	-	4.3427340584036
PGSC0003DMG400003305	N/A	Cytochrome P450	-2.56496552737615	-4.56122220345918	-3.20406894758541	-
PGSC0003DMG400003340	N/A	P450 mono-oxygenase	-	-1.91588671444811	-	-
PGSC0003DMG400025407	N/A	Pyruvate dehydrogenase	-1.75945334954363	-	-	-
PGSC0003DMG400003341	N/A	Cytochrome P450	-	-	-	-5.07023062083075
PGSC0003DMG400003342	N/A	Cytochrome P450	-1.07771406784408	-1.86552714522164	-1.29346411455627	-
PGSC0003DMG400003346	N/A	Cytochrome P450	-	-	2.57886509858077	3.81676675456501
PGSC0003DMG400013479	N/A	Seryl-tRNA synthetase	-1.69992297853939	-	-	-
PGSC0003DMG400003383	N/A	Protein SUR2	-1.63727497627882	-	-	-
PGSC0003DMG400013515	ECHID	Naphthoate synthase	-	-1.11294279958018	-	-1.58318040104429
PGSC0003DMG400025474	N/A	Nucleic acid binding protein	-3.67489892050072	-2.24465897613405	-	-
PGSC0003DMG400025487	ICL	Isocitrate lyase	-2.13466313299209	-	-	-
PGSC0003DMG400013547	N/A	Sucrose sythase	-2.10748211922758	-2.15329936834659	-1.30511505367306	-
PGSC0003DMG400013550	N/A	Respiratory burst oxidase	-2.02030637929686	-	-	-
PGSC0003DMG400025492	N/A	Peroxidase	-	-	1.03800724479785	-
PGSC0003DMG402003479	N/A	Oxidoreductase, 2OG-Fe(II) oxygenase family protein	-	-5.36270898864317	-	-
PGSC0003DMG400003512	N/A	Laccase	-	-	-	2.89621283791827
PGSC0003DMG400003522	N/A	Galactinol synthase	-	-1.52510479132426	-	-
PGSC0003DMG400013629	N/A	Cytochrome P450 hydroxylase	-	-4.59748097944208	-	-
PGSC0003DMG400003546	N/A	Ferulate-5-hydroxylase	-	-	-	1.07039383531187
PGSC0003DMG400003645	N/A	Ascorbate peroxidase	-5.04158070721567	-	-	-
PGSC0003DMG402003646	APX5	Ascorbate peroxidase	-4.43484136065103	1.76258612417877	-	-
PGSC0003DMG400003664	N/A	Protein-methionine-s-oxide reductase	-1.08639177596268	-1.37955953047314	-	-
PGSC0003DMG400003703	BGAL5	Beta-galactosidase	-	-	-	8.05420602221076
PGSC0003DMG400013855	N/A	Multicopper oxidase	-	-	-	1.01156235533856
PGSC0003DMG400003771	MP	Auxin response factor 5	1.66095584742291	-	-	1.01250832110665
PGSC0003DMG400025766	N/A	Ribosomal pseudouridine synthase	-	-	-	-1.015360917016
PGSC0003DMG400003822	CESA4	Cellulose synthase	-3.25336775116042	-2.22572125638572	-2.00099507367868	-
PGSC0003DMG400013929	N/A	Cytochrome P450 92B1	-	-4.99563944045699	-	-8.37069344323717
PGSC0003DMG400025795	CYP707A4	Cytochrome P450	-	-	1.61852048115944	-
PGSC0003DMG400003891	N/A	Thioredoxin	-	-	-	-1.23803858778596
PGSC0003DMG400025823	N/A	Nitrite reductase	-	1.22903379185148	1.70205370191662	-
PGSC0003DMG400014012	N/A	Flavonoid 3-hydroxylase	2.34004046165174	-	-	2.13497718906171
PGSC0003DMG400003929	N/A	C-4 methyl sterol oxidase	-	-1.19412910502792	-	-
PGSC0003DMG400025849	N/A	Phosphoribosylformylglycinamidine synthase	-	-	-	-1.17186188242736
PGSC0003DMG400025861	ATMTK	Methylthioribose kinase	-	1.05033545864058	-	-
PGSC0003DMG400014052	N/A	Phenylacetaldehyde synthase	-	-	-	-7.0081916176323
PGSC0003DMG400025866	2016-09-01	Stress-enhanced protein 1	-	-1.2565478285505	-	-
PGSC0003DMG400025885	N/A	Phospholipase C	-	-	-	-1.10197864167562
PGSC0003DMG400025888	MCCB	Methylcrotonoyl-CoA carboxylase beta chain, mitochondrial	-	-1.24098374813395	-	-
PGSC0003DMG400004018	N/A	Triacylglycerol lipase	-	-3.46505710177779	-	-
PGSC0003DMG400004020	ABA1	Zeaxanthin epoxidase, chloroplastic	-1.23346115708717	-	-	-
PGSC0003DMG401004023	HSF4	Heat shock factor protein HSF24	-	-	-	1.26422511578028
PGSC0003DMG400014116	N/A	2-oxoglutarate-dependent dioxygenase	-	1.67209933397528	2.2997124992145	1.94816174434429
PGSC0003DMG401004033	N/A	Phospholipase C/ phosphoric diester hydrolase	-	-1.06277353944457	-	-
PGSC0003DMG400014144	NHO1	Glycerol kinase	-	-	-	1.02554608652861
PGSC0003DMG401014160	N/A	Protein WAX2	-	-2.85772148447218	-	-
PGSC0003DMG400014221	N/A	Ribulose bisphosphate carboxylase/oxygenase activase, chloroplast	-	-1.26834618226922	-	-
PGSC0003DMG400004170	ASN1	Asparagine synthetase [glutamine-hydrolyzing]	-4.06496098253861	-3.36495118451071	-	-
PGSC0003DMG400004218	N/A	Chloroplast lipase protein	-	-	-	6.38941282043623
PGSC0003DMG400004275	N/A	Leucoanthocyanidin dioxygenase	-	-	-	6.68075291252878
PGSC0003DMG400004283	N/A	EIG-I24 protein	-	1.06227943283554	-	-
PGSC0003DMG400026243	UGLYAH	Transcription factor	-	-1.10955182082647	-	-
PGSC0003DMG400004285	CMT3	Chromomethylase	-	1.01670306282387	-	-
PGSC0003DMG400026290	ATFKBP13	FKBP-type peptidyl-prolyl cis-trans isomerase 3, chloroplastic	-	-1.35879791232163	-	-1.57009837953677
PGSC0003DMG400004311	N/A	9-cis-epoxycarotenoid dioxygenase	-	-	-	6.8671294606773
PGSC0003DMG400004312	N/A	9-cis-epoxycarotenoid dioxygenase	-	-3.09199614911169	-	1.79583295898823
PGSC0003DMG400014323	AT-HSFB2A	Heat shock factor protein	-	1.25486736855331	-	-
PGSC0003DMG400026320	N/A	Sarcosine oxidase	-	-1.75112410257982	-	-1.38602928299534
PGSC0003DMG400014340	ACYB-2	Cytochrome B561	-	-1.21560872347289	-	-
PGSC0003DMG400004328	N/A	Fk506-binding protein	-	-1.38236724665508	-	-1.71592179206896
PGSC0003DMG400026346	N/A	F-box family protein	-	-2.77025551192548	-3.768007699046	-3.04576900180252
PGSC0003DMG400014372	N/A	Uridine kinase	-	-	-	-1.10910422524518
PGSC0003DMG400004351	RFR1	Conserved gene of unknown function	-	-	-	-1.25886101688819
PGSC0003DMG400014378	N/A	30S ribosomal protein S10, chloroplastic	-	-1.51427743439676	-	-1.06565484147627
PGSC0003DMG400014401	N/A	Glycosyltransferase, CAZy family GT8	-3.83122247109603	-2.35948162111257	-	-
PGSC0003DMG402026400	N/A	Delta(7)-sterol-C5(6)-desaturase	-	-	-	-6.5965852392205
PGSC0003DMG400026401	N/A	Delta(7)-sterol-C5(6)-desaturase	-	-2.56323717674203	2.74190325350959	-
PGSC0003DMG400004379	N/A	Esterase	-	-4.0389048632196	-	-2.63434722609377
PGSC0003DMG400026428	ATSPS3F	Sucrose-phosphate synthase isoform B	2.37088949836222	-	-	-
PGSC0003DMG400014454	N/A	Glutamine synthetase	-	-	-	-6.90389459672129
PGSC0003DMG400026481	N/A	Inositol polyphosphate kinase	-	1.78602606517458	-	1.58694520249206
PGSC0003DMG400026494	N/A	Palmitoyl-acyl carrier protein thioesterase	-	-	-	1.73440021767528
PGSC0003DMG400026502	N/A	Vacuolar H+-ATPase A2 subunit isoform	-	-	-	-1.39614558973403
PGSC0003DMG400014477	N/A	Pentatricopeptide repeat-containing protein	-	-1.45379435896494	-	-
PGSC0003DMG400026575	N/A	Class III peroxidase	-	-1.35437568815162	1.73952273980634	1.59792954527839
PGSC0003DMG400004572	N/A	Adenosylhomocysteinase	-	-1.07060288729214	-	-
PGSC0003DMG400026596	N/A	Ribose-phosphate pyrophosphokinase	-	-1.1155014894405	-1.12069559843916	-1.34060106160238
PGSC0003DMG402026624	N/A	GDSL esterase/lipase	-	-2.77549076181546	-	-
PGSC0003DMG400026627	N/A	Sulfur	-	-1.16162044744002	-	-
PGSC0003DMG400014592	N/A	Glutamine synthetase	1.00673994716509	1.07136445844988	1.15973225955868	-
PGSC0003DMG400026762	N/A	Gibberellin 20-oxidase	-	-	1.38533863859901	1.37293737204675
PGSC0003DMG400014673	N/A	Dimethylaniline monooxygenase	-	-1.31550331995742	-	-
PGSC0003DMG400004744	N/A	Adenine phosphoribosyltransferase	1.0530515485112	-	-	-
PGSC0003DMG400004777	N/A	Cytochrome P450	-	-	-	-4.33324972569289
PGSC0003DMG400026976	N/A	Nucleoside diphosphate kinase 2, chloroplastic	-	-2.82470724708365	-	-1.7348946480798
PGSC0003DMG400004792	N/A	Trehalose-6-phosphate synthase	-	-2.4708452837031	-	-
PGSC0003DMG400014819	ATNOS1	Nitric oxide synthase-associated protein I	-	-1.05922811620301	-	-1.30569520307241
PGSC0003DMG402027116	N/A	Laccase 90d	-3.78988666995754	-2.67361438445496	-	-
PGSC0003DMG400027143	N/A	Dihydrolipoyl dehydrogenase	-	-1.30227718592554	-	-1.42587909046979
PGSC0003DMG400014871	N/A	Alcohol dehydrogenase	-1.3685104321543	-1.82220862365049	-	-
PGSC0003DMG400027168	N/A	Laccase 90a	-2.31893923952356	-2.04628013091872	-	-
PGSC0003DMG400004923	N/A	Squalene monooxygenase	-	2.2570052559658	1.13329919762326	-
PGSC0003DMG400027203	N/A	Pseudouridine synthase	-	-	-	-1.61775068685116
PGSC0003DMG400027205	ATHS1	Protein Pop3	-	-1.93563171893417	-	-
PGSC0003DMG400027206	N/A	Gibberellin 2-oxidase	-	-2.68440418382016	-	-2.71134791094948
PGSC0003DMG400004949	N/A	Branched-chain-amino-acid aminotransferase	-	-5.54204560995853	-	-3.11089415538014
PGSC0003DMG400027232	PGR3	Pentatricopeptide repeat-containing protein	-	-	-	-1.11701083734609
PGSC0003DMG401027256	N/A	Thioredoxin reductase	1.05861769567517	-	-	-
PGSC0003DMG400027268	N/A	GTP-binding protein lepa	-	-	-	-1.14023859259536
PGSC0003DMG400027323	N/A	Ribosome recycling factor	-	-	-2.01426049978763	-1.83860955684233
PGSC0003DMG400005030	TPS04	Linalool synthase	2.28407643826628	-	-	2.27061287080429
PGSC0003DMG400027340	N/A	Cytochrome P450 77A1	-	-2.37592667482494	-	-2.90710912182055
PGSC0003DMG401014997	N/A	Zinc finger protein	-	-3.3136661073454	-	-3.1405560985904
PGSC0003DMG400027392	N/A	2-oxoglutarate-dependent dioxygenase	-	-	1.42243745726631	1.12895429860155
PGSC0003DMG402027394	N/A	2-oxoglutarate-dependent dioxygenase	-	1.02417298792652	1.89430901227986	1.69520730596258
PGSC0003DMG402027395	N/A	2-oxoglutarate-dependent dioxygenase	-	-	1.12513657937349	-
PGSC0003DMG400027399	N/A	Zinc finger protein	-	-6.82349062816537	-	-
PGSC0003DMG400005105	N/A	Squalene monooxygenase	-1.49941453710312	-1.70094390435289	-2.54832990753037	-4.05299337783534
PGSC0003DMG400027433	N/A	Conserved gene of unknown function	-	-1.02224258339645	-	-
PGSC0003DMG400027449	ATTPS11	Trehalose-6-phosphate synthase	-	-2.0656522502426	-	-2.51060353850844
PGSC0003DMG400027590	N/A	ATP synthase subunit delta', mitochondrial	-	-	-	1.02215092008091
PGSC0003DMG400005216	ATGOLS1	Galactinol synthase	-2.63102454944489	-	-	-
PGSC0003DMG400027633	N/A	9-cis-epoxycarotenoid dioxygenase	-1.44334880485652	-1.24947383698315	-	-
PGSC0003DMG400027645	N/A	Gibberellin 2-oxidase	-	-3.48168637048738	-	-
PGSC0003DMG400005247	N/A	Superoxide dismutase	-	-	-1.031237469949	-1.20585458068283
PGSC0003DMG400015192	N/A	Malate synthase, glyoxysomal	-	-	5.69811619244116	-
PGSC0003DMG400015220	N/A	Cytochrome P450 71A4	-	-	-	1.08988546312684
PGSC0003DMG400005372	PSAA	Photosystem I P700 chlorophyll a apoprotein A1	-	-	3.14193586460254	-
PGSC0003DMG400015242	N/A	Cytochrome P450	-	-3.3540440941004	-2.87086123460178	-
PGSC0003DMG400015264	N/A	Thylakoid lumenal 17.9 kDa protein, chloroplast	-	-1.30300501336219	-	-
PGSC0003DMG400015269	RGP4	GRP 2	-	-2.85982783981522	-	-3.44575125066329
PGSC0003DMG400015278	N/A	Cytochrome P450	-	-	1.59739129826445	-
PGSC0003DMG400005436	N/A	Sterol desaturase	-1.43664407203537	-4.54549885560574	-	1.3578277212571
PGSC0003DMG400005445	N/A	Flavonol synthase/flavanone 3-hydroxylase	-	-	-	1.80029943574763
PGSC0003DMG400005449	N/A	Flavonol synthase/flavanone 3-hydroxylase	-	-	-	2.42677880664221
PGSC0003DMG400015302	N/A	Conserved gene of unknown function	-2.12557877093294	-2.30487719788184	-	-
PGSC0003DMG400015332	IQD10	Calmodulin binding protein	-4.38558304672331	-2.71598033189449	-	-
PGSC0003DMG400005494	N/A	Gulonolactone oxidase	-	1.05827704848557	-	2.00724390040605
PGSC0003DMG400027912	AST68	Sulfate/bicarbonate/oxalate exchanger and transporter sat-1	-	-	-	-1.09994923274675
PGSC0003DMG400027936	ATSPS1F	Sucrose-phosphate-synthase	-	-	-	1.32829005766496
PGSC0003DMG400005554	N/A	Cytochrome P450 71A4	-	-1.84755388720094	-	-
PGSC0003DMG400005563	N/A	Acyltransferase	-	-3.30570292174119	-	-2.73595815261741
PGSC0003DMG400005581	N/A	Cytochrome P450 92B1	-	-	-	4.80890494760113
PGSC0003DMG400015484	N/A	Laccase	-	-6.73432044148573	2.65939279665744	3.86112379944114
PGSC0003DMG400015552	N/A	Beta-ketoacyl-coa synthase family protein	-	-4.27345648638124	-3.70282686155522	-6.17158407391586
PGSC0003DMG400015605	N/A	Cytochrome P450	-	-	-	2.57609318857133
PGSC0003DMG400015730	N/A	Acetylglucosaminyltransferase	-	-	-	-1.33221824401006
PGSC0003DMG400015769	N/A	Conserved gene of unknown function	-	-	-	3.86514443470268
PGSC0003DMG400015796	N/A	Gibberellin 20-oxidase	-	-	-	4.19811387041934
PGSC0003DMG400015801	N/A	Bacterial-induced peroxidase	1.65772966844709	-8.06223398207332	-	3.28510259832216
PGSC0003DMG400015920	N/A	Heat shock 70 kDa protein	1.04193644321376	1.04767132302464	-	-
PGSC0003DMG400015924	N/A	Pentatricopeptide repeat-containing protein	-	-	-	-1.47510692056827
PGSC0003DMG400016014	N/A	Mevalonate diphosphate decarboxylase	-	1.0179122915931	1.29805321321921	-
PGSC0003DMG402016112	N/A	Sinapyl alcohol dehydrogenase 2	-	-3.33319726812664	-	-4.17339669543859
PGSC0003DMG400016114	N/A	Sinapyl alcohol dehydrogenase 2	-	-1.43114339009089	-	-
PGSC0003DMG400016120	N/A	1-deoxy-D-xylulose 5-phosphate synthase 2	-	-1.90995187230434	-	-1.20511282275231
PGSC0003DMG400016131	ATNIC1	Conserved gene of unknown function	-	-	-	1.33691652524553
PGSC0003DMG400016177	N/A	Acyl-[acyl-carrier-protein] desaturase, chloroplastic	-	-	-	-1.37669759663421
PGSC0003DMG400016208	N/A	6-phosphofructokinase 5, chloroplastic	-	-	1.03521835136459	-
PGSC0003DMG400016219	N/A	GTP cyclohydrolase II	-	-1.12713610575488	-	-
PGSC0003DMG401016226	N/A	Phospho-2-dehydro-3-deoxyheptonate aldolase 2, chloroplastic	-	-	-	-1.2226252907777
PGSC0003DMG402016226	SHKB	Phospho-2-dehydro-3-deoxyheptonate aldolase 2, chloroplastic	-1.02805595689133	-	-	-
PGSC0003DMG400016293	N/A	Oxidoreductase	-	-2.02380955761479	-	-1.84839187793588
PGSC0003DMG400016311	N/A	Inositol-1,4,5-triphosphate-5-phosphatase	-	-	-	1.68088633549472
PGSC0003DMG400016361	ATHX	Thioredoxin x	-	-1.38660130610151	-	-
PGSC0003DMG401016396	PYRD	Dihydroorotate dehydrogenase	-	-	-	-1.14403862247173
PGSC0003DMG400016444	GDCST	Aminomethyltransferase, mitochondrial	-	-1.01884849762366	-	-
PGSC0003DMG401016545	N/A	2-oxoglutarate-dependent dioxygenase	-	-3.74010089382734	-	-
PGSC0003DMG400016546	N/A	2-oxoglutarate-dependent dioxygenase	-	-	-	-8.20981863514572
PGSC0003DMG400016618	N/A	Cytochrome P450	-	-2.03469965258777	-	-1.63145617459393
PGSC0003DMG400016623	N/A	Cytochrome P450	8.18680544835197	4.74453489001675	6.84984873614882	9.44050056501714
PGSC0003DMG400016625	N/A	S1 RNA-binding domain-containing protein	-1.55245250557717	-2.21816294540728	-	-
PGSC0003DMG400016714	N/A	1-aminocyclopropane-1-carboxylate oxidase	-	-2.31951860542554	-	-1.80913822259168
PGSC0003DMG400016730	SUS5	Sucrose synthase	-2.5477928903022	-	-	-
PGSC0003DMG400016775	N/A	2-oxoglutarate-dependent dioxygenase	-	-2.74756788365752	-	-2.7754717885415
PGSC0003DMG400016778	N/A	Cytochrome P450	-	-2.6475472601969	-1.36309997536351	-
lipid metabolic process
PGSC0003DMG400046851	N/A	Sigma factor sigb regulation protein rsbq	-	-1.60127074958205	-	-
PGSC0003DMG400041998	N/A	Sigma factor sigb regulation protein rsbq	-	-1.90856497484832	-	-
PGSC0003DMG400028180	LUT1	Cytochrome P450-type monooxygenase 97C11	-	-1.62582475024539	-	-1.39045888895048
PGSC0003DMG400028587	N/A	GPI-anchored protein II	1.69759669311784	-	-	-
PGSC0003DMG400028601	N/A	Alpha-L-fucosidase 2	-2.25729952860591	1.93337017442021	-	-
PGSC0003DMG400028701	N/A	Zinc finger protein	-	-3.998866362427	-	-
PGSC0003DMG400028887	N/A	Lipoxygenase	-2.58664625614551	-	-	-
PGSC0003DMG400029272	N/A	GDSL-like Lipase/Acylhydrolase family protein	-	-	-	7.37656497945
PGSC0003DMG400029420	N/A	Zinc finger protein	-1.13970238383415	-1.29730822023689	-	-
PGSC0003DMG400029664	N/A	Non-lysosomal glucosylceramidase	-	-	-	1.0242752589775
PGSC0003DMG400029946	ATH1	Bell-like homeodomain protein 4	-	-	-	-2.37338929174631
PGSC0003DMG400030007	N/A	Gene of unknown function	-	-	-2.70734944175801	-
PGSC0003DMG400030360	N/A	PI-phospholipase C PLC6	-3.62804143420063	-	-	-
PGSC0003DMG400030564	N/A	Phosphatidylserine synthase	-1.10437968269756	-1.15065452701437	-	-1.25009293509191
PGSC0003DMG400030773	N/A	Acyl-[acyl-carrier-protein] desaturase	-	-2.37863794057867	-	-2.10326832507151
PGSC0003DMG402030775	N/A	Acyl-[acyl-carrier-protein] desaturase	2.28397065498246	-	-	-
PGSC0003DMG400031046	N/A	Sucrose synthase	-3.23721270881499	-	-	-
PGSC0003DMG400031111	SIGB	SIGB (SIGMA FACTOR B)	-	-1.8649349544721	-1.23124570064779	-2.40661074791881
PGSC0003DMG400031170	N/A	Pentatricopeptide repeat-containing protein	-	-	-1.08198061321065	-1.2114713805938
PGSC0003DMG400031351	N/A	Acyltransferase	-	-	-	-2.89407486436517
PGSC0003DMG400005749	N/A	Phosphoethanolamine N-methyltransferase	-	-1.10844093706269	-	-
PGSC0003DMG401031759	N/A	Phospholipase A1	-	-8.70016805006643	-	4.47616192544244
PGSC0003DMG400032093	N/A	Conserved gene of unknown function	-	-	1.02587100189069	-
PGSC0003DMG401032143	EDA3	Conserved gene of unknown function	-	-	-	-1.15445954289651
PGSC0003DMG400006241	N/A	Conserved gene of unknown function	-	-	-	-1.21578895249754
PGSC0003DMG400006463	N/A	GDSL-like Lipase/Acylhydrolase family protein	-	-	-	3.48334959742379
PGSC0003DMG400033043	ATY13	MYB domain class transcription factor	-	-1.98030593705347	-	-
PGSC0003DMG400033054	BCCP2	Biotin carboxyl carrier protein subunit	1.22580798125914	-	-	-
PGSC0003DMG400006550	LAX3	Auxin influx transport protein	-	-3.14592275809481	-2.16031724043215	-1.66338410003295
PGSC0003DMG400006648	ATEM6	Embryonic abundant protein 1	-2.75098329655814	-3.36929222685125	-	-
PGSC0003DMG400006672	N/A	Sucrose synthase	-	-	-	1.2631000885612
PGSC0003DMG400033650	N/A	Sterol desaturase	-	-5.15001499427309	-	-
PGSC0003DMG400006855	SMT1	S-adenosyl-methionine-sterol-C-methyltransferase	-	-	-	-1.07289621508166
PGSC0003DMG400033872	N/A	Delta-8 sphingolipid desaturase	-2.0702723596194	3.53533316178131	-	-
PGSC0003DMG400016886	N/A	Plastidial lipoyltransferase 2	-	-	-1.06323307165232	-1.0064227152255
PGSC0003DMG400016915	AHB2	Non-symbiotic hemoglobin 2	-	-1.84394673481855	-	-1.81778285817398
PGSC0003DMG400007051	RPL4	50S ribosomal protein L4, chloroplastic	-	-1.36720984871776	-	-1.22699528005831
PGSC0003DMG400007056	N/A	Chalcone isomerase	-	-1.0111683056807	-	-
PGSC0003DMG400017161	N/A	50S ribosomal protein L28, chloroplastic	-	-1.87509735969079	-	-1.5437017607907
PGSC0003DMG400017202	N/A	2-heptaprenyl-1,4-naphthoquinone methyltransferase	-	-	-2.81773900211744	-
PGSC0003DMG400007244	N/A	GDSL-lipase 1	-	-3.61323290486955	-2.53685358762257	-4.4242656799038
PGSC0003DMG400007265	N/A	Cyclopropane fatty acid synthase	-1.13967842224568	-1.99700405252083	-1.26873833292853	-3.96091205724316
PGSC0003DMG400017266	N/A	Conserved gene of unknown function	-1.43097423773344	-1.44988351015929	-	-
PGSC0003DMG400007346	LPAT3	1-acyl-sn-glycerol-3-phosphate acyltransferase	-	-1.11530240553118	-	-1.21556314038026
PGSC0003DMG400017301	ATGPAT1	ER glycerol-phosphate acyltransferase	-	-5.56728495368862	-1.79845908518993	-2.00402152497105
PGSC0003DMG400007390	FDH	Beta-ketoacyl-CoA synthase	-	-2.49532630011611	-	-1.51376797947232
PGSC0003DMG400017465	N/A	Lipoxygenase	-	1.15111128475	-	-
PGSC0003DMG400007545	N/A	Lipase class 3 family protein	-	-	-	1.25802001027211
PGSC0003DMG400007793	N/A	Lipoxygenase	-	-4.20622756776002	-	-
PGSC0003DMG400017714	ANNAT1	Annexin p34	-	1.29360447366482	-	1.61416619122718
PGSC0003DMG400007878	N/A	Conserved gene of unknown function	-	-4.81199187929571	-	-
PGSC0003DMG400007879	N/A	Protein WAX2	-	-	-	8.60821211344639
PGSC0003DMG400007965	N/A	Triacylglycerol lipase	-	-	-	3.1123751382947
PGSC0003DMG400007989	HO2	Heme oxygenase 2	-	-1.10820882831413	-	-
PGSC0003DMG400008151	LPAT2	1-acyl-sn-glycerol-3-phosphate acyltransferase	-	-1.12089360965206	-	-1.34596727820765
PGSC0003DMG400008311	N/A	50 kDa ketoavyl-ACP synthase	1.23625620098839	-	-	-
PGSC0003DMG401018218	ISPD	2-C-methyl-D-erythritol 4-phosphate cytidyltransferase	-	-1.1376235252081	-	-
PGSC0003DMG400008472	N/A	W-3 desaturase	-	-	-	-1.02388803863594
PGSC0003DMG400008533	N/A	Carbonyl reductase	-	-	-	3.9690078316197
PGSC0003DMG400008642	PDS2	Prenyltransferase	-	-1.27552349106451	-	-
PGSC0003DMG402018552	SSI1	Soluble starch synthase 1, chloroplastic/amyloplastic	-	-	-	-1.00853414947194
PGSC0003DMG402018597	N/A	Alpha-L-fucosidase 2	1.07824198039036	1.29005861074129	1.47900914117455	1.32106199420004
PGSC0003DMG400018657	N/A	Conserved gene of unknown function	-	-	-	-1.01173282085854
PGSC0003DMG400018679	HMG3	3-hydroxy-3-methylglutaryl-coenzyme A reductase 3	-	-	-	1.04581269164229
PGSC0003DMG400009005	N/A	Triacylglycerol lipase	-	-1.8288700372672	-	-
PGSC0003DMG400018990	N/A	Alpha-L-fucosidase 2	-	-2.92449349033925	-	-1.5005499687123
PGSC0003DMG400019180	N/A	Isoamyl acetate-hydrolyzing esterase	-	1.4077106451782	1.32565181978799	-
PGSC0003DMG400019305	N/A	Beta-ketoacyl-coa synthase family protein	-	-6.53384441056417	-	-
PGSC0003DMG400019319	N/A	Type I inositol polyphosphate 5-phosphatase	-	-2.99737869100126	-	-1.31552285164668
PGSC0003DMG400019470	N/A	Carboxylic ester hydrolase	-	-	-	6.83603382063203
PGSC0003DMG400019529	N/A	Zinc finger protein	-	5.95720703371692	-	5.22151189320813
PGSC0003DMG400019823	NDF1	Conserved gene of unknown function	-	-2.0419023281719	-	-1.11401717650781
PGSC0003DMG400020084	N/A	Zinc finger protein	-	-	-	-3.81028932193772
PGSC0003DMG401009879	N/A	Zinc finger protein	-	-	-	-2.64967059218504
PGSC0003DMG402009879	N/A	Zinc finger protein	-1.07620663423702	-1.3014060252884	-	-
PGSC0003DMG400009887	N/A	Phospholipase D delta	-1.38134862753959	-1.28254390551897	-	-
PGSC0003DMG400009924	HMG1	3-hydroxy-3-methylglutaryl coenzyme A reductase	-	1.09715058157973	-	-
PGSC0003DMG400011170	N/A	Protein WAX2	-	-3.0209966550749	-2.13462004741984	-4.35502422685906
PGSC0003DMG400010228	N/A	Triacylglycerol lipase	-	1.22823717020696	-	1.05407355683639
PGSC0003DMG400010408	N/A	Oxidoreductase	-	-1.25460827929437	-	-
PGSC0003DMG400020628	MRH3	Bristled	-	-	-	4.45573035589808
PGSC0003DMG400010472	N/A	Thylakoid lumen 15.0 kDa protein	-	-1.23306714284882	-	-
PGSC0003DMG400020814	N/A	Conserved gene of unknown function	-	-1.37383898380811	-	-1.48822311361103
PGSC0003DMG400010718	N/A	GDSL-motif lipase/hydrolase family protein	-	-2.11338711240074	-	-
PGSC0003DMG400010737	N/A	Alpha-L-fucosidase 2	1.31072660321969	-	-	2.08524492211577
PGSC0003DMG400011370	N/A	Rubber elongation factor	-	1.85109797111378	1.4249932494839	-
PGSC0003DMG401021239	N/A	Glu-tRNA(Gln) amidotransferase subunit A	-	-	-	-1.14044577347651
PGSC0003DMG400011436	N/A	Enoyl-acyl-carrier-protein reductase	1.11589035845119	-	-	-
PGSC0003DMG400021553	SIGF	RNA polymerase sigma factor rpoD	-	-1.13704224951153	-	-1.23051929464178
PGSC0003DMG401000007	N/A	1-acylglycerophosphocholine O-acyltransferase	-	1.13825527879388	-	-
PGSC0003DMG400022716	N/A	Phospholipase A22	-	-1.02341823207783	-	-
PGSC0003DMG400022127	N/A	Iojap protein	-	-1.33081585575697	-	-1.14930801079432
PGSC0003DMG400000101	N/A	Triacylglycerol lipase	-	1.60409206697179	-	-
PGSC0003DMG400000110	N/A	Wax synthase	-	-2.45858171602138	-	-
PGSC0003DMG400022827	DES-1-LIKE	Sphingolipid delta 4 desaturase DES-1	-	-	-	-1.15224417173947
PGSC0003DMG400022214	N/A	Geranyl geranyl pyrophosphate synthase	-	-	-	10.3386682296275
PGSC0003DMG400022894	LOX3.1	Lipoxygenase	-1.43175008345623	-1.18270062499536	-	-
PGSC0003DMG400022963	N/A	Isoamyl acetate-hydrolyzing esterase	1.10155469400693	-	-	-
PGSC0003DMG400022967	N/A	GTP-binding protein era	-	-	-	-1.1614217993903
PGSC0003DMG400000508	N/A	Metal ion binding protein	-	-1.74812304454629	-	-1.58674650853136
PGSC0003DMG400000560	ATOMT1	Catechol O-methyltransferase	-1.43958055316928	-1.08534692197056	-	-
PGSC0003DMG400000614	N/A	Phospholipase PLDa1	-	2.78295970076903	-	-
PGSC0003DMG400000639	N/A	Delta 9 desaturase	-	-1.44657993104488	-	-2.62252479578348
PGSC0003DMG400000686	N/A	Zinc finger protein	-	-3.88938295525562	-	-4.06707435893867
PGSC0003DMG400000978	N/A	Acyl-[acyl-carrier-protein] desaturase, chloroplastic	-	-1.02593297522159	-1.09181919892022	-
PGSC0003DMG400000986	N/A	3-oxo-5-alpha-steroid 4-dehydrogenase family protein	-	-1.69430046965612	-	-
PGSC0003DMG400000997	N/A	Zinc finger protein	-	-2.82333639165823	-	-2.68356800696617
PGSC0003DMG400001060	BAS1	Brassinosteroid hydroxylase	-	-2.76997575624725	-1.97845652321552	-2.54960198565918
PGSC0003DMG400023822	N/A	Isoamyl acetate-hydrolyzing esterase	-	-2.66772043549914	-	-
PGSC0003DMG400023846	N/A	Microsomal omega-6-desaturase	-	-2.79663644036071	-	-
PGSC0003DMG400023975	COX15	Cytochrome C oxidase assembly protein cox15	1.34155039825426	-	-	-
PGSC0003DMG400024097	N/A	Sterol glucosyltransferase	-	-1.21126123046562	-	-
PGSC0003DMG401001548	N/A	Triacylglycerol lipase	-1.01666610905229	-	-	-
PGSC0003DMG400024160	N/A	Phospholipase A1	-3.98183148106974	-10.9346902964836	-4.05354011478338	-4.46309481123421
PGSC0003DMG400024181	N/A	CER6	-	-2.89143513134884	-	-
PGSC0003DMG400001599	MRL1	Pentatricopeptide repeat-containing protein	-	-	-	-1.17288585480015
PGSC0003DMG400024220	PKP3	Pyruvate kinase isozyme G, chloroplastic	1.6090990500691	1.18816804664286	1.10818937132909	1.65165100073424
PGSC0003DMG400012202	CYP86A7	Cytochrome P450 fatty acid omega-hydroxylase	-	-2.93941262323816	-	-
PGSC0003DMG400001748	N/A	50S ribosomal protein L5	-	-1.00905199660759	-	-
PGSC0003DMG400012233	ATGRF8	Conserved gene of unknown function	-	-1.45293563620868	-	-2.02260930530377
PGSC0003DMG400012262	N/A	3-oxoacyl-[acyl-carrier-protein] synthase	-	-	-	2.13423488241009
PGSC0003DMG400012306	N/A	Ubiquitin carrier protein	-	1.74689375186122	-	1.34321092044142
PGSC0003DMG401001978	N/A	Uricase	-	-	-	1.00095128769208
PGSC0003DMG400002049	N/A	Anthranilate N-benzoyltransferase protein	-	-2.35226800458691	-	-2.45269493138093
PGSC0003DMG400012458	N/A	Disease resistance protein (TIR class)	-	-	-	-1.59872058744263
PGSC0003DMG400002156	N/A	C-4 sterol methyl oxidase 2	-	-	2.88165810313644	-
PGSC0003DMG400002234	CCD8	Dad1/CCD8	-	-	-	-2.31145111541817
PGSC0003DMG400012564	N/A	DH putative beta-hydroxyacyl-ACP dehydratase	1.07029967564026	-	-	-
PGSC0003DMG401024691	N/A	Lipoxygenase	-	2.60159219903494	-	-
PGSC0003DMG402024737	N/A	Alpha-L-fucosidase 2	-2.85500596175804	-2.36763697157242	-	-
PGSC0003DMG400024741	N/A	Lipoxygenase	-	-	-	-2.41397984199741
PGSC0003DMG400002519	N/A	Zinc finger protein	-	-1.931229805915	-	-2.09835687323862
PGSC0003DMG400002520	N/A	Zinc finger protein	-	-3.09132474190352	-	-1.79606591038188
PGSC0003DMG400012763	N/A	C-4 sterol methyl oxidase	-	-1.96060273375178	2.08875154549224	-
PGSC0003DMG400002592	PLDEPSILON	Phospholipase d	-	-	-	2.04829644574442
PGSC0003DMG400012855	N/A	Glycerophosphodiesterase	-	-7.06947175113909	-	-
PGSC0003DMG400002660	ABI5	DNA binding protein	-	-	3.43960942966662	-
PGSC0003DMG400012878	N/A	Patatin T5	-	-	-	1.21261987968867
PGSC0003DMG400012913	N/A	Zinc finger homeodomain protein 1	-	-	-	-1.72898752171752
PGSC0003DMG400002787	N/A	Zinc finger protein	1.69543266097244	-	1.05452077179156	-
PGSC0003DMG400012986	N/A	Zinc finger protein	-	-	1.36382467710005	1.41235944305233
PGSC0003DMG401025057	N/A	Inositol-1,4,5-triphosphate-5-phosphatase	-	1.0560014685959	-	-
PGSC0003DMG400002927	FAB1	Beta-ketoacyl-ACP synthase II-1	-	-	-	-1.52051881008947
PGSC0003DMG400025127	PHO1;H1	Pho1	-	1.05511355096242	-	-
PGSC0003DMG400025174	LACS2	Acyl CoA synthetase	-	-3.16916375450891	-	-2.28030202990943
PGSC0003DMG400003138	EMB2726	Elongation factor Ts	-	-	-	-1.0894558529065
PGSC0003DMG400013345	MTACP3	Acyl carrier protein	-	-1.06034360493725	-	-
PGSC0003DMG401013422	N/A	GDSL-lipase protein	-	-7.22734751849273	-	-7.39635676771856
PGSC0003DMG400003383	N/A	Protein SUR2	-1.63727497627882	-	-	-
PGSC0003DMG400003703	BGAL5	Beta-galactosidase	-	-	-	8.05420602221076
PGSC0003DMG400003929	N/A	C-4 methyl sterol oxidase	-	-1.19412910502792	-	-
PGSC0003DMG400025866	2016-09-01	Stress-enhanced protein 1	-	-1.2565478285505	-	-
PGSC0003DMG400025885	N/A	Phospholipase C	-	-	-	-1.10197864167562
PGSC0003DMG400004018	N/A	Triacylglycerol lipase	-	-3.46505710177779	-	-
PGSC0003DMG400004020	ABA1	Zeaxanthin epoxidase, chloroplastic	-1.23346115708717	-	-	-
PGSC0003DMG401004033	N/A	Phospholipase C/ phosphoric diester hydrolase	-	-1.06277353944457	-	-
PGSC0003DMG400014144	NHO1	Glycerol kinase	-	-	-	1.02554608652861
PGSC0003DMG401014160	N/A	Protein WAX2	-	-2.85772148447218	-	-
PGSC0003DMG400014221	N/A	Ribulose bisphosphate carboxylase/oxygenase activase, chloroplast	-	-1.26834618226922	-	-
PGSC0003DMG400004218	N/A	Chloroplast lipase protein	-	-	-	6.38941282043623
PGSC0003DMG400026290	ATFKBP13	FKBP-type peptidyl-prolyl cis-trans isomerase 3, chloroplastic	-	-1.35879791232163	-	-1.57009837953677
PGSC0003DMG400014378	N/A	30S ribosomal protein S10, chloroplastic	-	-1.51427743439676	-	-1.06565484147627
PGSC0003DMG402026400	N/A	Delta(7)-sterol-C5(6)-desaturase	-	-	-	-6.5965852392205
PGSC0003DMG400026401	N/A	Delta(7)-sterol-C5(6)-desaturase	-	-2.56323717674203	2.74190325350959	-
PGSC0003DMG400004379	N/A	Esterase	-	-4.0389048632196	-	-2.63434722609377
PGSC0003DMG400026428	ATSPS3F	Sucrose-phosphate synthase isoform B	2.37088949836222	-	-	-
PGSC0003DMG400026494	N/A	Palmitoyl-acyl carrier protein thioesterase	-	-	-	1.73440021767528
PGSC0003DMG402026624	N/A	GDSL esterase/lipase	-	-2.77549076181546	-	-
PGSC0003DMG400014819	ATNOS1	Nitric oxide synthase-associated protein I	-	-1.05922811620301	-	-1.30569520307241
PGSC0003DMG400004923	N/A	Squalene monooxygenase	-	2.2570052559658	1.13329919762326	-
PGSC0003DMG400027205	ATHS1	Protein Pop3	-	-1.93563171893417	-	-
PGSC0003DMG400027232	PGR3	Pentatricopeptide repeat-containing protein	-	-	-	-1.11701083734609
PGSC0003DMG400027268	N/A	GTP-binding protein lepa	-	-	-	-1.14023859259536
PGSC0003DMG400027323	N/A	Ribosome recycling factor	-	-	-2.01426049978763	-1.83860955684233
PGSC0003DMG400005030	TPS04	Linalool synthase	2.28407643826628	-	-	2.27061287080429
PGSC0003DMG401014997	N/A	Zinc finger protein	-	-3.3136661073454	-	-3.1405560985904
PGSC0003DMG400027399	N/A	Zinc finger protein	-	-6.82349062816537	-	-
PGSC0003DMG400027433	N/A	Conserved gene of unknown function	-	-1.02224258339645	-	-
PGSC0003DMG400005436	N/A	Sterol desaturase	-1.43664407203537	-4.54549885560574	-	1.3578277212571
PGSC0003DMG400005563	N/A	Acyltransferase	-	-3.30570292174119	-	-2.73595815261741
PGSC0003DMG400015552	N/A	Beta-ketoacyl-coa synthase family protein	-	-4.27345648638124	-3.70282686155522	-6.17158407391586
PGSC0003DMG400015769	N/A	Conserved gene of unknown function	-	-	-	3.86514443470268
PGSC0003DMG400016014	N/A	Mevalonate diphosphate decarboxylase	-	1.0179122915931	1.29805321321921	-
PGSC0003DMG400016120	N/A	1-deoxy-D-xylulose 5-phosphate synthase 2	-	-1.90995187230434	-	-1.20511282275231
PGSC0003DMG400016177	N/A	Acyl-[acyl-carrier-protein] desaturase, chloroplastic	-	-	-	-1.37669759663421
PGSC0003DMG400016293	N/A	Oxidoreductase	-	-2.02380955761479	-	-1.84839187793588
PGSC0003DMG400016311	N/A	Inositol-1,4,5-triphosphate-5-phosphatase	-	-	-	1.68088633549472
PGSC0003DMG400016444	GDCST	Aminomethyltransferase, mitochondrial	-	-1.01884849762366	-	-
PGSC0003DMG400016625	N/A	S1 RNA-binding domain-containing protein	-1.55245250557717	-2.21816294540728	-	-
PGSC0003DMG400016730	SUS5	Sucrose synthase	-2.5477928903022	-	-	-
cellular lipid metabolic process
PGSC0003DMG400046851	N/A	Sigma factor sigb regulation protein rsbq	-	-1.60127074958205	-	-
PGSC0003DMG400041998	N/A	Sigma factor sigb regulation protein rsbq	-	-1.90856497484832	-	-
PGSC0003DMG400028180	LUT1	Cytochrome P450-type monooxygenase 97C11	-	-1.62582475024539	-	-1.39045888895048
PGSC0003DMG400028587	N/A	GPI-anchored protein II	1.69759669311784	-	-	-
PGSC0003DMG400028887	N/A	Lipoxygenase	-2.58664625614551	-	-	-
PGSC0003DMG400029664	N/A	Non-lysosomal glucosylceramidase	-	-	-	1.0242752589775
PGSC0003DMG400029946	ATH1	Bell-like homeodomain protein 4	-	-	-	-2.37338929174631
PGSC0003DMG400030007	N/A	Gene of unknown function	-	-	-2.70734944175801	-
PGSC0003DMG400030564	N/A	Phosphatidylserine synthase	-1.10437968269756	-1.15065452701437	-	-1.25009293509191
PGSC0003DMG400030773	N/A	Acyl-[acyl-carrier-protein] desaturase	-	-2.37863794057867	-	-2.10326832507151
PGSC0003DMG402030775	N/A	Acyl-[acyl-carrier-protein] desaturase	2.28397065498246	-	-	-
PGSC0003DMG400031046	N/A	Sucrose synthase	-3.23721270881499	-	-	-
PGSC0003DMG400031111	SIGB	SIGB (SIGMA FACTOR B)	-	-1.8649349544721	-1.23124570064779	-2.40661074791881
PGSC0003DMG400031170	N/A	Pentatricopeptide repeat-containing protein	-	-	-1.08198061321065	-1.2114713805938
PGSC0003DMG400031351	N/A	Acyltransferase	-	-	-	-2.89407486436517
PGSC0003DMG400005749	N/A	Phosphoethanolamine N-methyltransferase	-	-1.10844093706269	-	-
PGSC0003DMG400032093	N/A	Conserved gene of unknown function	-	-	1.02587100189069	-
PGSC0003DMG401032143	EDA3	Conserved gene of unknown function	-	-	-	-1.15445954289651
PGSC0003DMG400006241	N/A	Conserved gene of unknown function	-	-	-	-1.21578895249754
PGSC0003DMG400033043	ATY13	MYB domain class transcription factor	-	-1.98030593705347	-	-
PGSC0003DMG400033054	BCCP2	Biotin carboxyl carrier protein subunit	1.22580798125914	-	-	-
PGSC0003DMG400006648	ATEM6	Embryonic abundant protein 1	-2.75098329655814	-3.36929222685125	-	-
PGSC0003DMG400006672	N/A	Sucrose synthase	-	-	-	1.2631000885612
PGSC0003DMG400033650	N/A	Sterol desaturase	-	-5.15001499427309	-	-
PGSC0003DMG400006855	SMT1	S-adenosyl-methionine-sterol-C-methyltransferase	-	-	-	-1.07289621508166
PGSC0003DMG400033872	N/A	Delta-8 sphingolipid desaturase	-2.0702723596194	3.53533316178131	-	-
PGSC0003DMG400016886	N/A	Plastidial lipoyltransferase 2	-	-	-1.06323307165232	-1.0064227152255
PGSC0003DMG400016915	AHB2	Non-symbiotic hemoglobin 2	-	-1.84394673481855	-	-1.81778285817398
PGSC0003DMG400007051	RPL4	50S ribosomal protein L4, chloroplastic	-	-1.36720984871776	-	-1.22699528005831
PGSC0003DMG400007056	N/A	Chalcone isomerase	-	-1.0111683056807	-	-
PGSC0003DMG400017161	N/A	50S ribosomal protein L28, chloroplastic	-	-1.87509735969079	-	-1.5437017607907
PGSC0003DMG400007346	LPAT3	1-acyl-sn-glycerol-3-phosphate acyltransferase	-	-1.11530240553118	-	-1.21556314038026
PGSC0003DMG400017301	ATGPAT1	ER glycerol-phosphate acyltransferase	-	-5.56728495368862	-1.79845908518993	-2.00402152497105
PGSC0003DMG400007390	FDH	Beta-ketoacyl-CoA synthase	-	-2.49532630011611	-	-1.51376797947232
PGSC0003DMG400017465	N/A	Lipoxygenase	-	1.15111128475	-	-
PGSC0003DMG400007793	N/A	Lipoxygenase	-	-4.20622756776002	-	-
PGSC0003DMG400007878	N/A	Conserved gene of unknown function	-	-4.81199187929571	-	-
PGSC0003DMG400007879	N/A	Protein WAX2	-	-	-	8.60821211344639
PGSC0003DMG400007989	HO2	Heme oxygenase 2	-	-1.10820882831413	-	-
PGSC0003DMG400008151	LPAT2	1-acyl-sn-glycerol-3-phosphate acyltransferase	-	-1.12089360965206	-	-1.34596727820765
PGSC0003DMG400008311	N/A	50 kDa ketoavyl-ACP synthase	1.23625620098839	-	-	-
PGSC0003DMG401018218	ISPD	2-C-methyl-D-erythritol 4-phosphate cytidyltransferase	-	-1.1376235252081	-	-
PGSC0003DMG400008472	N/A	W-3 desaturase	-	-	-	-1.02388803863594
PGSC0003DMG400008533	N/A	Carbonyl reductase	-	-	-	3.9690078316197
PGSC0003DMG400008642	PDS2	Prenyltransferase	-	-1.27552349106451	-	-
PGSC0003DMG402018552	SSI1	Soluble starch synthase 1, chloroplastic/amyloplastic	-	-	-	-1.00853414947194
PGSC0003DMG400018657	N/A	Conserved gene of unknown function	-	-	-	-1.01173282085854
PGSC0003DMG400018679	HMG3	3-hydroxy-3-methylglutaryl-coenzyme A reductase 3	-	-	-	1.04581269164229
PGSC0003DMG400019305	N/A	Beta-ketoacyl-coa synthase family protein	-	-6.53384441056417	-	-
PGSC0003DMG400019319	N/A	Type I inositol polyphosphate 5-phosphatase	-	-2.99737869100126	-	-1.31552285164668
PGSC0003DMG400019823	NDF1	Conserved gene of unknown function	-	-2.0419023281719	-	-1.11401717650781
PGSC0003DMG400009887	N/A	Phospholipase D delta	-1.38134862753959	-1.28254390551897	-	-
PGSC0003DMG400009924	HMG1	3-hydroxy-3-methylglutaryl coenzyme A reductase	-	1.09715058157973	-	-
PGSC0003DMG400011170	N/A	Protein WAX2	-	-3.0209966550749	-2.13462004741984	-4.35502422685906
PGSC0003DMG400020628	MRH3	Bristled	-	-	-	4.45573035589808
PGSC0003DMG400010472	N/A	Thylakoid lumen 15.0 kDa protein	-	-1.23306714284882	-	-
PGSC0003DMG400020814	N/A	Conserved gene of unknown function	-	-1.37383898380811	-	-1.48822311361103
PGSC0003DMG400010718	N/A	GDSL-motif lipase/hydrolase family protein	-	-2.11338711240074	-	-
PGSC0003DMG400011370	N/A	Rubber elongation factor	-	1.85109797111378	1.4249932494839	-
PGSC0003DMG401021239	N/A	Glu-tRNA(Gln) amidotransferase subunit A	-	-	-	-1.14044577347651
PGSC0003DMG400011436	N/A	Enoyl-acyl-carrier-protein reductase	1.11589035845119	-	-	-
PGSC0003DMG400021553	SIGF	RNA polymerase sigma factor rpoD	-	-1.13704224951153	-	-1.23051929464178
PGSC0003DMG401000007	N/A	1-acylglycerophosphocholine O-acyltransferase	-	1.13825527879388	-	-
PGSC0003DMG400022716	N/A	Phospholipase A22	-	-1.02341823207783	-	-
PGSC0003DMG400022127	N/A	Iojap protein	-	-1.33081585575697	-	-1.14930801079432
PGSC0003DMG400000110	N/A	Wax synthase	-	-2.45858171602138	-	-
PGSC0003DMG400022827	DES-1-LIKE	Sphingolipid delta 4 desaturase DES-1	-	-	-	-1.15224417173947
PGSC0003DMG400022214	N/A	Geranyl geranyl pyrophosphate synthase	-	-	-	10.3386682296275
PGSC0003DMG400022894	LOX3.1	Lipoxygenase	-1.43175008345623	-1.18270062499536	-	-
PGSC0003DMG400022967	N/A	GTP-binding protein era	-	-	-	-1.1614217993903
PGSC0003DMG400000508	N/A	Metal ion binding protein	-	-1.74812304454629	-	-1.58674650853136
PGSC0003DMG400000614	N/A	Phospholipase PLDa1	-	2.78295970076903	-	-
PGSC0003DMG400000639	N/A	Delta 9 desaturase	-	-1.44657993104488	-	-2.62252479578348
PGSC0003DMG400000978	N/A	Acyl-[acyl-carrier-protein] desaturase, chloroplastic	-	-1.02593297522159	-1.09181919892022	-
PGSC0003DMG400023975	COX15	Cytochrome C oxidase assembly protein cox15	1.34155039825426	-	-	-
PGSC0003DMG400024181	N/A	CER6	-	-2.89143513134884	-	-
PGSC0003DMG400001599	MRL1	Pentatricopeptide repeat-containing protein	-	-	-	-1.17288585480015
PGSC0003DMG400024220	PKP3	Pyruvate kinase isozyme G, chloroplastic	1.6090990500691	1.18816804664286	1.10818937132909	1.65165100073424
PGSC0003DMG400012202	CYP86A7	Cytochrome P450 fatty acid omega-hydroxylase	-	-2.93941262323816	-	-
PGSC0003DMG400001748	N/A	50S ribosomal protein L5	-	-1.00905199660759	-	-
PGSC0003DMG400012233	ATGRF8	Conserved gene of unknown function	-	-1.45293563620868	-	-2.02260930530377
PGSC0003DMG400012262	N/A	3-oxoacyl-[acyl-carrier-protein] synthase	-	-	-	2.13423488241009
PGSC0003DMG400012306	N/A	Ubiquitin carrier protein	-	1.74689375186122	-	1.34321092044142
PGSC0003DMG401001978	N/A	Uricase	-	-	-	1.00095128769208
PGSC0003DMG400002049	N/A	Anthranilate N-benzoyltransferase protein	-	-2.35226800458691	-	-2.45269493138093
PGSC0003DMG400012458	N/A	Disease resistance protein (TIR class)	-	-	-	-1.59872058744263
PGSC0003DMG400002156	N/A	C-4 sterol methyl oxidase 2	-	-	2.88165810313644	-
PGSC0003DMG400002234	CCD8	Dad1/CCD8	-	-	-	-2.31145111541817
PGSC0003DMG400012564	N/A	DH putative beta-hydroxyacyl-ACP dehydratase	1.07029967564026	-	-	-
PGSC0003DMG401024691	N/A	Lipoxygenase	-	2.60159219903494	-	-
PGSC0003DMG400024741	N/A	Lipoxygenase	-	-	-	-2.41397984199741
PGSC0003DMG400012763	N/A	C-4 sterol methyl oxidase	-	-1.96060273375178	2.08875154549224	-
PGSC0003DMG400002592	PLDEPSILON	Phospholipase d	-	-	-	2.04829644574442
PGSC0003DMG400002660	ABI5	DNA binding protein	-	-	3.43960942966662	-
PGSC0003DMG400012913	N/A	Zinc finger homeodomain protein 1	-	-	-	-1.72898752171752
PGSC0003DMG401025057	N/A	Inositol-1,4,5-triphosphate-5-phosphatase	-	1.0560014685959	-	-
PGSC0003DMG400002927	FAB1	Beta-ketoacyl-ACP synthase II-1	-	-	-	-1.52051881008947
PGSC0003DMG400025127	PHO1;H1	Pho1	-	1.05511355096242	-	-
PGSC0003DMG400025174	LACS2	Acyl CoA synthetase	-	-3.16916375450891	-	-2.28030202990943
PGSC0003DMG400003138	EMB2726	Elongation factor Ts	-	-	-	-1.0894558529065
PGSC0003DMG400013345	MTACP3	Acyl carrier protein	-	-1.06034360493725	-	-
PGSC0003DMG400003383	N/A	Protein SUR2	-1.63727497627882	-	-	-
PGSC0003DMG400003929	N/A	C-4 methyl sterol oxidase	-	-1.19412910502792	-	-
PGSC0003DMG400025866	2016-09-01	Stress-enhanced protein 1	-	-1.2565478285505	-	-
PGSC0003DMG400004020	ABA1	Zeaxanthin epoxidase, chloroplastic	-1.23346115708717	-	-	-
PGSC0003DMG400014144	NHO1	Glycerol kinase	-	-	-	1.02554608652861
PGSC0003DMG401014160	N/A	Protein WAX2	-	-2.85772148447218	-	-
PGSC0003DMG400014221	N/A	Ribulose bisphosphate carboxylase/oxygenase activase, chloroplast	-	-1.26834618226922	-	-
PGSC0003DMG400026290	ATFKBP13	FKBP-type peptidyl-prolyl cis-trans isomerase 3, chloroplastic	-	-1.35879791232163	-	-1.57009837953677
PGSC0003DMG400014378	N/A	30S ribosomal protein S10, chloroplastic	-	-1.51427743439676	-	-1.06565484147627
PGSC0003DMG402026400	N/A	Delta(7)-sterol-C5(6)-desaturase	-	-	-	-6.5965852392205
PGSC0003DMG400026401	N/A	Delta(7)-sterol-C5(6)-desaturase	-	-2.56323717674203	2.74190325350959	-
PGSC0003DMG400026428	ATSPS3F	Sucrose-phosphate synthase isoform B	2.37088949836222	-	-	-
PGSC0003DMG400026494	N/A	Palmitoyl-acyl carrier protein thioesterase	-	-	-	1.73440021767528
PGSC0003DMG400014819	ATNOS1	Nitric oxide synthase-associated protein I	-	-1.05922811620301	-	-1.30569520307241
PGSC0003DMG400004923	N/A	Squalene monooxygenase	-	2.2570052559658	1.13329919762326	-
PGSC0003DMG400027205	ATHS1	Protein Pop3	-	-1.93563171893417	-	-
PGSC0003DMG400027232	PGR3	Pentatricopeptide repeat-containing protein	-	-	-	-1.11701083734609
PGSC0003DMG400027268	N/A	GTP-binding protein lepa	-	-	-	-1.14023859259536
PGSC0003DMG400027323	N/A	Ribosome recycling factor	-	-	-2.01426049978763	-1.83860955684233
PGSC0003DMG400005030	TPS04	Linalool synthase	2.28407643826628	-	-	2.27061287080429
PGSC0003DMG400005436	N/A	Sterol desaturase	-1.43664407203537	-4.54549885560574	-	1.3578277212571
PGSC0003DMG400005563	N/A	Acyltransferase	-	-3.30570292174119	-	-2.73595815261741
PGSC0003DMG400015552	N/A	Beta-ketoacyl-coa synthase family protein	-	-4.27345648638124	-3.70282686155522	-6.17158407391586
PGSC0003DMG400016014	N/A	Mevalonate diphosphate decarboxylase	-	1.0179122915931	1.29805321321921	-
PGSC0003DMG400016120	N/A	1-deoxy-D-xylulose 5-phosphate synthase 2	-	-1.90995187230434	-	-1.20511282275231
PGSC0003DMG400016177	N/A	Acyl-[acyl-carrier-protein] desaturase, chloroplastic	-	-	-	-1.37669759663421
PGSC0003DMG400016293	N/A	Oxidoreductase	-	-2.02380955761479	-	-1.84839187793588
PGSC0003DMG400016311	N/A	Inositol-1,4,5-triphosphate-5-phosphatase	-	-	-	1.68088633549472
PGSC0003DMG400016444	GDCST	Aminomethyltransferase, mitochondrial	-	-1.01884849762366	-	-
PGSC0003DMG400016625	N/A	S1 RNA-binding domain-containing protein	-1.55245250557717	-2.21816294540728	-	-
PGSC0003DMG400016730	SUS5	Sucrose synthase	-2.5477928903022	-	-	-
lipid biosynthetic process
PGSC0003DMG400046851	N/A	Sigma factor sigb regulation protein rsbq	-	-1.60127074958205	-	-
PGSC0003DMG400041998	N/A	Sigma factor sigb regulation protein rsbq	-	-1.90856497484832	-	-
PGSC0003DMG400028180	LUT1	Cytochrome P450-type monooxygenase 97C11	-	-1.62582475024539	-	-1.39045888895048
PGSC0003DMG400028587	N/A	GPI-anchored protein II	1.69759669311784	-	-	-
PGSC0003DMG400028887	N/A	Lipoxygenase	-2.58664625614551	-	-	-
PGSC0003DMG400029946	ATH1	Bell-like homeodomain protein 4	-	-	-	-2.37338929174631
PGSC0003DMG400030564	N/A	Phosphatidylserine synthase	-1.10437968269756	-1.15065452701437	-	-1.25009293509191
PGSC0003DMG400031046	N/A	Sucrose synthase	-3.23721270881499	-	-	-
PGSC0003DMG400031111	SIGB	SIGB (SIGMA FACTOR B)	-	-1.8649349544721	-1.23124570064779	-2.40661074791881
PGSC0003DMG400031170	N/A	Pentatricopeptide repeat-containing protein	-	-	-1.08198061321065	-1.2114713805938
PGSC0003DMG400031351	N/A	Acyltransferase	-	-	-	-2.89407486436517
PGSC0003DMG400005749	N/A	Phosphoethanolamine N-methyltransferase	-	-1.10844093706269	-	-
PGSC0003DMG400032093	N/A	Conserved gene of unknown function	-	-	1.02587100189069	-
PGSC0003DMG401032143	EDA3	Conserved gene of unknown function	-	-	-	-1.15445954289651
PGSC0003DMG400006241	N/A	Conserved gene of unknown function	-	-	-	-1.21578895249754
PGSC0003DMG400033043	ATY13	MYB domain class transcription factor	-	-1.98030593705347	-	-
PGSC0003DMG400033054	BCCP2	Biotin carboxyl carrier protein subunit	1.22580798125914	-	-	-
PGSC0003DMG400006550	LAX3	Auxin influx transport protein	-	-3.14592275809481	-2.16031724043215	-1.66338410003295
PGSC0003DMG400006648	ATEM6	Embryonic abundant protein 1	-2.75098329655814	-3.36929222685125	-	-
PGSC0003DMG400006672	N/A	Sucrose synthase	-	-	-	1.2631000885612
PGSC0003DMG400033650	N/A	Sterol desaturase	-	-5.15001499427309	-	-
PGSC0003DMG400006855	SMT1	S-adenosyl-methionine-sterol-C-methyltransferase	-	-	-	-1.07289621508166
PGSC0003DMG400033872	N/A	Delta-8 sphingolipid desaturase	-2.0702723596194	3.53533316178131	-	-
PGSC0003DMG400016886	N/A	Plastidial lipoyltransferase 2	-	-	-1.06323307165232	-1.0064227152255
PGSC0003DMG400016915	AHB2	Non-symbiotic hemoglobin 2	-	-1.84394673481855	-	-1.81778285817398
PGSC0003DMG400007051	RPL4	50S ribosomal protein L4, chloroplastic	-	-1.36720984871776	-	-1.22699528005831
PGSC0003DMG400017161	N/A	50S ribosomal protein L28, chloroplastic	-	-1.87509735969079	-	-1.5437017607907
PGSC0003DMG400017202	N/A	2-heptaprenyl-1,4-naphthoquinone methyltransferase	-	-	-2.81773900211744	-
PGSC0003DMG400007265	N/A	Cyclopropane fatty acid synthase	-1.13967842224568	-1.99700405252083	-1.26873833292853	-3.96091205724316
PGSC0003DMG400017266	N/A	Conserved gene of unknown function	-1.43097423773344	-1.44988351015929	-	-
PGSC0003DMG400007346	LPAT3	1-acyl-sn-glycerol-3-phosphate acyltransferase	-	-1.11530240553118	-	-1.21556314038026
PGSC0003DMG400017301	ATGPAT1	ER glycerol-phosphate acyltransferase	-	-5.56728495368862	-1.79845908518993	-2.00402152497105
PGSC0003DMG400007390	FDH	Beta-ketoacyl-CoA synthase	-	-2.49532630011611	-	-1.51376797947232
PGSC0003DMG400017465	N/A	Lipoxygenase	-	1.15111128475	-	-
PGSC0003DMG400007793	N/A	Lipoxygenase	-	-4.20622756776002	-	-
PGSC0003DMG400017714	ANNAT1	Annexin p34	-	1.29360447366482	-	1.61416619122718
PGSC0003DMG400007878	N/A	Conserved gene of unknown function	-	-4.81199187929571	-	-
PGSC0003DMG400007879	N/A	Protein WAX2	-	-	-	8.60821211344639
PGSC0003DMG400007989	HO2	Heme oxygenase 2	-	-1.10820882831413	-	-
PGSC0003DMG400008151	LPAT2	1-acyl-sn-glycerol-3-phosphate acyltransferase	-	-1.12089360965206	-	-1.34596727820765
PGSC0003DMG400008311	N/A	50 kDa ketoavyl-ACP synthase	1.23625620098839	-	-	-
PGSC0003DMG401018218	ISPD	2-C-methyl-D-erythritol 4-phosphate cytidyltransferase	-	-1.1376235252081	-	-
PGSC0003DMG400008472	N/A	W-3 desaturase	-	-	-	-1.02388803863594
PGSC0003DMG400008642	PDS2	Prenyltransferase	-	-1.27552349106451	-	-
PGSC0003DMG402018552	SSI1	Soluble starch synthase 1, chloroplastic/amyloplastic	-	-	-	-1.00853414947194
PGSC0003DMG400018657	N/A	Conserved gene of unknown function	-	-	-	-1.01173282085854
PGSC0003DMG400018679	HMG3	3-hydroxy-3-methylglutaryl-coenzyme A reductase 3	-	-	-	1.04581269164229
PGSC0003DMG400019305	N/A	Beta-ketoacyl-coa synthase family protein	-	-6.53384441056417	-	-
PGSC0003DMG400019823	NDF1	Conserved gene of unknown function	-	-2.0419023281719	-	-1.11401717650781
PGSC0003DMG400009924	HMG1	3-hydroxy-3-methylglutaryl coenzyme A reductase	-	1.09715058157973	-	-
PGSC0003DMG400011170	N/A	Protein WAX2	-	-3.0209966550749	-2.13462004741984	-4.35502422685906
PGSC0003DMG400010472	N/A	Thylakoid lumen 15.0 kDa protein	-	-1.23306714284882	-	-
PGSC0003DMG401021239	N/A	Glu-tRNA(Gln) amidotransferase subunit A	-	-	-	-1.14044577347651
PGSC0003DMG400011436	N/A	Enoyl-acyl-carrier-protein reductase	1.11589035845119	-	-	-
PGSC0003DMG400021553	SIGF	RNA polymerase sigma factor rpoD	-	-1.13704224951153	-	-1.23051929464178
PGSC0003DMG400022127	N/A	Iojap protein	-	-1.33081585575697	-	-1.14930801079432
PGSC0003DMG400000110	N/A	Wax synthase	-	-2.45858171602138	-	-
PGSC0003DMG400022827	DES-1-LIKE	Sphingolipid delta 4 desaturase DES-1	-	-	-	-1.15224417173947
PGSC0003DMG400022214	N/A	Geranyl geranyl pyrophosphate synthase	-	-	-	10.3386682296275
PGSC0003DMG400022894	LOX3.1	Lipoxygenase	-1.43175008345623	-1.18270062499536	-	-
PGSC0003DMG400022967	N/A	GTP-binding protein era	-	-	-	-1.1614217993903
PGSC0003DMG400000508	N/A	Metal ion binding protein	-	-1.74812304454629	-	-1.58674650853136
PGSC0003DMG400000560	ATOMT1	Catechol O-methyltransferase	-1.43958055316928	-1.08534692197056	-	-
PGSC0003DMG400000639	N/A	Delta 9 desaturase	-	-1.44657993104488	-	-2.62252479578348
PGSC0003DMG400000978	N/A	Acyl-[acyl-carrier-protein] desaturase, chloroplastic	-	-1.02593297522159	-1.09181919892022	-
PGSC0003DMG400023975	COX15	Cytochrome C oxidase assembly protein cox15	1.34155039825426	-	-	-
PGSC0003DMG400024181	N/A	CER6	-	-2.89143513134884	-	-
PGSC0003DMG400001599	MRL1	Pentatricopeptide repeat-containing protein	-	-	-	-1.17288585480015
PGSC0003DMG400024220	PKP3	Pyruvate kinase isozyme G, chloroplastic	1.6090990500691	1.18816804664286	1.10818937132909	1.65165100073424
PGSC0003DMG400001748	N/A	50S ribosomal protein L5	-	-1.00905199660759	-	-
PGSC0003DMG400012233	ATGRF8	Conserved gene of unknown function	-	-1.45293563620868	-	-2.02260930530377
PGSC0003DMG400012262	N/A	3-oxoacyl-[acyl-carrier-protein] synthase	-	-	-	2.13423488241009
PGSC0003DMG400002049	N/A	Anthranilate N-benzoyltransferase protein	-	-2.35226800458691	-	-2.45269493138093
PGSC0003DMG400012458	N/A	Disease resistance protein (TIR class)	-	-	-	-1.59872058744263
PGSC0003DMG400002156	N/A	C-4 sterol methyl oxidase 2	-	-	2.88165810313644	-
PGSC0003DMG400002234	CCD8	Dad1/CCD8	-	-	-	-2.31145111541817
PGSC0003DMG400012564	N/A	DH putative beta-hydroxyacyl-ACP dehydratase	1.07029967564026	-	-	-
PGSC0003DMG401024691	N/A	Lipoxygenase	-	2.60159219903494	-	-
PGSC0003DMG400024741	N/A	Lipoxygenase	-	-	-	-2.41397984199741
PGSC0003DMG400012763	N/A	C-4 sterol methyl oxidase	-	-1.96060273375178	2.08875154549224	-
PGSC0003DMG400002660	ABI5	DNA binding protein	-	-	3.43960942966662	-
PGSC0003DMG400012913	N/A	Zinc finger homeodomain protein 1	-	-	-	-1.72898752171752
PGSC0003DMG400002927	FAB1	Beta-ketoacyl-ACP synthase II-1	-	-	-	-1.52051881008947
PGSC0003DMG400025127	PHO1;H1	Pho1	-	1.05511355096242	-	-
PGSC0003DMG400025174	LACS2	Acyl CoA synthetase	-	-3.16916375450891	-	-2.28030202990943
PGSC0003DMG400003138	EMB2726	Elongation factor Ts	-	-	-	-1.0894558529065
PGSC0003DMG400013345	MTACP3	Acyl carrier protein	-	-1.06034360493725	-	-
PGSC0003DMG400003383	N/A	Protein SUR2	-1.63727497627882	-	-	-
PGSC0003DMG400003703	BGAL5	Beta-galactosidase	-	-	-	8.05420602221076
PGSC0003DMG400003929	N/A	C-4 methyl sterol oxidase	-	-1.19412910502792	-	-
PGSC0003DMG400025866	2016-09-01	Stress-enhanced protein 1	-	-1.2565478285505	-	-
PGSC0003DMG400004020	ABA1	Zeaxanthin epoxidase, chloroplastic	-1.23346115708717	-	-	-
PGSC0003DMG401014160	N/A	Protein WAX2	-	-2.85772148447218	-	-
PGSC0003DMG400014221	N/A	Ribulose bisphosphate carboxylase/oxygenase activase, chloroplast	-	-1.26834618226922	-	-
PGSC0003DMG400026290	ATFKBP13	FKBP-type peptidyl-prolyl cis-trans isomerase 3, chloroplastic	-	-1.35879791232163	-	-1.57009837953677
PGSC0003DMG400014378	N/A	30S ribosomal protein S10, chloroplastic	-	-1.51427743439676	-	-1.06565484147627
PGSC0003DMG402026400	N/A	Delta(7)-sterol-C5(6)-desaturase	-	-	-	-6.5965852392205
PGSC0003DMG400026401	N/A	Delta(7)-sterol-C5(6)-desaturase	-	-2.56323717674203	2.74190325350959	-
PGSC0003DMG400026428	ATSPS3F	Sucrose-phosphate synthase isoform B	2.37088949836222	-	-	-
PGSC0003DMG400026494	N/A	Palmitoyl-acyl carrier protein thioesterase	-	-	-	1.73440021767528
PGSC0003DMG400014819	ATNOS1	Nitric oxide synthase-associated protein I	-	-1.05922811620301	-	-1.30569520307241
PGSC0003DMG400004923	N/A	Squalene monooxygenase	-	2.2570052559658	1.13329919762326	-
PGSC0003DMG400027205	ATHS1	Protein Pop3	-	-1.93563171893417	-	-
PGSC0003DMG400027232	PGR3	Pentatricopeptide repeat-containing protein	-	-	-	-1.11701083734609
PGSC0003DMG400027268	N/A	GTP-binding protein lepa	-	-	-	-1.14023859259536
PGSC0003DMG400027323	N/A	Ribosome recycling factor	-	-	-2.01426049978763	-1.83860955684233
PGSC0003DMG400005030	TPS04	Linalool synthase	2.28407643826628	-	-	2.27061287080429
PGSC0003DMG400005436	N/A	Sterol desaturase	-1.43664407203537	-4.54549885560574	-	1.3578277212571
PGSC0003DMG400005563	N/A	Acyltransferase	-	-3.30570292174119	-	-2.73595815261741
PGSC0003DMG400015552	N/A	Beta-ketoacyl-coa synthase family protein	-	-4.27345648638124	-3.70282686155522	-6.17158407391586
PGSC0003DMG400016014	N/A	Mevalonate diphosphate decarboxylase	-	1.0179122915931	1.29805321321921	-
PGSC0003DMG400016120	N/A	1-deoxy-D-xylulose 5-phosphate synthase 2	-	-1.90995187230434	-	-1.20511282275231
PGSC0003DMG400016293	N/A	Oxidoreductase	-	-2.02380955761479	-	-1.84839187793588
PGSC0003DMG400016444	GDCST	Aminomethyltransferase, mitochondrial	-	-1.01884849762366	-	-
PGSC0003DMG400016625	N/A	S1 RNA-binding domain-containing protein	-1.55245250557717	-2.21816294540728	-	-
PGSC0003DMG400016730	SUS5	Sucrose synthase	-2.5477928903022	-	-	-
fatty acid biosynthetic process
PGSC0003DMG400028180	LUT1	Cytochrome P450-type monooxygenase 97C11	-	-1.62582475024539	-	-1.39045888895048
PGSC0003DMG400028887	N/A	Lipoxygenase	-2.58664625614551	-	-	-
PGSC0003DMG400029946	ATH1	Bell-like homeodomain protein 4	-	-	-	-2.37338929174631
PGSC0003DMG400031351	N/A	Acyltransferase	-	-	-	-2.89407486436517
PGSC0003DMG400033043	ATY13	MYB domain class transcription factor	-	-1.98030593705347	-	-
PGSC0003DMG400033054	BCCP2	Biotin carboxyl carrier protein subunit	1.22580798125914	-	-	-
PGSC0003DMG400033650	N/A	Sterol desaturase	-	-5.15001499427309	-	-
PGSC0003DMG400033872	N/A	Delta-8 sphingolipid desaturase	-2.0702723596194	3.53533316178131	-	-
PGSC0003DMG400016886	N/A	Plastidial lipoyltransferase 2	-	-	-1.06323307165232	-1.0064227152255
PGSC0003DMG400007390	FDH	Beta-ketoacyl-CoA synthase	-	-2.49532630011611	-	-1.51376797947232
PGSC0003DMG400017465	N/A	Lipoxygenase	-	1.15111128475	-	-
PGSC0003DMG400007793	N/A	Lipoxygenase	-	-4.20622756776002	-	-
PGSC0003DMG400007879	N/A	Protein WAX2	-	-	-	8.60821211344639
PGSC0003DMG400008311	N/A	50 kDa ketoavyl-ACP synthase	1.23625620098839	-	-	-
PGSC0003DMG401018218	ISPD	2-C-methyl-D-erythritol 4-phosphate cytidyltransferase	-	-1.1376235252081	-	-
PGSC0003DMG400008472	N/A	W-3 desaturase	-	-	-	-1.02388803863594
PGSC0003DMG400019305	N/A	Beta-ketoacyl-coa synthase family protein	-	-6.53384441056417	-	-
PGSC0003DMG400011170	N/A	Protein WAX2	-	-3.0209966550749	-2.13462004741984	-4.35502422685906
PGSC0003DMG400011436	N/A	Enoyl-acyl-carrier-protein reductase	1.11589035845119	-	-	-
PGSC0003DMG400022827	DES-1-LIKE	Sphingolipid delta 4 desaturase DES-1	-	-	-	-1.15224417173947
PGSC0003DMG400022894	LOX3.1	Lipoxygenase	-1.43175008345623	-1.18270062499536	-	-
PGSC0003DMG400000639	N/A	Delta 9 desaturase	-	-1.44657993104488	-	-2.62252479578348
PGSC0003DMG400000978	N/A	Acyl-[acyl-carrier-protein] desaturase, chloroplastic	-	-1.02593297522159	-1.09181919892022	-
PGSC0003DMG400024181	N/A	CER6	-	-2.89143513134884	-	-
PGSC0003DMG400024220	PKP3	Pyruvate kinase isozyme G, chloroplastic	1.6090990500691	1.18816804664286	1.10818937132909	1.65165100073424
PGSC0003DMG400012262	N/A	3-oxoacyl-[acyl-carrier-protein] synthase	-	-	-	2.13423488241009
PGSC0003DMG400002049	N/A	Anthranilate N-benzoyltransferase protein	-	-2.35226800458691	-	-2.45269493138093
PGSC0003DMG400002156	N/A	C-4 sterol methyl oxidase 2	-	-	2.88165810313644	-
PGSC0003DMG400012564	N/A	DH putative beta-hydroxyacyl-ACP dehydratase	1.07029967564026	-	-	-
PGSC0003DMG401024691	N/A	Lipoxygenase	-	2.60159219903494	-	-
PGSC0003DMG400024741	N/A	Lipoxygenase	-	-	-	-2.41397984199741
PGSC0003DMG400012763	N/A	C-4 sterol methyl oxidase	-	-1.96060273375178	2.08875154549224	-
PGSC0003DMG400002927	FAB1	Beta-ketoacyl-ACP synthase II-1	-	-	-	-1.52051881008947
PGSC0003DMG400025174	LACS2	Acyl CoA synthetase	-	-3.16916375450891	-	-2.28030202990943
PGSC0003DMG400013345	MTACP3	Acyl carrier protein	-	-1.06034360493725	-	-
PGSC0003DMG400003383	N/A	Protein SUR2	-1.63727497627882	-	-	-
PGSC0003DMG400003929	N/A	C-4 methyl sterol oxidase	-	-1.19412910502792	-	-
PGSC0003DMG401014160	N/A	Protein WAX2	-	-2.85772148447218	-	-
PGSC0003DMG400026290	ATFKBP13	FKBP-type peptidyl-prolyl cis-trans isomerase 3, chloroplastic	-	-1.35879791232163	-	-1.57009837953677
PGSC0003DMG402026400	N/A	Delta(7)-sterol-C5(6)-desaturase	-	-	-	-6.5965852392205
PGSC0003DMG400026401	N/A	Delta(7)-sterol-C5(6)-desaturase	-	-2.56323717674203	2.74190325350959	-
PGSC0003DMG400026494	N/A	Palmitoyl-acyl carrier protein thioesterase	-	-	-	1.73440021767528
PGSC0003DMG400005436	N/A	Sterol desaturase	-1.43664407203537	-4.54549885560574	-	1.3578277212571
PGSC0003DMG400005563	N/A	Acyltransferase	-	-3.30570292174119	-	-2.73595815261741
PGSC0003DMG400015552	N/A	Beta-ketoacyl-coa synthase family protein	-	-4.27345648638124	-3.70282686155522	-6.17158407391586
plant-type cell wall organization or biogenesis
PGSC0003DMG400028426	CESA8	Cellulose synthase catalytic subunit	-4.29308945508627	-2.74563041583748	-1.9415984513449	-
PGSC0003DMG400028601	N/A	Alpha-L-fucosidase 2	-2.25729952860591	1.93337017442021	-	-
PGSC0003DMG400029061	N/A	O-acetyltransferase	-	-	-	-1.40135719501997
PGSC0003DMG400005862	N/A	60S ribosomal protein L40-1	1.18202476106821	-	-	-
PGSC0003DMG400031753	ANAC010	NAC domain protein	-	-	-	1.02422889579343
PGSC0003DMG400006201	N/A	Zeamatin	1.26051383353817	-	-	-
PGSC0003DMG400006960	N/A	Ubiquitin-protein ligase	1.19032290814909	-	-	-
PGSC0003DMG400007360	N/A	MYB20	-2.95087162002333	-3.06494056830168	-	-
PGSC0003DMG400008016	N/A	Glycogenin	-3.82943292429465	-2.82569702176311	-	-
PGSC0003DMG400008047	N/A	Electron transporter	-2.93363596246055	-2.15024846497052	-	-
PGSC0003DMG400018533	N/A	Ubiquitin fusion protein	-	-	-	-1.04157279256594
PGSC0003DMG400008833	N/A	Expansin	1.51261396608376	-	-	-
PGSC0003DMG400018811	ER	Erecta	-	-1.87268438202575	-	-3.84870101155608
PGSC0003DMG400009418	QRT3	Polygalacturonase QRT3	-	-	-	2.13994499160828
PGSC0003DMG400009665	SMB	NAC domain protein	-	-	-	8.45885995112346
PGSC0003DMG400009951	N/A	Expansin11	-	-3.75973765333257	-	-
PGSC0003DMG400020628	MRH3	Bristled	-	-	-	4.45573035589808
PGSC0003DMG400010726	ARAC2	Rac-like GTP-binding protein RAC13	-1.64608906089037	-1.36821658211592	-	-
PGSC0003DMG400011148	IRX3	Cellulose synthase 3	-3.64109998943333	-2.20439794231417	-1.75950476922722	-
PGSC0003DMG400000040	N/A	Rop guanine nucleotide exchange factor	-	-	2.90211059745518	-
PGSC0003DMG400000130	N/A	Gtpase activating protein	-	-2.2717586196405	-1.31737178809473	-2.38923839979361
PGSC0003DMG400022827	DES-1-LIKE	Sphingolipid delta 4 desaturase DES-1	-	-	-	-1.15224417173947
PGSC0003DMG400000402	N/A	Osmotin	-	-1.01082275650851	-	-
PGSC0003DMG400000411	FRA8	Transferase	-1.16318074998752	-2.31124806002288	-1.05793940814121	-1.13410922813884
PGSC0003DMG400001031	N/A	Protein COBRA	-2.94917114357503	-2.00340562538006	-	-
PGSC0003DMG400023815	N/A	Expansin	-	1.2939224288469	-	1.70256560315471
PGSC0003DMG400012113	N/A	NAC domain protein	-1.41804305909845	-1.9323229671821	-1.64058860409977	-1.41953728533064
PGSC0003DMG400001426	ATEXPA5	Expansin	-	-2.34392116137663	-	-
PGSC0003DMG400001465	N/A	Protein COBRA	-3.19128776696733	-2.83498928895147	-	-
PGSC0003DMG400001620	ARO1	ARM repeat containing protein	-	3.9676647553149	-	-
PGSC0003DMG400001769	IRX9	Beta-1,3-glucuronyltransferase	-3.57664853754687	-2.69009670227819	-	-
PGSC0003DMG400001905	N/A	Alpha-expansin 8	-	-	-	-4.44087993947481
PGSC0003DMG400024530	N/A	Protein COBRA	-4.69907594582846	-2.79210769941693	-	-
PGSC0003DMG400002075	N/A	Protein COBRA	-	-2.14922841952214	-1.66489356670043	-3.0661483591024
PGSC0003DMG400002234	CCD8	Dad1/CCD8	-	-	-	-2.31145111541817
PGSC0003DMG400024647	N/A	Expansin	-	-	-	2.65732706881179
PGSC0003DMG400012564	N/A	DH putative beta-hydroxyacyl-ACP dehydratase	1.07029967564026	-	-	-
PGSC0003DMG400012756	N/A	Gibberellin receptor GID1	-2.85254742137264	-	-	-
PGSC0003DMG400003822	CESA4	Cellulose synthase	-3.25336775116042	-2.22572125638572	-2.00099507367868	-
PGSC0003DMG400003916	N/A	Triose phosphate/phosphate translocator, chloroplast	-	-1.3289204798565	-	-
PGSC0003DMG400004682	N/A	50S ribosomal protein L18, chloroplast	-	-2.06801052936025	-	-1.58608670462031
PGSC0003DMG400027232	PGR3	Pentatricopeptide repeat-containing protein	-	-	-	-1.11701083734609
PGSC0003DMG400016167	N/A	Wiscott-Aldrich syndrome, C-terminal	-2.42389468285607	-3.14248908948797	-	-
PGSC0003DMG400016650	N/A	Expansin	-	-4.86721340089082	-	-
cellular component macromolecule biosynthetic process
PGSC0003DMG400045331	TBL31	Conserved gene of unknown function	-1.24197130335485	-1.19040603826695	-	-
PGSC0003DMG400028426	CESA8	Cellulose synthase catalytic subunit	-4.29308945508627	-2.74563041583748	-1.9415984513449	-
PGSC0003DMG400028601	N/A	Alpha-L-fucosidase 2	-2.25729952860591	1.93337017442021	-	-
PGSC0003DMG400031183	N/A	Conserved gene of unknown function	-1.464367151702	-1.70416727235511	-	-
PGSC0003DMG400006960	N/A	Ubiquitin-protein ligase	1.19032290814909	-	-	-
PGSC0003DMG400008016	N/A	Glycogenin	-3.82943292429465	-2.82569702176311	-	-
PGSC0003DMG400008047	N/A	Electron transporter	-2.93363596246055	-2.15024846497052	-	-
PGSC0003DMG400008403	N/A	ATP binding / kinase/ protein serine / threonine kinase	-	-1.83736783245645	-	-
PGSC0003DMG400010168	N/A	UDP-N-acetylmuramate-alanine ligase	-	-1.59586142698414	-	-
PGSC0003DMG400010726	ARAC2	Rac-like GTP-binding protein RAC13	-1.64608906089037	-1.36821658211592	-	-
PGSC0003DMG400011148	IRX3	Cellulose synthase 3	-3.64109998943333	-2.20439794231417	-1.75950476922722	-
PGSC0003DMG400000411	FRA8	Transferase	-1.16318074998752	-2.31124806002288	-1.05793940814121	-1.13410922813884
PGSC0003DMG400001304	N/A	Protein P21	-	1.25832609286722	-	2.53869574771438
PGSC0003DMG400012113	N/A	NAC domain protein	-1.41804305909845	-1.9323229671821	-1.64058860409977	-1.41953728533064
PGSC0003DMG400001769	IRX9	Beta-1,3-glucuronyltransferase	-3.57664853754687	-2.69009670227819	-	-
PGSC0003DMG402012338	ATMURE	UDP-n-acetylmuramoylalanyl-d-glutamate--2, 6-diaminopimelate ligase	-	-	-1.21504100819075	-1.39301050229525
PGSC0003DMG400024530	N/A	Protein COBRA	-4.69907594582846	-2.79210769941693	-	-
PGSC0003DMG400024897	N/A	Conserved gene of unknown function	-	-	-	1.57209571826863
PGSC0003DMG400024989	N/A	Nucleic acid binding protein	-3.5635531916515	-2.36173047490859	-	-
PGSC0003DMG400025474	N/A	Nucleic acid binding protein	-3.67489892050072	-2.24465897613405	-	-
PGSC0003DMG400003822	CESA4	Cellulose synthase	-3.25336775116042	-2.22572125638572	-2.00099507367868	-
PGSC0003DMG400015302	N/A	Conserved gene of unknown function	-2.12557877093294	-2.30487719788184	-	-
PGSC0003DMG400015332	IQD10	Calmodulin binding protein	-4.38558304672331	-2.71598033189449	-	-
cell wall biogenesis
PGSC0003DMG400045331	TBL31	Conserved gene of unknown function	-1.24197130335485	-1.19040603826695	-	-
PGSC0003DMG400028426	CESA8	Cellulose synthase catalytic subunit	-4.29308945508627	-2.74563041583748	-1.9415984513449	-
PGSC0003DMG400028601	N/A	Alpha-L-fucosidase 2	-2.25729952860591	1.93337017442021	-	-
PGSC0003DMG400029061	N/A	O-acetyltransferase	-	-	-	-1.40135719501997
PGSC0003DMG400029503	N/A	ETAG-A3	-	-1.78944215143511	-	-
PGSC0003DMG400031183	N/A	Conserved gene of unknown function	-1.464367151702	-1.70416727235511	-	-
PGSC0003DMG400031753	ANAC010	NAC domain protein	-	-	-	1.02422889579343
PGSC0003DMG400006960	N/A	Ubiquitin-protein ligase	1.19032290814909	-	-	-
PGSC0003DMG400007360	N/A	MYB20	-2.95087162002333	-3.06494056830168	-	-
PGSC0003DMG400008016	N/A	Glycogenin	-3.82943292429465	-2.82569702176311	-	-
PGSC0003DMG400008047	N/A	Electron transporter	-2.93363596246055	-2.15024846497052	-	-
PGSC0003DMG400008403	N/A	ATP binding / kinase/ protein serine / threonine kinase	-	-1.83736783245645	-	-
PGSC0003DMG400009665	SMB	NAC domain protein	-	-	-	8.45885995112346
PGSC0003DMG400010168	N/A	UDP-N-acetylmuramate-alanine ligase	-	-1.59586142698414	-	-
PGSC0003DMG402010181	N/A	Xyloglucan endotransglucosylase/hydrolase protein 9	-	-	-	-1.0242387308524
PGSC0003DMG400010726	ARAC2	Rac-like GTP-binding protein RAC13	-1.64608906089037	-1.36821658211592	-	-
PGSC0003DMG400011148	IRX3	Cellulose synthase 3	-3.64109998943333	-2.20439794231417	-1.75950476922722	-
PGSC0003DMG400021398	N/A	Xyloglucan endotransglucosylase-hydrolase XTH7	-	-3.39953510438615	-	-6.56306793837899
PGSC0003DMG400022791	N/A	Xyloglucan endotransglucosylase/hydrolase 13	-	-	-	1.39849007233789
PGSC0003DMG400000411	FRA8	Transferase	-1.16318074998752	-2.31124806002288	-1.05793940814121	-1.13410922813884
PGSC0003DMG400001031	N/A	Protein COBRA	-2.94917114357503	-2.00340562538006	-	-
PGSC0003DMG400001304	N/A	Protein P21	-	1.25832609286722	-	2.53869574771438
PGSC0003DMG400012113	N/A	NAC domain protein	-1.41804305909845	-1.9323229671821	-1.64058860409977	-1.41953728533064
PGSC0003DMG400024060	N/A	Xyloglucan endotransglucosylase/hydrolase protein A	-	-	-	-2.12125901674776
PGSC0003DMG400001465	N/A	Protein COBRA	-3.19128776696733	-2.83498928895147	-	-
PGSC0003DMG400001769	IRX9	Beta-1,3-glucuronyltransferase	-3.57664853754687	-2.69009670227819	-	-
PGSC0003DMG400001809	N/A	Xyloglucan endotransglucosylase-hydrolase XTH5	-	-1.30749264876856	-	-
PGSC0003DMG402012338	ATMURE	UDP-n-acetylmuramoylalanyl-d-glutamate--2, 6-diaminopimelate ligase	-	-	-1.21504100819075	-1.39301050229525
PGSC0003DMG400024530	N/A	Protein COBRA	-4.69907594582846	-2.79210769941693	-	-
PGSC0003DMG400002049	N/A	Anthranilate N-benzoyltransferase protein	-	-2.35226800458691	-	-2.45269493138093
PGSC0003DMG400002075	N/A	Protein COBRA	-	-2.14922841952214	-1.66489356670043	-3.0661483591024
PGSC0003DMG400002084	N/A	Xyloglucan endotransglucosylase/hydrolase protein A	-	-6.55004065493058	-	-
PGSC0003DMG400012564	N/A	DH putative beta-hydroxyacyl-ACP dehydratase	1.07029967564026	-	-	-
PGSC0003DMG400024897	N/A	Conserved gene of unknown function	-	-	-	1.57209571826863
PGSC0003DMG400024989	N/A	Nucleic acid binding protein	-3.5635531916515	-2.36173047490859	-	-
PGSC0003DMG400025474	N/A	Nucleic acid binding protein	-3.67489892050072	-2.24465897613405	-	-
PGSC0003DMG400003822	CESA4	Cellulose synthase	-3.25336775116042	-2.22572125638572	-2.00099507367868	-
PGSC0003DMG400003916	N/A	Triose phosphate/phosphate translocator, chloroplast	-	-1.3289204798565	-	-
PGSC0003DMG400004682	N/A	50S ribosomal protein L18, chloroplast	-	-2.06801052936025	-	-1.58608670462031
PGSC0003DMG400015302	N/A	Conserved gene of unknown function	-2.12557877093294	-2.30487719788184	-	-
PGSC0003DMG400015332	IQD10	Calmodulin binding protein	-4.38558304672331	-2.71598033189449	-	-
PGSC0003DMG400016167	N/A	Wiscott-Aldrich syndrome, C-terminal	-2.42389468285607	-3.14248908948797	-	-
cell wall macromolecule biosynthetic process
PGSC0003DMG400045331	TBL31	Conserved gene of unknown function	-1.24197130335485	-1.19040603826695	-	-
PGSC0003DMG400028426	CESA8	Cellulose synthase catalytic subunit	-4.29308945508627	-2.74563041583748	-1.9415984513449	-
PGSC0003DMG400028601	N/A	Alpha-L-fucosidase 2	-2.25729952860591	1.93337017442021	-	-
PGSC0003DMG400031183	N/A	Conserved gene of unknown function	-1.464367151702	-1.70416727235511	-	-
PGSC0003DMG400006960	N/A	Ubiquitin-protein ligase	1.19032290814909	-	-	-
PGSC0003DMG400008016	N/A	Glycogenin	-3.82943292429465	-2.82569702176311	-	-
PGSC0003DMG400008047	N/A	Electron transporter	-2.93363596246055	-2.15024846497052	-	-
PGSC0003DMG400008403	N/A	ATP binding / kinase/ protein serine / threonine kinase	-	-1.83736783245645	-	-
PGSC0003DMG400010168	N/A	UDP-N-acetylmuramate-alanine ligase	-	-1.59586142698414	-	-
PGSC0003DMG400010726	ARAC2	Rac-like GTP-binding protein RAC13	-1.64608906089037	-1.36821658211592	-	-
PGSC0003DMG400011148	IRX3	Cellulose synthase 3	-3.64109998943333	-2.20439794231417	-1.75950476922722	-
PGSC0003DMG400000411	FRA8	Transferase	-1.16318074998752	-2.31124806002288	-1.05793940814121	-1.13410922813884
PGSC0003DMG400001304	N/A	Protein P21	-	1.25832609286722	-	2.53869574771438
PGSC0003DMG400012113	N/A	NAC domain protein	-1.41804305909845	-1.9323229671821	-1.64058860409977	-1.41953728533064
PGSC0003DMG400001769	IRX9	Beta-1,3-glucuronyltransferase	-3.57664853754687	-2.69009670227819	-	-
PGSC0003DMG402012338	ATMURE	UDP-n-acetylmuramoylalanyl-d-glutamate--2, 6-diaminopimelate ligase	-	-	-1.21504100819075	-1.39301050229525
PGSC0003DMG400024530	N/A	Protein COBRA	-4.69907594582846	-2.79210769941693	-	-
PGSC0003DMG400024897	N/A	Conserved gene of unknown function	-	-	-	1.57209571826863
PGSC0003DMG400024989	N/A	Nucleic acid binding protein	-3.5635531916515	-2.36173047490859	-	-
PGSC0003DMG400025474	N/A	Nucleic acid binding protein	-3.67489892050072	-2.24465897613405	-	-
PGSC0003DMG400003822	CESA4	Cellulose synthase	-3.25336775116042	-2.22572125638572	-2.00099507367868	-
PGSC0003DMG400015302	N/A	Conserved gene of unknown function	-2.12557877093294	-2.30487719788184	-	-
PGSC0003DMG400015332	IQD10	Calmodulin binding protein	-4.38558304672331	-2.71598033189449	-	-
plant-type cell wall biogenesis
PGSC0003DMG400028426	CESA8	Cellulose synthase catalytic subunit	-4.29308945508627	-2.74563041583748	-1.9415984513449	-
PGSC0003DMG400028601	N/A	Alpha-L-fucosidase 2	-2.25729952860591	1.93337017442021	-	-
PGSC0003DMG400029061	N/A	O-acetyltransferase	-	-	-	-1.40135719501997
PGSC0003DMG400031753	ANAC010	NAC domain protein	-	-	-	1.02422889579343
PGSC0003DMG400006960	N/A	Ubiquitin-protein ligase	1.19032290814909	-	-	-
PGSC0003DMG400007360	N/A	MYB20	-2.95087162002333	-3.06494056830168	-	-
PGSC0003DMG400008016	N/A	Glycogenin	-3.82943292429465	-2.82569702176311	-	-
PGSC0003DMG400008047	N/A	Electron transporter	-2.93363596246055	-2.15024846497052	-	-
PGSC0003DMG400009665	SMB	NAC domain protein	-	-	-	8.45885995112346
PGSC0003DMG400010726	ARAC2	Rac-like GTP-binding protein RAC13	-1.64608906089037	-1.36821658211592	-	-
PGSC0003DMG400011148	IRX3	Cellulose synthase 3	-3.64109998943333	-2.20439794231417	-1.75950476922722	-
PGSC0003DMG400000411	FRA8	Transferase	-1.16318074998752	-2.31124806002288	-1.05793940814121	-1.13410922813884
PGSC0003DMG400001031	N/A	Protein COBRA	-2.94917114357503	-2.00340562538006	-	-
PGSC0003DMG400012113	N/A	NAC domain protein	-1.41804305909845	-1.9323229671821	-1.64058860409977	-1.41953728533064
PGSC0003DMG400001465	N/A	Protein COBRA	-3.19128776696733	-2.83498928895147	-	-
PGSC0003DMG400001769	IRX9	Beta-1,3-glucuronyltransferase	-3.57664853754687	-2.69009670227819	-	-
PGSC0003DMG400024530	N/A	Protein COBRA	-4.69907594582846	-2.79210769941693	-	-
PGSC0003DMG400002075	N/A	Protein COBRA	-	-2.14922841952214	-1.66489356670043	-3.0661483591024
PGSC0003DMG400012564	N/A	DH putative beta-hydroxyacyl-ACP dehydratase	1.07029967564026	-	-	-
PGSC0003DMG400003822	CESA4	Cellulose synthase	-3.25336775116042	-2.22572125638572	-2.00099507367868	-
PGSC0003DMG400003916	N/A	Triose phosphate/phosphate translocator, chloroplast	-	-1.3289204798565	-	-
PGSC0003DMG400004682	N/A	50S ribosomal protein L18, chloroplast	-	-2.06801052936025	-	-1.58608670462031
PGSC0003DMG400016167	N/A	Wiscott-Aldrich syndrome, C-terminal	-2.42389468285607	-3.14248908948797	-	-
lignin metabolic process
PGSC0003DMG400008826	N/A	Laccase	-	-	-	3.57315288074967
PGSC0003DMG400008898	N/A	Laccase	3.54460773187746	-	4.28009819807418	5.0182683287647
PGSC0003DMG401008903	N/A	Conserved gene of unknown function	-4.27703141470608	-2.60507491176302	-	-
PGSC0003DMG400019185	N/A	Diphenol oxidase	-2.71836070224059	-1.87146179915297	-	-
PGSC0003DMG400020345	N/A	Diphenol oxidase	-2.61941966979487	-1.89574085977842	-	-
PGSC0003DMG400020355	N/A	Conserved gene of unknown function	-1.43607837012868	-2.11175827234013	-	-
PGSC0003DMG400011019	N/A	Diphenol oxidase	-3.49854779958974	-2.34601984809255	-	-
PGSC0003DMG400000560	ATOMT1	Catechol O-methyltransferase	-1.43958055316928	-1.08534692197056	-	-
PGSC0003DMG400000684	N/A	Laccase	-	-	-	3.65836222604216
PGSC0003DMG400012113	N/A	NAC domain protein	-1.41804305909845	-1.9323229671821	-1.64058860409977	-1.41953728533064
PGSC0003DMG400003512	N/A	Laccase	-	-	-	2.89621283791827
PGSC0003DMG402027116	N/A	Laccase 90d	-3.78988666995754	-2.67361438445496	-	-
PGSC0003DMG400027168	N/A	Laccase 90a	-2.31893923952356	-2.04628013091872	-	-
PGSC0003DMG400015484	N/A	Laccase	-	-6.73432044148573	2.65939279665744	3.86112379944114
phenylpropanoid catabolic process
PGSC0003DMG400008826	N/A	Laccase	-	-	-	3.57315288074967
PGSC0003DMG400008898	N/A	Laccase	3.54460773187746	-	4.28009819807418	5.0182683287647
PGSC0003DMG401008903	N/A	Conserved gene of unknown function	-4.27703141470608	-2.60507491176302	-	-
PGSC0003DMG400019185	N/A	Diphenol oxidase	-2.71836070224059	-1.87146179915297	-	-
PGSC0003DMG400020345	N/A	Diphenol oxidase	-2.61941966979487	-1.89574085977842	-	-
PGSC0003DMG400020355	N/A	Conserved gene of unknown function	-1.43607837012868	-2.11175827234013	-	-
PGSC0003DMG400011019	N/A	Diphenol oxidase	-3.49854779958974	-2.34601984809255	-	-
PGSC0003DMG400000684	N/A	Laccase	-	-	-	3.65836222604216
PGSC0003DMG400003512	N/A	Laccase	-	-	-	2.89621283791827
PGSC0003DMG402027116	N/A	Laccase 90d	-3.78988666995754	-2.67361438445496	-	-
PGSC0003DMG400027168	N/A	Laccase 90a	-2.31893923952356	-2.04628013091872	-	-
PGSC0003DMG400015484	N/A	Laccase	-	-6.73432044148573	2.65939279665744	3.86112379944114
lignin catabolic process
PGSC0003DMG400008826	N/A	Laccase	-	-	-	3.57315288074967
PGSC0003DMG400008898	N/A	Laccase	3.54460773187746	-	4.28009819807418	5.0182683287647
PGSC0003DMG401008903	N/A	Conserved gene of unknown function	-4.27703141470608	-2.60507491176302	-	-
PGSC0003DMG400019185	N/A	Diphenol oxidase	-2.71836070224059	-1.87146179915297	-	-
PGSC0003DMG400020345	N/A	Diphenol oxidase	-2.61941966979487	-1.89574085977842	-	-
PGSC0003DMG400020355	N/A	Conserved gene of unknown function	-1.43607837012868	-2.11175827234013	-	-
PGSC0003DMG400011019	N/A	Diphenol oxidase	-3.49854779958974	-2.34601984809255	-	-
PGSC0003DMG400000684	N/A	Laccase	-	-	-	3.65836222604216
PGSC0003DMG400003512	N/A	Laccase	-	-	-	2.89621283791827
PGSC0003DMG402027116	N/A	Laccase 90d	-3.78988666995754	-2.67361438445496	-	-
PGSC0003DMG400027168	N/A	Laccase 90a	-2.31893923952356	-2.04628013091872	-	-
PGSC0003DMG400015484	N/A	Laccase	-	-6.73432044148573	2.65939279665744	3.86112379944114
hemicellulose metabolic process
PGSC0003DMG400045331	TBL31	Conserved gene of unknown function	-1.24197130335485	-1.19040603826695	-	-
PGSC0003DMG400028426	CESA8	Cellulose synthase catalytic subunit	-4.29308945508627	-2.74563041583748	-1.9415984513449	-
PGSC0003DMG400028601	N/A	Alpha-L-fucosidase 2	-2.25729952860591	1.93337017442021	-	-
PGSC0003DMG400029503	N/A	ETAG-A3	-	-1.78944215143511	-	-
PGSC0003DMG400031183	N/A	Conserved gene of unknown function	-1.464367151702	-1.70416727235511	-	-
PGSC0003DMG400006960	N/A	Ubiquitin-protein ligase	1.19032290814909	-	-	-
PGSC0003DMG400008016	N/A	Glycogenin	-3.82943292429465	-2.82569702176311	-	-
PGSC0003DMG400008047	N/A	Electron transporter	-2.93363596246055	-2.15024846497052	-	-
PGSC0003DMG400008403	N/A	ATP binding / kinase/ protein serine / threonine kinase	-	-1.83736783245645	-	-
PGSC0003DMG402010181	N/A	Xyloglucan endotransglucosylase/hydrolase protein 9	-	-	-	-1.0242387308524
PGSC0003DMG400010726	ARAC2	Rac-like GTP-binding protein RAC13	-1.64608906089037	-1.36821658211592	-	-
PGSC0003DMG400011148	IRX3	Cellulose synthase 3	-3.64109998943333	-2.20439794231417	-1.75950476922722	-
PGSC0003DMG400021398	N/A	Xyloglucan endotransglucosylase-hydrolase XTH7	-	-3.39953510438615	-	-6.56306793837899
PGSC0003DMG400022791	N/A	Xyloglucan endotransglucosylase/hydrolase 13	-	-	-	1.39849007233789
PGSC0003DMG400000411	FRA8	Transferase	-1.16318074998752	-2.31124806002288	-1.05793940814121	-1.13410922813884
PGSC0003DMG400001304	N/A	Protein P21	-	1.25832609286722	-	2.53869574771438
PGSC0003DMG400012113	N/A	NAC domain protein	-1.41804305909845	-1.9323229671821	-1.64058860409977	-1.41953728533064
PGSC0003DMG400024060	N/A	Xyloglucan endotransglucosylase/hydrolase protein A	-	-	-	-2.12125901674776
PGSC0003DMG400001769	IRX9	Beta-1,3-glucuronyltransferase	-3.57664853754687	-2.69009670227819	-	-
PGSC0003DMG400001809	N/A	Xyloglucan endotransglucosylase-hydrolase XTH5	-	-1.30749264876856	-	-
PGSC0003DMG400024530	N/A	Protein COBRA	-4.69907594582846	-2.79210769941693	-	-
PGSC0003DMG400002084	N/A	Xyloglucan endotransglucosylase/hydrolase protein A	-	-6.55004065493058	-	-
PGSC0003DMG400024897	N/A	Conserved gene of unknown function	-	-	-	1.57209571826863
PGSC0003DMG400024989	N/A	Nucleic acid binding protein	-3.5635531916515	-2.36173047490859	-	-
PGSC0003DMG400025474	N/A	Nucleic acid binding protein	-3.67489892050072	-2.24465897613405	-	-
PGSC0003DMG400003822	CESA4	Cellulose synthase	-3.25336775116042	-2.22572125638572	-2.00099507367868	-
PGSC0003DMG400015302	N/A	Conserved gene of unknown function	-2.12557877093294	-2.30487719788184	-	-
PGSC0003DMG400015332	IQD10	Calmodulin binding protein	-4.38558304672331	-2.71598033189449	-	-
xylan metabolic process
PGSC0003DMG400045331	TBL31	Conserved gene of unknown function	-1.24197130335485	-1.19040603826695	-	-
PGSC0003DMG400028426	CESA8	Cellulose synthase catalytic subunit	-4.29308945508627	-2.74563041583748	-1.9415984513449	-
PGSC0003DMG400028601	N/A	Alpha-L-fucosidase 2	-2.25729952860591	1.93337017442021	-	-
PGSC0003DMG400031183	N/A	Conserved gene of unknown function	-1.464367151702	-1.70416727235511	-	-
PGSC0003DMG400006960	N/A	Ubiquitin-protein ligase	1.19032290814909	-	-	-
PGSC0003DMG400008016	N/A	Glycogenin	-3.82943292429465	-2.82569702176311	-	-
PGSC0003DMG400008047	N/A	Electron transporter	-2.93363596246055	-2.15024846497052	-	-
PGSC0003DMG400008403	N/A	ATP binding / kinase/ protein serine / threonine kinase	-	-1.83736783245645	-	-
PGSC0003DMG400010726	ARAC2	Rac-like GTP-binding protein RAC13	-1.64608906089037	-1.36821658211592	-	-
PGSC0003DMG400011148	IRX3	Cellulose synthase 3	-3.64109998943333	-2.20439794231417	-1.75950476922722	-
PGSC0003DMG400000411	FRA8	Transferase	-1.16318074998752	-2.31124806002288	-1.05793940814121	-1.13410922813884
PGSC0003DMG400001304	N/A	Protein P21	-	1.25832609286722	-	2.53869574771438
PGSC0003DMG400012113	N/A	NAC domain protein	-1.41804305909845	-1.9323229671821	-1.64058860409977	-1.41953728533064
PGSC0003DMG400001769	IRX9	Beta-1,3-glucuronyltransferase	-3.57664853754687	-2.69009670227819	-	-
PGSC0003DMG400024530	N/A	Protein COBRA	-4.69907594582846	-2.79210769941693	-	-
PGSC0003DMG400024897	N/A	Conserved gene of unknown function	-	-	-	1.57209571826863
PGSC0003DMG400024989	N/A	Nucleic acid binding protein	-3.5635531916515	-2.36173047490859	-	-
PGSC0003DMG400025474	N/A	Nucleic acid binding protein	-3.67489892050072	-2.24465897613405	-	-
PGSC0003DMG400003822	CESA4	Cellulose synthase	-3.25336775116042	-2.22572125638572	-2.00099507367868	-
PGSC0003DMG400015302	N/A	Conserved gene of unknown function	-2.12557877093294	-2.30487719788184	-	-
PGSC0003DMG400015332	IQD10	Calmodulin binding protein	-4.38558304672331	-2.71598033189449	-	-
xylan biosynthetic process
PGSC0003DMG400045331	TBL31	Conserved gene of unknown function	-1.24197130335485	-1.19040603826695	-	-
PGSC0003DMG400028426	CESA8	Cellulose synthase catalytic subunit	-4.29308945508627	-2.74563041583748	-1.9415984513449	-
PGSC0003DMG400028601	N/A	Alpha-L-fucosidase 2	-2.25729952860591	1.93337017442021	-	-
PGSC0003DMG400031183	N/A	Conserved gene of unknown function	-1.464367151702	-1.70416727235511	-	-
PGSC0003DMG400006960	N/A	Ubiquitin-protein ligase	1.19032290814909	-	-	-
PGSC0003DMG400008016	N/A	Glycogenin	-3.82943292429465	-2.82569702176311	-	-
PGSC0003DMG400008047	N/A	Electron transporter	-2.93363596246055	-2.15024846497052	-	-
PGSC0003DMG400008403	N/A	ATP binding / kinase/ protein serine / threonine kinase	-	-1.83736783245645	-	-
PGSC0003DMG400010726	ARAC2	Rac-like GTP-binding protein RAC13	-1.64608906089037	-1.36821658211592	-	-
PGSC0003DMG400011148	IRX3	Cellulose synthase 3	-3.64109998943333	-2.20439794231417	-1.75950476922722	-
PGSC0003DMG400000411	FRA8	Transferase	-1.16318074998752	-2.31124806002288	-1.05793940814121	-1.13410922813884
PGSC0003DMG400001304	N/A	Protein P21	-	1.25832609286722	-	2.53869574771438
PGSC0003DMG400012113	N/A	NAC domain protein	-1.41804305909845	-1.9323229671821	-1.64058860409977	-1.41953728533064
PGSC0003DMG400001769	IRX9	Beta-1,3-glucuronyltransferase	-3.57664853754687	-2.69009670227819	-	-
PGSC0003DMG400024530	N/A	Protein COBRA	-4.69907594582846	-2.79210769941693	-	-
PGSC0003DMG400024897	N/A	Conserved gene of unknown function	-	-	-	1.57209571826863
PGSC0003DMG400024989	N/A	Nucleic acid binding protein	-3.5635531916515	-2.36173047490859	-	-
PGSC0003DMG400025474	N/A	Nucleic acid binding protein	-3.67489892050072	-2.24465897613405	-	-
PGSC0003DMG400003822	CESA4	Cellulose synthase	-3.25336775116042	-2.22572125638572	-2.00099507367868	-
PGSC0003DMG400015302	N/A	Conserved gene of unknown function	-2.12557877093294	-2.30487719788184	-	-
PGSC0003DMG400015332	IQD10	Calmodulin binding protein	-4.38558304672331	-2.71598033189449	-	-
