# Supplementary material for: RNA-seq Profiling Reveals Defense Responses in a Tolerant Potato Cultivar to Stem Infection by Pectobacterium carotovorum ssp. brasiliense
Source: Front Plant Sci. 2016 Dec 20;7:1905. doi: 10.3389/fpls.2016.01905 (PMC5167753; doi:10.3389/fpls.2016.01905)
Supplement: Table S7 — Differentially expressed candidate novel CDS transcripts in the time-course. [file Table7.XLSX]

## Sheet: BP1_6vs0
Novel CDS transcript ID	baseMean	log2FoldChange	lfcSE	stat	pvalue	padj
Novel1195	1125.99004369298	-1.910310127078	0.335638117741334	-5.69157680877659	1.25871510409514e-08	1.94093869051471e-05
Novel1815	407.229865494441	-1.60590849175922	0.299883176735583	-5.35511364538868	8.55026595299193e-08	6.01038433809649e-05
Novel2936	57.7204941038244	3.65649670284541	0.702612051784597	5.20414742895187	1.94889245722973e-07	6.01038433809649e-05
Novel611	55.0569074090416	3.82590338960175	0.732277786130946	5.22466127207851	1.74474204616873e-07	6.01038433809649e-05
Novel613	103.795198427359	2.12507641739717	0.405910750051033	5.23532923710444	1.64691027300111e-07	6.01038433809649e-05
Novel1938	472.812076272718	5.14089047249761	1.00837883030098	5.09817373988621	3.42945988980654e-07	7.55461021440242e-05
Novel354	506.578407973469	6.49287646767007	1.26720317590255	5.12378487612739	2.99462634509923e-07	7.55461021440242e-05
Novel2217	185.597630196131	-2.17632326449863	0.429833848109133	-5.06317330306213	4.12334698877595e-07	7.94775132086565e-05
Novel737	127.380645648505	4.38485229275892	0.931253207410073	4.70855000323029	2.49485167761334e-06	0.000427451254097753
Novel2769	29.7244805801183	5.59824836837562	1.19762593861701	4.67445484258663	2.94735475640509e-06	0.000454482103437665
Novel2799	43.0583022624569	-1.98992585522987	0.453496701365652	-4.38796103530069	1.14418267488703e-05	0.001603936076978
Novel1253	80.9471649260416	-1.43849981194656	0.330047899898113	-4.35845770383822	1.30982229354597e-05	0.00168312164720657
Novel1126	738.315470547133	4.52889680259196	1.12029004245419	4.04261095873944	5.28592846543169e-05	0.00509431355855979
Novel624	47.2317069661949	2.90971350052252	0.72986801390869	3.98662969889586	6.70184991669918e-05	0.005448838382972
Novel1163	241.95799473381	-1.48063863612519	0.372769160762525	-3.97199873802984	7.127209756174e-05	0.00549507872201015
Novel2613	387.068634389773	1.6150516476824	0.411962947389417	3.92038084472616	8.84091411565111e-05	0.00594177982185783
Novel415	95.2287285872763	2.06775919357861	0.527517707144575	3.9197910621262	8.86257690679183e-05	0.00594177982185783
Novel1940	428.611385323608	3.90147131427851	1.00881052203121	3.86739752319695	0.000110003030403895	0.00678498691531225
Novel2299	45.5483956589586	-3.84303389515393	0.996355764446459	-3.85709003981021	0.000114744903346496	0.00680525542154987
Novel1939	51.3329434953822	5.06613695016589	1.31792355264495	3.84402945072088	0.000121030471588022	0.00691218471069368
Novel1564	30.1410471624712	2.00739308508872	0.536929761566637	3.73865117707689	0.000185010224873555	0.00771042612851411
Novel1825	82.3468886296721	-1.25011005114265	0.329203972567907	-3.79737231416545	0.000146238061332673	0.00771042612851411
Novel2148	443.316981472109	-4.91753066615197	1.2998395940955	-3.78318270076536	0.000154835673513269	0.00771042612851411
Novel728	47.1805449773527	2.52959150466423	0.674138077417802	3.7523344095226	0.000175195550940764	0.00771042612851411
Novel1430	28.1864480429053	-2.12833706903296	0.570759589103503	-3.72895543003659	0.000192275152982332	0.00780232331312516
Novel729	48.2578537488544	2.47096434949723	0.664007248379264	3.72129122916724	0.000198206692419051	0.00783678768487634
Novel1607	345.327532108244	-1.24192994406039	0.340710776458813	-3.64511494754707	0.000267272313382124	0.0098127120770294
Novel2351	65.2823313547059	1.45858967515469	0.405596206439383	3.59616202518077	0.000322946695069811	0.0108257348651663
Novel609	135.252215968371	1.60786492491715	0.446747197354955	3.5990487112998	0.000319383366666874	0.0108257348651663
Novel1907	480.250659852164	2.27782290977374	0.643733707503899	3.53845523890007	0.000402475511923913	0.0117151839493258
Novel2003	1243.58608390244	1.1394263762502	0.322023503756872	3.53833295693369	0.00040266196453584	0.0117151839493258
Novel2215	118.268964769525	-1.09434437797715	0.306630694763426	-3.5689329107168	0.000358438190239812	0.0117151839493258
Novel2808	119.274016596787	-1.37000974814052	0.385334435218794	-3.55537845290839	0.000377435404232884	0.0117151839493258
Novel570	26.8649940704592	4.60690395060895	1.31352225816388	3.50729035764399	0.000452694897446314	0.0129167959926194
Novel299	68.7720835890322	-4.38916122675286	1.28983931154125	-3.40287444139704	0.00066680916072254	0.0163209480291136
Novel346	41.3148516383305	2.82983775065127	0.841104579677218	3.36443032058778	0.000767018493370231	0.018480351824639
Novel1718	205.802615743977	-1.4111020393479	0.424567835212229	-3.32361974298532	0.000888572660769266	0.0205617827904862
Novel2898	1856.06765923074	2.77952365893557	0.854357220314722	3.25335069786345	0.00114052642458032	0.0247703062915894
Novel1992	78.4243810219982	9.49057249615367	2.95324469411223	3.2136085828156	0.00131078226005583	0.0273138681757579
Novel1742	943.636812361315	3.61314924759529	1.15747662239502	3.12157427432017	0.00179886864539608	0.0351120943189968
Novel261	39.9333080931841	1.67816952369843	0.540113527925916	3.10706811981316	0.00188952852746889	0.0364206623669629
Novel1209	26.6668523352017	2.16971570106686	0.706084128774334	3.07288552829135	0.00211999793575857	0.0398663026456064
Novel2216	197.253392351894	-1.10605345887841	0.361558143736395	-3.05913026172855	0.00221980607324725	0.041240252589726
Novel2897	99.9945774795802	4.89770750196454	1.60822251986962	3.04541656484302	0.00232358238184231	0.0423541577964935
Novel578	155.209739380663	1.45607874429477	0.478346827970317	3.0439811851018	0.0023346974142036	0.0423541577964935
Novel625	40.569210560007	2.11223866846458	0.699448307115496	3.01986386553052	0.0025288832462384	0.0451201757655899
Novel1763	44.4746164510341	1.62999595526585	0.546734467773352	2.98133015447924	0.00286999197206487	0.0497250294485845
Novel248	275.839045219105	-1.15552755267142	0.389440095912708	-2.96715095543329	0.0030057334592741	0.0500216251133635
Novel2661	802.107300991759	2.84784581638523	0.962665581825073	2.95829192416553	0.00309349010691081	0.0503989902203783
Novel533	203.486611966508	-1.03615873595189	0.352659276712771	-2.93812981643412	0.00330198728898263	0.0524913855630022
Novel1019	50.2465960439749	-1.24549377828749	0.436743729007938	-2.85177255118609	0.00434761969988045	0.0615048585065656
Novel1894	107.823813687498	1.89396165185062	0.676151290774553	2.80109152743172	0.0050930071783494	0.0677018712846101
Novel806	1002.24462368061	3.50944520305033	1.26487838549231	2.77453172044237	0.00552812427694661	0.0704493192979476
Novel430	27.2513327239891	-1.00641058630396	0.374327530702161	-2.68858286863417	0.00717560227852421	0.0831938249134161
Novel569	55.4570704712695	2.42347037173281	0.900558461415497	2.6910750113031	0.00712221788074761	0.0831938249134161
Novel508	121.047911924841	1.3623839179297	0.507564958853002	2.6841567648965	0.00727130026747123	0.0836742165107511
Novel2603	98.3228832814691	1.94861624366874	0.727616900639791	2.67807996482122	0.00740455383806407	0.0845764593947763
Novel1396	37.9957579602518	1.36358727786507	0.51618548890228	2.64166139339731	0.00825004898745713	0.0921853299902818
Novel2785	63.5342898895608	-1.41960506334856	0.541835240299869	-2.61999397189985	0.00879313212752477	0.0956952906226542
Novel504	1458.67295459296	-1.22474541609048	0.467594439399814	-2.61924717852188	0.00881240678885661	0.0956952906226542
Novel1081	223.474099420326	1.1591474639658	0.444697477732149	2.60659779290222	0.00914467066626373	0.0983403983011482
Novel1206	71.920320400804	1.19930058515321	0.460358480836961	2.60514497956637	0.00918353914096325	0.0983403983011482

## Sheet: BP1_12vs0
Novel CDS transcript ID	baseMean	log2FoldChange	lfcSE	stat	pvalue	padj
Novel2555	342.408899055575	-1.20229830690449	0.152285548282286	-7.8950256309012	2.90255582536971e-15	5.26523626722065e-12
Novel2177	276.024154192747	2.16905374268453	0.279995756355609	7.74673791816233	9.42832717886852e-15	8.55149275123375e-12
Novel1377	473.916445567257	8.63388675166691	1.18192324448137	7.30494707839971	2.77375892586278e-13	8.38599781919180e-11
Novel1642	131.931486159478	9.54614552064531	1.30264817244695	7.3282607864205	2.3315868078599e-13	8.38599781919180e-11
Novel611	55.0569074090416	5.28733780660452	0.723798455862479	7.30498630354789	2.77294987340503e-13	8.38599781919180e-11
Novel1253	80.9471649260416	-2.52080245278079	0.348678938364058	-7.22958049777242	4.8448826433443e-13	1.25551673071808e-10
Novel2936	57.7204941038244	4.98173501594202	0.698045833366008	7.13668756092974	9.56068208879951e-13	2.16788466363529e-10
Novel1846	11.6415311564991	21.3441260478783	3.03430427891315	7.0342734564259	2.0030195133641e-12	4.03719710804719e-10
Novel613	103.795198427359	2.75455247356564	0.403580378859304	6.82528838827898	8.77488595568632e-12	1.5917643123615e-09
Novel1938	472.812076272718	6.75078711113624	1.00813205031773	6.69633220073561	2.13715590702476e-11	3.52436437758446e-09
Novel354	506.578407973469	8.41634630167531	1.26693907433264	6.64305527565214	3.07246545896088e-11	4.64454361879586e-09
Novel1607	345.327532108244	-2.27703309355146	0.345934677144651	-6.5822631958904	4.63340417667853e-11	6.46538090499605e-09
Novel523	131.47377459225	-3.0554383783321	0.468435130252895	-6.52264994874008	6.90759477792594e-11	8.95026923368404e-09
Novel1126	738.315470547133	7.15178364255464	1.1198322251752	6.38647779709652	1.69750066470737e-10	2.05284413718611e-08
Novel1619	568.346656268519	2.52597138535069	0.399483974461607	6.32308564756572	2.56391094801888e-10	2.90683403731641e-08
Novel56	931.052495932261	1.67014816385039	0.273583154766429	6.1047185645486	1.02981979227522e-09	1.0988782959925e-07
Novel1481	114.012190076134	2.57236872411901	0.424641484769147	6.05774239301527	1.38045232946607e-09	1.39118918091747e-07
Novel1815	407.229865494441	-1.81760304918544	0.300988407898574	-6.03878090148219	1.55282919169314e-09	1.48254323880598e-07
Novel2406	100.986005101098	-2.37886339116617	0.39615138001043	-6.00493526263506	1.91408260810365e-09	1.73607292555001e-07
Novel750	216.507865401973	-3.31759735632386	0.558163919901999	-5.94376891452668	2.78542201331036e-09	2.40607406292619e-07
Novel1593	389.726478731447	2.28885147375418	0.392765760123586	5.82752293131147	5.62561219328838e-09	4.63857296301142e-07
Novel1205	122.984596103428	2.68921597173305	0.463809417407675	5.79810558130453	6.70682243136047e-09	5.28964169151647e-07
Novel199	2792.65295328035	2.6788248228118	0.463918704154842	5.77434106195832	7.7254812663801e-09	5.83917625717229e-07
Novel1330	24.9938472778222	3.56728346478908	0.623924269028351	5.71749432081633	1.08106287357354e-08	7.84419221064959e-07
Novel1030	2171.64953651086	1.01088525315775	0.1775505571168	5.69350651202265	1.24456467117228e-08	8.36163079076486e-07
Novel806	1002.24462368061	6.99803131600781	1.26444480295281	5.53446959461226	3.12171576213317e-08	2.02242585446771e-06
Novel2769	29.7244805801183	6.56795401319515	1.19377557750632	5.50183312253291	3.75862631345466e-08	2.35108556296785e-06
Novel2003	1243.58608390244	1.76702278704554	0.321847758130451	5.49024419902697	4.01378409741109e-08	2.36183063882755e-06
Novel2049	160.179151636355	-2.32873219616051	0.424234244722938	-5.48926029694131	4.036204509573e-08	2.36183063882755e-06
Novel2217	185.597630196131	-2.34445932660917	0.432518053843392	-5.42048893861447	5.94362502466379e-08	3.36929243585629e-06
Novel2897	99.9945774795802	8.59400679598474	1.60343931497696	5.35973311600398	8.33449844084804e-08	4.44670005049951e-06
Novel2532	196.77343993143	-2.15509381155042	0.409243067323449	-5.26604842849329	1.39391527548566e-07	7.16179504292761e-06
Novel2535	66.9491293659607	2.40177489871931	0.458144449467074	5.24239658804798	1.58504229383615e-07	7.65169967616964e-06
Novel569	55.4570704712695	4.67427518439544	0.891980975603511	5.24033058130286	1.60289188365186e-07	7.65169967616964e-06
Novel1381	12.0738361177641	4.58068220679969	0.875970395416463	5.22926600118934	1.70184354163303e-07	7.86168904854055e-06
Novel1939	51.3329434953822	6.83949415167736	1.31597051250223	5.19730046129414	2.02203398333961e-07	8.73326106137634e-06
Novel365	286.632352093457	2.72091761265966	0.528526503524421	5.14811952572958	2.63110823536624e-07	1.10996054394287e-05
Novel946	323.977056531141	1.63012092053081	0.322195343972929	5.05941799291729	4.20538090890036e-07	1.69523577083228e-05
Novel550	1260.79644063212	-2.18292920890087	0.434143017722466	-5.02813386324308	4.95276094067054e-07	1.91155496731412e-05
Novel1953	16.1189011781158	8.52000758302544	1.71683416099158	4.96262701232867	6.95460579957207e-07	2.52313098408475e-05
Novel1206	71.920320400804	2.24872272864787	0.455132493001522	4.94080902424242	7.77990818147413e-07	2.70070524222378e-05
Novel570	26.8649940704592	6.4450491676537	1.30614540359012	4.93440404869058	8.03958561632216e-07	2.70070524222378e-05
Novel413	49.610101597595	1.20573087823297	0.245471464332038	4.91189834025693	9.01988183890878e-07	2.97492102832373e-05
Novel1081	223.474099420326	2.17549664675247	0.443326321587649	4.90721290574747	9.23797359640878e-07	2.99244358997956e-05
Novel587	566.717893069222	-1.31515869040225	0.271059149894789	-4.85192509056687	1.22268807613931e-06	3.75924774596052e-05
Novel2600	112.840898295831	-1.37768468317083	0.284364838032982	-4.84477860448781	1.26752939716133e-06	3.83216387741774e-05
Novel737	127.380645648505	4.49340050027414	0.931269400872823	4.82502753345353	1.39983927890811e-06	4.16280074088411e-05
Novel2215	118.268964769525	-1.50529484817988	0.313305286746565	-4.80456255242677	1.55090210116185e-06	4.53763937339933e-05
Novel1992	78.4243810219982	14.1022174213571	2.9490914248167	4.7818854657019	1.73658619837533e-06	4.92213650602008e-05
Novel196	108.542087067978	-1.36623259081718	0.286162598138422	-4.77432270920431	1.80313048123575e-06	4.95587680751765e-05
Novel2734	96.1142466027496	2.38060147654216	0.49860980676785	4.77447784666327	1.80174114445498e-06	4.95587680751765e-05
Novel1830	132.005221577642	1.28823191553172	0.270106324678738	4.76935116963266	1.84820230505251e-06	5.0039387781571e-05
Novel197	142.534614677464	-1.08750006626943	0.228185056775314	-4.7658689032396	1.88041500551228e-06	5.01628355882246e-05
Novel1542	145.963814031855	1.82367747578968	0.386751521708503	4.71537246378103	2.41268981928165e-06	6.20950726154183e-05
Novel1564	30.1410471624712	2.50481675128393	0.534478179368856	4.68647149307717	2.77955514366034e-06	6.91543753049776e-05
Novel1710	450.196178736827	1.04252482284153	0.222465966189887	4.68622163064563	2.78294895108234e-06	6.91543753049776e-05
Novel1827	158.625485824548	-4.30792519712598	0.921150872682837	-4.67667710565069	2.91560798654257e-06	7.14717957782191e-05
Novel2855	641.593537363825	-1.09022606174962	0.233472617048846	-4.66960997623771	3.01772115227557e-06	7.29387921598399e-05
Novel2219	302.921977141208	-1.26455000983962	0.273274647790626	-4.62739599177336	3.70292087228534e-06	8.72350449652677e-05
Novel862	13124.6120742841	2.01094974515954	0.435522396034958	4.61732798007048	3.88712661430954e-06	9.04006112609936e-05
Novel1155	6012.78168772426	-1.5252191226323	0.335910255520325	-4.54055539408804	5.61062350208945e-06	0.000125650259664077
Novel660	82.6019469340309	-3.08370697050296	0.680080598307838	-4.5343257522355	5.77877851433241e-06	0.000127837856402427
Novel291	134.869701649325	-1.54675604923021	0.342228379350152	-4.51966038633997	6.19389095088808e-06	0.000133758549820369
Novel2558	321.211170144932	3.2599735513118	0.722825952686753	4.51003943507347	6.48155757344857e-06	0.000138324063979244
Novel2830	282.434478258785	-3.56954411215683	0.797279267203957	-4.47715657359955	7.56437729872975e-06	0.000155929322953361
Novel1226	119.381430493607	1.05952074488792	0.238997673935219	4.43318433791579	9.28514129909885e-06	0.00018714718129517
Novel1940	428.611385323608	4.45595602954008	1.00871667880757	4.4174505321034	9.98719178002246e-06	0.000196921368358269
Novel5	119.903710866871	-6.29218075571689	1.4286916335426	-4.40415594799469	1.06196532130231e-05	0.000207140332563697
Novel2488	89.5851808852042	1.30568761463517	0.298451084715834	4.37487977595514	1.21499422234116e-05	0.000234468033970943
Novel705	503.910647525516	-1.16791855606689	0.268077656484633	-4.35664266609193	1.32072619916352e-05	0.000249562221383607
Novel2603	98.3228832814691	3.13976427662793	0.725685706963353	4.32661722078878	1.51416755753583e-05	0.000277444439330303
Novel2921	32.5316698397895	6.6066494522728	1.54228242300319	4.28368329544214	1.83824525322575e-05	0.000330156127658566
Novel1840	59.0189711775497	-1.30881066079403	0.306217205575565	-4.2741251535295	1.91889233869011e-05	0.000337948611881929
Novel2403	57.4732599991552	-1.97003428350185	0.464386963059191	-4.24222564415692	2.21314009432323e-05	0.000382346298200222
Novel1824	84.538861455195	-3.2774871932045	0.776625339034541	-4.22016515361049	2.44123409634286e-05	0.000413869032781865
Novel261	39.9333080931841	2.25518192066085	0.535376770655872	4.21232680285717	2.52753503154907e-05	0.000424532272891669
Novel2642	914.732666464513	-1.81373373481515	0.433290154778265	-4.18595648854132	2.83967747047027e-05	0.000464069813642619
Novel258	164.176688473841	-2.0849626268534	0.498843827498588	-4.17958990754336	2.92035247133791e-05	0.000472992802054193
Novel2288	1717.55486924575	2.60600869550019	0.62682742475415	4.15745800612075	3.2180840674593e-05	0.000507617782467058
Novel2044	130.465774676208	3.0001170653537	0.724675920990941	4.13994308138631	3.473920058784e-05	0.000543249222985705
Novel624	47.2317069661949	3.00906434903483	0.730137935376086	4.12122724110327	3.76859471044702e-05	0.000581765898115084
Novel2216	197.253392351894	-1.49798998235838	0.365152451318826	-4.10236868723754	4.08941950462646e-05	0.000623378737932135
Novel1159	4574.37830067873	-1.18170952196027	0.288354617192801	-4.09811201729484	4.16533704283482e-05	0.000625573622873523
Novel2539	52.9820131393542	1.20470449063204	0.293995422950765	4.09769811563967	4.17278987694026e-05	0.000625573622873523
Novel747	199.021158968029	-1.19009694415617	0.291681158896049	-4.08012964793622	4.50105893740148e-05	0.000669255812495597
Novel1742	943.636812361315	4.62993263610952	1.1572752682976	4.00071855239794	6.31504317544345e-05	0.000909165739702732
Novel2898	1856.06765923074	3.41571755890776	0.85433412842479	3.99810500981111	6.3851624487668e-05	0.00091202241591047
Novel2726	34.6137257706155	-2.14369193210379	0.537724334928598	-3.98660018313742	6.70268331282805e-05	0.000949895900739851
Novel183	395.222790967479	1.2061005423537	0.306035225495109	3.94105136231442	8.11252513043751e-05	0.00114078454159796
Novel619	11.9123732735182	11.1622531591993	2.84559875671168	3.92263776924691	8.75847808582447e-05	0.00118360122127934
Novel902	123.865752056583	-1.46524396590783	0.37341000302461	-3.92395477903484	8.71070931099218e-05	0.00118360122127934
Novel1491	57.2046297320456	-2.74591227828607	0.701498782882483	-3.91435073772049	9.06477912476838e-05	0.00119863852667714
Novel2477	78.9080051952528	2.41596101713257	0.617431594007307	3.91292094635504	9.11863928784149e-05	0.00119863852667714
Novel2889	2398.1098990006	-1.65475254566676	0.424139658930843	-3.90143319735297	9.56248516688085e-05	0.00124793871170661
Novel891	115.968095707204	9.68759654738661	2.48441547964676	3.89934639626542	9.64527031883127e-05	0.00124975145416857
Novel2165	17.2776388477696	1.91712082226881	0.494253775525917	3.87881877124536	0.000104964914683368	0.0013223505957847
Novel2351	65.2823313547059	1.57372730914138	0.405724961784529	3.87880327160434	0.00010497160187045	0.0013223505957847
Novel551	27.8960673333463	-1.91201054101399	0.493488059324935	-3.87448187425145	0.000106851795627824	0.00133675280875085
Novel1615	82.7855562382311	-1.32150420068449	0.342701952439998	-3.85613268694716	0.000115194976842322	0.00142152168702022
Novel368	47.9945928905418	-1.49591816977386	0.388623896396697	-3.84926965028128	0.000118470533916086	0.00143309989876809
Novel1019	50.2465960439749	-1.71182447098307	0.44908387735764	-3.81181457917228	0.000137950345813253	0.00163556815232184
Novel386	31.5895167907329	-1.85342076755566	0.492914703753614	-3.76012473038765	0.000169828659676948	0.00198754315260635
Novel615	192.693466776397	2.83007613149944	0.756118226270552	3.74290161666701	0.000181907464705646	0.00211525731394899
Novel920	160.024858000265	2.31584790258488	0.620492853679531	3.73227167541394	0.000189760677218239	0.00219252145524768
Novel2223	228.807523228108	-1.06784137917805	0.287768211907776	-3.71076906687757	0.000206630540252987	0.00233794539652291
Novel2310	99.2751432921048	-1.52031933592373	0.409796756262584	-3.70993501702966	0.000207312452738339	0.00233794539652291
Novel2935	24.1604966749975	2.43163975867546	0.655480936375004	3.70970324800462	0.000207502320198561	0.00233794539652291
Novel563	74.3953856357798	1.01462773388666	0.275004258065737	3.68949826821998	0.000224696757744747	0.00251604887993192
Novel2799	43.0583022624569	-1.64542594080418	0.449552737882504	-3.66013996167505	0.000252077520867275	0.00278822331008071
Novel2392	29.9082365917059	-1.44057168570208	0.394723679897197	-3.64956996265657	0.000262679691575724	0.0028764922829709
Novel1209	26.6668523352017	2.55112684227182	0.70310698960181	3.62836222651775	0.000285224892851683	0.00309819135109552
Novel1216	192.302600784492	1.35908447137096	0.380567413869084	3.57120557841162	0.000355341841516825	0.00379170647359718
Novel2778	7.67340340059952	4.68136191634235	1.31464980030829	3.5609193530053	0.000369558586393808	0.00392034664162788
Novel2854	6.88827932117941	10.515790121787	2.96129714698412	3.55107562660392	0.000383660157360664	0.00404627631076887
Novel1785	84.1365465873825	2.26329824464244	0.639655299124157	3.53830922332925	0.000402698162316564	0.00417489034158853
Novel353	36.3715260926644	-1.91525655205267	0.541381926318121	-3.53771793801489	0.000403600954793558	0.00417489034158853
Novel1844	29.7971020860501	1.78940468589424	0.507337440331678	3.52705032911507	0.000420216877903164	0.00428181527240213
Novel736	258.710190714161	3.52682610206875	1.00076525095557	3.52412925878591	0.00042487692890429	0.00428181527240213
Novel2786	9.14187556006204	4.69533580777012	1.33510616540952	3.51682579963961	0.000436740308657709	0.00435300505442354
Novel1845	11.2856367322481	10.6172431461582	3.0659934903979	3.46290466023798	0.000534377706429482	0.00515617638012277
Novel1086	83.5424272671946	-1.04780673264585	0.303722641912258	-3.44988021323927	0.00056083534974376	0.00538283240441895
Novel2299	45.5483956589586	-9.44530526918805	2.75296622837791	-3.43095573488142	0.000601458736965359	0.00574234815186927
Novel1907	480.250659852164	2.19032989782046	0.643833371409343	3.40201361887449	0.000668913043624871	0.00628708943593532
Novel305	300.930772513719	1.08538307808395	0.318920578944667	3.40330210636005	0.000665766220438409	0.00628708943593532
Novel1585	99.7136588252043	3.11390820083508	0.918830779029749	3.38898986832293	0.000701506024388539	0.00652580476020928
Novel1393	15.0650962183267	-2.85104852216622	0.842306973647447	-3.38480935260492	0.000712277071185599	0.00655483554732786
Novel1700	43.9975369406716	-1.01878200603685	0.301218834579086	-3.38219888361385	0.000719080636118106	0.00655483554732786
Novel2906	43.1627513165306	-1.25403068854738	0.37169336749692	-3.3738312227424	0.000741298037526001	0.00672357320036083
Novel2536	27.8449502233189	1.04558471136184	0.312612407166889	3.34466798946867	0.000823811227862675	0.00732545866344556
Novel346	41.3148516383305	2.80098794614178	0.841557949140663	3.32833638967102	0.000873663045816205	0.00765615828555843
Novel1797	411.901404026379	1.09179304216158	0.328635052466836	3.32220508423019	0.000893090255210821	0.00778877751419437
Novel2531	122.815479443016	-1.84139017778116	0.555220886109987	-3.31650019631355	0.000911525233848994	0.00791151566603864
Novel1404	32.5320400688688	-2.25914528163808	0.685474138333824	-3.29574108678901	0.000981624374897898	0.00828217030727808
Novel884	488.309275300364	1.12136316103522	0.340215118967414	3.29604152936726	0.000980575187901102	0.00828217030727808
Novel1894	107.823813687498	2.21273803059339	0.675468195118528	3.2758582070694	0.00105341433764861	0.00864657741400265
Novel2140	63.5146126506536	1.77500045779412	0.541726814336751	3.2765600867797	0.00105079951128164	0.00864657741400265
Novel2661	802.107300991759	3.14210505582125	0.962632333034063	3.26407595921678	0.00109821718108469	0.0088540709621672
Novel1962	66.6564171933189	-1.00437625061734	0.309248633617219	-3.24779527356144	0.0011630292001983	0.00925322354894611
Novel1763	44.4746164510341	1.77114536697231	0.546683599255874	3.23979971117322	0.00119613686733511	0.00943387946672129
Novel773	45.7444508537247	-1.00977553501392	0.311593773088377	-3.24067944299874	0.00119245194366218	0.00943387946672129
Novel2036	56.0344164639407	1.350501790006	0.422231219033646	3.19848871690935	0.00138149939021793	0.0106035840955624
Novel685	444.195743114758	1.25984165761392	0.394284682783045	3.19525894011751	0.00139705435437674	0.0106035840955624
Novel1732	98.0326569121185	-1.2077850184721	0.379696099519346	-3.18092553492391	0.00146805359297743	0.011096038406921
Novel202	5.92762436048323	8.80369194237731	2.76890376287298	3.17948643084753	0.00147536276803935	0.0111050127021717
Novel658	2435.38818103699	-1.08885151459399	0.343059403248977	-3.17394452471472	0.00150382430103613	0.0112724681077667
Novel729	48.2578537488544	2.11876148383712	0.66875776109706	3.16820470294268	0.00153383480383817	0.0114501083710389
Novel2311	87.9181326062998	-1.50950806414181	0.477167195139651	-3.16347829338943	0.00155895976858486	0.0115426653886242
Novel1966	12.5929434330363	1.65831005170856	0.52976741353098	3.13026058106456	0.00174651301587995	0.0127748976242187
Novel612	141.165032287104	1.09662601666314	0.354190228047945	3.09614983650732	0.00196051265997895	0.0140014565559127
Novel504	1458.67295459296	1.43762322120729	0.465774416207561	3.08652251214812	0.00202512611306488	0.0143499170667956
Novel533	203.486611966508	-1.09632461894442	0.355151767772741	-3.08691865964734	0.00202242929298669	0.0143499170667956
Novel917	48.1527837564203	-1.14447262872259	0.374094582875178	-3.0593135562844	0.00221844824877191	0.0155377031786573
Novel2714	23.8431600477288	2.18257074004807	0.717985479359993	3.03985359424483	0.00236693177507725	0.0163878406106494
Novel2781	16.0495488796734	-1.45864985946265	0.481494510261622	-3.02942157880489	0.00245022506508286	0.0167724840304162
Novel369	28.8071431019576	-1.63548798444684	0.541446884822653	-3.02058803973456	0.00252284352173366	0.0170324674688012
Novel2780	17.2635050877215	2.99685648413715	0.997445116481546	3.00453271525201	0.00265989151540587	0.0177391294446554
Novel248	275.839045219105	-1.16941388325404	0.390397854346267	-2.99544136893954	0.00274047980565503	0.0182096350456345
Novel2724	78.4220688625041	-1.88759158450239	0.631029938056885	-2.99128689569754	0.00277804360788287	0.0183918653456187
Novel415	95.2287285872763	1.57469144200041	0.529821749365933	2.97211551599181	0.00295755384630299	0.0193682407118904
Novel905	161.594836233355	-3.14277709202666	1.05890027664217	-2.96796323634229	0.00299780183746269	0.0195611961624364
Novel2166	272.050873135849	1.97714257505038	0.666889301999967	2.96472378417382	0.00302954808904039	0.0196271436911402
Novel357	18.3582568326746	1.35036901257803	0.456807282411904	2.95610220014049	0.00311553836854675	0.0200410872359709
Novel1329	5.74345251968651	3.68910232896318	1.25049722537489	2.95010836817908	0.00317662487560857	0.0202191737161402
Novel2147	155.051631858477	-4.98075256251154	1.69174109636936	-2.94415769245113	0.00323834953379686	0.0204681744052526
Novel2704	227.94456747854	3.38043012478921	1.16071224934081	2.91237567856202	0.00358690951500982	0.0221314757150606
Novel299	68.7720835890322	-3.68605299516019	1.27923430148407	-2.88145259307376	0.00395846777385974	0.023936662880413
Novel1163	241.95799473381	-1.06970046536889	0.371796280677761	-2.87711448704892	0.00401329959174938	0.0240388463481723
Novel577	3208.61453461656	-1.37926125608455	0.479590136221493	-2.87591664614127	0.00402856079925268	0.0240388463481723
Novel1955	350.004457606302	-1.45708416497002	0.506862273300272	-2.87471418119695	0.00404393388913025	0.0240514625405976
Novel2625	835.651089829191	1.04952493770595	0.365934515939004	2.86806762410161	0.00412987251549589	0.0243075759328049
Novel1194	57.4744492869319	3.02731160369116	1.0575419199427	2.86259253331082	0.00420190545880381	0.0245879242008713
Novel973	3.77032664590421	8.74241585439127	3.05612235253177	2.86062364196539	0.00422808649342922	0.0246615720227672
Novel67	6.92875514083708	2.06555644063348	0.72611611236004	2.84466410464294	0.00444582781100038	0.0256023226957292
Novel602	1050.96190726332	1.43678779814057	0.50663737532524	2.83592934141153	0.00456925537937683	0.0260648718810993
Novel1862	16.9836672768296	-1.05895206033229	0.374967134993463	-2.82411966678293	0.00474106798642013	0.026792203512044
Novel360	11.1028503411483	4.31813026406105	1.54862076303743	2.78837167053834	0.00529737303252987	0.0288571612042318
Novel1103	24.7310165158745	-1.27309766043886	0.457089792394361	-2.78522443866014	0.00534906840747042	0.029051527219016
Novel1566	17.0378782732222	-1.25687835772061	0.453656733801834	-2.77054932522975	0.00559618234755466	0.0301230705592408
Novel1628	41.9939781899797	-1.91457679139946	0.691861995724463	-2.76728134112161	0.00565259503827663	0.0302472194673564
Novel2922	36.0090504092886	-1.33414741696644	0.483845169670495	-2.75738500784252	0.00582657028214941	0.0309953034950705
Novel2945	34.3588132916539	4.63288570745019	1.68974678423531	2.74176329298167	0.00611103622857853	0.0322250573216321
Novel1595	331.188343484943	-1.21060281662429	0.442425056519012	-2.7362890025924	0.00621364286204734	0.0324828476995789
Novel1653	60.2270280290627	1.14412110832084	0.4203327277422	2.72194153062133	0.00648996239355968	0.0336516581966716
Novel1560	19.3972143239341	1.64054570245085	0.603235177593363	2.71957896917731	0.00653650851289622	0.0336853023931641
Novel2109	15.1459407591115	1.83851065193505	0.675802340110116	2.72048577345186	0.00651860767630683	0.0336853023931641
Novel2700	33.4435098334529	-1.13580855496254	0.419684733371943	-2.70633755447076	0.00680298566876061	0.0347622986003711
Novel2776	39.8500257637233	-1.1855838610494	0.439057490218909	-2.70029298545454	0.00692784365613785	0.0352019842919721
Novel728	47.1805449773527	1.85169412346556	0.686332263540218	2.69795581795064	0.00697666994220041	0.0353510594277976
Novel546	13.4020319331994	2.80286013755326	1.04422717725108	2.68414785461892	0.00727149406859732	0.0364818009935546
Novel1777	226.527894195908	-1.087997667804	0.410876474268343	-2.64799212401106	0.00809714116133644	0.0399266096792349
Novel2709	25.1905371368515	-1.3018508939959	0.491657412938097	-2.64788216293978	0.00809977528222627	0.0399266096792349
Novel1735	3.78065635735266	2.68048742427412	1.01593925660558	2.63843276735863	0.00832902142483634	0.0405535703132964
Novel1446	27.6174781280003	-1.09124384823785	0.415373664406272	-2.62713778399421	0.00861064602512571	0.0415462113186159
Novel2913	14.232817595114	1.7063652620766	0.651868804947732	2.61765135733627	0.00885372133798423	0.0423763865622781
Novel2557	1247.59737236547	1.38935269153288	0.531657335330307	2.61324841999914	0.00896860861855903	0.0427842585371435
Novel2774	54.8210983885808	-2.70288871776558	1.03497277596202	-2.61155537666507	0.00901313894640362	0.0428006126931313
Novel993	35.1493980714111	1.54752906994368	0.595102913623887	2.60043941058863	0.00931044586303058	0.0440969942442232
Novel1900	631.004869279287	1.11918111085218	0.432057521823051	2.59035210434444	0.00958778095753926	0.0452922777525422
Novel1018	20.6114574363953	-1.26331732824629	0.49043158044114	-2.57592981086158	0.00999709375639192	0.0468597624653616
Novel76	148.693715576188	-1.11288033963504	0.438050596325628	-2.540529219615	0.0110684844563094	0.0508309640601144
Novel1266	37.0284422514534	6.97437662242405	2.78117764302472	2.5077062732458	0.0121517632764073	0.054288941624446
Novel965	4.16081331345708	5.25753657722192	2.10775419145345	2.49437842350889	0.0126177943055617	0.0558260460250948
Novel1805	11.7070916673168	2.39091492723352	0.960198756221591	2.49002085426754	0.0127735599997177	0.0562408685424464
Novel1134	29.118620640076	-1.2049733996889	0.486504891173543	-2.47679606423334	0.0132567625356965	0.0576685065701521
Novel1575	242.503683214116	-1.2184993308293	0.49186314217344	-2.47731376139512	0.0132375473934732	0.0576685065701521
Novel1826	7.32268063397942	-3.09798015872133	1.25425547529576	-2.4699753915691	0.0135122347018395	0.058248761926537
Novel1508	2165.63788585368	1.49100600011944	0.608412419620335	2.45065017089866	0.0142598466653301	0.0605793017585688
Novel2318	27.0121330260062	-1.11985492171942	0.461288772094006	-2.42766568246584	0.0151963440652776	0.0638105743852165
Novel2148	443.316981472109	-3.04380915823448	1.25455346479271	-2.42620920004984	0.0152574724250102	0.0639192955634377
Novel1094	139.514704637549	1.01495369348154	0.419187307928291	2.42124146958944	0.0154675989348686	0.064352071337364
Novel2596	425.510005055662	-2.19807271491232	0.908137660867576	-2.42041797144766	0.0155026765018898	0.064352071337364
Novel2851	18.7821795840936	1.12617003419062	0.465161126660628	2.42103213197403	0.0154765092114756	0.064352071337364
Novel2653	64.2537321344758	-1.16301546816243	0.482525101060252	-2.41026936341123	0.0159407465002946	0.0658615229904702
Novel805	125.658892583168	1.21734454753395	0.505231039675334	2.409480914546	0.0159752315963654	0.0658615229904702
Novel420	19.3933460296756	-1.39254313642848	0.579384277961966	-2.40348796023059	0.0162395017584066	0.0667992203849198
Novel2920	163.876439933182	1.87356273454589	0.786210808590288	2.38302846269091	0.0171708666621848	0.0699953980341646
Novel2805	19.1223455435549	-1.16621902569792	0.49293849783691	-2.36585097495016	0.0179886836914021	0.0720341550026567
Novel2197	58.5886140324979	-1.07658381670062	0.458482017239027	-2.34814840325428	0.0188670024362729	0.0750542596916644
Novel578	155.209739380663	1.12024980016306	0.478881629878954	2.33930418347061	0.0193196963521107	0.0756051066614282
Novel625	40.569210560007	1.65582393079023	0.707883079486623	2.33912065251098	0.0193291901113065	0.0756051066614282
Novel2708	15.4755116204149	-1.20385782542073	0.520435489230141	-2.31317396744321	0.0207130762405645	0.079943660213583
Novel1044	18.6700661494964	1.15208690381732	0.498634946597636	2.31048166936236	0.0208615022292858	0.0801753496693315
Novel1207	16.5199597356037	1.61660654657291	0.703741089442977	2.29716094572861	0.0216095901076614	0.0826999925217253
Novel1555	20.7542313606847	1.01400761043768	0.445548365509832	2.27586428081129	0.0228541339426881	0.0856557830000748
Novel2919	20.4534619683885	-1.21540535920179	0.53503579725586	-2.27163372139858	0.0231086423854015	0.0860761340597911
Novel347	6.99867417198021	2.60489349172362	1.14763636532887	2.26978995300237	0.0232203304569049	0.0862584383094479
Novel1574	36.1612190256451	-1.33005440619833	0.588466460782401	-2.26020426793728	0.0238085761054575	0.0874176713738896
Novel2880	18.6083028230431	1.0144026222319	0.448806307334885	2.26022363245217	0.0238073748498386	0.0874176713738896
Novel1395	58.3017896180902	-1.15257618351142	0.513060349466814	-2.24647292410962	0.0246737319311381	0.0896956908278247
Novel1645	4762.92290439131	-1.40716716810711	0.627566890058498	-2.24225845945432	0.0249446728563251	0.0904992731227475
Novel508	121.047911924841	1.13603423184072	0.508527051802975	2.23397010604044	0.02548504008248	0.0919082757646495

## Sheet: BP1_24vs0
Novel CDS transcript ID	baseMean	log2FoldChange	lfcSE	stat	pvalue	padj
Novel238	1292.28625020985	1.56261793229112	0.201546217888322	7.75314937022027	8.96410710779901e-15	1.38226531602261e-11
Novel1642	131.931486159478	9.12198555817682	1.30293179253283	7.00112286034878	2.53919147092884e-12	1.95771662408614e-09
Novel2177	276.024154192747	1.90031583265033	0.282621851492403	6.72388147843343	1.76946381311842e-11	6.82128299957152e-09
Novel2933	130.563178438541	3.1541078477684	0.468145878402554	6.73744658082029	1.61194172857857e-11	6.82128299957152e-09
Novel1619	568.346656268519	2.66665749002015	0.399513659675772	6.67475923647841	2.47638373487996e-11	7.25726042990245e-09
Novel2724	78.4220688625041	-4.44387515578347	0.667702027907711	-6.65547650006194	2.8238367431527e-11	7.25726042990245e-09
Novel1377	473.916445567257	7.42803922883453	1.1823349853127	6.28251664808007	3.33135583342343e-10	7.33850099305562e-08
Novel1430	28.1864480429053	-3.68086820402611	0.629353538491667	-5.84864941388559	4.95580364902981e-09	9.55231153350496e-07
Novel613	103.795198427359	2.20249264683119	0.407155475374045	5.40946341150835	6.32138635000338e-08	1.08306419463391e-05
Novel2483	620.591504556154	1.46686171260299	0.272878591162145	5.37551042885361	7.63660314050242e-08	1.17756420426547e-05
Novel1785	84.1365465873825	3.33902674335486	0.637267977772129	5.23959599386745	1.6092851865213e-07	2.25592523419622e-05
Novel1126	738.315470547133	5.77540698228911	1.12001959316486	5.15652316935762	2.51577366507382e-07	3.23276915961986e-05
Novel611	55.0569074090416	3.7831913345851	0.735863800768208	5.14115700573343	2.73051754551108e-07	3.23881388859853e-05
Novel1001	481.082419329944	-1.02198639502556	0.204328152663252	-5.00169155206853	5.68294629474171e-07	5.0546622782629e-05
Novel1330	24.9938472778222	3.16051028112841	0.629830629648894	5.0180320428212	5.22034715127435e-07	5.0546622782629e-05
Novel1742	943.636812361315	5.76728042657003	1.1571580942399	4.98400387576977	6.22818309254183e-07	5.0546622782629e-05
Novel2288	1717.55486924575	3.13835636162267	0.626722948011615	5.00756573790643	5.51227278986931e-07	5.0546622782629e-05
Novel2769	29.7244805801183	5.92984529960792	1.19736136516899	4.95242745599278	7.32933835183346e-07	5.6509198692636e-05
Novel569	55.4570704712695	4.2862862094977	0.893160368839913	4.79901074771709	1.59451238820664e-06	0.00011176082284612
Novel2897	99.9945774795802	7.27091260572999	1.60422949869146	4.53233942628579	5.83340161666371e-06	0.000345965588188286
Novel1206	71.920320400804	2.02561207252785	0.456902476743265	4.43335761050392	9.27767884600822e-06	0.000510935027876596
Novel2936	57.7204941038244	3.0793863251393	0.709207627992943	4.34200959436091	1.41185366203512e-05	0.000750716671330398
Novel1253	80.9471649260416	-1.43391231472945	0.333158966524704	-4.30398836233372	1.67750479053786e-05	0.000843470890950143
Novel2351	65.2823313547059	1.68383815537849	0.406044382760081	4.14693128847793	3.36961131566651e-05	0.00157452746932053
Novel570	26.8649940704592	5.4127721469797	1.31031620634364	4.13089002545708	3.61361435470665e-05	0.0016388803926346
Novel806	1002.24462368061	5.21159693213637	1.26457810521394	4.12121395321381	3.76881211448767e-05	0.00166043093729714
Novel2370	95.7720533509612	1.28578004595858	0.324180098331417	3.96625225477013	7.30115905489217e-05	0.00274594811283993
Novel750	216.507865401973	-2.17180612638818	0.551600177748652	-3.93728322433176	8.24093203891095e-05	0.00288807209181834
Novel56	931.052495932261	1.07514726723784	0.274066900335537	3.92293730443752	8.74759206180957e-05	0.00299750821318008
Novel354	506.578407973469	4.96129189067791	1.26814094571427	3.91225589509178	9.14379460135992e-05	0.00299994282453128
Novel2166	272.050873135849	2.51491852914789	0.660220479307677	3.80921011687656	0.00013941144907902	0.00413408566307401
Novel475	77.9298223244881	-1.02819213204482	0.270966408628008	-3.79453725371677	0.0001479190721937	0.00425426090012528
Novel1205	122.984596103428	1.75778414478184	0.466985977150606	3.76410477142646	0.000167146798455658	0.00439027002242614
Novel624	47.2317069661949	2.71546304133903	0.73444544098236	3.6972971575764	0.000217907212515045	0.00534033804698956
Novel729	48.2578537488544	2.45468222384258	0.666791613317936	3.68133338034675	0.00023201739199836	0.00559016903846049
Novel365	286.632352093457	1.91488780066304	0.529595630841256	3.61575452883035	0.000299474057743781	0.00702043477022808
Novel1209	26.6668523352017	2.54507847433399	0.704969489411548	3.61019662915968	0.000305964972393723	0.00704176100643463
Novel1938	472.812076272718	3.63868172500254	1.00932338183944	3.60507027824051	0.000312068467642065	0.00707661142800095
Novel1992	78.4243810219982	10.5202688088265	2.95149627508393	3.56438491813014	0.000364710420959056	0.00792089393125161
Novel1404	32.5320400688688	-2.39095595696087	0.694784091789768	-3.44129346830863	0.000578940251472313	0.0115272520115857
Novel1962	66.6564171933189	-1.05741886581151	0.312446786162901	-3.38431666651934	0.000713556543320468	0.013753802372502
Novel612	141.165032287104	1.1924210296687	0.354456334207618	3.36408441489511	0.000767980495180973	0.0144417795557202
Novel1825	82.3468886296721	-1.10064369861819	0.3314050388963	-3.32114352359801	0.000896494232118096	0.0162634600697189
Novel2877	40.3441433484197	1.09705328520224	0.336513016598639	3.2600619622114	0.00111387876690159	0.0197425409030144
Novel2217	185.597630196131	-1.38377846405179	0.426395266703068	-3.2452950867661	0.0011732897256792	0.0200243817361069
Novel981	52.1612778447624	1.26378378950366	0.389093676894324	3.24801934482964	0.00116211369397244	0.0200243817361069
Novel728	47.1805449773527	2.17905976672441	0.683119610914564	3.18986562808097	0.00142338958928194	0.0220898125747676
Novel2830	282.434478258785	-2.47306132739289	0.791557158595049	-3.12429911161738	0.0017822917719375	0.0254698667440642
Novel346	41.3148516383305	2.59378887957135	0.842791490610742	3.07761635999874	0.0020866335628308	0.0289872878728386
Novel1939	51.3329434953822	3.99480840792536	1.32240472575444	3.02086670602776	0.00252052291951914	0.0332191995034061
Novel1593	389.726478731447	1.18446762239842	0.39387103757318	3.00724732058613	0.00263625186104468	0.034160507308663
Novel1653	60.2270280290627	1.26165458502223	0.420579007470505	2.99980399071799	0.00270153394100962	0.0347147111419736
Novel1140	29.5176991310977	-1.46651068888764	0.490599071635303	-2.98922434565428	0.00279686688216464	0.0353505633794908
Novel609	135.252215968371	1.33133852953553	0.44818536863807	2.97050868389826	0.00297306999864317	0.0369715640153852
Novel1955	350.004457606302	1.47840804525834	0.498745344145015	2.9642543286148	0.00303417405254384	0.0374295711121808
Novel737	127.380645648505	2.76164002209833	0.934113907956472	2.95642747482464	0.00311225415310077	0.0377881567250503
Novel891	115.968095707204	7.22062171214863	2.48579313784241	2.90475567022279	0.00367539887307842	0.0415208189593943
Novel920	160.024858000265	1.80517285752318	0.621739208437037	2.90342451147825	0.00369105942050151	0.0415208189593943
Novel2299	45.5483956589586	-2.60754882309623	0.907667488005709	-2.87280183277847	0.00406849230292473	0.0438714344832862
Novel947	1040.50043611472	-1.10099565249979	0.386827836087424	-2.84621619694134	0.00442421462257985	0.046095533432555
Novel2920	163.876439933182	2.21766852290185	0.785040769437259	2.82490872988869	0.00472940856102519	0.0479617733158218
Novel2799	43.0583022624569	-1.25457077104134	0.445659947571954	-2.8150853086002	0.0048764287250726	0.0485126006068513
Novel2700	33.4435098334529	-1.17309525058298	0.423914121156394	-2.76729458170183	0.00565236544509461	0.0540311708520433
Novel2808	119.274016596787	-1.06274669318528	0.385081004190903	-2.75980035789671	0.00578366937528932	0.0542924003242687
Novel1894	107.823813687498	1.85600563870307	0.677566087766294	2.73922451582795	0.00615843018809651	0.0565255913693144
Novel2314	30.488739637913	1.39031205500306	0.511658885170819	2.71726358184692	0.00658241632151333	0.0580386275498555
Novel2535	66.9491293659607	1.26307452377905	0.465710749814743	2.71214380230968	0.0066849584982334	0.0582384520015588
Novel2160	40.9639572277394	1.33464675277998	0.495042826750742	2.69602280986486	0.00701728612615119	0.0594541494864018
Novel1266	37.0284422514534	7.36027740688334	2.77682077643549	2.65061305696923	0.00803458317635487	0.0652069855681011
Novel2	24.3727544353324	-1.23739672675828	0.468799634422327	-2.63950019560712	0.00830283753280791	0.0666821639353635
Novel1940	428.611385323608	2.65330348996619	1.00951016164893	2.62830785737938	0.00858108173787197	0.0675983767228174
Novel2557	1247.59737236547	-1.40048261346623	0.532935607162644	-2.62786459497878	0.00859227097125305	0.0675983767228174
Novel805	125.658892583168	1.32096775386551	0.505351494245918	2.61395834168186	0.00894999483958422	0.0697014749628226
Novel2921	32.5316698397895	4.0171758234674	1.54819300893825	2.59475130056451	0.00946593858001722	0.0729823864519328
Novel1907	480.250659852164	1.65703994149015	0.644267878947737	2.57197354646415	0.0101120618012492	0.0764352906741485
Novel2477	78.9080051952528	1.55285546250603	0.628449403044216	2.47093155786924	0.0134761607695081	0.0919479641884137
Novel1081	223.474099420326	1.09792400794511	0.445511506461383	2.46441223632073	0.0137238168364559	0.0924110286542139
Novel299	68.7720835890322	-3.095970706109	1.27350499653624	-2.43106286550082	0.0150546022125371	0.0971305297562017
Novel2642	914.732666464513	-1.04937711643194	0.432776686315686	-2.42475426614474	0.0153187518420159	0.098014586474641
Novel2044	130.465774676208	1.7685587235088	0.730601280658059	2.42068932854299	0.0154911101021075	0.09830161225288
Novel2603	98.3228832814691	1.76137933407411	0.72905740276017	2.41596797097955	0.015693441730899	0.0987726006083518

## Sheet: BP1_72vs0
Novel CDS transcript ID	baseMean	log2FoldChange	lfcSE	stat	pvalue	padj
Novel2177	276.024154192747	4.05739000285908	0.274218233804131	14.7962079201385	1.54976944506512e-49	2.81128177334812e-46
Novel1619	568.346656268519	4.21083224399892	0.39749126850029	10.5935213618305	3.19347755087636e-26	2.89648413864486e-23
Novel238	1292.28625020985	2.00699266847805	0.201088273240211	9.98065494391403	1.85239982809133e-23	1.12008442938589e-20
Novel2933	130.563178438541	4.45687285836313	0.465551218765976	9.57332443501455	1.03522232641864e-21	4.69473325030854e-19
Novel2217	185.597630196131	-3.15161573963183	0.442539188291571	-7.12166475425304	1.06631169115491e-12	3.86857881551e-10
Novel1029	777.213931377554	-1.14570629877518	0.166655085310591	-6.87471550382009	6.21136934123264e-12	1.60963199785657e-09
Novel2216	197.253392351894	-2.55845598608388	0.377186175102473	-6.78300572757952	1.17700968724172e-11	2.6688694658206e-09
Novel2044	130.465774676208	4.79179062207034	0.722028774268082	6.63656462573497	3.21078200613721e-11	6.47150951014767e-09
Novel2288	1717.55486924575	4.04476771252401	0.626536647843928	6.45575598242032	1.07679996809805e-10	1.95331514212987e-08
Novel2353	2144.43315746789	-1.09914161094661	0.170816605128843	-6.4346297604823	1.23774659499185e-10	2.04115665755928e-08
Novel2841	218.549308825133	1.74059768817898	0.272621866477844	6.38465912755548	1.71779674904717e-10	2.59673608564297e-08
Novel1377	473.916445567257	7.38987941262813	1.18226925289015	6.25058919071352	4.08907137237248e-10	5.70582728421822e-08
Novel1253	80.9471649260416	-2.11305415490201	0.340247664647275	-6.21034139085877	5.28696156827531e-10	6.85039163203673e-08
Novel611	55.0569074090416	4.31503132146084	0.728987922088534	5.91920824846915	3.23495143040823e-09	3.66762618422533e-07
Novel613	103.795198427359	2.36556815840107	0.405183352371879	5.83826592221375	5.27469225039143e-09	5.62840690718238e-07
Novel1642	131.931486159478	7.45547202069248	1.30446399360852	5.71535286310857	1.09476612139164e-08	1.10328096900247e-06
Novel2215	118.268964769525	-1.79875102128678	0.31747872431173	-5.66573720864708	1.46393744997047e-08	1.39767501802444e-06
Novel1206	71.920320400804	2.55951834242669	0.453884409116186	5.63914135629958	1.70900201905837e-08	1.55006483128594e-06
Novel728	47.1805449773527	3.74101431007472	0.665343259414913	5.62268311452419	1.88014100440413e-08	1.62408370570909e-06
Novel1846	11.6415311564991	17.0135848809115	3.06688756076506	5.54750852250592	2.89769040353221e-08	2.28539582261193e-06
Novel829	277.65163054125	1.99625576890474	0.359466161676758	5.55338994800803	2.80182087774805e-08	2.28539582261193e-06
Novel1822	193.030457669967	1.66654326281079	0.302652661990609	5.50645499646225	3.66131504560355e-08	2.76734395530201e-06
Novel203	42.0819571241924	1.90121128628485	0.351208591719606	5.41333934052136	6.18600981442979e-08	4.48856872135025e-06
Novel241	298.817382242685	1.15956391056639	0.22152545175394	5.23445004348474	1.65476817966203e-07	1.1545190299642e-05
Novel615	192.693466776397	3.89693059378446	0.755378316512546	5.15891243976387	2.48388431941151e-07	1.6688022797824e-05
Novel2853	2484.89480858762	-2.1550326395149	0.425545755366673	-5.06416199042569	4.10200741713646e-07	2.65751480524484e-05
Novel2164	162.677742736539	1.42374776858554	0.284650855081684	5.00173367888523	5.68170436179819e-07	3.43553723743397e-05
Novel2936	57.7204941038244	3.50167119637362	0.704186942321397	4.97264431633756	6.60457706667443e-07	3.74396962467107e-05
Novel920	160.024858000265	3.01938799480748	0.619645278082476	4.87276850418538	1.10045143452777e-06	6.049148188586e-05
Novel362	40.427338257616	4.93158636899544	1.01926067936095	4.83839558304892	1.30891429687178e-06	6.98344274860416e-05
Novel1209	26.6668523352017	3.30961810656156	0.696370055191283	4.75267148822541	2.00746375935625e-06	0.000104043978842064
Novel207	42.2857188721411	-1.42095773217059	0.302455861627747	-4.69806643694497	2.62636007833043e-06	0.000128762626543011
Novel1962	66.6564171933189	-1.48610935020915	0.316945522082591	-4.68884791444348	2.74747481204573e-06	0.000131155771290815
Novel273	171.218538868152	1.54011613858311	0.333660944104191	4.61581184671763	3.91561582704632e-06	0.000182126336160565
Novel1643	660.468160301915	-1.03147473690318	0.231466348177562	-4.45626219545279	8.34010199550955e-06	0.000328890109127268
Novel1126	738.315470547133	4.97011629134442	1.12017300295625	4.4369184744033	9.12558351144681e-06	0.000344871010203428
Novel729	48.2578537488544	2.85383835453648	0.661896249389608	4.31160979861761	1.62070259456557e-05	0.000576461667949401
Novel2769	29.7244805801183	5.17095405091237	1.20149879514959	4.30375300565207	1.6792887398107e-05	0.000585813418080116
Novel2920	163.876439933182	3.28836453529388	0.780157155511601	4.21500272356982	2.49775174876598e-05	0.000854890881558773
Novel871	81.1747548440619	-3.65105991264112	0.902017554555584	-4.04765948755839	5.17323315391421e-05	0.00170622635294552
Novel2714	23.8431600477288	2.87904463493809	0.71255617362179	4.04044585047161	5.33496823305899e-05	0.00172814863835161
Novel2897	99.9945774795802	6.43515124617482	1.60492984687686	4.00961528548891	6.08177544897124e-05	0.00193549836218137
Novel569	55.4570704712695	3.56456413954571	0.894846752075758	3.9834352991471	6.79261708413545e-05	0.00208844193061385
Novel365	286.632352093457	2.09229697970384	0.529106721920371	3.95439500770267	7.6728555868052e-05	0.00231976000574411
Novel354	506.578407973469	4.99456615828863	1.26795628627253	3.9390680990836	8.17987121303917e-05	0.0024325059640087
Novel624	47.2317069661949	2.85158328210008	0.73123361871847	3.89968842939367	9.63165536854543e-05	0.00281803594170023
Novel1645	4762.92290439131	-2.43739457754198	0.627741299760286	-3.88280104952907	0.000103260052075556	0.00292677710101655
Novel1653	60.2270280290627	1.61244363005511	0.417534216803818	3.86182393001993	0.000112543664947297	0.00309324557900602
Novel2166	272.050873135849	2.52259101386356	0.657505327343433	3.83660923943501	0.00012474472117366	0.00337741677923908
Novel637	37.906520609011	3.16231031835981	0.83854485319577	3.77118803640373	0.000162472183696593	0.00433418442978852
Novel645	101.350994687515	-1.28385644697152	0.344357422060835	-3.72826709901641	0.000192800975142108	0.00473997046247822
Novel1205	122.984596103428	1.73458394938964	0.466349999392504	3.7194895500144	0.000199625805989338	0.00482828282752879
Novel2165	17.2776388477696	1.83547778646481	0.495204366731222	3.70650565660507	0.000210138544968446	0.00501567527069422
Novel1381	12.0738361177641	3.28635818698327	0.888305561585501	3.69958078514963	0.000215955891692303	0.00508758425363425
Novel479	1558.23600446602	-1.08797293830519	0.296653400034365	-3.66748851750615	0.000244944546591261	0.00569653086559677
Novel1499	59.1871333526028	1.87961027602068	0.515269500501923	3.64781978011459	0.000264475038826701	0.00599697150539545
Novel2351	65.2823313547059	1.47458062309544	0.406232923596681	3.62988949797541	0.000283542578173971	0.00634995354083436
Novel1477	40.2545285963863	-2.06686730233289	0.574568952187426	-3.59724850161879	0.00032160120276511	0.00670556990592999
Novel1530	27.4413254091202	3.54656474957161	0.984015562223794	3.60417546807559	0.000313145454944305	0.00670556990592999
Novel2195	32.4205869561538	1.69119771781894	0.468145405278181	3.61254793649849	0.000303203032464878	0.00670556990592999
Novel272	762.280775169071	1.47779409004095	0.410591670754798	3.59918185218978	0.000319219908610706	0.00670556990592999
Novel570	26.8649940704592	4.72687412035729	1.31338971940305	3.59898821387584	0.000319457665687185	0.00670556990592999
Novel1983	150.741540429302	-1.0710373090241	0.299961110653	-3.57058722276533	0.000356181820887703	0.00727773870777945
Novel1330	24.9938472778222	2.2600209515422	0.641516994880083	3.52293231446606	0.0004268003432556	0.00823633853899637
Novel305	300.930772513719	1.11924131074953	0.318746578447505	3.5113829808023	0.000445781674008445	0.00851208375422442
Novel1393	15.0650962183267	-2.94926395966339	0.845154380207526	-3.48961565925885	0.000483715687756446	0.00914021101656452
Novel2773	21.4320646678782	3.48498450607966	1.0203181828976	3.41558600492903	0.000636449275225323	0.0115451898525874
Novel485	25.7924748631993	-1.32675377654213	0.390375755683856	-3.39865823434127	0.000677172783154766	0.0119261303751723
Novel1560	19.3972143239341	2.0059225363553	0.592240311921003	3.3870077669128	0.000706593873896203	0.0122072503547401
Novel2533	7.86046131596247	2.56850009605806	0.762191730057468	3.36988712258056	0.000751989808093421	0.0126306436285321
Novel1207	16.5199597356037	2.31291386164528	0.689908860326555	3.35249189371262	0.000800875867133362	0.0130881875944137
Novel437	6.01135505734262	2.58836251817499	0.788285296335357	3.28353520001955	0.00102513841709448	0.0156268999042805
Novel2674	67.2462085287115	2.86271246466155	0.873994115992427	3.27543677043056	0.00105498727520665	0.0159478909768739
Novel213	67.9311036225505	3.53807849068353	1.09334200463553	3.23602173490348	0.0012120815457096	0.0174501263802953
Novel398	9.00680106929159	2.64416224923932	0.829185404943683	3.18886733108732	0.00142831412785035	0.0197783345642789
Novel874	9.78438820274617	2.02684181703422	0.635480546804763	3.18946319792999	0.00142537286666311	0.0197783345642789
Novel806	1002.24462368061	3.97271912690462	1.26477163187652	3.14105647753212	0.00168339566428679	0.0229599980076408
Novel884	488.309275300364	1.06573320134297	0.34025993783173	3.1321148417714	0.00173551974858378	0.0232059600477994
Novel2889	2398.1098990006	1.31718477520924	0.422663635643811	3.11639011291538	0.00183079899104223	0.0240657200706566
Novel2299	45.5483956589586	-2.83084690394732	0.910804752173589	-3.1080721715512	0.00188312075477648	0.0245754032313995
Novel2370	95.7720533509612	1.00614418765196	0.324502068677304	3.10057865502394	0.00193142909309019	0.0249417786833737
Novel2535	66.9491293659607	1.43483938162222	0.462931057878357	3.09946666399568	0.0019386939329414	0.0249417786833737
Novel1825	82.3468886296721	-1.00247246521834	0.327139011820662	-3.06436233220602	0.00218134543369253	0.0278659198360441
Novel1938	472.812076272718	3.08176415092353	1.00971257264766	3.05212021163861	0.00227231079213818	0.0288249774611095
Novel685	444.195743114758	1.19944461474935	0.394306867032334	3.04190648206743	0.00235084918754365	0.0294099339738219
Novel1626	880.439340791008	1.26645853176601	0.421773269381877	3.00269984776902	0.00267596211253382	0.0330217365451453
Novel27	468.900634729949	2.73223850081256	0.913899115043129	2.98965001260956	0.00279297264181286	0.0338467294023622
Novel2398	11.0055990989138	-1.77051385918136	0.601592872677902	-2.94304327659365	0.00325002982360833	0.0382828188313345
Novel1731	88.7245618815505	1.13880631850771	0.38994491532252	2.92042869071857	0.00349550182983394	0.0403910512877819
Novel1992	78.4243810219982	8.63081223667764	2.95735536596462	2.91842243107043	0.00351807392694021	0.0403910512877819
Novel891	115.968095707204	7.25789056921169	2.48555716511772	2.92002560676087	0.0035000262538067	0.0403910512877819
Novel2161	201.825097753456	1.64930884761595	0.567746441108831	2.90500957503985	0.00367241865463047	0.0416360464968729
Novel1564	30.1410471624712	1.5463372087611	0.542141346271211	2.8522768451376	0.0043407278080841	0.0471501811009854
Novel1329	5.74345251968651	3.5297459358145	1.25373858006099	2.81537634077017	0.00487201428860957	0.0513827553461498
Novel629	34.9588087976626	-1.19247876557053	0.426116906839329	-2.79847794450494	0.00513440758228669	0.0535276744498164
Novel571	11.4176221493233	1.60037327256097	0.575848314479727	2.77915769191214	0.00545000607842183	0.0555410731812202
Novel2708	15.4755116204149	1.20796520434853	0.435961709182395	2.77080573570087	0.00559177769562164	0.0563526929992092
Novel625	40.569210560007	1.93584733717633	0.703033549028682	2.75356324011979	0.00589503798786762	0.058434966721267
Novel1395	58.3017896180902	-1.40921571659154	0.515610279251947	-2.73310244829883	0.00627408137214724	0.060217902693519
Novel24	713.258555148762	1.89856351121365	0.703253343761868	2.69968643313914	0.00694048569288966	0.0635860658934437
Novel2406	100.986005101098	-1.02203877188985	0.382362324975063	-2.67295887992234	0.00751854659115128	0.0675840227188856
Novel2786	9.14187556006204	3.60033739044101	1.34675035849635	2.67335172233464	0.0075097467154208	0.0675840227188856
Novel1932	17.6269234119333	1.25251940775644	0.469701438277673	2.66662885331851	0.00766162301940715	0.0677960202790467
Novel663	202.436500130307	1.01324847986705	0.386537218803087	2.62134777862937	0.00875828652730591	0.0745893509884174
Novel2559	19.3300672903654	1.3358489543552	0.511110691602338	2.61361966459222	0.00895887046954435	0.0759410795876329
Novel1585	99.7136588252043	2.3941964560081	0.919550209754707	2.60366038810078	0.00922341006808275	0.0774595641828801
Novel2490	35.2124492735661	1.38161866901432	0.533073121306877	2.59179953704504	0.00954753864846687	0.0798121433563083
Novel1953	16.1189011781158	4.45879239634857	1.74381001727605	2.55692555506333	0.0105601814681212	0.0854345827233608
Novel2596	425.510005055662	-2.323714213151	0.908260889679919	-2.55842152794876	0.0105148548604757	0.0854345827233608
Novel202	5.92762436048323	7.04625831931778	2.78772409502648	2.52760247396393	0.0114844303906914	0.0910331324447653
Novel41	135.361505539421	-1.02512652666396	0.406345457546064	-2.52279558593996	0.0116426056930461	0.0910331324447653
Novel1894	107.823813687498	1.70227626451342	0.677413723252331	2.51290490003748	0.0119741608772262	0.0924303311969717
Novel2704	227.94456747854	-2.97618276162695	1.18666450529074	-2.50802374922114	0.0121408506843231	0.0929261735922449
Novel1266	37.0284422514534	6.96058022324197	2.7808557626689	2.50303533059248	0.0123133251520342	0.0936392115608868
Novel1430	28.1864480429053	-1.4071969660185	0.562350569249486	-2.50234825563802	0.0123372500347585	0.0936392115608868

## Sheet: Valor_6vs0
Novel CDS transcript ID	baseMean	log2FoldChange	lfcSE	stat	pvalue	padj
Novel2049	160.179151636355	3.04796189749992	0.419259307847444	7.26987294128002	3.59825785077218e-13	6.52723974130074e-10
Novel1846	11.6415311564991	18.6313386487663	3.07034065358542	6.06816661434925	1.29378648968439e-09	7.8230956409583e-07
Novel1195	1125.99004369298	-1.97430243194323	0.335016504926517	-5.89314974907363	3.78902736387231e-09	1.37465912761287e-06
Novel1233	215.271942034239	-1.79968744009464	0.305078687734079	-5.8990926356132	3.65505995167204e-09	1.37465912761287e-06
Novel1595	331.188343484943	-2.56545657459962	0.438838091653867	-5.84602071559256	5.03471374187069e-09	1.5221617879589e-06
Novel2009	477.093483787019	-1.36775970499085	0.246230239234701	-5.55479988665053	2.77929977260861e-08	7.20235683930287e-06
Novel2936	57.7204941038244	4.57613324310746	0.830887157461397	5.50752674657878	3.63910133927317e-08	7.75694664938509e-06
Novel2633	106.869779915856	-4.28889270439025	0.791198398170244	-5.4207550398344	5.93478367463252e-08	1.03012095430583e-05
Novel584	538.481545272647	-1.36134468548907	0.253013625325172	-5.38051926547227	7.42712897669535e-08	1.12273433031045e-05
Novel1155	6012.78168772426	-1.74483837201803	0.335807531468838	-5.19594770369214	2.03679515993238e-07	2.63910458579809e-05
Novel2197	58.5886140324979	-4.91560267680676	0.952634932383439	-5.16000674519482	2.46940945312577e-07	2.98633916531343e-05
Novel871	81.1747548440619	-3.81776655296787	0.742708061766323	-5.14033272223864	2.74252389193545e-07	3.10933646248181e-05
Novel1222	1570.95432984524	-2.08026487648258	0.430697062789068	-4.82999550313019	1.36536134046909e-06	0.000117941212933853
Novel2853	2484.89480858762	1.98961584516226	0.425479563007733	4.67617253129054	2.9227873076765e-06	0.000230518964179355
Novel1999	24.61273195141	-3.11697795474294	0.669688802043298	-4.65436773801904	3.24976358592618e-06	0.000236392126941304
Novel2140	63.5146126506536	2.46101641423009	0.528812622018964	4.65385339108231	3.25788488066847e-06	0.000236392126941304
Novel1585	99.7136588252043	7.95429876409747	1.71246071078261	4.64495256096257	3.40154608630128e-06	0.000237323253867328
Novel357	18.3582568326746	-2.55487305141778	0.566401114768919	-4.51071331746958	6.46099911676488e-06	0.000434083422141166
Novel1159	4574.37830067873	-1.29250287494597	0.288038942216905	-4.48725045647702	7.21482413773182e-06	0.000467417535208769
Novel354	506.578407973469	5.58676201226074	1.24741305948375	4.4786784696425	7.51065622640047e-06	0.000469804496368636
Novel358	37.2196335116063	-2.26550762487469	0.506978188907299	-4.46864909466339	7.87151380464497e-06	0.000475964201387533
Novel1731	88.7245618815505	-2.16202228530172	0.487891170690456	-4.43136177734486	9.36398299373069e-06	0.000547944037117015
Novel2291	373.696299602091	1.25940134534567	0.285309926330176	4.41415187177268	1.01406754060772e-05	0.000574849537081999
Novel806	1002.24462368061	5.73711015968406	1.31344834147674	4.3679754875123	1.25403563880992e-05	0.000669064896706234
Novel1206	71.920320400804	2.13766630721882	0.493707038308343	4.32982749150873	1.49226195089312e-05	0.000773418051120034
Novel1506	816.318169210327	-1.11467308790067	0.260650253282994	-4.2765087463408	1.89847101517256e-05	0.000875696442588735
Novel518	281.58598910605	1.10934267602805	0.259633445886169	4.27272639024489	1.93097341254407e-05	0.000875696442588735
Novel2734	96.1142466027496	2.1377809778813	0.507367123560407	4.21347950746118	2.51466412377885e-05	0.00108609540965115
Novel1956	299.843655581353	1.0072326630827	0.244648621053925	4.11705841113525	3.83738841773915e-05	0.00143467587118394
Novel2769	29.7244805801183	3.43959168754605	0.834024363851778	4.12409017844631	3.72203058998079e-05	0.00143467587118394
Novel570	26.8649940704592	5.93264385334036	1.43240835380833	4.14172665048155	3.44701011096987e-05	0.00143467587118394
Novel533	203.486611966508	-1.38440235782022	0.340242311933987	-4.06887182828932	4.7241324417705e-05	0.00168030906850425
Novel1496	172.47516474264	-1.29538159439365	0.318864996218259	-4.06247662727763	4.85548105790517e-05	0.00169381589212307
Novel625	40.569210560007	-2.52719501787442	0.627560110958542	-4.02701665345549	5.64890330001631e-05	0.00186311101567811
Novel1707	47.2482107951279	-1.0779793305401	0.268791868676374	-4.010461089647	6.06002870614592e-05	0.00192857755665767
Novel2195	32.4205869561538	-2.31507162650265	0.583257072033599	-3.9692131266079	7.21103636977714e-05	0.00225531378875444
Novel1253	80.9471649260416	1.26557057936399	0.334210266195637	3.78674956269345	0.000152630793969342	0.00407165088618215
Novel1796	59.0814715278683	-2.10392171599579	0.557512439567452	-3.77376640712829	0.000160801332668223	0.00422744373130663
Novel905	161.594836233355	-3.93443996599549	1.04874751198128	-3.75156071508823	0.000175737182508175	0.00455410355814041
Novel1377	473.916445567257	6.72760139856909	1.79852902526773	3.74061319225449	0.00018357185035758	0.00469013150068521
Novel51	21.2694381887824	-4.77543219850827	1.27913503436938	-3.73332921872676	0.000188965337924603	0.0047246218329611
Novel1907	480.250659852164	2.37066517139835	0.643112488229292	3.68623718989752	0.000227594243067121	0.0053237839862445
Novel2831	62.1899490050145	-1.22451042532063	0.332113203348776	-3.68702723340597	0.000226889083763594	0.0053237839862445
Novel2935	24.1604966749975	2.71656775831916	0.737243839390452	3.6847615580826	0.000228916841745905	0.0053237839862445
Novel660	82.6019469340309	-2.27742805969216	0.622103864789242	-3.66084859553753	0.000251381281177396	0.00570007055069746
Novel2779	67.3429573590115	1.05954314221918	0.289905642091196	3.65478620759606	0.000257396378831901	0.00576440779260579
Novel205	7.78484845360322	3.76789113021142	1.03690267268624	3.63379440468621	0.000279283436798294	0.00610385728135066
Novel1168	24.4674631306369	-2.17586518857384	0.599723686800974	-3.62811280671648	0.000285500519615384	0.00616545169740841
Novel2326	32.6980996902628	-1.3929288178872	0.386032669609013	-3.60831848583699	0.000308188020623017	0.00650061708616457
Novel1777	226.527894195908	-1.5378486194894	0.427394526916161	-3.59819446118239	0.000320434001283798	0.0066812330842392
Novel1518	40.1751882776415	-1.78038930632734	0.49855501515905	-3.57109898043922	0.000355486512794958	0.00732786970693242
Novel745	423.883028348534	-1.21132760015973	0.346912768134534	-3.49173542004074	0.000479893353100386	0.00916343728972736
Novel2003	1243.58608390244	1.12213088858319	0.322049672727465	3.48434103062356	0.000493350435778682	0.0091685257729248
Novel2610	22.4873218396149	-5.40504180171898	1.57216147398321	-3.4379686127436	0.00058609562990189	0.0105265096301191
Novel2488	89.5851808852042	1.04058328237654	0.305665578045165	3.40431948219821	0.00066329125352957	0.0117961797441435
Novel2392	29.9082365917059	-1.23868633186052	0.367100685794927	-3.37424139968099	0.000740194261745789	0.0126670980264798
Novel1998	572.819550732541	-2.82850336793647	0.844910105808524	-3.34769740412772	0.000814859308847666	0.0135716312089226
Novel2131	188.346493261219	-1.14804776887636	0.342930520400887	-3.34775617968995	0.000814686523034813	0.0135716312089226
Novel862	13124.6120742841	1.45551540478833	0.435837615408317	3.33958188401137	0.000839046111020186	0.0135895504052734
Novel2625	835.651089829191	-1.2020392904022	0.365665753121252	-3.28726242515692	0.00101166510371474	0.0154215167910801
Novel1126	738.315470547133	3.7985033194174	1.16061033102407	3.2728498255446	0.00106469029414245	0.0158307228981509
Novel1508	2165.63788585368	-1.9627072066914	0.608362891468176	-3.22621125354105	0.00125440732010242	0.0175038067589676
Novel2944	21.3543503451725	-8.70616637649	2.70227125936528	-3.22179586757509	0.00127389860290576	0.0176400921043591
Novel2877	40.3441433484197	1.03353106422855	0.323566042499388	3.19418890883923	0.00140224325458503	0.0188419945467944
Novel142	26.5390732556553	1.33883086642887	0.42251131293907	3.1687456061607	0.00153098334218583	0.0202715604578475
Novel2490	35.2124492735661	-1.4377755342675	0.455330388837487	-3.15765336449059	0.00159044552443392	0.0207558861965693
Novel1491	57.2046297320456	-2.19795023798644	0.697096657755758	-3.15300642103572	0.00161598252237959	0.0209385163971183
Novel2780	17.2635050877215	5.44763055712565	1.73095293875114	3.14718582762629	0.00164850156820682	0.0211400731271795
Novel1626	880.439340791008	-1.32128091256333	0.4217630735519	-3.13275626867022	0.00173173178800402	0.0215161744071184
Novel1395	58.3017896180902	-1.60294428518936	0.512044409867991	-3.13047902544744	0.00174521461611809	0.0215361858070627
Novel2897	99.9945774795802	9.37777244540431	3.00384040068183	3.1219276640915	0.00179671078806745	0.0218740494600963
Novel1266	37.0284422514534	3.41565359560418	1.09989139618574	3.10544623537304	0.00189992157166897	0.0226740640197863
Novel2502	33.4589040395767	1.77262992866439	0.57144197112629	3.10202963420871	0.00192198717060996	0.0227874818789965
Novel467	18.7806956595609	-3.62374853331587	1.17278484799076	-3.08986643161715	0.00200246525847701	0.023435303089531
Novel684	239.239207233695	-2.34328955562938	0.764455707695464	-3.06530454549614	0.00217448453371325	0.0251182998236609
Novel2318	27.0121330260062	-1.22813372091701	0.408313772259219	-3.00781850712918	0.00263130230693133	0.0282436827501387
Novel1642	131.931486159478	3.56446270736724	1.18748511425892	3.00169043347691	0.00268485050927502	0.0283953537957616
Novel902	123.865752056583	-1.08571530779578	0.361804248099497	-3.00083626297612	0.00269239297291675	0.0283953537957616
Novel1619	568.346656268519	-1.16006428931442	0.388487192798834	-2.98610690601357	0.00282553845754017	0.0290179687071374
Novel1166	97.2876189388008	-1.19507068607401	0.401083881962301	-2.97960287066919	0.00288622299996269	0.0294135310220917
Novel1276	17.9057117572732	1.59772985332203	0.543164059421019	2.94152351505936	0.00326602044375911	0.0323746507375903
Novel2406	100.986005101098	-1.12584162926817	0.38310759499925	-2.93870871776994	0.00329582661048059	0.0324925514750641
Novel2310	99.2751432921048	-1.16547754945877	0.397975098685391	-2.92851877745273	0.00340581260261673	0.0333953733034959
Novel2051	99.1108562010392	1.14105393741521	0.391086846880398	2.91764846227152	0.00352681711563361	0.0343959475685987
Novel2827	14.9035209022771	-1.45612299949763	0.500844129335225	-2.90733766098118	0.0036451949114276	0.0349861564514797
Novel1163	241.95799473381	-1.09102872289803	0.376792931880057	-2.89556578849342	0.00378475687736805	0.0358903866610734
Novel1895	517.983406780541	-1.22083973846058	0.431196324355854	-2.83128512350919	0.00463613727109517	0.0416475710963609
Novel2799	43.0583022624569	-1.37536234357118	0.485339790295024	-2.83381328107291	0.00459961986205722	0.0416475710963609
Novel965	4.16081331345708	8.61359169094489	3.04410575285626	2.82959673226294	0.00466067085587721	0.0416475710963609
Novel624	47.2317069661949	-1.82459484933938	0.649780403022292	-2.80801766389496	0.0049847492551294	0.0436827784966412
Novel2901	25.607882055421	-1.12960956887829	0.402518081128081	-2.80635733359478	0.00501050944955172	0.0436974237571482
Novel2735	5.49000929454211	7.54248640016449	2.74130468313835	2.75142214090904	0.0059337123353251	0.0496025538077407
Novel737	127.380645648505	2.51959001657624	0.918963092290141	2.74177498282025	0.00611081876423702	0.0506165535996619
Novel2921	32.5316698397895	4.55844106724759	1.66639819168274	2.73550528919168	0.00622845853509422	0.050776750005102
Novel508	121.047911924841	-1.37837530358889	0.507310194879971	-2.71702661901957	0.00658713096450708	0.0524967399857528
Novel2043	20.3950738726486	-1.33852725578317	0.496373095361662	-2.69661524424063	0.00700481544102781	0.0550075117317076
Novel2778	7.67340340059952	7.54805843947741	2.83423468951552	2.663173401765	0.00774075135982298	0.0587519789402464
Novel2704	227.94456747854	3.05784999496695	1.16082227169021	2.63421030896882	0.00843332339336831	0.0619354195772069
Novel2109	15.1459407591115	1.90820788679265	0.729511981333061	2.61573207242699	0.00890363924178431	0.0640920697801458
Novel20	3.80849013416361	-4.27652969682184	1.63698503472337	-2.61244275671983	0.00898977456643947	0.0641840213768389
Novel41	135.361505539421	-1.04561317255195	0.400434255728394	-2.61119811203456	0.00902256088814439	0.0641840213768389
Novel2846	17.0461592797999	-1.43761160182634	0.552565440511231	-2.60170379185543	0.00927619333207782	0.0654747653867283
Novel732	5.9051094694265	-1.91971638842679	0.748449346307175	-2.56492493165852	0.0103198129330983	0.0683216812432127
Novel600	34.8849017706517	-1.16574360620641	0.456845025026921	-2.5517266082469	0.0107190592679545	0.0704506286669186
Novel2786	9.14187556006204	3.74834959545979	1.47288181322466	2.54490860149419	0.0109306344537842	0.0708987692590086
Novel213	67.9311036225505	2.91778153201553	1.15855322763607	2.5184699868896	0.011786592822624	0.0750206294043506
Novel1018	20.6114574363953	-1.58015101644319	0.630394867577481	-2.50660514181451	0.0121896798209218	0.0764023559641919
Novel2673	16.3898272310273	-1.41389326539934	0.567538793812929	-2.49127157616891	0.0127286784905893	0.0782930934163634
Novel2153	15.0646769337701	-2.01677830365969	0.811500527748995	-2.48524583126765	0.0129461998824141	0.0790720760494921
Novel569	55.4570704712695	2.16349984810896	0.871771485717616	2.4817281633478	0.0130746975823822	0.0795307238686627
Novel2411	34.5061832237901	-1.04658634018416	0.425499141028108	-2.45966733952824	0.0139065849841245	0.0836830703993004
Novel365	286.632352093457	1.29503870447164	0.526648938147851	2.45901702379977	0.0139318011359365	0.0836830703993004
Novel1645	4762.92290439131	-1.54035489932813	0.627492184806311	-2.45477941658124	0.0140971061003527	0.0843965361915502
Novel1953	16.1189011781158	6.85118517219475	2.82069498689922	2.42889968749377	0.0151447219155893	0.0880529665220482
Novel750	216.507865401973	1.33141767990649	0.549513531614673	2.42290244608589	0.0153970607719353	0.0892340838347942
Novel258	164.176688473841	-1.14206430774707	0.472154320838916	-2.41883692966711	0.0155702185214871	0.0899502433056614
Novel2787	13.2046546724413	-1.16106957461493	0.482028668032652	-2.40871477489858	0.0160088037516818	0.0918986392580722
Novel154	18.243215407482	-1.28535051200028	0.535788559912026	-2.3989883475887	0.0164404378538719	0.0926178703941725
Novel2887	15.5331210601106	-1.29528996129091	0.5430265945665	-2.38531588369985	0.0170644617803449	0.0949537842624101
Novel1903	32.8177020917222	-2.61318845257669	1.09769988163882	-2.38060374815319	0.0172842931442696	0.0955905724503203

## Sheet: Valor_12vs0
Novel CDS transcript ID	baseMean	log2FoldChange	lfcSE	stat	pvalue	padj
Novel2177	276.024154192747	3.88026223203695	0.274461131599518	14.1377477000964	2.22285506740216e-45	3.82997928113392e-42
Novel2040	320.609323006362	-1.72101745534355	0.182691841628157	-9.42033010344508	4.49672067133548e-21	3.87392485835551e-18
Novel410	3216.30543905403	-1.61084976995759	0.190569871299808	-8.45280399766532	2.84388870024908e-17	1.63334007684306e-14
Novel2936	57.7204941038244	6.67253920820942	0.82480062378829	8.08988137952976	5.97228663678392e-16	2.57256246879467e-13
Novel1924	138.532512975352	-1.62112121817587	0.205345187472299	-7.89461510216575	2.91212533354266e-15	1.0035183899388e-12
Novel1122	350.366541679601	-1.63405398994686	0.210641071170893	-7.75752791639174	8.6600819977131e-15	2.48688688034328e-12
Novel249	275.28711086743	-1.45455968291722	0.18918383702877	-7.68860440596743	1.48748607322018e-14	3.66134072022624e-12
Novel2596	425.510005055662	-7.32157092879538	0.979219265800331	-7.47694738502856	7.60688519668959e-14	1.63833289923702e-11
Novel2406	100.986005101098	-3.10055853451678	0.4155652388653	-7.46106325683748	8.58270307422081e-14	1.64311082187583e-11
Novel2561	198.911456094005	1.4493523954347	0.197638385662398	7.33335475584413	2.24461726600805e-13	3.51588686302897e-11
Novel2009	477.093483787019	1.6576892994566	0.232037839590308	7.14404729152563	9.06222001703491e-13	1.30118375744593e-10
Novel2600	112.840898295831	-2.05783893664274	0.300155692204705	-6.85590508554908	7.08624165457058e-12	9.39199566986547e-10
Novel705	503.910647525516	-1.83632481754844	0.270847885199059	-6.77991196497191	1.20249133742478e-11	1.47992326741635e-09
Novel604	278.340212282704	-1.19422430256804	0.180385453887916	-6.6204024594471	3.58222225110047e-11	3.85760558665382e-09
Novel1645	4762.92290439131	-4.13532060861216	0.62823463482551	-6.58244607886149	4.62770660757835e-11	4.42974360269861e-09
Novel775	1654.81450810379	-1.05566168908013	0.160321988697841	-6.58463444505881	4.56005932630139e-11	4.42974360269861e-09
Novel2769	29.7244805801183	5.40097633760797	0.822994898830901	6.56258786692395	5.28818596143351e-11	4.45259097294293e-09
Novel2935	24.1604966749975	4.74746605466248	0.723839354048888	6.55872885068617	5.42683751780624e-11	4.45259097294293e-09
Novel947	1040.50043611472	-2.5580847412918	0.389293130055044	-6.57110168096236	4.99443369791914e-11	4.45259097294293e-09
Novel2590	1650.21538096803	1.026431176527	0.156734091491539	6.54886991565849	5.7974101796992e-11	4.5404262452826e-09
Novel1377	473.916445567257	11.5960397454157	1.79347157307582	6.46569475619196	1.00834440958986e-10	7.55381485966663e-09
Novel1313	1133.62146036833	-1.2762021568944	0.197892038870422	-6.44898179926303	1.12604083513366e-10	8.08403482889708e-09
Novel871	81.1747548440619	-4.79483399633319	0.757718564245463	-6.3279880190185	2.48378421157195e-10	1.64598469097634e-08
Novel2625	835.651089829191	-2.26885403864609	0.367560138736873	-6.17274236113592	6.71155319706564e-10	4.13000219948004e-08
Novel245	133.604857058308	-3.32887346315284	0.541067827695376	-6.15241434208321	7.6312190190804e-10	4.53399667926743e-08
Novel862	13124.6120742841	2.6691613160569	0.435784519574904	6.12495670718316	9.07082668719676e-10	5.20967812734667e-08
Novel2219	302.921977141208	-1.64196472517785	0.271141273170684	-6.05575354123323	1.39761848725455e-09	7.5253020423112e-08
Novel2355	195.416360842525	-2.01907893446065	0.335168310917349	-6.02407467738962	1.70079829466692e-09	8.88022867185182e-08
Novel2898	1856.06765923074	5.06604742450411	0.858270811585166	5.90262112624741	3.57771260594913e-09	1.8130584764854e-07
Novel2403	57.4732599991552	-3.15988622390544	0.545947760035916	-5.78789117789871	7.12755597938614e-09	3.41132748680064e-07
Novel2734	96.1142466027496	2.89975717951844	0.505943704357071	5.73138306603364	9.96150115379535e-09	4.63882878053767e-07
Novel881	532.038080671681	1.54409169038168	0.270683061211932	5.70442673238697	1.16735291990303e-08	5.02837270248229e-07
Novel238	1292.28625020985	1.12547127741114	0.20010900501292	5.62429100748603	1.86271412286678e-08	7.82755833091871e-07
Novel587	566.717893069222	-1.5138619133014	0.270757258839742	-5.59121450626532	2.25486806641313e-08	9.03520390332516e-07
Novel2776	39.8500257637233	-2.49454616332511	0.447112160557289	-5.57924025196688	2.41571387688062e-08	9.45971593151207e-07
Novel1266	37.0284422514534	5.88297383932373	1.08259307337906	5.43415063700844	5.50580548601076e-08	2.01840486221203e-06
Novel1282	83.1170895465317	2.22166316574967	0.409404950911809	5.42656643697561	5.74484476568423e-08	2.02007500638243e-06
Novel704	189.753623382854	-1.47922072157763	0.272453901810396	-5.42925137701657	5.65909281915987e-08	2.02007500638243e-06
Novel1263	55.3037255481446	-1.67501193060571	0.311869706132862	-5.37087090431323	7.83572904485419e-08	2.70019222885675e-06
Novel168	96.2050147786705	-2.07646377754958	0.397197043212564	-5.22779263600495	1.7154575091413e-07	5.37406052409175e-06
Novel857	146.132694715153	-1.51377935376327	0.295448899842658	-5.12365879368457	2.99663049967997e-07	8.75117686601455e-06
Novel615	192.693466776397	4.02049745035575	0.78576695921425	5.1166537396484	3.11003801376243e-07	8.93099249618777e-06
Novel1222	1570.95432984524	-2.18286183314502	0.43110847924847	-5.06337021473178	4.11908837433967e-07	1.16347365065365e-05
Novel1971	93.4992286567379	-1.71888828426834	0.340041059484507	-5.05494332617986	4.3051859372028e-07	1.19642505964523e-05
Novel2623	44.1105346739638	-3.49576055715583	0.695726452898836	-5.02461929195056	5.04432177334707e-07	1.37958197071063e-05
Novel2153	15.0646769337701	-4.90243313111015	0.981802711150841	-4.99329761002968	5.93569832683686e-07	1.57341664879076e-05
Novel1334	617.201880093891	-1.01317816250635	0.203825854208896	-4.97080297511211	6.66761797645496e-07	1.74065238991392e-05
Novel1911	94.840551346403	-1.03792473241646	0.211947810762602	-4.89707692040762	9.72727687965926e-07	2.32779139772957e-05
Novel2560	25.0560048355427	2.76527209770695	0.573533803213562	4.82146315040698	1.42509049097355e-06	3.31814988641545e-05
Novel1358	98.4225656326072	-1.37271140850033	0.285691131298947	-4.80487931935108	1.54844874087203e-06	3.46249032080675e-05
Novel310	971.741437953031	-1.03913683037261	0.216402181003211	-4.80187780712426	1.5718460475663e-06	3.46249032080675e-05
Novel675	34.4850352080962	-5.22294879120116	1.08707999027367	-4.80456713207122	1.55086660520108e-06	3.46249032080675e-05
Novel902	123.865752056583	-1.7679505664611	0.369578467803868	-4.78369472379363	1.72102005108386e-06	3.70664693502187e-05
Novel244	28.743995971968	-3.0550040056715	0.64374810770829	-4.74565124012116	2.07836551499162e-06	4.42101701522291e-05
Novel261	39.9333080931841	2.29214525678749	0.48484075650644	4.72762494907345	2.27161277299688e-06	4.77315708277271e-05
Novel1609	84.4955409001858	-2.26920863948589	0.483672536197346	-4.69162185086319	2.71047763136317e-06	5.4980368047594e-05
Novel197	142.534614677464	-1.01563525776341	0.219985755422246	-4.61682282934172	3.89659660906617e-06	7.62935904252388e-05
Novel905	161.594836233355	-4.85989779030435	1.05474383504272	-4.60765697683127	4.07231744964443e-06	7.88382355700826e-05
Novel1210	157.042290028645	-1.21486810846054	0.266599927010074	-4.55689587797463	5.19151430058699e-06	9.82964740649603e-05
Novel1216	192.302600784492	-1.92068076515304	0.422062680284248	-4.5507002984948	5.34676609960731e-06	0.000100135630321993
Novel207	42.2857188721411	-1.37696718440813	0.303333288227196	-4.53945293131421	5.6400368288368e-06	0.000103380675064743
Novel1810	468.931675968422	-1.33749935504298	0.296122289500755	-4.51671286649149	6.28069776523851e-06	0.000111563322159855
Novel1796	59.0814715278683	-2.6268281532561	0.583576800162819	-4.50125528040733	6.75533122994827e-06	0.000117716495094846
Novel504	1458.67295459296	-2.07150470555272	0.466050949548195	-4.44480310052131	8.79724003851609e-06	0.000145746582561185
Novel178	130.376360510542	-1.40387860465551	0.317201919318843	-4.4258200192174	9.60766062097464e-06	0.000157657135713708
Novel1121	53.5062294983254	-1.44996732749383	0.329653446089416	-4.3984594873628	1.09021972077658e-05	0.000175555941953088
Novel2308	796.47994473759	-4.02190858434006	0.918920214222171	-4.37677670171229	1.2044725727679e-05	0.000190395068154046
Novel2311	87.9181326062998	-2.01444096239163	0.461564159874645	-4.3643790777402	1.27484343800643e-05	0.000198734560168721
Novel299	68.7720835890322	-5.71245914991408	1.31776521304368	-4.33495974348864	1.45786799214294e-05	0.000222283524580315
Novel1961	32.6635588449654	-1.4664764006733	0.340097860493733	-4.31192480465581	1.61839477750604e-05	0.000237420037422661
Novel2726	34.6137257706155	-1.96951054734421	0.459145487200047	-4.28951302419337	1.79065312865571e-05	0.000257107945056149
Novel856	103.516537473889	-1.97338133107303	0.464979842760554	-4.24401479289339	2.19555869078354e-05	0.000312640299522317
Novel1607	345.327532108244	1.4364347970119	0.339608948697558	4.22967298865593	2.34031257482943e-05	0.000327834029791147
Novel458	98.9618480777958	2.16123230444244	0.51095019676389	4.22982967445876	2.33868315628257e-05	0.000327834029791147
Novel745	423.883028348534	-1.46520018142753	0.348794832562326	-4.20075082725232	2.66031253306715e-05	0.000366697479557976
Novel66	36.4974930537413	-2.4801192557751	0.594267204903558	-4.17340757711438	3.0007742259058e-05	0.000407112912695724
Novel1477	40.2545285963863	-2.39324061629654	0.578045956113415	-4.14022551491906	3.46964553316602e-05	0.000467046816691019
Novel917	48.1527837564203	-1.58400764911351	0.384226791902881	-4.12258510466885	3.74644127356041e-05	0.000496547562641891
Novel728	47.1805449773527	2.34343585812446	0.574827576364282	4.07676311033375	4.56669753230334e-05	0.000587195511056617
Novel806	1002.24462368061	5.27029488839549	1.31407511249837	4.01064964876734	6.05519064880432e-05	0.000756021267238394
Novel2392	29.9082365917059	-1.53955513676007	0.385537986477239	-3.99326445320574	6.51698150569626e-05	0.000807824398152134
Novel1019	50.2465960439749	1.72154561288283	0.431974399462902	3.98529545969234	6.73962114358468e-05	0.000828808442122968
Novel2562	122.280129836342	1.59601542684186	0.40165079402022	3.97363941663592	7.07826951430069e-05	0.000852857228890915
Novel2673	16.3898272310273	-2.68411072044031	0.676043867670456	-3.9703203428046	7.1776061646467e-05	0.000852897615288708
Novel729	48.2578537488544	2.38948714022611	0.601721312247834	3.97108610180311	7.15457139838586e-05	0.000852897615288708
Novel2370	95.7720533509612	1.82376104598214	0.465620801087018	3.91683756766122	8.97181554470133e-05	0.00102373762804771
Novel1718	205.802615743977	1.63501060523913	0.41836848003821	3.90806354505914	9.3038838561566e-05	0.00105464420290512
Novel1300	22.7295604772546	3.63411012327066	0.933037947693389	3.89492210070847	9.82302938596611e-05	0.00110621435503396
Novel1895	517.983406780541	-1.66082261320993	0.432117594909822	-3.84345056247138	0.000121316446747597	0.00132296353003867
Novel1505	16.8918243116746	-3.88725594622618	1.01552663649732	-3.82782273405826	0.000129281808872801	0.00138355625271948
Novel2310	99.2751432921048	-1.54945369203229	0.404649862671181	-3.82912200143603	0.000128601245883769	0.00138355625271948
Novel1426	55.2912790161638	1.27107360016945	0.33361850298421	3.80996134446899	0.000138988521404259	0.00146022696572889
Novel573	61.4731606876324	-1.00928362672575	0.267075573787299	-3.77901884628936	0.000157447508943449	0.00162298858773257
Novel5	119.903710866871	-4.49666021591528	1.19414151038303	-3.76560079087523	0.00016614908104361	0.00169393412211917
Novel793	331.642001484762	1.20181978456156	0.319402966766533	3.76270701780937	0.000168084071555549	0.00170358150170713
Novel1851	117.79573615834	-1.29029318678034	0.345857963358426	-3.7307025527215	0.000190946555753101	0.00190173939631557
Novel386	31.5895167907329	-2.16612409182128	0.582887778863454	-3.71619404346564	0.000202246281527801	0.00200270312110576
Novel247	23.317186060609	-3.02142045585223	0.821976994252106	-3.67579686168874	0.000237108141957488	0.00229515353141995
Novel1642	131.931486159478	4.31912768877094	1.18035153293077	3.65918759646686	0.000253016077774029	0.00243545643578017
Novel196	108.542087067978	-1.02358775231434	0.281571368601174	-3.63526930099266	0.000277690400486966	0.002643428508503
Novel2608	208.816060155075	1.20985253164324	0.333182344646364	3.63120240638011	0.000282103823861647	0.00267068620062428
Novel1992	78.4243810219982	10.7006397504365	2.95103278181097	3.62606603911387	0.000287771789230053	0.00269473256980098
Novel2387	45.1787557136618	-2.26252796273713	0.624813424857979	-3.62112571965208	0.000293323925189479	0.00273187634108904
Novel1825	82.3468886296721	-1.17231692497545	0.324220092821016	-3.61580590140235	0.000299414667197693	0.0027736100622668
Novel680	370.046296399044	-1.1285804458942	0.31621450111994	-3.56903444306663	0.000358299322890814	0.0032492091228467
Novel761	164.361767626593	-1.00541498111023	0.281889021666273	-3.56670499321727	0.000361498045479641	0.00326105304901267
Novel2830	282.434478258785	-2.87038999601394	0.805178151597838	-3.56491292059749	0.000363977011568365	0.0032663145361057
Novel51	21.2694381887824	-4.50586698606143	1.27338125467065	-3.53850582418606	0.000402398404278744	0.00351945406381866
Novel1827	158.625485824548	-3.23987175476297	0.926021327905021	-3.49870100950339	0.00046753053221004	0.00400773685073581
Novel1824	84.538861455195	-2.75030627608239	0.789763512350867	-3.48244282379624	0.000496861311866776	0.00420815834203083
Novel2299	45.5483956589586	-2.87052272293485	0.823957990556871	-3.48382169459248	0.000494308680996064	0.00420815834203083
Novel341	347.001012872314	-1.37077940242987	0.395335971408577	-3.46737838589744	0.000525561499180628	0.00437460127095759
Novel932	204.133439805147	-1.44152478326231	0.417018844265988	-3.45673775438039	0.000546756652687254	0.00451251769142636
Novel1264	102.38700286205	-1.14627301335228	0.336987528104614	-3.4015294862676	0.000670098991978607	0.0053206477565859
Novel368	47.9945928905418	-1.2237811227488	0.359743870647865	-3.40181229646772	0.000669405972894879	0.0053206477565859
Novel1415	19.1089413818385	-1.8106878862981	0.536303846131899	-3.37623513118118	0.000734850889384764	0.00575521855640886
Novel2110	90.8936025896154	1.12677224221453	0.334195997027241	3.37159107899992	0.000747353228259484	0.00581726469259352
Novel1585	99.7136588252043	5.79645692724133	1.72290569195836	3.36434951390329	0.000767243125449906	0.00590160671942048
Novel2689	29.9427485940481	-1.09274683865736	0.326962705844219	-3.34211461773869	0.000831427208229671	0.00622847425991184
Novel619	11.9123732735182	9.501734892028	2.84928451669789	3.33477925294726	0.000853671375851229	0.00633998181289512
Novel1456	27.8757793143019	-1.61031953375059	0.484966019179305	-3.32047910588807	0.00089863085389045	0.00664524017705256
Novel1518	40.1751882776415	-1.65374466293927	0.500938921363019	-3.3012900224234	0.000962413427340201	0.00696738796347549
Novel2557	1247.59737236547	1.75857216230214	0.532670897905376	3.30142339147376	0.000961956005522114	0.00696738796347549
Novel236	23.9908196426057	-1.23943104004552	0.377269271673056	-3.28526899248668	0.00101885051318148	0.00722419520251725
Novel577	3208.61453461656	-1.57622004365022	0.479657907507405	-3.2861337611241	0.00101572763776959	0.00722419520251725
Novel598	30.0100561628198	-1.15667900813254	0.354770065692103	-3.26036247132642	0.00111269914387228	0.00769952058189536
Novel981	52.1612778447624	-1.13461128639207	0.348398724583394	-3.25664592414569	0.0011273696591833	0.00776983169109127
Novel1564	30.1410471624712	-1.9378050447051	0.59636626120327	-3.24935391347468	0.0011566747204331	0.00794004200520412
Novel1626	880.439340791008	-1.36886089242468	0.422098250341038	-3.24299115506567	0.00118281883103711	0.00808728907094022
Novel616	157.338005731627	-1.02444572450983	0.31659983905248	-3.23577462191954	0.00121313127867989	0.0082292330439585
Novel2558	321.211170144932	2.31012260838162	0.722881554300203	3.19571386852991	0.00139485363979422	0.00927927730256926
Novel384	29.654922667092	1.18526169717916	0.377245810800281	3.14188166772423	0.00167865864153226	0.0108734166893236
Novel550	1260.79644063212	-1.3562956848502	0.432031624770451	-3.13934352738839	0.00169326817398169	0.0109269702762938
Novel1184	167.058080143584	-2.05770402736845	0.657490837024915	-3.12963148913126	0.00175025720513034	0.0111692339423688
Novel1149	124.392706956732	1.00347473194323	0.32124139200945	3.12374045469743	0.00178567894105628	0.0113114882920587
Novel990	61.8128428817944	1.09751980761672	0.356788641144093	3.07610635836772	0.00209723020897859	0.0130446511620405
Novel1491	57.2046297320456	-2.1516776538562	0.700780777695783	-3.07040050517806	0.00213771897597142	0.0131546064128527
Novel2195	32.4205869561538	-1.71399402299562	0.560351023421944	-3.05878628101476	0.00222235629782961	0.013626761214094
Novel2889	2398.1098990006	-1.27448111984296	0.422873381950047	-3.01385987920496	0.00257946909924542	0.0149838221395475
Novel685	444.195743114758	-1.20353349165064	0.399414079147651	-3.01324754054483	0.00258467994037604	0.0149838221395475
Novel921	14.8119059737853	-2.17236591894166	0.721130211242016	-3.01244613673882	0.00259151421798326	0.0149838221395475
Novel1970	320.70662180845	-1.08993993569721	0.365738312998839	-2.98010871970272	0.002881460957222	0.0163853373904076
Novel1381	12.0738361177641	3.68256679215784	1.24527436492904	2.95723327795935	0.00310413175549373	0.0173087994003744
Novel2661	802.107300991759	-2.83325330790044	0.96165363737792	-2.94623053225868	0.00321672560155918	0.0178787684241499
Novel2444	50.4196946448186	-1.26913268779511	0.434032948015751	-2.92404688076596	0.00345512705863703	0.0190197569393981
Novel660	82.6019469340309	-1.81615114158424	0.620926125226795	-2.92490695398086	0.00344559230139321	0.0190197569393981
Novel2378	47.8434083398856	-1.04163828463834	0.357875977680472	-2.91061247359935	0.00360721110427462	0.0196592444476862
Novel1163	241.95799473381	-1.10053448283007	0.378351894105009	-2.9087590150259	0.00362866449744505	0.0196609714751504
Novel1998	572.819550732541	-2.45537809520555	0.844439914095409	-2.9077001859106	0.00364097223654439	0.019665815559768
Novel1016	1428.42459211908	-2.2538185905534	0.779104657823873	-2.89283162142628	0.00381785908565367	0.0204927451856114
Novel2724	78.4220688625041	1.92444977082848	0.665783334095086	2.89050457149717	0.0038462393713316	0.0205809640894545
Novel2781	16.0495488796734	-1.54583219492954	0.535417171093261	-2.88715468682695	0.00388743058470968	0.0206729719057246
Novel1530	27.4413254091202	-3.46663006627498	1.20252192539228	-2.88279988337353	0.0039415775659154	0.0208964250648376
Novel578	155.209739380663	-1.8937281145873	0.659430993559856	-2.87176085607418	0.00408191736956246	0.0214075520937507
Novel2947	41.9555836389724	-1.71998880665072	0.600830820222642	-2.86268405141628	0.00420069209503107	0.021885362079008
Novel1777	226.527894195908	1.1805002721128	0.413132009506821	2.85744082992269	0.00427072251136865	0.0220313020571503
Novel1628	41.9939781899797	-1.87769812770459	0.664570454388047	-2.82543124706562	0.00472170198608617	0.0241409273650637
Novel2507	31.8048332432697	-1.05233137798855	0.373111061840098	-2.82042395848222	0.00479602388533643	0.0243762511930226
Novel2296	21.9916622137792	-1.03092455685324	0.367266918736446	-2.80701719719287	0.00500025721985445	0.0252652292956282
Novel24	713.258555148762	-1.99961604131344	0.713075912264994	-2.80421201574727	0.00504397250181939	0.0254115924579965
Novel1223	211.090184712649	1.21566478759492	0.440450482672818	2.76004871244053	0.0057792743456197	0.0282620533986449
Novel467	18.7806956595609	-2.7828363614963	1.01257517122015	-2.74827631625905	0.00599094972254833	0.028914118111272
Novel611	55.0569074090416	1.37914530248981	0.502402247208517	2.74510177880915	0.00604921336376757	0.0290328541107842
Novel2079	180.434515456295	1.45714962939339	0.531627408960004	2.7409226929137	0.00612669207061058	0.0293230289935056
Novel1756	25.9486436173865	1.10821256881269	0.406221259240637	2.72810086523859	0.00637001268326396	0.0303015870070933
Novel26	43.9738607944741	-8.10039797673733	2.97493587323708	-2.72288154161896	0.00647152578705404	0.0305491477564222
Novel10	64.6245525974878	-1.07512684191135	0.398572925096429	-2.69744072970143	0.0069874722410952	0.0323640179338899
Novel2166	272.050873135849	1.40447555662304	0.521940159351636	2.69087467492002	0.00712649608658044	0.0328156588930333
Novel217	29.972484826413	-1.28385303320608	0.477221950433479	-2.69026399988498	0.00713955135842253	0.0328156588930333
Novel2327	55.6194489330142	1.05697411362948	0.398874764965611	2.64988965576854	0.008051806364641	0.0360959289170507
Novel2793	59.8400379786034	-1.18151723187572	0.445547776150713	-2.65183061193432	0.00800566933523864	0.0360959289170507
Novel1126	738.315470547133	3.03245274722766	1.16418075784094	2.604795455348	0.00919291226654111	0.0402014919676405
Novel625	40.569210560007	-1.61322222564923	0.619550503048579	-2.6038591167486	0.00921806397222603	0.0402094284155581
Novel993	35.1493980714111	1.57570462652836	0.611252777619683	2.57782816572942	0.00994234253017109	0.0423713255212901
Novel1197	34.3127285421209	1.01618966057207	0.395125950586458	2.57181199833575	0.0101167812667131	0.0429340249323808
Novel644	179.526073730969	-1.98237405574	0.772031291096558	-2.56773796425314	0.0102364502858485	0.0432289309865614
Novel1188	18.306753690997	1.30656452315988	0.510360372073278	2.5600822372868	0.0104647396638522	0.0438704292963926
Novel2846	17.0461592797999	-1.42924861342799	0.563341043925602	-2.53709298983147	0.011177725906297	0.0459647296815029
Novel2051	99.1108562010392	-1.15590059646969	0.456766272791286	-2.53061722225245	0.0113862031086145	0.04648916577285
Novel415	95.2287285872763	-1.29503217020146	0.516652249407537	-2.50658382245798	0.012190414968595	0.0493053638283785
Novel404	15.1208675881688	-1.40299736951259	0.562037081234301	-2.49627189442988	0.0125506360072821	0.049835845199391
Novel2826	12.0659940492356	-1.84454918621241	0.744592801644565	-2.47725895568477	0.0132395804273313	0.0520817284846847
Novel2019	49.986381935314	-1.69393773917896	0.684973431360431	-2.47299772753903	0.0133984994954222	0.0524673059786647
Novel2277	113.083479337581	-1.20176080208922	0.48857036360807	-2.45974969339989	0.0139033945687306	0.0540757310201418
Novel2140	63.5146126506536	1.31361580038885	0.534246205055239	2.45882102288968	0.0139394090313353	0.054093697659889
Novel825	21.8238603055379	1.04265652595643	0.425127600879757	2.45257311875013	0.0141838549581945	0.0545508528860917
Novel986	41.592762379946	-2.06677956389812	0.844565091105378	-2.44715248790723	0.0143989905250337	0.0551321348325181
Novel1862	16.9836672768296	-1.45663509100356	0.601707979352271	-2.42083392773286	0.0154849497685278	0.0582545162689375
Novel1900	631.004869279287	-1.04218765660576	0.433692945741164	-2.40305420422438	0.0162587772594925	0.0602448886410872
Novel385	823.222586707503	-1.19400239585524	0.496750194032796	-2.40362743728776	0.0162333078644033	0.0602448886410872
Novel2747	18.2213746571927	-1.16792645198574	0.487966885041397	-2.39345432607924	0.0166905592533277	0.0614483623792385
Novel2217	185.597630196131	-1.00419528579944	0.421910516022263	-2.38011437891359	0.0173072650356352	0.0634476971412753
Novel199	2792.65295328035	1.09909901763905	0.464503418011102	2.36618068892829	0.0179726704053588	0.0654143892134836
Novel565	12.1456642993897	1.36637819072578	0.578739342095479	2.36095611848064	0.018227887344874	0.0661192629373009
Novel1330	24.9938472778222	1.48262052236967	0.641405159326096	2.31151948314138	0.020804178271119	0.0730052936072058
Novel886	26.4236159681449	-1.05674782198967	0.458664413692063	-2.30396732435219	0.0212244778970747	0.0740278854588255
Novel2480	388.594018575111	1.03462633508845	0.455091583381164	2.27344642896173	0.0229992909450862	0.0787828594401262
Novel954	61.8468577745517	1.06990131731167	0.472346253583955	2.26507844445411	0.0235078661426665	0.0800475362921232
Novel387	17.1550127036543	1.22095576431057	0.541330008250887	2.25547400975543	0.0241035918550099	0.0815923158471161
Novel2774	54.8210983885808	-2.44513118149816	1.08574596612646	-2.25202879658995	0.0243204522985933	0.0821649790401496
Novel1207	16.5199597356037	-1.53287999858074	0.683172890438466	-2.24376584614902	0.024847470978068	0.0834545662674681
Novel2704	227.94456747854	-2.65420355419726	1.18426281491236	-2.24122848473772	0.0250112786430728	0.083841309536993
Novel2147	155.051631858477	-3.57040677588258	1.64644047938315	-2.16856109928751	0.0301160212229215	0.0964496367418099
Novel2633	106.869779915856	-1.383264816432	0.637838407447247	-2.16867595347244	0.0301072942474322	0.0964496367418099

## Sheet: Valor_24vs0
Novel CDS transcript ID	baseMean	log2FoldChange	lfcSE	stat	pvalue	padj
Novel2177	276.024154192747	3.17100759582626	0.276031259072862	11.4878568698237	1.51831956278427e-30	2.47789752646394e-27
Novel238	1292.28625020985	1.56108628429888	0.199812872741129	7.81274130581854	5.59573729754198e-15	4.56612163479425e-12
Novel1266	37.0284422514534	7.76564393606953	1.07906077661019	7.19666964493403	6.17010091171545e-13	3.35653489597321e-10
Novel1122	350.366541679601	-1.42094571384944	0.209285888361098	-6.78949605717211	1.12525906415318e-11	4.59105698174496e-09
Novel1377	473.916445567257	11.3659670588665	1.79350372662671	6.33729770957547	2.33829909186545e-10	7.63220823584882e-08
Novel2353	2144.43315746789	-1.02501782546813	0.170906234958348	-5.99754494455945	2.00322932804559e-09	5.44878377228401e-07
Novel2371	325.222607840947	1.26258863378012	0.222572816162182	5.67269918919527	1.40564930187116e-08	2.54891073405971e-06
Novel1263	55.3037255481446	-1.75034730904587	0.313096783155587	-5.59043530056351	2.26501070720406e-08	3.36045224923366e-06
Novel2009	477.093483787019	1.26608593174003	0.232753523254956	5.43959942704357	5.34005008132415e-08	7.26246811060085e-06
Novel1642	131.931486159478	6.21455708488945	1.16754015000869	5.32277805165262	1.02194405206542e-07	1.10999207692403e-05
Novel2933	130.563178438541	2.46466706685416	0.464038751722539	5.31133888647269	1.08822752639611e-07	1.10999207692403e-05
Novel645	101.350994687515	-2.15592903284467	0.407943073352647	-5.28487716466502	1.25789132780932e-07	1.20757567469694e-05
Novel2556	243.623082353828	-1.00829650829999	0.193831529608367	-5.20192205229578	1.97237954014683e-07	1.78829078306646e-05
Novel2049	160.179151636355	2.13174450324549	0.42164263562777	5.05580869465823	4.28570781524191e-07	3.4971375772374e-05
Novel2406	100.986005101098	-1.93938394346479	0.392675103465768	-4.93890222819755	7.85635882957496e-07	5.82798982266651e-05
Novel871	81.1747548440619	-3.63509875771817	0.743051910529447	-4.89211952248134	9.97558314441754e-07	6.66218448899841e-05
Novel2370	95.7720533509612	2.15613868229533	0.458443307161173	4.70317408633759	2.56147835240353e-06	0.000144149402452502
Novel2288	1717.55486924575	2.9184527659422	0.626332293927499	4.6595917123188	3.16837206350216e-06	0.000166799458310824
Novel1126	738.315470547133	5.37275923141312	1.15850234890996	4.63767659726229	3.52347525318545e-06	0.000176168047664917
Novel2879	136.160951836949	4.06450694939723	0.876837777528305	4.63541495766134	3.56222155204795e-06	0.000176168047664917
Novel2044	130.465774676208	3.25906095152936	0.705778952545189	4.61767943033225	3.880551039514e-06	0.000186266449896672
Novel2679	78.8408030217669	3.42295922335115	0.746676665488993	4.58425899932131	4.55599228185827e-06	0.000212439411542648
Novel1121	53.5062294983254	-1.49696610425024	0.330115321380587	-4.53467623977502	5.76919121208577e-06	0.00024141846302882
Novel1643	660.468160301915	-1.04285721003947	0.231186411942715	-4.51089318475116	6.45552237573385e-06	0.000263385312929941
Novel829	277.65163054125	1.64046119524238	0.364560036537246	4.49983824564045	6.80051901143402e-06	0.000270693829918544
Novel2923	143.697937928391	-1.2792707186374	0.285056832008011	-4.48777427864435	7.19711230783616e-06	0.000279659221104491
Novel615	192.693466776397	3.49842497985582	0.786838964541465	4.44617658442289	8.74121037724405e-06	0.000331759426410751
Novel2691	77.3437305080707	3.25021836299296	0.75795690572941	4.28813081380287	1.80182973327781e-05	0.000625656622278594
Novel964	115.947686379557	-1.00685117694116	0.237130670110736	-4.24597618043662	2.17643752930412e-05	0.000739988759963399
Novel1279	2199.68106744017	1.13753674806888	0.268426353712719	4.23779830979755	2.25722400479867e-05	0.000751793790986006
Novel2943	19.4087770640891	3.64054410209014	0.86359158374523	4.21558543484386	2.49131052334111e-05	0.000813163754818539
Novel2625	835.651089829191	-1.53971132471946	0.366270415528992	-4.20375563911081	2.6252234794835e-05	0.000840071513434721
Novel703	112.154067061636	1.05457104720547	0.254031010171087	4.15134768977706	3.30523194703037e-05	0.000998914543991401
Novel203	42.0819571241924	1.34765243467884	0.330669198080233	4.07553059826227	4.59095447645035e-05	0.00133793530456553
Novel573	61.4731606876324	-1.04558325922148	0.267300869657997	-3.91163433384734	9.16736416546895e-05	0.00241308682549118
Novel2779	67.3429573590115	1.11929418161645	0.292027703422754	3.83283561284631	0.000126674606364088	0.00323020246228424
Novel2682	102.330011812855	2.59939070682819	0.6851745893547	3.79376402338025	0.000148380696655659	0.0037254968760313
Novel2936	57.7204941038244	3.2113866017785	0.847635414630064	3.78864137381524	0.000151473387068812	0.00374552375297426
Novel1499	59.1871333526028	1.93453468741912	0.514690974990737	3.7586333963869	0.000170843946030241	0.00415599868388724
Novel1782	120.201607384316	1.07880029277296	0.287277675852088	3.755252786605	0.000173166611828635	0.00415599868388724
Novel1585	99.7136588252043	6.39336651713593	1.71838593358516	3.72056497447993	0.000198777591242131	0.00463435755581653
Novel806	1002.24462368061	4.83915037403272	1.31458490968501	3.68112423806252	0.0002322078165349	0.00519127611760214
Novel905	161.594836233355	-3.86553204560326	1.04929431773615	-3.68393498398345	0.000229660843029842	0.00519127611760214
Novel2079	180.434515456295	1.86126101221707	0.511823736385449	3.63652734310737	0.000276338321952909	0.00609438028955606
Novel1216	192.302600784492	1.380980396329	0.385246568847148	3.58466630984303	0.000337509444223785	0.00697234699966099
Novel362	40.427338257616	4.19583217913644	1.17906575218953	3.55860745793419	0.000372826253605978	0.00733886730365238
Novel2536	27.8449502233189	1.20615089332811	0.342064626437063	3.52609068611201	0.000421742528068459	0.00809745653891442
Novel2443	124.625854457987	-1.06537954076995	0.303288432821529	-3.51276021593898	0.000443477506758357	0.00831902633367401
Novel2924	38.9709966712837	-1.39139735740752	0.400756563769403	-3.47192655890756	0.000516737678879352	0.00916647708620764
Novel1373	34.3196100634195	-1.62587936648736	0.468825738331177	-3.46798230889543	0.000524381808791364	0.00920205496717748
Novel1999	24.61273195141	-2.15301218315792	0.623673190298379	-3.4521480426758	0.000556142499211725	0.00955394272330037
Novel920	160.024858000265	2.16207043669167	0.627306227130494	3.44659488967883	0.000567699160983273	0.00965088573671565
Novel1459	123.741320392573	3.17074308123361	0.921462068734082	3.44099142961969	0.000579586890620897	0.009751400056632
Novel598	30.0100561628198	-1.22283261687607	0.355822827702859	-3.4366334076161	0.000588992209366897	0.00980852332333445
Novel1330	24.9938472778222	2.13365956371971	0.62299953210136	3.42481728119913	0.000615213026145216	0.010141693521909
Novel1300	22.7295604772546	3.15514994298294	0.93534425048645	3.37324994657531	0.000742864855398701	0.0118858376863792
Novel2897	99.9945774795802	10.062328546671	3.0025838826467	3.35122312646311	0.000804554480903264	0.0126327092022017
Novel891	115.968095707204	11.1936673107608	3.47790797797923	3.21850588964251	0.00128860324405999	0.0189459503991523
Novel2780	17.2635050877215	5.4880314617011	1.73282021134466	3.16710956264899	0.00153962300173732	0.0220409187617132
Novel2415	35.2581061916158	1.16867628867601	0.369720893454488	3.16096901572557	0.00157245224186428	0.0223151483367174
Novel485	25.7924748631993	-1.31907483253031	0.420838578278288	-3.13439618089872	0.00172208179049215	0.0240208331801982
Novel1731	88.7245618815505	1.28448611423088	0.411210054940604	3.12367389561136	0.00178608288686633	0.0247024345031004
Novel1016	1428.42459211908	2.40962707650946	0.772973396631967	3.11734800577716	0.00182486018238564	0.0248180984804447
Novel1955	350.004457606302	1.49983306001306	0.497556303198125	3.01439867281881	0.00257489205379955	0.0336177906544069
Novel142	26.5390732556553	1.26637141320528	0.426029299625776	2.97249840402447	0.0029538674588574	0.0370823976373483
Novel2500	113.989843466905	-1.08146027152476	0.363759926819871	-2.97300552311877	0.00294899144775344	0.0370823976373483
Novel1992	78.4243810219982	8.64645409580791	2.95790841180817	2.92316491656425	0.00346492943295986	0.0412814244640187
Novel1619	568.346656268519	1.11456405149624	0.384525944676932	2.89854057164509	0.00374903800330431	0.0433931207190967
Novel1539	67.0912106198294	-1.01190005649004	0.351758598167027	-2.87668890472879	0.00401871574274335	0.0446159462051507
Novel2521	20.2630050681015	-1.47744262519959	0.512630838668633	-2.88207909816096	0.00395060547950357	0.0446159462051507
Novel415	95.2287285872763	-1.49007388657384	0.517733235445814	-2.87807269179998	0.0040011292988299	0.0446159462051507
Novel1653	60.2270280290627	1.24789383882727	0.438312893411418	2.84703885645441	0.00441279758104719	0.0480150495043476
Novel1763	44.4746164510341	-1.58140033189549	0.55545935618198	-2.84701358307373	0.00441314793238489	0.0480150495043476
Novel10	64.6245525974878	-1.1329217049065	0.400027783164573	-2.83210754999086	0.00462422920649556	0.0499784242715282
Novel2674	67.2462085287115	2.4085664956307	0.869540987797644	2.76992865135785	0.00560685732564113	0.0564838960212736
Novel2776	39.8500257637233	-1.14317280943538	0.414655328450577	-2.75692299362708	0.00583480908686115	0.0577115662409539
Novel24	713.258555148762	1.92670118637424	0.704725631783946	2.73397347773059	0.00625750845739448	0.0611512203740586
Novel2853	2484.89480858762	1.16169702653624	0.425669189238713	2.72910761667733	0.006350597558361	0.0613264805635808
Novel213	67.9311036225505	3.1323746810729	1.15862871218846	2.70351895143041	0.00686095354371051	0.0647229837187026
Novel2051	99.1108562010392	1.06352327042265	0.394503339529889	2.69585365662556	0.00702085044233471	0.0657815860965112
Novel2158	51.2067437956435	-1.26644460826581	0.472809832440307	-2.67854964379512	0.00739417703297285	0.0681768187446988
Novel1718	205.802615743977	1.11442623046173	0.419155784260467	2.65873995375718	0.00784334760121572	0.0703315565120003
Novel2277	113.083479337581	-1.29258324915652	0.488964217373304	-2.64351296726829	0.00820506226918554	0.072381954720599
Novel2935	24.1604966749975	1.97249187065192	0.755002183329355	2.61256445902417	0.00898657441211591	0.0767858085893883
Novel1395	58.3017896180902	-1.33374729723577	0.511593804860279	-2.60704348755753	0.00913277605029245	0.0770128291377113
Novel2766	26.282368959037	2.28691488266409	0.881467886464036	2.59443925046201	0.00947453555253608	0.0792945744704558
Novel2769	29.7244805801183	2.20301091033281	0.861292668085375	2.55779596409433	0.0105337877760037	0.0863876464846131
Novel578	155.209739380663	-1.59722005424509	0.632766689858081	-2.52418479013697	0.0115966951835239	0.0941582414901041
Novel26	43.9738607944741	3.46220236986314	1.38519808584115	2.49942763078592	0.0124394103324243	0.0980866725034935

## Sheet: Valor_72vs0
Novel CDS transcript ID	baseMean	log2FoldChange	lfcSE	stat	pvalue	padj
Novel2177	276.024154192747	4.66539663717108	0.273352098118656	17.0673525803557	2.59712803416049e-65	4.71119025396713e-62
Novel2009	477.093483787019	2.25218282952783	0.231178187106588	9.74219435542778	1.99205489886492e-22	1.80679379327048e-19
Novel2406	100.986005101098	-3.58520186548305	0.430883200375294	-8.32058864759726	8.75275205933102e-17	5.29249741187549e-14
Novel2288	1717.55486924575	5.1345130774062	0.626070663397608	8.20117181268618	2.3805500796637e-16	1.07957946112749e-13
Novel2596	425.510005055662	-8.06900631052697	1.02520355058286	-7.87063828050489	3.52836429939481e-15	1.28009056782044e-12
Novel322	811.004355907804	-1.08287009477405	0.141724518168682	-7.64066873372753	2.16096392916785e-14	5.59998366787211e-12
Novel2933	130.563178438541	3.45237716585025	0.461504343814336	7.48070351259609	7.39257902120904e-14	1.67626729305915e-11
Novel1330	24.9938472778222	4.45670956156731	0.597706890032667	7.45634630600247	8.89547513022131e-14	1.79293243180238e-11
Novel1924	138.532512975352	-1.49028177663298	0.202996138283468	-7.34142919779057	2.11324938586602e-13	3.83343438596097e-11
Novel1619	568.346656268519	2.79789708580828	0.383656559417901	7.29271275865415	3.03775304970813e-13	5.00953093833686e-11
Novel1642	131.931486159478	8.25998266671073	1.16406021055155	7.09583799174529	1.28570021600813e-12	1.94355015986562e-10
Novel2597	474.231973429173	1.18853640450753	0.168745566199756	7.04336375333602	1.87653488382343e-12	2.61848790711977e-10
Novel2554	328.875304993287	-1.08850925037072	0.155443796647022	-7.00259047868263	2.51272505597387e-12	3.25577375109757e-10
Novel1122	350.366541679601	-1.45525116201508	0.209581841451744	-6.94359373853553	3.8224876242903e-12	4.6226617003084e-10
Novel1216	192.302600784492	2.62996258704758	0.382795733093033	6.87040726864218	6.40188680478425e-12	6.83118980228154e-10
Novel1126	738.315470547133	7.92174317789439	1.15737322055802	6.84458827730173	7.66961309340177e-12	7.72926563968378e-10
Novel2163	1970.67370822889	1.32013679161766	0.197106200106445	6.69759140455619	2.11882701696139e-11	2.02292221514104e-09
Novel1206	71.920320400804	3.22709703356587	0.48831337091062	6.60865998313315	3.87814290588014e-11	3.51747561563329e-09
Novel1952	339.99768824836	1.39078300423745	0.211440950789676	6.57764259498097	4.77965410646797e-11	4.12871073768233e-09
Novel775	1654.81450810379	-1.04119779116977	0.160292810068865	-6.49559884016292	8.27037672296458e-11	6.81930153429897e-09
Novel203	42.0819571241924	2.07764392950065	0.324173643268199	6.40904642510294	1.46432603755828e-10	1.15490757918727e-08
Novel2497	166.880758048818	-1.72465224880075	0.270640560674087	-6.37248254476396	1.85992594119807e-10	1.40579402388887e-08
Novel1377	473.916445567257	11.3751474342056	1.79350586517938	6.34240882901599	2.26200076961222e-10	1.57818053695253e-08
Novel631	255.140446991002	-1.08133205882272	0.17182068965764	-6.29337515160324	3.10636366652162e-10	2.08701618187786e-08
Novel2726	34.6137257706155	-3.24032003402401	0.515465340969402	-6.2862035067773	3.25323432763243e-10	2.10763109654473e-08
Novel2164	162.677742736539	1.79069652198585	0.285716321403171	6.2673931723313	3.67142326264898e-10	2.21998726614842e-08
Novel238	1292.28625020985	1.24964145313825	0.20001496505928	6.2477397767106	4.16434707722988e-10	2.4368147090629e-08
Novel2215	118.268964769525	-1.98799263203391	0.320145371681948	-6.20965601217221	5.31007085616195e-10	3.01014641658681e-08
Novel1814	774.080249286315	-1.05869328537766	0.173832384364385	-6.09031101568766	1.12691542231725e-09	6.19461992752571e-08
Novel1950	845.369920650261	1.35165424651555	0.223708647445381	6.04202949662709	1.52187633658591e-09	7.9525101364751e-08
Novel604	278.340212282704	-1.08344667525574	0.179357542351526	-6.04070874885362	1.53438729204316e-09	7.9525101364751e-08
Novel410	3216.30543905403	-1.13246853907931	0.190297658876165	-5.95103768363361	2.66447722873983e-09	1.34260047025946e-07
Novel2219	302.921977141208	-1.57752144381738	0.270779493424561	-5.82585270349093	5.68217167681854e-09	2.7857998437159e-07
Novel615	192.693466776397	4.50105341145637	0.78500870963548	5.73376238531982	9.82269180433608e-09	4.68904287712254e-07
Novel871	81.1747548440619	-4.28721083526484	0.749911890856978	-5.71695273476133	1.08451266591969e-08	5.04437429738028e-07
Novel1846	11.6415311564991	17.7179615771771	3.11653863177703	5.68514100756531	1.30704770574057e-08	5.9274613455335e-07
Novel1001	481.082419329944	-1.15497161095618	0.204205003998793	-5.65594176606468	1.549940166934e-08	6.85754015321529e-07
Novel2776	39.8500257637233	-2.4892872411333	0.446737132954754	-5.57215207222413	2.51611637654173e-08	1.03732616069243e-06
Novel396	1026.06274009337	1.54660515740403	0.277409807786317	5.57516394155518	2.47296864293199e-08	1.03732616069243e-06
Novel1263	55.3037255481446	-1.72792199776042	0.313111894828031	-5.5185447320979	3.41818468140783e-08	1.37790822490529e-06
Novel2216	197.253392351894	-2.01174708634604	0.365353678474168	-5.50630034641429	3.66453124844055e-08	1.41435312439812e-06
Novel577	3208.61453461656	-2.6452462785829	0.480151403047565	-5.50919202108601	3.60484501458723e-08	1.41435312439812e-06
Novel563	74.3953856357798	1.41342218588645	0.25885149178319	5.46035943679362	4.7517157544668e-08	1.75910456706179e-06
Novel520	132.774823805432	-1.54161192691768	0.284232004872307	-5.42378022351936	5.83516208560702e-08	2.11699680465823e-06
Novel862	13124.6120742841	2.36095785436378	0.435797550055927	5.41755651003728	6.04190564474287e-08	2.14902290971835e-06
Novel168	96.2050147786705	-2.15389132602646	0.399095290718051	-5.39693495794246	6.77889482350083e-08	2.36479138650587e-06
Novel388	44.6205408060603	3.57393592067924	0.668030634805913	5.34995812238101	8.79745870058905e-08	3.01105473261671e-06
Novel756	55.2581058912451	1.40490677775781	0.263676250535084	5.3281506199622	9.92178311925807e-08	3.27238446878803e-06
Novel966	28.476822511435	-1.73603800483426	0.327334450645669	-5.30356032311879	1.13565652379479e-07	3.67871595386383e-06
Novel637	37.906520609011	4.28391680909014	0.810027448013032	5.28860697202105	1.23251401303053e-07	3.9224217888375e-06
Novel611	55.0569074090416	2.60655910684755	0.496225230811793	5.25277423436004	1.49825144818607e-07	4.68591056380954e-06
Novel1645	4762.92290439131	-3.23654902734948	0.627832503765954	-5.15511542957007	2.53474739746745e-07	7.66338629834325e-06
Novel310	971.741437953031	-1.11400045687327	0.21649427773123	-5.14563464931975	2.66617879084389e-07	7.9286038140833e-06
Novel573	61.4731606876324	-1.42742294520338	0.279576766443274	-5.10565653706782	3.29647967871392e-07	9.644861511592e-06
Novel1499	59.1871333526028	2.59774978630263	0.512339523985106	5.0703677243104	3.97047793659844e-07	1.12538234015462e-05
Novel362	40.427338257616	5.88797201465174	1.17149250371979	5.02604327040585	5.00702958832556e-07	1.36506883352968e-05
Novel2217	185.597630196131	-2.14283759116074	0.427289572073124	-5.01495409954452	5.30461278177401e-07	1.41508346854971e-05
Novel1911	94.840551346403	-1.05562912561099	0.212205268608848	-4.97456605357337	6.53939637596977e-07	1.7191978298564e-05
Novel2936	57.7204941038244	4.14042597453879	0.835970648602157	4.95283653973028	7.31394112830928e-07	1.89535560096472e-05
Novel213	67.9311036225505	5.6924661767191	1.15085804301192	4.94628004842481	7.56451113045675e-07	1.93267932262656e-05
Novel983	144.248826411483	-1.04126367413814	0.210841118749373	-4.93861766772299	7.8678298051476e-07	1.98225600924135e-05
Novel806	1002.24462368061	6.44362936433511	1.31318598698439	4.90686728932611	9.25426043651171e-07	2.29174041107063e-05
Novel2370	95.7720533509612	2.23370908538992	0.457491170889514	4.88251845614167	1.04739432480591e-06	2.5332977402639e-05
Novel273	171.218538868152	1.56885312882495	0.322711191106868	4.86147729629066	1.16512945476256e-06	2.78098004070958e-05
Novel705	503.910647525516	-1.29642308451714	0.268768592951296	-4.82356614023003	1.41013976869035e-06	3.32206953299259e-05
Novel2628	79.070527048925	2.31401231167698	0.481065260010874	4.8101837817694	1.50791585033192e-06	3.5068709647463e-05
Novel1585	99.7136588252043	8.05895547048766	1.71271363844527	4.70537239243524	2.53402969618996e-06	5.81864540365644e-05
Novel2166	272.050873135849	2.4470713197711	0.5213023760718	4.694149560972	2.67718119166515e-06	5.99556380454394e-05
Novel2625	835.651089829191	-1.71420936470861	0.366542183673401	-4.67670418593899	2.91522315426296e-06	6.29549381170597e-05
Novel305	300.930772513719	1.44928892555488	0.312619251571367	4.63595545786158	3.55292474967115e-06	7.49419243709705e-05
Novel1395	58.3017896180902	-2.4251912265451	0.528522849682185	-4.58862133965152	4.46182930626724e-06	9.08390531956751e-05
Novel1643	660.468160301915	-1.05386125946902	0.231276979811704	-4.55670625034549	5.19620137356576e-06	0.000100275630762216
Novel387	17.1550127036543	2.36117076507833	0.520717796488756	4.53445375018849	5.77527546788565e-06	0.000110277365249943
Novel570	26.8649940704592	6.41164419985563	1.43155388774654	4.47880045224732	7.50636621749114e-06	0.000138944370597234
Novel1195	1125.99004369298	1.48138782698295	0.33226236914792	4.45848812425536	8.2539769109936e-06	0.000149727141165424
Novel2296	21.9916622137792	-1.83280525884602	0.414314347974618	-4.42370694571818	9.70216065987964e-06	0.00016968134291012
Novel757	81.6931054342289	1.25638696192654	0.28404934010665	4.42312931075571	9.72814755383268e-06	0.00016968134291012
Novel2153	15.0646769337701	-3.93842335110077	0.891920994908016	-4.41566391371575	1.00700439122228e-05	0.000173971996731164
Novel905	161.594836233355	-4.63511308098678	1.05314939750076	-4.40119235883003	1.07657628344495e-05	0.000184236733789541
Novel920	160.024858000265	2.74069530815486	0.626089976945928	4.37747833230616	1.20060292455554e-05	0.000203541467770445
Novel2841	218.549308825133	1.19801503228521	0.276426300485413	4.33394011416954	1.46464032719198e-05	0.000239356536353716
Novel1822	193.030457669967	1.35367948025007	0.313061511450019	4.32400480653206	1.53221955356174e-05	0.00024816484555009
Novel704	189.753623382854	-1.16613537587845	0.269829498498239	-4.32174903918468	1.54797199900485e-05	0.000248497451875645
Novel1359	2999.10855600537	1.05463067278326	0.248595678991972	4.24235319398821	2.21188227917168e-05	0.000345892625380813
Novel829	277.65163054125	1.53811023947749	0.364816007438425	4.21612595970613	2.48534975110746e-05	0.000366538573049507
Novel533	203.486611966508	1.38668084210303	0.331696717142126	4.18056848451975	2.90781216580516e-05	0.000424309747860989
Novel2674	67.2462085287115	3.60483430084111	0.867406253553559	4.15587769407121	3.24041146079727e-05	0.000466516380149702
Novel2780	17.2635050877215	7.1247768633872	1.72237082356768	4.1366102850193	3.52473987306416e-05	0.00049564946742158
Novel1121	53.5062294983254	-1.34780209683297	0.327090420773855	-4.12057954385896	3.77920559266911e-05	0.000523319003442882
Novel299	68.7720835890322	-5.30284359457332	1.30266725254743	-4.07075834922796	4.68603400119806e-05	0.000625034241042153
Novel645	101.350994687515	-1.55298736551872	0.386523772146127	-4.01783144383575	5.87361862992857e-05	0.000766528359330246
Novel2808	119.274016596787	1.47405914065379	0.370819089969538	3.97514362266215	7.03367964296371e-05	0.000892244396666865
Novel1903	32.8177020917222	3.52315070086019	0.891602186913712	3.95148279419951	7.76684571423272e-05	0.000971659181077114
Novel569	55.4570704712695	3.363310064794	0.867868026242793	3.87537040551496	0.000106462628873387	0.00129612891796191
Novel856	103.516537473889	-1.72076045456555	0.447311878946528	-3.8468919238589	0.000119625705688304	0.00142763835604332
Novel2779	67.3429573590115	1.12315290080651	0.292283356071605	3.84268511181101	0.000121695563351945	0.0014428480517675
Novel41	135.361505539421	-1.5525714866231	0.405018275169772	-3.83333686849637	0.000126416646177886	0.00148908958549796
Novel891	115.968095707204	13.2970294765324	3.47689579652834	3.82439689156328	0.000131092592820231	0.00153420621532838
Novel202	5.92762436048323	4.26538465285839	1.1161643847654	3.82146636380527	0.000132660510173525	0.00154260362471009
Novel2533	7.86046131596247	3.8102454046912	1.00238893918565	3.80116465349933	0.000144017556576096	0.0016534673900572
Novel598	30.0100561628198	-1.36502051758241	0.360710222257313	-3.78425792604423	0.00015416787911234	0.00175887127490431
Novel1373	34.3196100634195	-1.78101670786952	0.473017155291136	-3.76522645732231	0.000166398202704646	0.00186324901053227
Novel2897	99.9945774795802	11.3013115273001	3.00066713641792	3.76626630462956	0.000165707043096379	0.00186324901053227
Novel2536	27.8449502233189	1.27863004135431	0.341004956438046	3.74959371473714	0.000177121297621702	0.0019472608114289
Novel1732	98.0326569121185	-1.18360564490938	0.3167473666652	-3.73674975539873	0.000186414281097854	0.0020128303923304
Novel142	26.5390732556553	1.55498182111124	0.422852155056816	3.67736525051481	0.00023565549127388	0.00243564171456803
Novel1955	350.004457606302	1.83053925671934	0.497363569578282	3.68048519973319	0.000232790571551518	0.00243564171456803
Novel932	204.133439805147	-1.53578500978114	0.41763661699875	-3.67732365236006	0.000235693911676213	0.00243564171456803
Novel2788	45.7965473882135	-1.3044152601136	0.35575330456597	-3.66662865354133	0.000245769295651994	0.00251878814865942
Novel1205	122.984596103428	1.6629070656311	0.458342441871208	3.62808876883012	0.000285527096383296	0.002877478626885
Novel2188	77.0576411953741	1.57624291894903	0.439160080235717	3.58922176647519	0.00033166660881351	0.00328766791468693
Novel2516	68.2733986541525	-1.05191177390223	0.297125843572395	-3.54029040777777	0.00039968696104871	0.00389802229753957
Novel2786	9.14187556006204	5.15052582128393	1.45876837029722	3.53073587702927	0.000414405333554514	0.00397741415379835
Novel272	762.280775169071	1.42779424763238	0.405480138801237	3.52124336312382	0.000429528215038849	0.00410086411621301
Novel1595	331.188343484943	-1.52712273140387	0.436867210254459	-3.4956222292682	0.000472957780021167	0.00442239903586803
Novel2769	29.7244805801183	2.94799574567693	0.844534165957038	3.49067671209752	0.000481798870922252	0.00446781168804262
Novel354	506.578407973469	4.35091284677829	1.24795453761094	3.48643537536839	0.000489503637315128	0.00450740912735859
Novel1653	60.2270280290627	1.51638638768242	0.435977491026427	3.47812999270301	0.000504924994476054	0.00460268311547519
Novel1851	117.79573615834	-1.19038368789832	0.344843743540683	-3.45195094936639	0.000556548891268574	0.00499791925129303
Novel986	41.592762379946	-2.94526521704769	0.856415188872629	-3.43906233251747	0.00058373281264255	0.00521621340952505
Novel2351	65.2823313547059	1.32834435145154	0.392096098518418	3.38780303214147	0.000704548405244053	0.00623439418103762
Novel2306	12.4967456457224	2.2356227400279	0.663321936280154	3.37034344524329	0.000750745511510276	0.00661093377611476
Novel66	36.4974930537413	-1.94321432720313	0.577028695856056	-3.36762164717001	0.000758195691122051	0.00664428494538841
Novel2355	195.416360842525	-1.09344657602726	0.324890569054098	-3.36558423105593	0.000763817426673286	0.00666136928839106
Novel2374	62.7449497366513	1.15028062510062	0.344455576858331	3.33941646580949	0.000839545963688912	0.00718366216099852
Novel1329	5.74345251968651	2.86131094557449	0.861673361935062	3.32064454116214	0.00089809840945214	0.0076112438708955
Novel2403	57.4732599991552	-1.59580017729002	0.481493621446151	-3.31427064910451	0.000918825233240935	0.00771643043101415
Novel2565	45.1748004993497	1.45135662629042	0.439511728836782	3.3022022646167	0.000959288688494856	0.00798233798591591
Novel1300	22.7295604772546	3.08430934766356	0.935914379624037	3.29550374992908	0.000982453922810832	0.00810077916354023
Novel420	19.3933460296756	1.77045198345294	0.538242723480581	3.28931893775396	0.00100430149971462	0.00820631946163211
Novel2735	5.49000929454211	8.78918729689351	2.73227206805509	3.21680531000337	0.00129626530064202	0.0103132686638799
Novel921	14.8119059737853	-2.37214270124277	0.746919697401526	-3.17590058140824	0.00149372133224307	0.0116292295995233
Novel2340	16.4238352022578	2.31156435873145	0.735515268684401	3.14278228766901	0.00167350261014809	0.0127018147899943
Novel1628	41.9939781899797	-2.08997689624032	0.667497088844973	-3.13106518540296	0.00174173495642636	0.0131318229087741
Novel27	468.900634729949	2.84498414643231	0.91175466980661	3.12033953940236	0.00180642685834557	0.0133749319226076
Novel2778	7.67340340059952	8.81745454179177	2.82539625204944	3.12078510594608	0.00180369604165322	0.0133749319226076
Novel1844	29.7971020860501	1.46896813498797	0.472642415402812	3.10799049580863	0.0018836412556636	0.0138337054160881
Novel2898	1856.06765923074	2.65381098569926	0.858925351335712	3.08968757479603	0.00200367140827084	0.0146225182548807
Novel76	148.693715576188	-1.39535156341653	0.455594077073753	-3.06270786569212	0.00219344076868215	0.0155425841968337
Novel2387	45.1787557136618	-1.87357948101815	0.613822229602972	-3.05231611150676	0.00227082819635409	0.015966210651885
Novel2490	35.2124492735661	1.27419765138633	0.42135791325804	3.02402686954169	0.00249434284020248	0.017204326662081
Novel1513	32.7630373941229	-1.05466893871091	0.348902778141647	-3.02281611034561	0.00250434372199453	0.0172078769382503
Novel360	11.1028503411483	3.73365889569038	1.23757044553717	3.01692635692328	0.00255351839238136	0.017479556089735
Novel2688	15.5739213984418	1.28897528133576	0.429675498680487	2.99988080608306	0.00270085275091551	0.0184185973314314
Novel750	216.507865401973	-1.68206593516052	0.563450817612089	-2.98529327242639	0.00283306560751174	0.0190340037482455
Novel2642	914.732666464513	-1.29379499483893	0.434942261269305	-2.97463619898239	0.00293336204225629	0.019491277452941
Novel2714	23.8431600477288	2.09866592368006	0.706841560454697	2.96907544928461	0.00298697246129564	0.0197031565265102
Novel2021	48.8190716610247	-1.72515354458267	0.583027058237782	-2.95895965754489	0.00308679508355689	0.0201875353899251
Novel247	23.317186060609	1.97219275299279	0.671747049024953	2.93591576748338	0.00332564613271976	0.0211674459114163
Novel1796	59.0814715278683	-1.60596209875395	0.551515309192554	-2.91190846742797	0.00359227885101224	0.0223320254743825
Novel2477	78.9080051952528	1.62053861757876	0.558418978153832	2.90201207512029	0.00370774248203363	0.0228770233415273
Novel2140	63.5146126506536	1.53495366223038	0.532968497673215	2.88000823487981	0.00397664784075266	0.0242068428963937
Novel2935	24.1604966749975	2.15221246362753	0.75128843655046	2.86469531397211	0.00417410652728185	0.0249895354471594
Novel780	29.7421612070951	2.73046576275061	0.953828701964205	2.86263744960474	0.00420130991064613	0.025069658479974
Novel2500	113.989843466905	-1.03147102154292	0.362526961047348	-2.84522568628546	0.00443799665469171	0.0260291842821164
Novel874	9.78438820274617	2.04491648788099	0.718903508417704	2.8444936823049	0.00444820679573103	0.0260291842821164
Novel1378	30.5074860788805	1.0000396872812	0.352338333780763	2.83829374042354	0.0045355422117223	0.0264178661303474
Novel1542	145.963814031855	1.10940713647158	0.390950702191615	2.83771618838999	0.00454375646784366	0.0264178661303474
Novel2830	282.434478258785	2.22614337315153	0.78709746309257	2.82829443307419	0.00467967446994955	0.0270348072881799
Novel1488	80.1494798254352	1.10825904560765	0.393911881077537	2.81346945559508	0.00490100420220691	0.0278696602595716
Novel1588	135.464125066188	-1.48057153907215	0.52590187761624	-2.815299967711	0.00487317238103776	0.0278696602595716
Novel2008	18.7930793434338	-1.45467937227358	0.516857339455085	-2.81446979897243	0.00488577682405913	0.0278696602595716
Novel644	179.526073730969	2.07475006920445	0.742653464179301	2.79369876971791	0.00521089936025758	0.0293558119239355
Novel10	64.6245525974878	-1.11474366605754	0.400290967900123	-2.78483342231115	0.00535552282633133	0.0299843160708797
Novel1266	37.0284422514534	3.09094101511342	1.11049957232704	2.78337884330418	0.0053795950241869	0.0300264165350001
Novel313	45.2305846270636	-1.29025421507807	0.464799134170405	-2.77593936869305	0.00550424720369631	0.030534264304297
Novel1491	57.2046297320456	-1.92733486643093	0.69672428805455	-2.76628057823646	0.00566997274842293	0.0313577151391439
Novel2277	113.083479337581	-1.35213944751526	0.489513024107289	-2.76221342625381	0.00574109361350591	0.0316545404708198
Novel1988	119.831142377596	1.02517226239872	0.37198350216405	2.75596163925196	0.0058519859768853	0.0321681895820301
Novel26	43.9738607944741	3.81152908964898	1.38474849080469	2.75250640456308	0.00591409896161211	0.0324114063938501
Novel1824	84.538861455195	2.02219888639193	0.738331335528584	2.73887723449284	0.00616493891610769	0.0333826841606548
Novel154	18.243215407482	1.31372490233839	0.480877767734731	2.73193104461232	0.00629643174879125	0.0337370937760971
Novel2535	66.9491293659607	1.24191178384928	0.454663866408823	2.73149435352882	0.00630478213346026	0.0337370937760971
Novel800	30.8765947168078	-1.12373421387725	0.411192502666649	-2.73286649583747	0.00627857759172511	0.0337370937760971
Novel989	32.4434976820331	-1.16948632432308	0.427944001021886	-2.73280223938289	0.00627980254045156	0.0337370937760971
Novel1731	88.7245618815505	1.11387657578923	0.412645945351147	2.69935180107334	0.00694746911145075	0.0368500262227241
Novel2773	21.4320646678782	2.64254437067307	0.981815299465562	2.69148827901898	0.00711339978583483	0.037510776777629
Novel660	82.6019469340309	-1.65105334530223	0.620055280398095	-2.66275185051598	0.00775045465052529	0.0400550562280709
Novel600	34.8849017706517	1.09560041162589	0.412986266300069	2.65287371766945	0.00798097236080142	0.0411292155184482
Novel2708	15.4755116204149	1.2355425354159	0.470388846222224	2.62664080013539	0.00862323086091091	0.0436942479935541
Novel2920	163.876439933182	1.95630290917121	0.74602717862293	2.6222944220106	0.00873399425298694	0.0440096265969953
Novel2724	78.4220688625041	1.74672462314955	0.667015469889656	2.61871680942948	0.00882611847590735	0.0442281185505413
Novel2754	19.2839876901619	1.02084067390108	0.392070894700256	2.60371450087242	0.00922195408005598	0.0458318484964974
Novel1805	11.7070916673168	2.39574480811325	0.926302809298689	2.58635165959076	0.00969979122465875	0.0479439271976321
Novel2623	44.1105346739638	-1.472043554889	0.572684715961903	-2.57042577505582	0.0101573590698051	0.0496568042929443
Novel1337	16.7527512401857	1.17620241163331	0.458087184138345	2.56763876475987	0.0102393797800689	0.0497193205884566
Novel1890	436.454470782854	-1.16418607182361	0.454859930588955	-2.55943861732603	0.0104841368972875	0.0505803838608498
Novel567	135.564221417398	1.27963580516481	0.502169651329482	2.54821413794522	0.0108275985205495	0.0520988427487449
Novel2272	16.8067546463965	3.27797501142778	1.2928299686242	2.53550357818215	0.0112285781335171	0.0536016861426317
Novel753	24.9170804713789	1.06927030961621	0.426255722049737	2.50851837125942	0.0121238663610645	0.0572726395285705
Novel908	15.5725592791704	1.05986330172971	0.425762893399852	2.4893275533393	0.0127984990304559	0.0599908972642041
Novel365	286.632352093457	1.31044127543966	0.52695887002332	2.48679991928339	0.012889786947877	0.0602630760913629
Novel217	29.972484826413	-1.16326372493323	0.469923511862106	-2.47543205557797	0.0133075079781625	0.0612685773410833
Novel153	17.8215980209117	1.14441652124266	0.462865778212177	2.47245870209497	0.0134187216562339	0.0614685885969908
Novel805	125.658892583168	1.25819913598375	0.508784965357132	2.4729487340503	0.0134003364291954	0.0614685885969908
Novel205	7.78484845360322	2.63398075759406	1.06587136529436	2.47119947430678	0.0134660681804094	0.0615300949099816
Novel357	18.3582568326746	-1.19249857909397	0.490456293124133	-2.43140641849641	0.0150403330732957	0.0667070029216588
Novel754	20.1350592749987	1.25587234988434	0.519084891312186	2.41939684799849	0.0155462692863844	0.0682831295048459
Novel2161	201.825097753456	1.30917736274973	0.548778732123378	2.38561971540725	0.0170503719355851	0.0727749992732971
Novel2557	1247.59737236547	1.26543328622995	0.532841908300146	2.37487567422556	0.017554861984178	0.0742341886926531
Novel2279	66.7315645141118	-1.38699392216644	0.586137970966995	-2.3663266856406	0.0179655837428453	0.0756138489780078
Novel1168	24.4674631306369	-1.36209666119762	0.577482637202566	-2.35867985191014	0.0183400703018379	0.0770113137211435
Novel398	9.00680106929159	2.02835215660736	0.871619160300304	2.32710827043834	0.0199595034467488	0.0826633316264891
Novel1276	17.9057117572732	1.26016819802923	0.553371744081646	2.27725432587918	0.02277104270097	0.0924086609833548
Novel415	95.2287285872763	-1.17240428409313	0.515882440921889	-2.27261909127597	0.0230491441477209	0.0931205957326631
Novel993	35.1493980714111	1.39009613777583	0.612985516243088	2.26774711790183	0.0233446242313017	0.0939907705023355
Novel1821	7.83174938793348	1.91979128843888	0.850622714285764	2.25692455209223	0.0240127895928272	0.0959453751572433
Novel1575	242.503683214116	-1.12429510773518	0.49916309453855	-2.25236024064345	0.024299516142544	0.0960333818792481
