# Supplementary material for: RNA-seq Profiling Reveals Defense Responses in a Tolerant Potato Cultivar to Stem Infection by Pectobacterium carotovorum ssp. brasiliense
Source: Front Plant Sci. 2016 Dec 20;7:1905. doi: 10.3389/fpls.2016.01905 (PMC5167753; doi:10.3389/fpls.2016.01905)
Supplement: Table S8 — Domains assigned to novel CDS candidates using InterProScan5 software tool. [file Table8.XLSX]

## Sheet: Valor_novelCDS_annotations
candidate ID	Domain ID	Domain description
Novel2177	IPR006207	Cystine knot, C-terminal
Novel604	IPR000020	Anaphylatoxin/fibulin
Novel881	IPR017891	Insulin-like growth factor binding protein, N-terminal, Cys-rich conserved site
Novel238	IPR015812	Integrin beta subunit
Novel244	IPR001778	Pollen allergen Poa pIX/Phl pVI
Novel261	IPR017891	Insulin-like growth factor binding protein, N-terminal, Cys-rich conserved site
Novel1961	IPR006058	2Fe-2S ferredoxin, iron-sulphur binding site
Novel917	IPR000020	Anaphylatoxin/fibulin
Novel5	IPR007112	Expansin/pollen allergen, DPBB domain
Novel2608	IPR017891	Insulin-like growth factor binding protein, N-terminal, Cys-rich conserved site
Novel577	IPR015812	Integrin beta subunit
Novel2724	IPR006081	Mammalian defensins
Novel2724	IPR017891	Insulin-like growth factor binding protein, N-terminal, Cys-rich conserved site
Novel611	IPR027300	Agouti domain
Novel1126	IPR017891	Insulin-like growth factor binding protein, N-terminal, Cys-rich conserved site
Novel354	IPR001938	Thaumatin
Novel2291	IPR007112	Expansin/pollen allergen, DPBB domain
Novel1206	IPR006058	2Fe-2S ferredoxin, iron-sulphur binding site
Novel2003	IPR027300	Agouti domain
Novel142	IPR000020	Anaphylatoxin/fibulin
Novel2318	IPR012499	Janus-atracotoxin
Novel732	IPR000020	Anaphylatoxin/fibulin
Novel2787	IPR001778	Pollen allergen Poa pIX/Phl pVI
Novel2556	IPR017891	Insulin-like growth factor binding protein, N-terminal, Cys-rich conserved site
Novel2556	IPR006207	Cystine knot, C-terminal
Novel1782	IPR020807	Polyketide synthase, dehydratase domain
Novel2415	IPR027300	Agouti domain
Novel2597	IPR017891	Insulin-like growth factor binding protein, N-terminal, Cys-rich conserved site
Novel2597	IPR027300	Agouti domain
Novel1950	IPR006207	Cystine knot, C-terminal
Novel1822	IPR013032	EGF-like, conserved site
Novel1359	IPR003119	Saposin type A
Novel2351	IPR006207	Cystine knot, C-terminal
Novel800	IPR013141	Conotoxin-I, conserved site
Novel2272	IPR017891	Insulin-like growth factor binding protein, N-terminal, Cys-rich conserved site

## Sheet: BP1_novelCDS_annotations
candidate ID	Domain ID	Domain description
Novel2555	IPR003616	Post-SET domain
Novel2177	IPR006207	Cystine knot, C-terminal
Novel354	IPR001938	Thaumatin
Novel1126	IPR017891	Insulin-like growth factor binding protein, N-terminal, Cys-rich conserved site
Novel1481	IPR015812	Integrin beta subunit
Novel1030	IPR002557	Chitin binding domain
Novel2003	IPR027300	Agouti domain
Novel946	IPR017891	Insulin-like growth factor binding protein, N-terminal, Cys-rich conserved site
Novel946	IPR006081	Mammalian defensins
Novel946	IPR001762	Blood coagulation inhibitor, Disintegrin
Novel946	IPR020801	Polyketide synthase, acyl transferase domain
Novel1206	IPR006058	2Fe-2S ferredoxin, iron-sulphur binding site
Novel291	IPR007112	Expansin/pollen allergen, DPBB domain
Novel5	IPR007112	Expansin/pollen allergen, DPBB domain
Novel747	IPR027300	Agouti domain
Novel2477	IPR006081	Mammalian defensins
Novel2351	IPR006207	Cystine knot, C-terminal
Novel2223	IPR027300	Agouti domain
Novel2223	IPR017891	Insulin-like growth factor binding protein, N-terminal, Cys-rich conserved site
Novel884	IPR001938	Thaumatin
Novel2036	IPR006207	Cystine knot, C-terminal
Novel917	IPR000020	Anaphylatoxin/fibulin
Novel2724	IPR017891	Insulin-like growth factor binding protein, N-terminal, Cys-rich conserved site
Novel2724	IPR006081	Mammalian defensins
Novel577	IPR015812	Integrin beta subunit
Novel2318	IPR012499	Janus-atracotoxin
Novel508	IPR006058	2Fe-2S ferredoxin, iron-sulphur binding site
Novel2785	IPR001778	Pollen allergen Poa pIX/Phl pVI
Novel238	IPR015812	Integrin beta subunit
Novel1029	IPR002902	Gnk2-homologous domain
Novel1822	IPR013032	EGF-like, conserved site
Novel1477	IPR001778	Pollen allergen Poa pIX/Phl pVI
Novel629	IPR012499	Janus-atracotoxin
