# Supplementary material for: RNA-seq Profiling Reveals Defense Responses in a Tolerant Potato Cultivar to Stem Infection by Pectobacterium carotovorum ssp. brasiliense
Source: Front Plant Sci. 2016 Dec 20;7:1905. doi: 10.3389/fpls.2016.01905 (PMC5167753; doi:10.3389/fpls.2016.01905)
Supplement: Table S9 — RT-qPCR primers used to validate RNA-seq data. [file Table9.XLSX]

## Sheet: Sheet1
Gene ID	Gene Name		Primer sequence
18s rRNA	18s rRNA	F	TGCATGGCCGTTCTTAGTTG
		R	AAACTTCCGCGGCCTAAAAG
PGSC0003DMG400012522	Elongation factor 1-α (ef1α)	F	TGTTGAGATGCACCACGAAG
		R	AGGCAACAAAACCACGCTTC
PGSC0003DMG400029894	Cytochrome P450 hydroxylase	F	TGGCAAGCATGGAGTTATGTC
		R	CCAGTTGTTGAGGACTAACTCC
PGSC0003DMG400011633	AtWRKY33	F	AACACAACGCAGATCCAACC
		R	GCTTGGAATTGTTCGTGTGC
PGSC0003DMG400000339	Beta-galactosidase	F	TCTTCCCGACTGCAAAACTG
		R	TGCAGGCGTCATCTTTATGC
PGSC0003DMG400025967	Pectinesterase	F	TCAGCCACAGTTGGTGTTTC
		R	AACTGCTTGGTGCTTTTGGG
PGSC0003DMG400020757	Membrane protein	F	ATTTTGCTAGTGGGCAGACC
		R	TGGCATCAAAACACCCCAAC
