# Supplementary material for: RNA-seq Profiling Reveals Defense Responses in a Tolerant Potato Cultivar to Stem Infection by Pectobacterium carotovorum ssp. brasiliense
Source: Front Plant Sci. 2016 Dec 20;7:1905. doi: 10.3389/fpls.2016.01905 (PMC5167753; doi:10.3389/fpls.2016.01905)
Supplement: Table S10 — RT-PCR primers used for novel CDS candidate transcripts validation. [file Table10.XLSX]

## Sheet: Sheet1
Primer name	Sequence	Length	Fragment size (bp)	Ta (°C)	Primer set	cDNA (BP1/ Valor)
Novel750_F	AGTACAAACAACTTTTGGCTGACA	24	1270	47	Novel 750	V
Novel750_R	AGGGGACTTTATAAATTTGGCATA	24
Novel 806_F	GATTGAGTACAAGTTTATGAAATAGG	26	617	46	Novel 806	V
Novel 806_R	CGCCTACAGTTGTTCCTGGT	20
Novel 917_F	ATCGTTTCGTCTTCGATGCT	20	1375	49	Novel 917	B, V
Novel 917_R	GGCTATCCATGCATGCTTCT	20
Novel 1253_F	TTTTTGTGGGGTCGAGAGAC	20	1251	48	Novel 1253	B, V
Novel 1253_R	CAATGCTTGTGCCACATTTC	20
Novel 1481_F	GAAAAAGTTGAAGCCCCATACTC	23	851	49	Novel 1481	B
Novel 1481_R	GAGCTACTCCTGCCCGAGAT	20
Novel 2049_F	ACTATTTTCTCAAGTTGATCATTTTTC	27	1289	44	Novel 2049	V
Novel 2049_R	CCTCCGGATGTTCATAGATAATG	23
Novel 2142_F	TTTGCCTGCTCATTGTCAAG	20	1002	47	Novel 2142	V
Novel 2142_R	GGCCAATTTCGTTGTTGTTT	20
Novel 2769_F	TGTCCAACTATGAGGAATCCA	21			Novel 2769	V
Novel 2769_R	CAAAAAGGCAGCAACAAACA	20	658	47
